# Supplementary material for: Integrated analysis of fecal microbiota and metabolomics reveals unique characteristics of asymptomatic and classic celiac disease
Source: Front Microbiol. 2025 Nov 13;16:1636007. doi: 10.3389/fmicb.2025.1636007 (PMC12659859; doi:10.3389/fmicb.2025.1636007)
Supplement: Supplementary file 1 [file Data_Sheet_1.CSV]

Metabolite	´úÐ»Îï	P_value	FDR	VIP_pred_OPLS-DA	VIP_PLS-DA	FC(CeD/CDFH)	Log2FC(CeD/CDFH)	Significant	Regulate	level	KEGG Compound ID	KEGG Compound First Category	KEGG Compound Second Category	KEGG Pathway ID	KEGG Pathway Description	KEGG Pathway First Category	KEGG Pathway Second Category	Library ID	HMDB Superclass	HMDB Class	HMDB Subclass	CAS ID	M/Z	Retention time	Adducts	Formula	Fragmentation Score	Theoretical Fragmentation Score	Metab ID	ID	Mode	Score	ced_mean	ced_SD	cdfh_mean	cdfh_SD
Hymatoxin D	-	0.0002322	0.0007285	1.7302	1.3903	6.2121	2.6351	yes	up	B(i)	-	-	-	-	-	-	-	-	-	-	-	-	397.1651797	11.17963333	M-H	C20H30O6S	67.2	0	metab_6524	neg_1587	neg	49.7	1.845	2.119	0.297	0.6369
2',4',6'-Trihydroxydihydrochalcone	-	0.0002817	0.0008632	1.592	1.2207	2.6854	1.4251	yes	up	B(i)	-	-	-	-	-	-	-	LMPK12120510	-	-	-	-	257.0814202	8.413133333	M-H	C15H14O4	74.9	0	metab_5765	neg_828	neg	53.8	2.209	1.64	0.8226	1.359
Imazamethabenz-methyl	ßä²ÝËá	1.902E-5	8.36E-5	1.9712	2.172	2.4069	1.2672	yes	up	B(ii)	C11494	-	-	-	-	-	-	HMDB0034913	Benzenoids	Benzene and substituted derivatives	Benzoic acids and derivatives	81405-85-8	347.1609856	11.17963333	M+Hac-H	C16H20N2O3	0	42	metab_8937	neg_4000	neg	46.6	3.153	1.995	1.31	1.127
Feruloyl-2-hydroxyputrescine	°¢Îºõ£- 2 -ôÇ»ù¸¯°·	0.001918	0.00457	1.3768	1.8348	2.0655	1.0465	yes	up	B(ii)	-	-	-	-	-	-	-	HMDB0033465	Phenylpropanoids and polyketides	Cinnamic acids and derivatives	Hydroxycinnamic acids and derivatives	-	285.1242143	7.589683333	M+Na-H2O	C14H20N2O4	0	58	metab_3536	pos_3537	pos	46.4	2.334	1.838	1.13	1.083
Dihydroxystearic acid	¶þôÇÓ²Ö¬Ëá	0.0001767	0.000575	1.7359	1.3021	2.0442	1.0316	yes	up	B(ii)	-	-	-	-	-	-	-	HMDB0302284	Lipids and lipid-like molecules	Fatty Acyls	Fatty acids and conjugates	-	351.2307777	11.17963333	M+Cl	C18H36O4	0	61.4	metab_8563	neg_3626	neg	51.5	3.097	1.847	1.515	1.422
Dihydrorobinetin	-	5.92E-5	0.0002218	1.6755	1.4338	1.9928	0.9948	yes	up	B(i)	-	-	-	-	-	-	-	-	-	-	-	-	285.0403897	6.018716667	M-H2O-H	C15H12O7	40.4	0	metab_5453	neg_516	neg	47.4	2.766	1.397	1.388	1.314
Clozapine N-oxide	ÂÈµªÆ½N -Ñõ»¯Îï	0.007129	0.0146	1.2292	1.2885	1.981	0.9862	yes	up	B(ii)	-	-	-	-	-	-	-	HMDB0060900	Organoheterocyclic compounds	Benzodiazepines	Dibenzodiazepines	-	377.0925325	8.111866667	M+Cl	C18H19ClN4O	0	40.7	metab_8332	neg_3395	neg	41.6	2.086	1.92	1.053	0.8317
Chenodeoxycholylthreonine	¶ìÈ¥Ñõµ¨õ£ËÕ°±Ëá	0.001396	0.003443	1.5202	1.7643	1.8784	0.9095	yes	up	B(ii)	-	-	-	-	-	-	-	HMDB0242444	Lipids and lipid-like molecules	Steroids and steroid derivatives	Bile acids, alcohols and derivatives	-	492.3329359	9.128166667	M-H	C28H47NO6	0	46.9	metab_6673	neg_1736	neg	47	2.996	1.849	1.595	1.672
Tetrahydrodeoxycortisol	ËÄÇâÍÑÑõÆ¤ÖÊÍª	4.521E-5	0.000174	1.8771	1.8328	1.8519	0.889	yes	up	B(ii)	C14594	-	-	-	-	-	-	HMDB0005972	Lipids and lipid-like molecules	Steroids and steroid derivatives	Hydroxysteroids	68-60-0	315.2288711	7.66765	M+H-2H2O	C21H34O4	0	52.8	metab_665	pos_666	pos	45.7	3.665	2.034	1.979	0.7321
Denudatine	-	3.627E-6	2.069E-5	2.039	1.4367	1.8121	0.8577	yes	up	B(i)	C08680	-	-	-	-	-	-	-	-	-	-	26166-37-0	344.2587775	13.56398333	M+H	C22H33NO2	56.4	0	metab_1232	pos_1233	pos	49.1	4.061	1.691	2.241	1.258
Dimyristoylphosphatidylethanolamine	¶þÈâ¶¹Þ¢õ£Á×Ö¬õ£ÒÒ´¼°·	0.007133	0.0146	1.3463	2.2828	1.7853	0.8362	yes	up	B(ii)	-	-	-	-	-	-	-	HMDB0251414	Lipids and lipid-like molecules	Glycerophospholipids	Glycerophosphoethanolamines	-	674.4121367	9.63325	M+K	C33H66NO8P	0	43.2	metab_1774	pos_1775	pos	43.6	2.778	2.221	1.556	1.148
3,5-dimethoxybenzoic acid	3,5-¶þ¼×Ñõ»ù±½¼×Ëá	0.006432	0.01336	1.1976	1.4346	1.699	0.7647	yes	up	B(i)	-	-	-	-	-	-	-	-	-	-	-	-	363.1092874	4.010783333	2M-H	C9H10O4	71.2	0	metab_6599	neg_1662	neg	51.8	2.433	1.819	1.432	0.8502
(E)-2-Methyl-2-buten-1-ol O-beta-D-Glucopyranoside	£¨E£© -2-¼×»ù-2-¶¡Ï©-1-´¼O-¦Â-D-ßÁà«ÆÏÌÑÌÇÜÕ	0.000161	0.0005308	1.5503	1.3141	1.6367	0.7108	yes	up	B(ii)	-	-	-	-	-	-	-	HMDB0033064	Lipids and lipid-like molecules	Fatty Acyls	Fatty acyl glycosides	-	293.1241059	4.235066667	M+FA-H	C11H20O6	0	68.2	metab_5191	neg_254	neg	53.1	3.167	1.55	1.935	0.8229
Thiomorpholine 3-carboxylate	3-Áò´úÂðßøôÈËá	2.667E-6	1.571E-5	1.9542	1.8014	1.6153	0.6918	yes	up	B(ii)	C03901	-	-	-	-	-	-	HMDB0059611	Organic acids and derivatives	Carboxylic acids and derivatives	Amino acids, peptides, and analogues	20960-92-3	148.0434917	1.523983333	M+H	C5H9NO2S	0	45.4	metab_4853	pos_4854	pos	45.6	4.287	1.312	2.654	1.412
Cortisone acetate	´×Ëá¿ÉµÄËÉ	0.009952	0.01956	1.0039	0.9834	1.6146	0.6911	yes	up	B(ii)	C08173	-	-	-	-	-	-	HMDB0015459	Lipids and lipid-like molecules	Steroids and steroid derivatives	Pregnane steroids	50-04-4	401.1966966	11.31316667	M-H	C23H30O6	0	44.7	metab_8360	neg_3423	neg	47.4	1.952	1.466	1.209	0.543
Dehydrodiferulic dilactone	È¥ÇâË«°¢ÎºËá¶þÄÚõ¥	0.01721	0.03191	1.1367	1.4486	1.5764	0.6566	yes	up	B(i)	-	-	-	-	-	-	-	HMDB0033876	Lignans, neolignans and related compounds	Lignan lactones	Not Available	13962-76-0	385.0930353	4.656116667	M-H	C20H18O8	70.6	0	metab_8461	neg_3524	neg	53.2	2.806	1.925	1.78	1.533
Styrene	±½ÒÒÏ©	5.917E-7	4.62E-6	1.9738	1.5656	1.5734	0.6539	yes	up	B(i)	C07083	-	-	map01100;map01220;map01120;map00642;map00643	Metabolic pathways;Degradation of aromatic compounds;Microbial metabolism in diverse environments;Ethylbenzene degradation;Styrene degradation	Metabolism;Metabolism;Metabolism;Metabolism;Metabolism	Global and overview maps;Global and overview maps;Global and overview maps;Xenobiotics biodegradation and metabolism;Xenobiotics biodegradation and metabolism	HMDB0034240	Benzenoids	Benzene and substituted derivatives	Styrenes	100-42-5	105.0706182	5.227133333	M+H	C8H8	43.1	0	metab_2682	pos_2683	pos	46.7	4.297	1.485	2.731	0.5875
Desmedipham	Ìð²Ë°²	4.475E-8	6.021E-7	1.949	1.7697	1.5271	0.6107	yes	up	B(i)	C18417	-	-	-	-	-	-	HMDB0251050	Benzenoids	Benzene and substituted derivatives	Phenylcarbamic acid esters	13684-56-5	355.1272358	8.383383333	M+CH3OH+Na	C16H16N2O4	45.8	0	metab_1899	pos_1900	pos	46.9	4.262	0.9881	2.791	1.055
Dicoumaroyl spermidine	-	0.003665	0.008072	1.2852	2.0477	1.5142	0.5985	yes	up	B(i)	-	-	-	-	-	-	-	-	-	-	-	-	438.2401138	6.859266667	M+H	C25H31N3O4	53.5	0	metab_3372	pos_3373	pos	48.4	3.207	1.675	2.118	1.289
2,4-Quinolinediol	2£¬4 -à­ßø¶þ´¼	0.001483	0.003638	1.3372	1.3541	1.5016	0.5865	yes	up	B(ii)	C16716	-	-	map00996;map01063	Biosynthesis of various alkaloids;Biosynthesis of alkaloids derived from shikimate pathway	Metabolism;Metabolism	Biosynthesis of other secondary metabolites;Chemical structure transformation maps	HMDB0245468	Organoheterocyclic compounds	Quinolines and derivatives	Quinolones and derivatives	-	206.0450919	7.929516667	M+FA-H	C9H7NO2	0	62.3	metab_6805	neg_1868	neg	49.3	3.254	1.754	2.167	0.479
2',5,6-trimethoxyflavone	-	0.004048	0.008827	1.2647	2.5533	1.4748	0.5605	yes	up	B(i)	-	-	-	-	-	-	-	HMDB0037331	Phenylpropanoids and polyketides	Flavonoids	O-methylated flavonoids	16266-97-0	313.105097	5.81545	M+H	C18H16O5	82.4	0	metab_1175	pos_1176	pos	53.2	3.246	1.501	2.201	1.464
Ile-Asp	-	0.003137	0.007032	1.3091	1.3753	1.4706	0.5564	yes	up	B(i)	-	-	-	-	-	-	-	HMDB0028903	Organic acids and derivatives	Carboxylic acids and derivatives	Amino acids, peptides, and analogues	-	245.1140317	3.81535	M-H	C10H18N2O5	57.7	0	metab_5114	neg_177	neg	49.5	3.422	1.918	2.327	0.4798
Quinoline-4,8-diol	à­ßø- 4£¬8 -¶þ´¼	0.001427	0.003512	1.3478	1.3419	1.4691	0.555	yes	up	B(ii)	C05637	-	-	map00380	Tryptophan metabolism	Metabolism	Amino acid metabolism	HMDB0060289	Organoheterocyclic compounds	Quinolines and derivatives	Quinolones and derivatives	-	220.0609674	7.509033333	M+Hac-H	C9H7NO2	0	57.8	metab_9729	neg_4792	neg	50.1	3.473	1.58	2.364	1.122
5-Chloro-2'-deoxyuridine	5 -ÂÈ- 2 ' -ÍÑÑõÄòÜÕ	7.759E-7	5.716E-6	1.6464	1.2493	1.4669	0.5527	yes	up	B(ii)	-	-	-	-	-	-	-	HMDB0250110	Nucleosides, nucleotides, and analogues	Pyrimidine nucleosides	Pyrimidine 2''-deoxyribonucleosides	-	261.0291888	4.12995	M-H	C9H11ClN2O5	0	51.2	metab_7484	neg_2547	neg	43	3.453	1.018	2.354	0.5393
Gallic acid	-	0.004514	0.00969	1.1703	1.0401	1.457	0.543	yes	up	B(i)	C01424	-	-	map00627;map01120;map00999;map01061	Aminobenzoate degradation;Microbial metabolism in diverse environments;Biosynthesis of various plant secondary metabolites;Biosynthesis of phenylpropanoids	Metabolism;Metabolism;Metabolism;Metabolism	Xenobiotics biodegradation and metabolism;Global and overview maps;Biosynthesis of other secondary metabolites;Chemical structure transformation maps	HMDB0005807	Benzenoids	Benzene and substituted derivatives	Benzoic acids and derivatives	149-91-7	169.0132861	1.494566667	M-H	C7H6O5	89.2	0	metab_8684	neg_3747	neg	55.6	2.981	1.537	2.046	0.9995
Bergenin	ÑÒ°×²ËÄÚõ¥	0.02459	0.04356	1.0446	1.5356	1.4501	0.5362	yes	up	B(ii)	C09919	-	-	-	-	-	-	HMDB0249087	Benzenoids	Benzene and substituted derivatives	Benzoic acids and derivatives	477-90-7	373.0776714	5.490366667	M+FA-H	C14H16O9	0	74.3	metab_7142	neg_2205	neg	54	2.79	1.677	1.924	1.455
Laurocapram	ÔÂ¹ðµªÍª[µä]	5.525E-7	4.377E-6	1.9841	1.477	1.4485	0.5346	yes	up	B(i)	-	-	-	-	-	-	-	HMDB0253992	Organoheterocyclic compounds	Lactams	Caprolactams	-	299.3064499	11.54356667	M+NH4	C18H35NO	65.7	0	metab_1000	pos_1001	pos	50.4	5.025	1.476	3.469	0.5583
3-Methyldioxyindole	3 -¼×»ù¶þÑõßÅßá	0.0004862	0.001381	1.3224	1.1684	1.4337	0.5198	yes	up	B(ii)	C05834	-	-	map00380	Tryptophan metabolism	Metabolism	Amino acid metabolism	HMDB0004186	Organoheterocyclic compounds	Indoles and derivatives	Indolines	3040-34-4	222.0764583	11.55435	M+Hac-H	C9H9NO2	0	60.2	metab_6014	neg_1077	neg	50.8	3.19	1.439	2.225	0.1335
4-Coumaric acid	-	0.001714	0.004129	1.3374	1.3235	1.4127	0.4985	yes	up	B(i)	C06738	-	-	-	-	-	-	HMDB0030677	Phenylpropanoids and polyketides	Cinnamic acids and derivatives	Hydroxycinnamic acids and derivatives	4501-31-9	165.0550211	13.79545	M+H	C9H8O3	93.1	0	metab_1898	pos_1899	pos	57.3	3.69	1.786	2.612	0.3385
D-erythro-Sphingosine C-15	Sphingosine(d15:1)	0.001063	0.002704	1.3214	1.2407	1.3602	0.4438	yes	up	B(i)	-	-	-	-	-	-	-	-	-	-	-	-	258.24347	11.24053333	M+H	C15H31NO2	60	0	metab_3352	pos_3353	pos	50.3	3.954	1.128	2.907	1.51
Kukoamine D	¿à¿Â°·D	0.04866	0.07945	1.01	1.7415	1.3545	0.4377	yes	up	B(ii)	C17618	-	-	-	-	-	-	HMDB0060527	Benzenoids	Phenols	Benzenediols	-	495.2982829	6.009116667	M+H-2H2O	C28H42N4O6	0	74.8	metab_2181	pos_2182	pos	53.3	3.504	1.867	2.587	2.025
N-acetyl-d-galactosamine 4-sulfate	-	0.007511	0.01529	1.1869	1.2964	1.3538	0.4371	yes	up	B(i)	C16265	-	-	-	-	-	-	HMDB0000781	Organic oxygen compounds	Organooxygen compounds	Carbohydrates and carbohydrate conjugates	45233-43-0	300.0394534	1.494566667	M-H	C8H15NO9S	50.1	0	metab_9311	neg_4374	neg	48.4	3.631	1.526	2.682	1.345
Bipindogulomethyloside	-	0.01414	0.02684	1.0989	1.1661	1.3376	0.4196	yes	up	B(ii)	-	-	-	-	-	-	-	HMDB0030623	Lipids and lipid-like molecules	Steroids and steroid derivatives	Steroid lactones	53152-43-5	570.3325482	8.757466667	M+NH4	C29H44O10	0	41.2	metab_781	pos_782	pos	41.8	3.483	1.669	2.604	1.126
N-(5-Amino-2-hydroxybenzoyl)glycine	N-£¨5-°±»ù-2-ôÇ»ù±½¼×õ£»ù£©¸Ê°±Ëá	0.00356	0.007884	1.0735	0.8235	1.3323	0.414	yes	up	B(ii)	-	-	-	-	-	-	-	HMDB0061683	Benzenoids	Benzene and substituted derivatives	Benzoic acids and derivatives	-	245.0328941	1.348516667	M+Cl	C9H10N2O4	0	52.9	metab_9247	neg_4310	neg	48.3	3.119	1.186	2.341	0.9334
Glycosmisic Acid	-	1.096E-6	7.539E-6	1.6112	1.5536	1.3133	0.3932	yes	up	B(i)	-	-	-	-	-	-	-	-	-	-	-	-	355.1192236	8.304666667	M+H-H2O	C20H20O7	50.5	0	metab_1911	pos_1912	pos	47	4.485	0.8582	3.415	0.8335
Metoprolol tartrate	-	2.184E-6	1.336E-5	1.4829	1.1447	1.3028	0.3816	yes	up	B(i)	C07202	-	-	-	-	-	-	HMDB0001932	Benzenoids	Phenols	Tyrosols and derivatives	37350-58-6	268.1890989	11.26511667	M+H	C15H25NO3	42.9	0	metab_3958	pos_3959	pos	44.9	4.036	0.9389	3.098	0.401
Ethyl L-lactate	-	0.002621	0.006025	1.2386	1.3898	1.2998	0.3783	yes	up	B(i)	-	-	-	-	-	-	-	-	-	-	-	-	119.0709414	4.481116667	M+H	C5H10O3	81.3	0	metab_3475	pos_3476	pos	54.3	4.158	1.552	3.199	0.7842
Choline	µ¨¼î	7.046E-7	5.293E-6	1.6729	1.3161	1.2925	0.3702	yes	up	B(i)	C00114	-	-	map01100;map00564;map02010;map04976;map00552;map00260;map04725;map05231	Metabolic pathways;Glycerophospholipid metabolism;ABC transporters;Bile secretion;Teichoic acid biosynthesis;Glycine, serine and threonine metabolism;Cholinergic synapse;Choline metabolism in cancer	Metabolism;Metabolism;Environmental Information Processing;Organismal Systems;Metabolism;Metabolism;Organismal Systems;Human Diseases	Global and overview maps;Lipid metabolism;Membrane transport;Digestive system;Glycan biosynthesis and metabolism;Amino acid metabolism;Nervous system;Cancer: overview	HMDB0000097;PW_C000065	Organic nitrogen compounds	Organonitrogen compounds	Quaternary ammonium salts	62-49-7	104.1076395	13.41843333	M+	C5H14NO+	62.4	0	metab_1198	pos_1199	pos	51.1	5.143	1.104	3.979	0.4741
3-Hydroxymandelic acid	3 -ôÇ»ù±âÌÒËá	5.292E-6	2.822E-5	1.4246	1.1037	1.2861	0.363	yes	up	B(i)	-	-	-	-	-	-	-	HMDB0000750	Benzenoids	Phenols	1-hydroxy-4-unsubstituted benzenoids	17119-15-2	149.0233112	6.652716667	M-H2O-H	C8H8O4	77.9	0	metab_6879	neg_1942	neg	53.2	3.974	0.9552	3.09	0.2762
Sulfanilic acid	-	1.67E-6	1.076E-5	1.308	1.2875	1.2828	0.3593	yes	up	B(i)	C06335	-	-	map00627;map01120	Aminobenzoate degradation;Microbial metabolism in diverse environments	Metabolism;Metabolism	Xenobiotics biodegradation and metabolism;Global and overview maps	HMDB0258581	Benzenoids	Benzene and substituted derivatives	Benzenesulfonic acids and derivatives	121-57-3	174.0225519	5.248883333	M+H	C6H7NO3S	63.5	0	metab_4758	pos_4759	pos	49.5	3.189	0.6578	2.486	0.4025
4,11,13,15-Tetrahydroridentin B	-	0.01502	0.02835	1.0033	1.5102	1.2818	0.3582	yes	up	B(ii)	-	-	-	-	-	-	-	HMDB0036150	Lipids and lipid-like molecules	Prenol lipids	Terpene lactones	75991-58-1	303.1348323	8.8002	M+Cl	C15H24O4	0	53.3	metab_6710	neg_1773	neg	48	3.466	1.383	2.704	1.141
1-methylhistamine	-	8.961E-5	0.0003208	1.3856	1.3913	1.2816	0.3579	yes	up	B(i)	C05127	-	-	map01100;map00340	Metabolic pathways;Histidine metabolism	Metabolism;Metabolism	Global and overview maps;Amino acid metabolism	HMDB0000898;PW_C000717	Organic nitrogen compounds	Organonitrogen compounds	Amines	501-75-7	126.1031271	1.227416667	M+H	C6H11N3	81.5	0	metab_1026	pos_1027	pos	54.7	4.315	0.9161	3.367	1.031
Gluconic acid	ÆÏÌÑÌÇËá	2.186E-5	9.406E-5	1.4989	1.1305	1.2747	0.3501	yes	up	B(i)	C00257	Carbohydrates	Monosaccharides	map01100;map00030;map01110;map01120;map01200	Metabolic pathways;Pentose phosphate pathway;Biosynthesis of secondary metabolites;Microbial metabolism in diverse environments;Carbon metabolism	Metabolism;Metabolism;Metabolism;Metabolism;Metabolism	Global and overview maps;Carbohydrate metabolism;Global and overview maps;Global and overview maps;Global and overview maps	HMDB0000625	Organic oxygen compounds	Organooxygen compounds	Carbohydrates and carbohydrate conjugates	526-95-4	195.0501969	1.348516667	M-H	C6H12O7	67.2	0	metab_8751	neg_3814	neg	52	4.938	1.196	3.874	0.5527
beta-Alanine	¦Â-±û°±Ëá	0.0001796	0.0005832	1.1983	0.9301	1.2633	0.3371	yes	up	B(i)	C00099	Peptides;Peptides	Amino acids;Amines	map01100;map01110;map00770;map01240;map04974;map00240;map04080;map00640;map00410	Metabolic pathways;Biosynthesis of secondary metabolites;Pantothenate and CoA biosynthesis;Biosynthesis of cofactors;Protein digestion and absorption;Pyrimidine metabolism;Neuroactive ligand-receptor interaction;Propanoate metabolism;beta-Alanine metabolism	Metabolism;Metabolism;Metabolism;Metabolism;Organismal Systems;Metabolism;Environmental Information Processing;Metabolism;Metabolism	Global and overview maps;Global and overview maps;Metabolism of cofactors and vitamins;Global and overview maps;Digestive system;Nucleotide metabolism;Signaling molecules and interaction;Carbohydrate metabolism;Metabolism of other amino acids	HMDB0000056;PW_C000040	Organic acids and derivatives	Carboxylic acids and derivatives	Amino acids, peptides, and analogues	107-95-9	148.0617153	4.5427	M+Hac-H	C3H7NO2	35.8	0	metab_8140	neg_3203	neg	46.1	3.503	0.9508	2.773	0.4148
1-(4-methoxy-1-benzofuran-5-yl)-3-phenylpropan-1-one	-	0.002204	0.005168	1.1142	1.1985	1.2632	0.3371	yes	up	B(i)	-	-	-	-	-	-	-	-	-	-	-	-	281.1178798	13.03095	M+H	C18H16O3	75.7	0	metab_671	pos_672	pos	54	3.59	1.287	2.842	0.06689
Dienogest	µØÅµÔÐËØ	2.858E-5	0.0001176	1.2996	0.9316	1.2624	0.3362	yes	up	B(ii)	-	-	-	-	-	-	-	HMDB0251234	Lipids and lipid-like molecules	Steroids and steroid derivatives	Oxosteroids	-	332.1616304	6.675066667	M+Na-2H	C20H25NO2	0	43.6	metab_5564	neg_627	neg	45.9	3.695	0.8413	2.927	0.5113
Janthitrem G	£¨2S£¬3R£¬4bS£¬6aS£¬9aS£¬15bS£¬15cR£¬17aS£©-4b-ôÇ»ù-2-£¨2-ôÇ»ù±ûÍé-2-»ù£©-10,10,12,12,15b£¬15c-Áù¼×»ù-3,4b£¬5,6,6a£¬7,9,9a£¬10,12,15,15b£¬15c£¬16,17,17a-Ê®ÁùÇâ-2H-É«Ï©[5'£¬6'£º6,7]Üá²¢[1,2-b]ßÁà«[4'£¬3'£º3,4]»·ÎìÍé[1,2-f]ßÅßá-3-ÒÒËáõ¥	0.009881	0.01945	1.0736	1.7604	1.2601	0.3335	yes	up	B(ii)	-	-	-	-	-	-	-	HMDB0030531	Organic acids and derivatives	Peptidomimetics	Depsipeptides	90986-51-9	630.3851097	9.554916667	M+H	C39H51NO6	0	46.7	metab_1781	pos_1782	pos	42.6	4.152	1.437	3.295	1.253
2-acetamido-3-(4-oxo-1H-cyclohepta[b]pyrrol-3-yl)propanoic acid	-	0.0009677	0.002491	1.0671	1.0946	1.2552	0.3279	yes	up	B(i)	-	-	-	-	-	-	-	-	-	-	-	-	273.0880724	4.807983333	M-H	C14H14N2O4	52.9	0	metab_6158	neg_1221	neg	48.6	3.217	0.9554	2.563	0.4985
Histamine	×é°·	1.191E-5	5.588E-5	1.5529	1.2796	1.2542	0.3268	yes	up	B(i)	C00388	Peptides;Hormones and transmitters;Hormones and transmitters	Amines;Other hormones;Neurotransmitters	map01100;map05310;map04664;map01110;map04750;map00340;map04971;map04974;map07227;map04080;map01065;map04721	Metabolic pathways;Asthma;Fc epsilon RI signaling pathway;Biosynthesis of secondary metabolites;Inflammatory mediator regulation of TRP channels;Histidine metabolism;Gastric acid secretion;Protein digestion and absorption;Histamine H2/H3 receptor agonists/antagonists;Neuroactive ligand-receptor interaction;Biosynthesis of alkaloids derived from histidine and purine;Synaptic vesicle cycle	Metabolism;Human Diseases;Organismal Systems;Metabolism;Organismal Systems;Metabolism;Organismal Systems;Organismal Systems;Drug Development;Environmental Information Processing;Metabolism;Organismal Systems	Global and overview maps;Immune disease;Immune system;Global and overview maps;Sensory system;Amino acid metabolism;Digestive system;Digestive system;Target-based classification: G protein-coupled receptors;Signaling molecules and interaction;Chemical structure transformation maps;Nervous system	HMDB0000870;PW_C000693	Organic nitrogen compounds	Organonitrogen compounds	Amines	51-45-6	112.0875631	1.20585	M+H	C5H9N3	98.4	0	metab_31	pos_32	pos	57.2	5.452	0.9601	4.347	1.036
Tryptamine	É«°·	4.495E-5	0.0001733	1.3527	1.1873	1.2478	0.3194	yes	up	B(i)	C00398	-	-	map01100;map01110;map00901;map04080;map01063;map00380;map01060	Metabolic pathways;Biosynthesis of secondary metabolites;Indole alkaloid biosynthesis;Neuroactive ligand-receptor interaction;Biosynthesis of alkaloids derived from shikimate pathway;Tryptophan metabolism;Biosynthesis of plant secondary metabolites	Metabolism;Metabolism;Metabolism;Environmental Information Processing;Metabolism;Metabolism;Metabolism	Global and overview maps;Global and overview maps;Biosynthesis of other secondary metabolites;Signaling molecules and interaction;Chemical structure transformation maps;Amino acid metabolism;Chemical structure transformation maps	HMDB0000303;PW_C000207	Organoheterocyclic compounds	Indoles and derivatives	Tryptamines and derivatives	61-54-1	161.1079066	5.79365	M+H	C10H12N2	91.8	0	metab_2221	pos_2222	pos	55.4	4.547	0.9745	3.644	0.7098
Cytosine	°ûà×à¤	0.0002604	0.0008051	1.2137	0.9119	1.2446	0.3157	yes	up	B(i)	C00380	Nucleic acids	Bases	map00240;map01100;map01232	Pyrimidine metabolism;Metabolic pathways;Nucleotide metabolism	Metabolism;Metabolism;Metabolism	Nucleotide metabolism;Global and overview maps;Global and overview maps	HMDB0000630	Organoheterocyclic compounds	Diazines	Pyrimidines and pyrimidine derivatives	71-30-7	112.0512009	1.523983333	M+H	C4H5N3O	50	0	metab_2581	pos_2582	pos	47.8	3.974	1.012	3.193	0.5575
Physagulin A	-	0.003579	0.007905	1.2202	1.8188	1.2371	0.307	yes	up	B(ii)	-	-	-	-	-	-	-	HMDB0041047	Organoheterocyclic compounds	Quinolines and derivatives	Benzoquinolines	146713-98-6	565.28139	13.94696667	M+CH3OH+Na	C30H38O7	0	72.9	metab_1313	pos_1314	pos	51.2	4.8	1.257	3.88	1.338
3-Methylpyridazine	3 -¼×»ùßÕàº	0.001069	0.002715	1.0736	0.9689	1.237	0.3069	yes	up	B(i)	-	-	-	-	-	-	-	-	-	-	-	-	95.06104613	1.7073	M+H	C5H6N2	47.3	0	metab_2541	pos_2542	pos	46.8	3.549	1.013	2.869	0.4854
2,3,14,22,25-pentahydroxycholest-7-en-6-one	2£¬3£¬14£¬22£¬25 -ÎåôÇ»ùµ¨çÞ- 7 -Ï©- 6 -Íª	0.00174	0.004184	1.0598	0.9688	1.2288	0.2972	yes	up	B(i)	-	-	-	-	-	-	-	-	-	-	-	-	465.3226314	7.742016667	M+H	C27H44O6	63.1	0	metab_1137	pos_1138	pos	50.7	3.803	1.115	3.095	0.5082
Genistein	È¾ÁÏÄ¾»ÆÍª	0.003035	0.006836	1.115	1.0461	1.2283	0.2967	yes	up	B(i)	C06563	-	-	map00943;map01100;map01110;map00946;map01061	Isoflavonoid biosynthesis;Metabolic pathways;Biosynthesis of secondary metabolites;Degradation of flavonoids;Biosynthesis of phenylpropanoids	Metabolism;Metabolism;Metabolism;Metabolism;Metabolism	Biosynthesis of other secondary metabolites;Global and overview maps;Global and overview maps;Biosynthesis of other secondary metabolites;Chemical structure transformation maps	HMDB0003217;LMPK12050218	Phenylpropanoids and polyketides	Isoflavonoids	Isoflav-2-enes	446-72-0	269.0455249	8.060333333	M-H	C15H10O5	73.6	0	metab_5724	neg_787	neg	54	4.261	1.115	3.469	1.054
Calendic acid	Ê®°ËÌ¼ÈýÏ©Ëá	1.132E-6	7.767E-6	1.4269	1.2209	1.225	0.2928	yes	up	B(ii)	-	-	-	-	-	-	-	HMDB0030962	Lipids and lipid-like molecules	Fatty Acyls	Lineolic acids and derivatives	28872-28-8	296.2592122	11.66735	M+NH4	C18H30O2	0	48.1	metab_3027	pos_3028	pos	46.7	4.573	0.7571	3.733	0.5051
2-phenylethylamine	2-±½»ùÒÒ°·	5.001E-6	2.695E-5	1.3658	1.3252	1.2166	0.2828	yes	up	B(i)	C05332	Peptides	Amines	map01100;map00360	Metabolic pathways;Phenylalanine metabolism	Metabolism;Metabolism	Global and overview maps;Amino acid metabolism	HMDB0012275	Benzenoids	Benzene and substituted derivatives	Phenethylamines	64-04-0	122.0970699	5.227133333	M+H	C8H11N	86.5	0	metab_1358	pos_1359	pos	54.4	4.561	0.8442	3.749	0.3787
Dihydroxy-valerate	-	0.0001432	0.0004793	1.2662	1.0518	1.2162	0.2824	yes	up	B(i)	-	-	-	-	-	-	-	-	-	-	-	-	313.1141324	1.494566667	2M+FA-H	C5H10O4	80.4	0	metab_8571	neg_3634	neg	55	4.539	0.9349	3.732	0.6994
Piperidine	ßßà¤	0.0002051	0.000658	1.3841	1.063	1.2086	0.2733	yes	up	B(i)	C01746	-	-	map00960;map04974	Tropane, piperidine and pyridine alkaloid biosynthesis;Protein digestion and absorption	Metabolism;Organismal Systems	Biosynthesis of other secondary metabolites;Digestive system	HMDB0034301	Organoheterocyclic compounds	Piperidines	Not Available	110-89-4	86.09722463	1.20585	M+H	C5H11N	87.9	0	metab_29	pos_30	pos	54.4	5.69	1.248	4.708	0.6909
N-Acetylhistamine	N-ÒÒõ£×é°·	0.0002306	0.0007259	1.3749	1.1942	1.2026	0.2661	yes	up	B(i)	C05135	-	-	map00340	Histidine metabolism	Metabolism	Amino acid metabolism	HMDB0013253	Organic acids and derivatives	Carboxylic acids and derivatives	Carboxylic acid derivatives	673-49-4	154.0979883	1.7073	M+H	C7H11N3O	85.6	0	metab_2538	pos_2539	pos	54.8	5.853	1.03	4.867	1.135
(+)-15,16-Dihydroxyoctadecanoic acid	£¨+£©-15,16-¶þôÇ»ùÊ®°ËÍéËá	0.0005062	0.001424	1.1719	1.0072	1.194	0.2558	yes	up	B(ii)	-	-	-	-	-	-	-	HMDB0031008	Lipids and lipid-like molecules	Fatty Acyls	Fatty acids and conjugates	-	351.2306452	12.2681	M+Cl	C18H36O4	0	49.6	metab_4938	neg_1	neg	48.8	4.72	1.029	3.953	0.6261
Glucuronolactone	ÆÏÌÇÈ©ËáÄÚõ¥	0.0007445	0.001979	1.1953	1.0342	1.193	0.2546	yes	up	B(i)	C02670	-	-	map01100;map00053	Metabolic pathways;Ascorbate and aldarate metabolism	Metabolism;Metabolism	Global and overview maps;Carbohydrate metabolism	HMDB0006355	Organoheterocyclic compounds	Furofurans	Isosorbides	32449-92-6	157.013111	1.19095	M-H2O-H	C6H8O6	43.1	0	metab_4944	neg_7	neg	46.9	5.199	1.201	4.358	0.6188
3,7-dihydropurin-6-one	-	0.0009149	0.002374	1.2479	1.2442	1.1885	0.2492	yes	up	B(i)	-	-	-	-	-	-	-	-	-	-	-	-	273.0850739	2.907766667	2M+H	C5H4N4O	50.3	0	metab_1453	pos_1454	pos	48	5.693	1.331	4.79	0.6237
Quinolactacin B	-	7.795E-8	9.168E-7	1.3294	1.0916	1.1818	0.241	yes	up	B(i)	-	-	-	-	-	-	-	-	-	-	-	-	255.1136967	6.6152	M-H	C15H16N2O2	50.4	0	metab_6963	neg_2026	neg	48.7	4.472	0.5084	3.784	0.4491
N-(2-hydroxyethyl)tetradecanamide	-	1.869E-9	6.414E-8	1.5545	1.3835	1.1812	0.2403	yes	up	B(i)	-	-	-	-	-	-	-	-	-	-	-	-	272.2592034	11.29093333	M+H	C16H33NO2	50	0	metab_3999	pos_4000	pos	48	5.482	0.4741	4.641	0.5744
(S)-3-Sulfonatolactate	£¨S£© -3-»Ç»ùÒÒËá	0.000303	0.0009157	1.0761	1.0297	1.1796	0.2383	yes	up	B(ii)	C11499	-	-	map01100;map00270	Metabolic pathways;Cysteine and methionine metabolism	Metabolism;Metabolism	Global and overview maps;Amino acid metabolism	HMDB0060176	Organic acids and derivatives	Hydroxy acids and derivatives	Alpha hydroxy acids and derivatives	-	168.9801627	1.244733333	M-H	C3H6O6S	0	40.9	metab_7550	neg_2613	neg	45.6	4.013	0.8142	3.402	0.403
8-Hydroxylinoleic acid	-	7.001E-9	1.562E-7	1.3772	1.1282	1.1789	0.2375	yes	up	B(i)	C08318	-	-	-	-	-	-	-	-	-	-	138231-04-6	329.2696749	13.21331667	M+CH3OH+H	C18H32O3	58.6	0	metab_2757	pos_2758	pos	48.2	4.513	0.4378	3.828	0.4448
N-[(1R,2S,3R,5R)-2,3-dihydroxy-5-pyridin-3-ylcyclopentyl]cyclobutanecarboxamide	-	4.873E-5	0.0001856	1.1524	1.1579	1.1761	0.234	yes	up	B(i)	-	-	-	-	-	-	-	-	-	-	-	-	275.1400858	6.500516667	M-H	C15H20N2O3	50	0	metab_9255	neg_4318	neg	48.8	4.301	0.7202	3.657	0.4612
Amphetamine	±½±û°·	8.266E-6	4.097E-5	1.1847	0.9193	1.1742	0.2316	yes	up	B(i)	C07514	-	-	-	-	-	-	HMDB0012128;HMDB0014328;HMDB0014328;HMDB0015516	Benzenoids	Benzene and substituted derivatives	Phenethylamines	300-62-9;51-64-9	136.1126294	6.009116667	M+H	C9H13N	74	0	metab_2672	pos_2673	pos	52.5	4.173	0.6386	3.554	0.3595
N-Acetyl-L-Alanine	N -ÒÒõ£- L -±û°±Ëá	3.827E-5	0.0001515	1.1678	0.9465	1.165	0.2203	yes	up	B(i)	-	-	-	-	-	-	-	HMDB0000766	Organic acids and derivatives	Carboxylic acids and derivatives	Amino acids, peptides, and analogues	97-69-8	130.0497372	1.701733333	M-H	C5H9NO3	63.4	0	metab_7476	neg_2539	neg	49.8	4.59	0.7846	3.94	0.2458
Kaempferol	É½èÍ·Ó	0.0001845	0.0005973	1.0924	0.9839	1.1642	0.2194	yes	up	B(i)	C05903	-	-	map01100;map01110;map00941;map00946;map00944;map01061	Metabolic pathways;Biosynthesis of secondary metabolites;Flavonoid biosynthesis;Degradation of flavonoids;Flavone and flavonol biosynthesis;Biosynthesis of phenylpropanoids	Metabolism;Metabolism;Metabolism;Metabolism;Metabolism;Metabolism	Global and overview maps;Global and overview maps;Biosynthesis of other secondary metabolites;Biosynthesis of other secondary metabolites;Biosynthesis of other secondary metabolites;Chemical structure transformation maps	HMDB0005801;HMDB0032008;LMPK12110003	Phenylpropanoids and polyketides	Flavonoids	Flavones	520-18-3;80714-53-0	285.0403708	9.54475	M-H	C15H10O6	85.6	0	metab_7585	neg_2648	neg	56.3	4.353	0.6889	3.739	0.6062
Coumarinic acid	-	1.767E-5	7.834E-5	1.1104	0.9412	1.1627	0.2175	yes	up	B(ii)	C05838	-	-	map01110;map00999	Biosynthesis of secondary metabolites;Biosynthesis of various plant secondary metabolites	Metabolism;Metabolism	Global and overview maps;Biosynthesis of other secondary metabolites	HMDB0041592	Phenylpropanoids and polyketides	Cinnamic acids and derivatives	Hydroxycinnamic acids and derivatives	495-79-4	163.0389722	8.14195	M-H	C9H8O3	0	45.3	metab_8370	neg_3433	neg	46.3	4.044	0.6179	3.478	0.3231
Keto-3-deoxy-D-manno-octulosonic acid	-	0.0009405	0.002431	1.0456	0.9314	1.1622	0.2169	yes	up	B(ii)	C01187	Carbohydrates	Monosaccharides	map01100;map01250;map00540	Metabolic pathways;Biosynthesis of nucleotide sugars;Lipopolysaccharide biosynthesis	Metabolism;Metabolism;Metabolism	Global and overview maps;Global and overview maps;Glycan biosynthesis and metabolism	HMDB0244292	Organic oxygen compounds	Organooxygen compounds	Carbohydrates and carbohydrate conjugates	-	237.0612386	1.623316667	M-H	C8H14O8	0	41.5	metab_8989	neg_4052	neg	47.3	4.55	0.9208	3.915	0.4928
Oleamide	ÓÍËáõ£°·	5.19E-5	0.0001964	1.354	1.1207	1.1615	0.216	yes	up	B(i)	C19670	-	-	-	-	-	-	HMDB0002117;LMFA08010004	Lipids and lipid-like molecules	Fatty Acyls	Fatty amides	301-02-0	282.2798373	13.36596667	M+H	C18H35NO	76.3	0	metab_1403	pos_1404	pos	53.2	6.387	1.121	5.499	0.1487
4-Hydroxymandelic acid	-	1.222E-5	5.705E-5	1.1332	0.869	1.1608	0.2151	yes	up	B(i)	C11527	-	-	-	-	-	-	HMDB0000822	Benzenoids	Phenols	1-hydroxy-2-unsubstituted benzenoids	1198-84-1	149.0233161	5.170183333	M-H2O-H	C8H8O4	87.4	0	metab_7212	neg_2275	neg	55.1	4.188	0.6505	3.608	0.2188
Tyramine	ÀÒ°·	8.973E-5	0.000321	1.2387	1.4242	1.1602	0.2144	yes	up	B(i)	C00483	Peptides	Amines	map01100;map00950;map01110;map01240;map04974;map00680;map04080;map00350;map01063;map01060	Metabolic pathways;Isoquinoline alkaloid biosynthesis;Biosynthesis of secondary metabolites;Biosynthesis of cofactors;Protein digestion and absorption;Methane metabolism;Neuroactive ligand-receptor interaction;Tyrosine metabolism;Biosynthesis of alkaloids derived from shikimate pathway;Biosynthesis of plant secondary metabolites	Metabolism;Metabolism;Metabolism;Metabolism;Organismal Systems;Metabolism;Environmental Information Processing;Metabolism;Metabolism;Metabolism	Global and overview maps;Biosynthesis of other secondary metabolites;Global and overview maps;Global and overview maps;Digestive system;Energy metabolism;Signaling molecules and interaction;Amino acid metabolism;Chemical structure transformation maps;Chemical structure transformation maps	HMDB0000306;PW_C000210	Benzenoids	Benzene and substituted derivatives	Phenethylamines	51-67-2	138.091794	3.905833333	M+H	C8H11NO	91.9	0	metab_199	pos_200	pos	55.9	5.358	0.8633	4.618	0.548
Mg(18:1(9z)/0:0/0:0)	-	0.001921	0.004572	1.0019	0.9756	1.1568	0.2101	yes	up	B(i)	-	-	-	-	-	-	-	HMDB0011567	Lipids and lipid-like molecules	Glycerolipids	Monoradylglycerols	129784-87-8	357.3006691	13.56398333	M+H	C21H40O4	62.3	0	metab_3960	pos_3961	pos	50.6	4.634	0.8662	4.006	0.7572
5-Hydroxytryptophan	5-ôÇÉ«°±Ëá	1.032E-6	7.177E-6	1.143	0.931	1.155	0.2079	yes	up	B(i)	C01017	-	-	-	-	-	-	-	-	-	-	56-69-9	219.0769465	4.673033333	M-H	C11H12N2O3	58.4	0	metab_7268	neg_2331	neg	49.7	3.964	0.4552	3.432	0.3634
Tridemorph	¿ËÁÖ¾ú	0.0002861	0.000872	1.128	1.223	1.1464	0.1972	yes	up	B(i)	C11285	-	-	-	-	-	-	HMDB0031810	Organoheterocyclic compounds	Oxazinanes	Morpholines	24602-86-6;81412-43-3	298.311342	12.4079	M+H	C19H39NO	53.5	0	metab_1525	pos_1526	pos	49	5.112	0.5674	4.459	0.9075
(Z)-9-Cycloheptadecen-1-one	£¨Z£© -9-»·¸ýÏ©-1-Íª	1.138E-6	7.782E-6	1.2543	0.9479	1.1461	0.1968	yes	up	B(ii)	-	-	-	-	-	-	-	HMDB0031336	Organic oxygen compounds	Organooxygen compounds	Carbonyl compounds	542-46-1	251.2376148	13.56398333	M+H	C17H30O	0	45	metab_628	pos_629	pos	47.4	5.09	0.5511	4.441	0.4589
1-dodecyl-2-pyrrolidinone	1 -Ê®¶þÍé»ù- 2 -ßÁ¿©ÍéÍª	7.702E-11	8.066E-9	1.3776	1.0463	1.144	0.1941	yes	up	B(i)	-	-	-	-	-	-	-	-	-	-	-	-	271.2752045	10.96326667	M+NH4	C16H31NO	46	0	metab_992	pos_993	pos	47.2	4.869	0.3685	4.256	0.2913
Glutaconic acid	-	0.0001582	0.0005228	1.0845	0.8508	1.1439	0.194	yes	up	B(i)	C02214	-	-	-	-	-	-	HMDB0000620;LMFA01170109	Organic acids and derivatives	Carboxylic acids and derivatives	Dicarboxylic acids and derivatives	628-48-8;1724-02-3	129.0180778	1.244733333	M-H	C5H6O4	57.5	0	metab_8765	neg_3828	neg	48.9	4.856	0.8047	4.245	0.2802
S-Ethyl-L-cysteine	S -ÒÒ»ù- L -°ëë×°±Ëá	0.0009118	0.002369	1.0447	0.9942	1.143	0.1929	yes	up	B(ii)	-	-	-	-	-	-	-	HMDB0257396	Organic acids and derivatives	Carboxylic acids and derivatives	Amino acids, peptides, and analogues	-	114.0385757	2.4048	M+H-2H2O	C5H11NO2S	0	67.1	metab_4632	pos_4633	pos	46	5.082	0.9949	4.446	0.1763
3-hydroxybutyric acid	-	2.163E-5	9.326E-5	1.1281	0.864	1.1423	0.192	yes	up	B(i)	C01089	Organic acids	Carboxylic acids	map01100;map04024;map00650	Metabolic pathways;cAMP signaling pathway;Butanoate metabolism	Metabolism;Environmental Information Processing;Metabolism	Global and overview maps;Signal transduction;Carbohydrate metabolism	HMDB0000011;PW_C000258	Organic acids and derivatives	Hydroxy acids and derivatives	Beta hydroxy acids and derivatives	625-72-9;300-85-6	87.04484583	1.480116667	M+H-H2O	C4H8O3	57.7	0	metab_1559	pos_1560	pos	49.3	4.679	0.6718	4.096	0.2415
Lauramine oxide	-	1.86E-6	1.171E-5	1.2344	0.9485	1.1416	0.1911	yes	up	B(i)	-	-	-	-	-	-	-	-	-	-	-	-	230.248574	11.06553333	M+H	C14H31NO	70.3	0	metab_3727	pos_3728	pos	52.4	5.232	0.6121	4.583	0.3692
N-Acetyl-L-phenylalanine	N -ÒÒõ£- L -±½±û°±Ëá	0.0005478	0.001523	1.0086	0.9033	1.1351	0.1829	yes	up	B(i)	C03519	-	-	map01100;map00360	Metabolic pathways;Phenylalanine metabolism	Metabolism;Metabolism	Global and overview maps;Amino acid metabolism	HMDB0000512	Organic acids and derivatives	Carboxylic acids and derivatives	Amino acids, peptides, and analogues	2018-61-3	206.0815716	5.35355	M-H	C11H13NO3	83	0	metab_9341	neg_4404	neg	55.4	4.889	0.8415	4.307	0.311
11-(2-hydroxy-3,4-dimethyl-5-oxofuran-2-yl)undecanoic acid	-	2.611E-6	1.546E-5	1.1208	0.8271	1.1331	0.1803	yes	up	B(i)	-	-	-	-	-	-	-	-	-	-	-	-	311.1863543	10.33443333	M-H	C17H28O5	95.4	0	metab_5458	neg_521	neg	58.1	4.733	0.5265	4.177	0.3381
Tricarballylic acid	-	0.0007964	0.002103	1.0568	0.896	1.1316	0.1784	yes	up	B(i)	C19806	-	-	-	-	-	-	HMDB0031193	Organic acids and derivatives	Carboxylic acids and derivatives	Tricarboxylic acids and derivatives	99-14-9	175.0236665	1.19095	M-H	C6H8O6	72.3	0	metab_10077	neg_5140	neg	52.8	5.727	0.9267	5.061	0.5749
Nicotine glucuronide	Äá¹Å¶¡ÆÏÌÑÌÇÈ©ËáÜÕ	1.219E-5	5.695E-5	1.0385	0.9902	1.1216	0.1656	yes	up	B(ii)	-	-	-	-	-	-	-	HMDB0001272	Nucleosides, nucleotides, and analogues	Purine nucleotides	Purine ribonucleotides	152306-59-7	319.1298872	6.48015	M-H2O-H	C16H22N2O6	0	64.6	metab_9473	neg_4536	neg	52.1	4.51	0.4553	4.021	0.416
Isophorone	Òì·ð¶ûÍª	0.0001504	0.0005004	1.0085	0.8064	1.1198	0.1633	yes	up	B(i)	C14743	-	-	-	-	-	-	HMDB0031195	Organic oxygen compounds	Organooxygen compounds	Carbonyl compounds	78-59-1	139.1121681	13.92243333	M+H	C9H14O	68.4	0	metab_1281	pos_1282	pos	51.8	4.859	0.6644	4.339	0.3053
Myristoyl ethanolamide	-	7.713E-8	9.118E-7	1.1404	0.9542	1.1142	0.156	yes	up	B(i)	-	-	-	-	-	-	-	-	-	-	-	-	272.2590724	13.61658333	M+H	C16H33NO2	68.8	0	metab_3984	pos_3985	pos	49.8	4.712	0.3646	4.229	0.3024
Bis-(acetyl)diaminopentane	-	0.0002771	0.0008524	1.0245	0.9442	1.0967	0.1332	yes	up	B(i)	-	-	-	-	-	-	-	-	-	-	-	-	187.144783	5.05885	M+H	C9H18N2O2	80.5	0	metab_2937	pos_2938	pos	53.1	5.977	0.5747	5.45	0.5918
Methyl picolinate	-	3.877E-5	0.0001532	1.0069	0.8509	1.0954	0.1315	yes	up	B(i)	-	-	-	-	-	-	-	-	-	-	-	-	138.0553858	1.615966667	M+H	C7H7NO2	38.3	0	metab_3950	pos_3951	pos	45.3	5.521	0.5772	5.04	0.1948
N-Acetylcadaverine	N-(5-°±»ùÎì»ù)ÒÒõ£°·	0.0004959	0.001401	1.0357	1.0873	1.0907	0.1252	yes	up	B(i)	-	-	-	-	-	-	-	HMDB0002284	Organic acids and derivatives	Carboxylic acids and derivatives	Carboxylic acid derivatives	32343-73-0	145.1340449	2.540033333	M+H	C7H16N2O	90.8	0	metab_2494	pos_2495	pos	55.8	6.676	0.6226	6.121	0.6702
Lauryldiethanolamine	ÔÂ¹ð»ù¶þÒÒ´¼°·	1.61E-6	1.046E-5	1.1097	0.8678	1.0845	0.117	yes	up	B(i)	-	-	-	-	-	-	-	-	-	-	-	-	274.27483	11.01358333	M+H	C16H35NO2	91.4	0	metab_1678	pos_1679	pos	57.1	6.738	0.4808	6.213	0.3221
Farnesyl acetone	·¨Äá»ù±ûÍª	4.336E-5	0.0001676	1.0065	0.8633	1.0811	0.1125	yes	up	B(i)	-	-	-	-	-	-	-	-	-	-	-	-	263.237651	13.4901	M+H	C18H30O	84.8	0	metab_3531	pos_3532	pos	55.7	6.468	0.5535	5.983	0.3102
St(24:1_o4)	-	4.054E-10	2.409E-8	1.2351	1.0425	0.928	-0.1077	yes	down	B(i)	-	-	-	-	-	-	-	-	-	-	-	-	391.2853785	11.2068	M-H	C24H40O4	85.3	0	metab_6521	neg_1584	neg	56.3	6.68	0.3132	7.198	0.2864
St(24:1_o4_t/18:1)	-	2.299E-6	1.384E-5	1.0225	0.7796	0.9268	-0.1096	yes	down	B(i)	-	-	-	-	-	-	-	-	-	-	-	-	762.5345796	13.95778333	M-H	C44H77NO7S	70.9	0	metab_6256	neg_1319	neg	50	5.663	0.4034	6.11	0.3064
Diisooctyl phthalate	ÁÚ±½¶þËá¶þÒìÐÁõ¥	2.562E-9	7.813E-8	1.1286	1.011	0.926	-0.1109	yes	down	B(ii)	C14577	-	-	-	-	-	-	HMDB0251353	Benzenoids	Benzene and substituted derivatives	Benzoic acids and derivatives	27554-26-3	435.2748936	12.2681	M+FA-H	C24H38O4	0	59.2	metab_6083	neg_1146	neg	50.6	5.697	0.2835	6.152	0.2814
Santalol	-	1.097E-7	1.178E-6	1.0027	0.8198	0.9207	-0.1192	yes	down	B(i)	-	-	-	-	-	-	-	HMDB0257480	Lipids and lipid-like molecules	Prenol lipids	Sesquiterpenoids	-	203.1801083	13.4901	M+H-H2O	C15H24O	71.2	0	metab_1213	pos_1214	pos	51.6	4.517	0.3291	4.906	0.1801
4alpha-carboxy-4beta-methyl-5alpha-cholesta-8,24-dien-3beta-ol	4¦Á-ôÈ»ù-4¦Â-¼×»ù-5¦Á-µ¨¹Ì´¼-8,24-¶þÏ©-3¦Â-´¼	5.697E-6	2.996E-5	1.1014	0.8395	0.9192	-0.1216	yes	down	B(ii)	C15808	-	-	map01100;map01110;map00100	Metabolic pathways;Biosynthesis of secondary metabolites;Steroid biosynthesis	Metabolism;Metabolism;Metabolism	Global and overview maps;Global and overview maps;Lipid metabolism	HMDB0304191	Lipids and lipid-like molecules	Prenol lipids	Triterpenoids	-	505.3527743	13.74221667	M+ACN+Na	C29H45O3-	0	66.6	metab_1860	pos_1861	pos	51.9	5.891	0.5287	6.409	0.2827
12alpha-hydroxy-3-oxo-5beta-cholan-24-oic Acid	-	9.75E-9	2.018E-7	1.1934	0.8834	0.9181	-0.1232	yes	down	B(ii)	-	-	-	-	-	-	-	HMDB0062742	Lipids and lipid-like molecules	Steroids and steroid derivatives	Bile acids, alcohols and derivatives	4185-01-7	389.2697419	11.39391667	M-H	C24H38O4	0	69.4	metab_5549	neg_612	neg	53	5.798	0.389	6.315	0.2397
Pe(15:0/15:0)	-	4.357E-7	3.579E-6	1.0919	1.6765	0.9168	-0.1253	yes	down	B(i)	C00350	Lipids	Phospholipids	map01100;map00564;map01110;map00563;map04136;map05167;map04138;map05130;map04723;map04140	Metabolic pathways;Glycerophospholipid metabolism;Biosynthesis of secondary metabolites;Glycosylphosphatidylinositol (GPI)-anchor biosynthesis;Autophagy - other;Kaposi sarcoma-associated herpesvirus infection;Autophagy - yeast;Pathogenic Escherichia coli infection;Retrograde endocannabinoid signaling;Autophagy - animal	Metabolism;Metabolism;Metabolism;Metabolism;Cellular Processes;Human Diseases;Cellular Processes;Human Diseases;Organismal Systems;Cellular Processes	Global and overview maps;Lipid metabolism;Global and overview maps;Glycan biosynthesis and metabolism;Transport and catabolism;Infectious disease: viral;Transport and catabolism;Infectious disease: bacterial;Nervous system;Transport and catabolism	HMDB0008889;LMGP02010106;PW_C004937	Lipids and lipid-like molecules	Glycerophospholipids	Glycerophosphoethanolamines	-	662.4770403	13.47265	M-H	C35H70NO8P	38.6	0	metab_6180	neg_1243	neg	43.8	5.292	0.3954	5.772	0.3141
Dehydroabietic acid	-	6.895E-7	5.205E-6	1.0626	0.9408	0.9164	-0.1259	yes	down	B(i)	C12078	-	-	-	-	-	-	HMDB0061925;HMDB0260088;LMPR0104050005	Lipids and lipid-like molecules	Prenol lipids	Diterpenoids	1740-19-8	301.2170892	12.8772	M+H	C20H28O2	51.6	0	metab_3303	pos_3304	pos	47.5	4.966	0.4179	5.419	0.2185
Polygodial	Ë®Þ¤¶þÈ©	0.001005	0.002577	1.009	1.0443	0.916	-0.1266	yes	down	B(ii)	C09712	-	-	-	-	-	-	HMDB0256673	Organic oxygen compounds	Organic oxides	Not Available	6754-20-7	467.319237	13.71801667	2M-H	C15H22O2	0	62.1	metab_6281	neg_1344	neg	49	6.477	0.8247	7.071	0.5665
24-Fluorocalcitriol	24 -·ú´ú¹Ç»¯Èý´¼	2.409E-5	0.0001017	1.1539	0.8677	0.9155	-0.1274	yes	down	B(ii)	-	-	-	-	-	-	-	HMDB0245656	Lipids and lipid-like molecules	Steroids and steroid derivatives	Vitamin D and derivatives	-	493.3355392	13.7896	M+Hac-H	C27H43FO3	0	40.1	metab_6225	neg_1288	neg	46	6.736	0.689	7.358	0.3699
Simvastatin hydroxy acid	-	7.442E-7	5.529E-6	1.1846	0.8962	0.9153	-0.1277	yes	down	B(ii)	-	-	-	-	-	-	-	HMDB0061047	Organic acids and derivatives	Hydroxy acids and derivatives	Medium-chain hydroxy acids and derivatives	-	435.2750138	11.39391667	M-H	C25H40O6	0	76	metab_9860	neg_4923	neg	53.8	6.171	0.5447	6.742	0.2262
Cholesterol sulfate	-	0.0005303	0.001484	1.1429	0.98	0.9152	-0.1278	yes	down	B(i)	C18043	-	-	map01100;map00140	Metabolic pathways;Steroid hormone biosynthesis	Metabolism;Metabolism	Global and overview maps;Lipid metabolism	HMDB0000653;LMST05020016	Lipids and lipid-like molecules	Steroids and steroid derivatives	Cholestane steroids	1256-86-6	465.3040559	13.67225	M-H	C27H46O4S	66.7	0	metab_8290	neg_3353	neg	51.8	7.824	1.081	8.549	0.1998
23-acetylalismol b	23-ÒÒõ£ÔóÐº´¼b	9.252E-6	4.493E-5	1.0654	0.7812	0.9137	-0.1302	yes	down	B(i)	-	-	-	-	-	-	-	-	-	-	-	-	515.3738917	13.21331667	M+H	C32H50O5	35.7	0	metab_1426	pos_1427	pos	43.3	5.326	0.5386	5.829	0.2498
3beta-Hydroxycinnamolide	3¦Â-ôÇ»ù¹ðÆ¤È©	8.117E-6	4.032E-5	1.0296	0.8873	0.9137	-0.1302	yes	down	B(ii)	-	-	-	-	-	-	-	HMDB0039156	Organoheterocyclic compounds	Naphthofurans	Not Available	-	499.3097108	11.90283333	2M-H	C15H22O3	0	41.5	metab_6052	neg_1115	neg	44.8	5.038	0.4061	5.514	0.4347
St(28:1_o_s)	-	2.692E-6	1.583E-5	1.2028	0.8737	0.9125	-0.1321	yes	down	B(i)	-	-	-	-	-	-	-	-	-	-	-	-	479.3197835	13.74128333	M-H	C28H48O4S	46.2	0	metab_6221	neg_1284	neg	47.5	6.393	0.5985	7.006	0.3324
Val-Val	-	5.949E-5	0.0002225	1.0476	0.8182	0.9112	-0.1341	yes	down	B(i)	-	-	-	-	-	-	-	HMDB0029140	Organic acids and derivatives	Carboxylic acids and derivatives	Amino acids, peptides, and analogues	3918-94-3	217.1554333	4.383516667	M+H	C10H20N2O3	62.2	0	metab_257	pos_258	pos	51.3	5.318	0.6146	5.836	0.3071
(5xi,9xi)-17-hydroxykaur-15-en-19-oic acid	£¨5xi£¬9xi£©-17-ôÇ»ùkaur-15-en-19-oicËá	9.202E-6	4.474E-5	1.0201	0.7977	0.9104	-0.1354	yes	down	B(i)	-	-	-	-	-	-	-	-	-	-	-	-	319.2273966	12.9798	M+H	C20H30O3	72.5	0	metab_1469	pos_1470	pos	52.6	4.665	0.3695	5.124	0.4551
Tetracosahexaenoic acid	Ø¥ËÄÌ¼ÁùÏ©Ëá	8.191E-8	9.511E-7	1.3829	1.003	0.9097	-0.1365	yes	down	B(ii)	-	-	-	-	-	-	-	HMDB0002007	Lipids and lipid-like molecules	Fatty Acyls	Fatty acids and conjugates	81247-23-6	357.2796935	12.85085	M+H	C24H36O2	0	88.5	metab_1128	pos_1129	pos	56.5	7.284	0.6381	8.007	0.2136
(1xi,3xi)-1,2,3,4-Tetrahydro-1-methyl-beta-carboline-3-carboxylic acid	£¨1xi£¬3xi£©-1,2,3,4-ËÄÇâ-1-¼×»ù-¦Â-ßÇßø-3-ôÈËá	2.651E-6	1.565E-5	1.1275	0.8916	0.9097	-0.1366	yes	down	B(ii)	-	-	-	-	-	-	-	HMDB0037942	Alkaloids and derivatives	Harmala alkaloids	Not Available	-	231.1136328	6.2691	M+H	C13H14N2O2	0	59.6	metab_51	pos_52	pos	50.7	5.427	0.4735	5.966	0.4019
2-Hydroxybutyric acid	2 -ôÇ»ù¶¡Ëá	1.981E-5	8.665E-5	1.0186	0.9371	0.9096	-0.1367	yes	down	B(ii)	C05984	-	-	map00640	Propanoate metabolism	Metabolism	Carbohydrate metabolism	HMDB0000008	Organic acids and derivatives	Hydroxy acids and derivatives	Alpha hydroxy acids and derivatives	3347-90-8;600-15-7	146.0817326	1.523983333	M+ACN+H	C4H8O3	0	40.8	metab_2579	pos_2580	pos	46.7	4.86	0.507	5.343	0.336
Glu-Ile	-	4.967E-6	2.686E-5	1.1033	0.8811	0.9095	-0.1368	yes	down	B(i)	-	-	-	-	-	-	-	HMDB0028822	Organic acids and derivatives	Carboxylic acids and derivatives	Amino acids, peptides, and analogues	5879-22-1	261.1453834	4.805116667	M+H	C11H20N2O5	87.4	0	metab_2337	pos_2338	pos	56.3	5.208	0.5322	5.726	0.2618
Dihydropanaxacol	¶þÇâÈË²Î¶þ´¼	1.106E-9	4.588E-8	1.1894	0.8459	0.9087	-0.1381	yes	down	B(ii)	-	-	-	-	-	-	-	HMDB0032675	Lipids and lipid-like molecules	Fatty Acyls	Fatty alcohols	113122-25-1	325.201938	7.86765	M+FA-H	C17H28O3	0	59.4	metab_5701	neg_764	neg	50.9	4.747	0.3409	5.224	0.1821
Benzoylformic acid	-	3.327E-7	2.922E-6	1.0304	0.8281	0.9077	-0.1397	yes	down	B(i)	C02137	-	-	map01100;map00627;map00360;map01120	Metabolic pathways;Aminobenzoate degradation;Phenylalanine metabolism;Microbial metabolism in diverse environments	Metabolism;Metabolism;Metabolism;Metabolism	Global and overview maps;Xenobiotics biodegradation and metabolism;Amino acid metabolism;Global and overview maps	HMDB0001587	Benzenoids	Benzene and substituted derivatives	Benzoyl derivatives	611-73-4	192.0660517	5.3691	M+ACN+H	C8H6O3	41.9	0	metab_409	pos_410	pos	46.7	4.081	0.3383	4.496	0.2674
L-Carnitine	L-Èâ¼î	2.179E-5	9.388E-5	1.101	0.7862	0.9071	-0.1407	yes	down	B(ii)	C00318	-	-	map05415;map04976;map04714	Diabetic cardiomyopathy;Bile secretion;Thermogenesis	Human Diseases;Organismal Systems;Organismal Systems	Cardiovascular disease;Digestive system;Environmental adaptation	HMDB0000062	Organic nitrogen compounds	Organonitrogen compounds	Quaternary ammonium salts	541-15-1	144.1024373	1.68505	M+H-H2O	C7H15NO3	0	55.7	metab_2546	pos_2547	pos	50	5.496	0.634	6.059	0.2884
17-(acetyloxy)-3-hydroxy-6-methyl-(3b,5b,6a)-pregnan-20-one	-	9.899E-8	1.09E-6	1.3557	0.9591	0.9068	-0.1411	yes	down	B(i)	-	-	-	-	-	-	-	-	-	-	-	-	391.2853143	12.27901667	M+H	C24H38O4	97	0	metab_961	pos_962	pos	58	6.803	0.5657	7.502	0.3769
6,7-diketolithocholic acid	-	2.002E-5	8.75E-5	1.0549	0.899	0.9067	-0.1412	yes	down	B(i)	-	-	-	-	-	-	-	-	-	-	-	-	405.2648215	10.42836667	M+H	C24H36O5	77.3	0	metab_2369	pos_2370	pos	53	4.968	0.5627	5.479	0.2905
Tetranorprostanedioic acid	ôÈÒÒ»ù»·ÎìÍéÐÁËá	1.362E-5	6.251E-5	1.1028	0.8454	0.9067	-0.1413	yes	down	B(ii)	-	-	-	-	-	-	-	HMDB0258926	Lipids and lipid-like molecules	Fatty Acyls	Fatty acids and conjugates	-	343.2125071	6.906433333	M+Hac-H	C16H28O4	0	57.8	metab_10014	neg_5077	neg	50.9	5.327	0.6177	5.875	0.2106
3-Ketocholanic Acid	3 -Íªµ¨Ëá	1.442E-6	9.548E-6	1.2737	0.9153	0.9065	-0.1416	yes	down	B(i)	-	-	-	-	-	-	-	-	-	-	-	-	375.2903688	12.85085	M+H	C24H38O3	80.1	0	metab_1129	pos_1130	pos	54.7	6.486	0.6754	7.155	0.2027
P-toluquinone	-	9.578E-7	6.772E-6	1.0377	0.7594	0.9044	-0.145	yes	down	B(i)	-	-	-	-	-	-	-	-	-	-	-	-	140.0710174	1.68505	M+NH4	C7H6O2	41.9	0	metab_101	pos_102	pos	46.6	4.171	0.3759	4.612	0.3009
Lexacalcitol	À´É³¹Ç»¯´¼	2.742E-7	2.504E-6	1.2226	0.8833	0.9043	-0.1452	yes	down	B(ii)	-	-	-	-	-	-	-	HMDB0254070	Lipids and lipid-like molecules	Steroids and steroid derivatives	Vitamin D and derivatives	-	461.3636999	13.53916667	M+H	C29H48O4	0	61.8	metab_1364	pos_1365	pos	49.9	5.508	0.5255	6.091	0.2398
Euscaphic acid	Ò°Ñ»´»Ëá	0.0001039	0.0003648	1.0618	0.8177	0.9039	-0.1458	yes	down	B(ii)	C17890	-	-	-	-	-	-	HMDB0036651	Lipids and lipid-like molecules	Prenol lipids	Triterpenoids	53155-25-2	487.3424397	12.1943	M-H	C30H48O5	0	62.4	metab_8636	neg_3699	neg	50.7	5.35	0.6601	5.919	0.4501
Docosahexaenoic acid	Ø¥¶þÌ¼ÁùÏ©Ëá	0.0001123	0.0003876	1.0473	0.9026	0.9035	-0.1463	yes	down	B(ii)	C06429	Lipids	Fatty acids	map01040	Biosynthesis of unsaturated fatty acids	Metabolism	Lipid metabolism	HMDB0002183	Lipids and lipid-like molecules	Fatty Acyls	Fatty acids and conjugates	6217-54-5	387.2540448	11.55435	M+Hac-H	C22H32O2	0	64.7	metab_8593	neg_3656	neg	52.1	5.105	0.6007	5.65	0.5019
Gamma-tocotrienol	-	1.397E-7	1.433E-6	1.2569	0.8823	0.9033	-0.1467	yes	down	B(i)	C14155	-	-	map01100;map00130;map01110	Metabolic pathways;Ubiquinone and other terpenoid-quinone biosynthesis;Biosynthesis of secondary metabolites	Metabolism;Metabolism;Metabolism	Global and overview maps;Metabolism of cofactors and vitamins;Global and overview maps	HMDB0012958;LMPR02020057	Lipids and lipid-like molecules	Prenol lipids	Quinone and hydroquinone lipids	14101-61-2	443.353376	13.51598333	M+CH3OH+H	C28H42O2	41.1	0	metab_1369	pos_1370	pos	46.2	5.67	0.5364	6.277	0.2269
3,5-Dihydroxyphenylglycine	3£¬5 -¶ÔôÇ»ù±½¸Ê°±Ëá	2.552E-6	1.512E-5	1.1058	0.9423	0.9028	-0.1476	yes	down	B(i)	-	-	-	-	-	-	-	HMDB0243702	Organic acids and derivatives	Carboxylic acids and derivatives	Amino acids, peptides, and analogues	-	182.0449291	4.723716667	M-H	C8H9NO4	44.8	0	metab_5267	neg_330	neg	45.9	4.986	0.5371	5.523	0.2466
13,14-Dihydro-15-keto prostaglandin F2alpha	-	6.118E-7	4.752E-6	1.1491	0.964	0.9026	-0.1478	yes	down	B(i)	-	-	-	-	-	-	-	-	-	-	-	-	353.2332322	9.552683333	M-H	C20H34O5	78.5	0	metab_5613	neg_676	neg	54.3	4.877	0.4992	5.403	0.1982
11-dehydro-txb3	-	0.0001034	0.0003638	1.0148	1.1587	0.9026	-0.1478	yes	down	B(i)	-	-	-	-	-	-	-	LMFA03030009	-	-	-	-	365.197008	7.044833333	M-H	C20H30O6	54.7	0	metab_5531	neg_594	neg	50.2	4.755	0.6471	5.268	0.2643
Yuzu lactone	YuzuÄÚõ¥	9.815E-10	4.355E-8	1.1601	0.8703	0.9026	-0.1478	yes	down	B(ii)	-	-	-	-	-	-	-	HMDB0032901	Phenylpropanoids and polyketides	Macrolides and analogues	Not Available	79894-05-6	161.1329154	12.85085	M+H-2H2O	C12H20O2	0	42.2	metab_1124	pos_1125	pos	45.9	4.282	0.3387	4.744	0.1445
Mead Acid Ethanolamide	¼×õ£ÒÒ´¼°·	1.067E-5	5.079E-5	1.0086	0.8831	0.9025	-0.1479	yes	down	B(i)	-	-	-	-	-	-	-	-	-	-	-	-	350.3061987	13.41843333	M+H	C22H39NO2	42.9	0	metab_1200	pos_1201	pos	45.3	4.241	0.4206	4.699	0.3884
Ilicol	-	2.19E-6	1.338E-5	1.0708	0.7662	0.9022	-0.1484	yes	down	B(i)	-	-	-	-	-	-	-	-	-	-	-	-	203.1800893	12.8772	M+H-2H2O	C15H26O2	55.4	0	metab_1132	pos_1133	pos	48.2	4.43	0.4888	4.91	0.1734
Salicylaldehyde	Ë®ÑîÈ©	3.99E-8	5.549E-7	1.1686	0.8909	0.9016	-0.1494	yes	down	B(i)	C06202	-	-	map00626;map01100;map01120;map01061;map01220	Naphthalene degradation;Metabolic pathways;Microbial metabolism in diverse environments;Biosynthesis of phenylpropanoids;Degradation of aromatic compounds	Metabolism;Metabolism;Metabolism;Metabolism;Metabolism	Xenobiotics biodegradation and metabolism;Global and overview maps;Global and overview maps;Chemical structure transformation maps;Global and overview maps	HMDB0034170	Organic oxygen compounds	Organooxygen compounds	Carbonyl compounds	90-02-8	123.0446208	3.7226	M+H	C7H6O2	41.1	0	metab_2471	pos_2472	pos	45.6	4.647	0.4375	5.154	0.1345
Noradrenaline	-	4.221E-6	2.343E-5	1.0258	0.7699	0.9015	-0.1496	yes	down	B(i)	C00547	Hormones and transmitters;Hormones and transmitters	Other hormones;Neurotransmitters	map01100;map05207;map04540;map04714;map02024;map04261;map04270;map02020;map04024;map04080;map04923;map04924;map00350;map04742;map04970;map04721	Metabolic pathways;Chemical carcinogenesis - receptor activation;Gap junction;Thermogenesis;Quorum sensing;Adrenergic signaling in cardiomyocytes;Vascular smooth muscle contraction;Two-component system;cAMP signaling pathway;Neuroactive ligand-receptor interaction;Regulation of lipolysis in adipocytes;Renin secretion;Tyrosine metabolism;Taste transduction;Salivary secretion;Synaptic vesicle cycle	Metabolism;Human Diseases;Cellular Processes;Organismal Systems;Cellular Processes;Organismal Systems;Organismal Systems;Environmental Information Processing;Environmental Information Processing;Environmental Information Processing;Organismal Systems;Organismal Systems;Metabolism;Organismal Systems;Organismal Systems;Organismal Systems	Global and overview maps;Cancer: overview;Cellular community - eukaryotes;Environmental adaptation;Cellular community - prokaryotes;Circulatory system;Circulatory system;Signal transduction;Signal transduction;Signaling molecules and interaction;Endocrine system;Endocrine system;Amino acid metabolism;Sensory system;Digestive system;Nervous system	HMDB0000216	Benzenoids	Phenols	Benzenediols	51-41-2	170.081774	1.7073	M+H	C8H11NO3	40.9	0	metab_2537	pos_2538	pos	45.9	4.163	0.4421	4.618	0.2824
Traumatin	ÓúÉË¼¤ËØ	7.265E-8	8.759E-7	1.1388	0.7975	0.9014	-0.1497	yes	down	B(ii)	C16309	-	-	map00592;map01110	alpha-Linolenic acid metabolism;Biosynthesis of secondary metabolites	Metabolism;Metabolism	Lipid metabolism;Global and overview maps	HMDB0037326	Lipids and lipid-like molecules	Fatty Acyls	Fatty acids and conjugates	65410-38-0	257.1392869	5.490366667	M+FA-H	C12H20O3	0	40.9	metab_7144	neg_2207	neg	47.2	4.435	0.4169	4.92	0.1811
17a,20a-Dihydroxycholesterol	17a¡¢20a - 20¦Á,22R-¶þôÇ»ùµ¨¹Ì´¼	6.066E-5	0.0002264	1.0785	0.828	0.9013	-0.15	yes	down	B(ii)	C05499	-	-	map00140	Steroid hormone biosynthesis	Metabolism	Lipid metabolism	HMDB0006764	Lipids and lipid-like molecules	Steroids and steroid derivatives	Hydroxysteroids	-	419.3531775	12.74595	M+H	C27H46O3	0	73.6	metab_970	pos_971	pos	52.7	5.312	0.7235	5.894	0.2215
Gamma-L-Glutamyl-L-pipecolic acid	-	2.005E-5	8.752E-5	1.0497	0.962	0.901	-0.1504	yes	down	B(ii)	-	-	-	-	-	-	-	HMDB0038614	Organic acids and derivatives	Carboxylic acids and derivatives	Amino acids, peptides, and analogues	-	300.1563706	4.195366667	M+ACN+H	C11H18N2O5	0	44.4	metab_3571	pos_3572	pos	47.4	4.695	0.5418	5.211	0.3626
L-Menthyl (R,S)-3-hydroxybutyrate	L-±¡ºÉ»ù£¨R£¬S£©-3-ôÇ»ù¶¡Ëáõ¥	3.986E-6	2.243E-5	1.0831	0.9556	0.9008	-0.1507	yes	down	B(ii)	-	-	-	-	-	-	-	HMDB0032370	Lipids and lipid-like molecules	Prenol lipids	Monoterpenoids	108766-16-1	287.1863043	5.666583333	M+FA-H	C14H26O3	0	42.8	metab_7109	neg_2172	neg	47.9	4.551	0.4828	5.052	0.3186
Tetranor-12R-HETE	-	1.065E-5	5.076E-5	1.0613	0.8831	0.9006	-0.1511	yes	down	B(i)	-	-	-	-	-	-	-	LMFA01050143	-	-	-	-	267.1962762	10.50465	M+H	C16H26O3	68.8	0	metab_4825	pos_4826	pos	51.7	4.438	0.5189	4.928	0.2717
Ile-Ser	-	2.073E-5	8.992E-5	1.1109	0.8824	0.9004	-0.1513	yes	down	B(i)	-	-	-	-	-	-	-	HMDB0028916	Organic acids and derivatives	Carboxylic acids and derivatives	Amino acids, peptides, and analogues	-	219.1346568	3.766716667	M+H	C9H18N2O4	60.9	0	metab_2462	pos_2463	pos	50.8	4.991	0.5969	5.543	0.3486
Gln-Ile	-	6.631E-6	3.382E-5	1.1403	0.8884	0.9003	-0.1515	yes	down	B(i)	-	-	-	-	-	-	-	HMDB0028800	Organic acids and derivatives	Carboxylic acids and derivatives	Amino acids, peptides, and analogues	86416-45-7	260.1613649	4.642983333	M+H	C11H21N3O4	83.4	0	metab_2350	pos_2351	pos	54.9	5.047	0.606	5.606	0.2063
Thr-Glu	-	7.307E-6	3.678E-5	1.0903	0.8086	0.9001	-0.1518	yes	down	B(i)	-	-	-	-	-	-	-	HMDB0029060	Organic acids and derivatives	Carboxylic acids and derivatives	Amino acids, peptides, and analogues	54532-73-9	249.1088876	1.68505	M+H	C9H16N2O6	60	0	metab_104	pos_105	pos	49.9	4.613	0.5494	5.125	0.2202
St(29:2_o_s)	-	1.065E-6	7.383E-6	1.2936	0.9422	0.9	-0.1521	yes	down	B(i)	-	-	-	-	-	-	-	-	-	-	-	-	491.3198179	13.67225	M-H	C29H48O4S	36.7	0	metab_6217	neg_1280	neg	45.2	6.189	0.656	6.877	0.3154
Phe-Val	-	8.001E-5	0.00029	1.0399	0.8849	0.8988	-0.154	yes	down	B(i)	-	-	-	-	-	-	-	HMDB0029008	Organic acids and derivatives	Carboxylic acids and derivatives	Amino acids, peptides, and analogues	3918-90-9	265.1555573	5.6745	M+H	C14H20N2O3	63.1	0	metab_451	pos_452	pos	51.3	4.67	0.6227	5.196	0.3551
(4E,7E,10E,13E)-Hexadeca-4,7,10,13-tetraenoic acid	£¨4E£¬7E£¬10E£¬13E£©-Ê®ÁùÌ¼-4,7,10,13-ËÄÏ©Ëá	0.0003104	0.0009354	1.0572	0.8901	0.8985	-0.1544	yes	down	B(ii)	-	-	-	-	-	-	-	HMDB0253125	Lipids and lipid-like molecules	Fatty Acyls	Fatty acids and conjugates	-	249.1856026	13.33983333	M+H	C16H24O2	0	74.8	metab_272	pos_273	pos	52.6	5.241	0.8457	5.833	0.1438
Maresin 1	-	6.439E-5	0.0002385	1.0466	0.9829	0.8984	-0.1545	yes	down	B(ii)	-	-	-	-	-	-	-	HMDB0254335	Lipids and lipid-like molecules	Fatty Acyls	Fatty acids and conjugates	-	361.236729	12.00291667	M+H	C22H32O4	0	41.6	metab_1571	pos_1572	pos	45.9	4.741	0.6396	5.277	0.3141
Lpg(o-18:1)	-	0.0003532	0.001045	1.0503	0.9328	0.8984	-0.1546	yes	down	B(i)	-	-	-	-	-	-	-	-	-	-	-	-	495.3093906	13.29303333	M-H	C24H49O8P	51	0	metab_6165	neg_1228	neg	49.3	5.322	0.8322	5.924	0.3379
Gln-Glu	-	1.345E-7	1.407E-6	1.2515	0.8841	0.8981	-0.155	yes	down	B(i)	-	-	-	-	-	-	-	HMDB0028796	Organic acids and derivatives	Carboxylic acids and derivatives	Amino acids, peptides, and analogues	88830-90-4	276.1198671	1.594733333	M+H	C10H17N3O6	44.3	0	metab_2557	pos_2558	pos	45.6	5.405	0.5199	6.018	0.2939
Loperamide	Âåßß¶¡°·	0.0006473	0.001753	1.07	1.1287	0.898	-0.1551	yes	down	B(ii)	C07080	-	-	-	-	-	-	HMDB0004999	Benzenoids	Benzene and substituted derivatives	Diphenylmethanes	53179-11-6	475.2154419	13.81381667	M-H	C29H33ClN2O2	0	49.8	metab_6270	neg_1333	neg	44.6	5.479	0.7976	6.101	0.6363
1-(1z-octadecenyl)-sn-glycero-3-phosphocholine	1-£¨1zÊ®°ËÍé»ù£©-sn-¸ÊÓÍ-3-Á×Ëáµ¨¼î	6.624E-5	0.000245	1.1903	0.9213	0.898	-0.1552	yes	down	B(i)	-	-	-	-	-	-	-	LMGP01070009	-	-	-	-	507.3699321	13.08188333	M+	C26H54NO6P	62.8	0	metab_1449	pos_1450	pos	47.9	6.031	0.8465	6.716	0.3048
24,24-Dfhv	-	2.721E-6	1.598E-5	1.0808	0.7815	0.8968	-0.1572	yes	down	B(ii)	-	-	-	-	-	-	-	HMDB0245663	Lipids and lipid-like molecules	Steroids and steroid derivatives	Vitamin D and derivatives	-	481.3167969	9.2867	M+FA-H	C27H42F2O2	0	53.7	metab_6659	neg_1722	neg	45.8	4.23	0.4977	4.717	0.194
Nateglinide	ÄÇ¸ñÁÐÄÎ	3.204E-5	0.0001301	1.0065	0.7614	0.8967	-0.1572	yes	down	B(i)	C12508	-	-	-	-	-	-	HMDB0014869;PW_C009205	Organic acids and derivatives	Carboxylic acids and derivatives	Amino acids, peptides, and analogues	105816-04-4	322.1773678	6.4409	M+Na-H2O	C19H27NO3	36.1	0	metab_2120	pos_2121	pos	43.7	4.038	0.5236	4.503	0.2819
Ile-Val-Leu	-	2.419E-5	0.000102	1.1106	0.8544	0.8962	-0.1582	yes	down	B(i)	-	-	-	-	-	-	-	-	-	-	-	-	344.2554792	6.912783333	M+H	C17H33N3O4	49.5	0	metab_2067	pos_2068	pos	48.2	4.868	0.6468	5.432	0.2664
Lycoperdic acid	-	1.669E-6	1.076E-5	1.0375	0.898	0.8961	-0.1583	yes	down	B(ii)	-	-	-	-	-	-	-	HMDB0030417	Organic acids and derivatives	Carboxylic acids and derivatives	Amino acids, peptides, and analogues	69086-72-2	216.0506355	1.271233333	M-H	C8H11NO6	0	44.6	metab_7546	neg_2609	neg	47.4	3.881	0.3353	4.331	0.4023
2,5-Dimethyl-3-(methylthio)furan	2,5-¶þ¼×»ù-3-£¨¼×Áò»ù£©ß»à«	2.227E-6	1.356E-5	1.1329	0.826	0.8957	-0.1588	yes	down	B(ii)	-	-	-	-	-	-	-	HMDB0040198	Organosulfur compounds	Thioethers	Aryl thioethers	63359-63-7	125.043231	2.495866667	M+H-H2O	C7H10OS	0	42.9	metab_2499	pos_2500	pos	44.1	4.7	0.546	5.247	0.2436
Phorbol myristate	·ð²¨õ¥	1.028E-5	4.913E-5	1.2212	1.0444	0.8957	-0.1588	yes	down	B(ii)	-	-	-	-	-	-	-	HMDB0256455	Lipids and lipid-like molecules	Prenol lipids	Diterpenoids	-	575.3940272	13.4652	M+H	C34H54O7	0	55	metab_4426	pos_4427	pos	48.9	5.705	0.7251	6.369	0.2982
Lys-Val-His	-	3.807E-6	2.158E-5	1.0696	0.8427	0.8957	-0.1589	yes	down	B(i)	-	-	-	-	-	-	-	-	-	-	-	-	427.2337091	7.418966667	M+FA-H	C17H30N6O4	41.7	0	metab_6857	neg_1920	neg	45.5	4.166	0.4829	4.651	0.2637
Galactocerebroside	°ëÈéÌÇÜÕÉñ¾­õ£°·	2.506E-5	0.0001051	1.2268	0.9062	0.8955	-0.1593	yes	down	B(ii)	C02686	Lipids	Glycolipids	map00600;map01100	Sphingolipid metabolism;Metabolic pathways	Metabolism;Metabolism	Lipid metabolism;Global and overview maps	HMDB0249909	Lipids and lipid-like molecules	Fatty Acyls	Fatty acyl glycosides	-	547.3623088	12.8247	M+ACN+H	C25H47NO9	0	60.3	metab_1485	pos_1486	pos	49	5.893	0.8049	6.581	0.2694
Primin	-	1.107E-7	1.186E-6	1.1488	0.8639	0.8952	-0.1597	yes	down	B(i)	C10390	-	-	-	-	-	-	-	-	-	-	15121-94-5	209.117879	11.8975	M+H	C12H16O3	47	0	metab_1037	pos_1038	pos	46.8	4.204	0.4311	4.696	0.1789
Polysorbate 80	¾ÛÉ½Àæ´¼õ¥80	1.79E-6	1.129E-5	1.172	0.9254	0.8949	-0.1601	yes	down	B(ii)	C11625	-	-	-	-	-	-	HMDB0303581	Lipids and lipid-like molecules	Fatty Acyls	Fatty acid esters	9005-65-6	521.3296821	13.54956667	M-H	C26H50O10	0	67.3	metab_6200	neg_1263	neg	50.4	4.89	0.5536	5.464	0.292
Tributyl citrate	ÄûÃÊËáÈý¶¡õ¥	2.545E-8	3.974E-7	1.2598	0.945	0.8949	-0.1602	yes	down	B(i)	-	-	-	-	-	-	-	-	-	-	-	-	359.2076456	6.147216667	M-H	C18H32O7	54.3	0	metab_5472	neg_535	neg	50.1	4.931	0.4654	5.51	0.2413
Val-Ile-Thr	-	7.896E-5	0.000287	1.0467	0.8457	0.8948	-0.1604	yes	down	B(i)	-	-	-	-	-	-	-	-	-	-	-	-	332.2187567	4.993183333	M+H	C15H29N3O5	67.5	0	metab_354	pos_355	pos	51.4	4.542	0.6635	5.076	0.2609
Neoporrigenin B	-	2.102E-6	1.296E-5	1.0868	0.8958	0.8947	-0.1605	yes	down	B(ii)	-	-	-	-	-	-	-	HMDB0032680	Lipids and lipid-like molecules	Prenol lipids	Triterpenoids	196607-74-6	445.2955784	11.76875	M-H	C27H42O5	0	55	metab_6038	neg_1101	neg	48.4	4.164	0.4756	4.654	0.2525
Val-Gln-His	-	2.138E-6	1.313E-5	1.0967	0.954	0.8941	-0.1615	yes	down	B(i)	-	-	-	-	-	-	-	-	-	-	-	-	381.1920602	6.9188	M-H	C16H26N6O5	37.8	0	metab_6929	neg_1992	neg	45	4.221	0.4132	4.721	0.4046
12,20-DiHETE	12,20-¶þÒÒËáÑÎ	9.5E-6	4.59E-5	1.1014	0.9102	0.8937	-0.1621	yes	down	B(ii)	-	-	-	-	-	-	-	HMDB0060105	Lipids and lipid-like molecules	Fatty Acyls	Eicosanoids	-	381.2282298	7.634483333	M+FA-H	C20H32O4	0	68.2	metab_6835	neg_1898	neg	52.3	4.525	0.5877	5.063	0.2294
Glu-Ile-Ala	-	0.0001274	0.0004328	1.0172	0.887	0.8933	-0.1628	yes	down	B(i)	-	-	-	-	-	-	-	-	-	-	-	-	332.1826564	4.85075	M+H	C14H25N3O6	52	0	metab_334	pos_335	pos	48.4	4.252	0.6294	4.76	0.3307
14-HDoHE	4,7,10,12,16,19-¶þÊ®¶þÌ¼ÁùÏ©Ëá£¬14-ôÇ»ù-£¨4Z£¬7Z£¬10Z£¬12E£¬16Z£¬19Z£©-	0.0006202	0.001691	1.0169	1.06	0.8923	-0.1645	yes	down	B(ii)	-	-	-	-	-	-	-	HMDB0060044	Lipids and lipid-like molecules	Fatty Acyls	Lineolic acids and derivatives	-	389.2698114	10.96326667	M+CH3OH+H	C23H32O3	0	46.7	metab_944	pos_945	pos	47.9	5.052	0.7621	5.662	0.6523
Gly-Ile	¸Ê°±Ëá-Àµ°±Ëá	0.0001287	0.0004365	1.0581	0.8538	0.8918	-0.1652	yes	down	B(i)	-	-	-	-	-	-	-	HMDB0028844	Organic acids and derivatives	Carboxylic acids and derivatives	Amino acids, peptides, and analogues	-	189.1240583	4.14945	M+H	C8H16N2O3	45.7	0	metab_227	pos_228	pos	47.7	4.518	0.6725	5.066	0.3765
Bellericagenin B	±´ÁøÔíÜÕÔªB	1.931E-7	1.867E-6	1.3742	0.9873	0.8916	-0.1656	yes	down	B(i)	-	-	-	-	-	-	-	-	-	-	-	-	503.3363787	13.94696667	M+H-H2O	C30H48O7	85.2	0	metab_1292	pos_1293	pos	55.3	6.003	0.6579	6.733	0.266
Ala-Ile-Ala	-	8.41E-5	0.0003034	1.0235	0.831	0.8915	-0.1657	yes	down	B(i)	-	-	-	-	-	-	-	-	-	-	-	-	274.1770316	4.828516667	M+H	C12H23N3O4	65	0	metab_328	pos_329	pos	50.7	4.181	0.6201	4.69	0.3002
Deoxyadenosine	ÍÑÑõÏÙÜÕ	2.448E-5	0.000103	1.0751	0.8763	0.8914	-0.1658	yes	down	B(i)	C00559	Nucleic acids	Nucleosides	map01100;map02010;map01232;map00230	Metabolic pathways;ABC transporters;Nucleotide metabolism;Purine metabolism	Metabolism;Environmental Information Processing;Metabolism;Metabolism	Global and overview maps;Membrane transport;Global and overview maps;Nucleotide metabolism	HMDB0000101;PW_C000068	Nucleosides, nucleotides, and analogues	Purine nucleosides	Purine 2''-deoxyribonucleosides	958-09-8	252.1099698	4.0544	M+H	C10H13N5O3	70	0	metab_2426	pos_2427	pos	51.6	4.466	0.6131	5.01	0.2959
Testosterone	ØºÍª	4.005E-6	2.246E-5	1.1158	0.7769	0.8912	-0.1662	yes	down	B(i)	C00535	Steroids;Hormones and transmitters	19-Carbon atoms;Steroid hormones	map01100;map05215;map00984;map07226;map01120;map05200;map04913;map04929;map01522;map00140	Metabolic pathways;Prostate cancer;Steroid degradation;Progesterone, androgen and estrogen receptor agonists/antagonists;Microbial metabolism in diverse environments;Pathways in cancer;Ovarian steroidogenesis;GnRH secretion;Endocrine resistance;Steroid hormone biosynthesis	Metabolism;Human Diseases;Metabolism;Drug Development;Metabolism;Human Diseases;Organismal Systems;Organismal Systems;Human Diseases;Metabolism	Global and overview maps;Cancer: specific types;Xenobiotics biodegradation and metabolism;Target-based classification: Nuclear receptors;Global and overview maps;Cancer: overview;Endocrine system;Endocrine system;Drug resistance: antineoplastic;Lipid metabolism	HMDB0000234;LMST02020002;PW_C000157	Lipids and lipid-like molecules	Steroids and steroid derivatives	Androstane steroids	58-22-0	289.2169409	12.7715	M+H	C19H28O2	49.3	0	metab_1493	pos_1494	pos	46.6	4.316	0.5573	4.843	0.1833
Hydromorphone	Çâ»¯Âð·ÈÍª	0.0005423	0.00151	1.1018	1.0335	0.891	-0.1666	yes	down	B(ii)	C07042	-	-	-	-	-	-	HMDB0014472	Alkaloids and derivatives	Morphinans	Not Available	466-99-9	303.1712927	10.75941667	M+NH4	C17H19NO3	0	45.4	metab_1697	pos_1698	pos	46.8	5.548	0.9928	6.227	0.3134
9-Oxohexadecanoic acid	9 -Ñõ´úÊ®ÁùÍéËá	6.72E-6	3.42E-5	1.0574	1.2413	0.8908	-0.1668	yes	down	B(ii)	-	-	-	-	-	-	-	HMDB0030973	Lipids and lipid-like molecules	Fatty Acyls	Fatty acids and conjugates	54527-30-9	291.196394	12.63888333	M+Na-2H	C16H30O3	0	51.3	metab_6409	neg_1472	neg	47.5	3.892	0.4634	4.369	0.3296
Centellasapogenol A	-	0.0001004	0.0003547	1.0647	0.852	0.8904	-0.1674	yes	down	B(ii)	-	-	-	-	-	-	-	HMDB0036311	Lipids and lipid-like molecules	Prenol lipids	Triterpenoids	-	471.348695	13.44123333	M+H-H2O	C30H48O5	0	62.7	metab_1389	pos_1390	pos	46.6	4.673	0.7085	5.248	0.343
Ursolic acid	ÐÜ¹ûËá	0.0006243	0.0017	1.0937	0.8913	0.8903	-0.1677	yes	down	B(i)	C08988	-	-	-	-	-	-	HMDB0002395;LMPR0106180007	Lipids and lipid-like molecules	Prenol lipids	Triterpenoids	77-52-1	457.3687416	13.13398333	M+H	C30H48O3	51.7	0	metab_4900	pos_4901	pos	47.9	5.403	0.9735	6.069	0.3609
Sl(17:0_o/16:0_o)	-	0.0004507	0.001291	1.1062	1.1397	0.8902	-0.1678	yes	down	B(i)	-	-	-	-	-	-	-	-	-	-	-	-	604.4589729	13.85966667	M-H	C33H67NO6S	75.1	0	metab_6266	neg_1329	neg	51.6	5.344	0.8808	6.003	0.522
8-Acetoxyelemol	-	3.654E-8	5.258E-7	1.2043	0.8387	0.8902	-0.1679	yes	down	B(i)	-	-	-	-	-	-	-	-	-	-	-	-	263.2012718	12.8772	M+H-H2O	C17H28O3	44.5	0	metab_1474	pos_1475	pos	45.3	4.303	0.4483	4.834	0.1774
Sphingosylphosphorylcholine	-	5.124E-6	2.758E-5	1.1015	0.912	0.8901	-0.168	yes	down	B(ii)	-	-	-	-	-	-	-	HMDB0258420	Lipids and lipid-like molecules	Sphingolipids	Phosphosphingolipids	-	523.347381	13.16386667	M+Hac-H	C23H49N2O5P	0	46.3	metab_6357	neg_1420	neg	45.3	4.219	0.4528	4.74	0.4385
10,11-dihydro-20-trihydroxy-leukotriene B4	10£¬11 -¶þÇâ- 20 -ÈýôÇ»ù-°×ÈýÏ©B4	2.17E-6	1.329E-5	1.216	1.0493	0.8895	-0.169	yes	down	B(ii)	-	-	-	-	-	-	-	HMDB0012503	Lipids and lipid-like molecules	Fatty Acyls	Eicosanoids	-	385.223299	7.112716667	M-H	C20H34O7	0	45.6	metab_5435	neg_498	neg	47.8	4.924	0.6159	5.536	0.2518
1,3,7-trimethyluric acid	-	1.497E-5	6.786E-5	1.0157	0.9601	0.8892	-0.1694	yes	down	B(i)	C16361	-	-	map01120;map00232	Microbial metabolism in diverse environments;Caffeine metabolism	Metabolism;Metabolism	Global and overview maps;Biosynthesis of other secondary metabolites	HMDB0002123;PW_C001428	Organoheterocyclic compounds	Imidazopyrimidines	Purines and purine derivatives	5415-44-1	209.0672044	4.897566667	M-H	C8H10N4O3	97.6	0	metab_7238	neg_2301	neg	56.7	3.909	0.2692	4.396	0.6158
Vitamin K1	Î¬ÉúËØK1	0.0001199	0.0004095	1.1795	1.0156	0.8891	-0.1696	yes	down	B(ii)	C02059	Vitamins and cofactors	Vitamins	map01100;map00130;map01110;map04977;map01240	Metabolic pathways;Ubiquinone and other terpenoid-quinone biosynthesis;Biosynthesis of secondary metabolites;Vitamin digestion and absorption;Biosynthesis of cofactors	Metabolism;Metabolism;Metabolism;Organismal Systems;Metabolism	Global and overview maps;Metabolism of cofactors and vitamins;Global and overview maps;Digestive system;Global and overview maps	HMDB0003555	Lipids and lipid-like molecules	Prenol lipids	Quinone and hydroquinone lipids	84-80-0	495.350321	13.83621667	M+FA-H	C31H46O2	0	80	metab_7593	neg_2656	neg	53.3	5.602	0.8572	6.301	0.4692
Crenolanib	-	0.0003661	0.001079	1.0489	1.0258	0.8887	-0.1702	yes	down	B(ii)	-	-	-	-	-	-	-	HMDB0250534	Organoheterocyclic compounds	Quinolines and derivatives	Aminoquinolines and derivatives	-	485.2701334	11.13921667	M+ACN+H	C26H29N5O2	0	47.9	metab_1668	pos_1669	pos	44.9	4.863	0.813	5.472	0.4392
3,4-Dihydroxyphenylvaleric acid	3£¬4 -¶þôÇ»ù±½ÎìËá	3.446E-5	0.0001382	1.075	0.8594	0.8881	-0.1712	yes	down	B(ii)	-	-	-	-	-	-	-	HMDB0029233	Benzenoids	Phenols	Benzenediols	-	209.0812089	5.280466667	M-H	C11H14O4	0	51.9	metab_5348	neg_411	neg	49.2	4.556	0.5407	5.13	0.5599
Citral propylene glycol acetal	ÄûÃÊÈ©±û¶þ´¼ËõÈ©	1.728E-9	6.1E-8	1.3172	0.9069	0.8877	-0.1719	yes	down	B(ii)	-	-	-	-	-	-	-	HMDB0037286	Organoheterocyclic compounds	Dioxolanes	1,3-dioxolanes	10444-50-5	465.3216346	10.20425	2M+FA-H	C13H22O2	0	42.8	metab_6598	neg_1661	neg	46.3	4.671	0.4358	5.262	0.2102
Docosa-4,7,10,13,16,19-hexaenoic acid ethyl ester	¶þÊ®¶þÌ¼-4,7,10,13,16,19-ÁùÏ©ËáÒÒõ¥	3.941E-9	1.042E-7	1.5143	1.0946	0.8876	-0.172	yes	down	B(ii)	-	-	-	-	-	-	-	HMDB0247518	Lipids and lipid-like molecules	Fatty Acyls	Fatty acid esters	-	357.2797613	12.12925	M+H	C24H36O2	0	76	metab_1070	pos_1071	pos	53.9	6.483	0.6211	7.304	0.3043
Eicosapentaenoic acid	¶þÊ®Ì¼ÎåÏ©Ëá	3.581E-7	3.091E-6	1.3258	1.1582	0.8873	-0.1726	yes	down	B(i)	C06428	Lipids	Fatty acids	map01040	Biosynthesis of unsaturated fatty acids	Metabolism	Lipid metabolism	HMDB0001999;PW_C001337	Lipids and lipid-like molecules	Fatty Acyls	Fatty acids and conjugates	10417-94-4	303.232704	13.18691667	M+H	C20H30O2	61.3	0	metab_3454	pos_3455	pos	50.9	5.533	0.5758	6.236	0.4541
6-Azauridine	6-µªÔÓÄòÜÕ	4.442E-5	0.0001715	1.0702	0.7832	0.8871	-0.1729	yes	down	B(ii)	-	-	-	-	-	-	-	HMDB0247037	Organic oxygen compounds	Organooxygen compounds	Carbohydrates and carbohydrate conjugates	-	290.0630247	4.02545	M+FA-H	C8H11N3O6	0	59.1	metab_5151	neg_214	neg	51.6	4.313	0.6435	4.862	0.302
Glu-Leu	-	4.915E-7	3.952E-6	1.1797	0.9241	0.8868	-0.1733	yes	down	B(i)	-	-	-	-	-	-	-	HMDB0028823	Organic acids and derivatives	Carboxylic acids and derivatives	Amino acids, peptides, and analogues	5969-52-8	259.1297572	1.990783333	M-H	C11H20N2O5	67	0	metab_5057	neg_120	neg	52.3	4.262	0.4761	4.806	0.3049
9alpha,11alpha-Dihydroxy-15-oxo-2,3,4,5-tetranor-prostan-1,20-dioic acid	-	1.096E-6	7.539E-6	1.1787	1.1336	0.8865	-0.1739	yes	down	B(i)	-	-	-	-	-	-	-	-	-	-	-	-	311.1502252	5.6351	M-H2O-H	C16H26O7	87.9	0	metab_7912	neg_2975	neg	56.7	4.521	0.5359	5.1	0.3129
Beta-Spathulene	-	9.22E-8	1.036E-6	1.1078	0.9245	0.8863	-0.1742	yes	down	B(ii)	-	-	-	-	-	-	-	HMDB0036416	Lipids and lipid-like molecules	Prenol lipids	Sesquiterpenoids	53526-64-0	235.206393	13.66755	M+CH3OH+H	C15H22	0	42.2	metab_1354	pos_1355	pos	45.2	3.671	0.3704	4.142	0.2738
Glyceryl lactooleate	ÈéÓÍËá¸ÊÓÍõ¥	1.758E-7	1.721E-6	1.2029	0.8454	0.8862	-0.1743	yes	down	B(ii)	-	-	-	-	-	-	-	HMDB0032298	Lipids and lipid-like molecules	Fatty Acyls	Fatty acid esters	30283-16-0	427.306843	11.00128333	M-H	C24H44O6	0	61.1	metab_6536	neg_1599	neg	50.2	4.237	0.4549	4.781	0.2927
Fradiamine b	-	9.366E-10	4.31E-8	1.4115	1.0882	0.886	-0.1747	yes	down	B(i)	-	-	-	-	-	-	-	-	-	-	-	-	490.2474853	12.85085	M+ACN+H	C18H32N4O9	49.9	0	metab_1480	pos_1481	pos	43.3	5.283	0.4966	5.963	0.2168
(3E,11Z,13E)-6-hydroxy-16-methyl-1-oxacyclohexadeca-3,11,13-trien-2-one	-	2.341E-5	9.964E-5	1.0419	1.0159	0.8859	-0.1748	yes	down	B(i)	-	-	-	-	-	-	-	-	-	-	-	-	265.1806768	10.9125	M+H	C16H24O3	59.9	0	metab_156	pos_157	pos	49	3.897	0.5561	4.399	0.2943
St(24:1_o4_t/18:3)	-	1.554E-5	7.027E-5	1.2447	0.927	0.8858	-0.1749	yes	down	B(i)	-	-	-	-	-	-	-	-	-	-	-	-	758.5037439	13.8834	M-H	C44H73NO7S	37.2	0	metab_6240	neg_1303	neg	44	5.554	0.786	6.27	0.3731
(22S)-Acetoxy-3alpha,15alpha-dihydroxylanosta-7,9(11),24-trien-26-oic acid	£¨22S£©-ÒÒõ£Ñõ»ù-3¦Á£¬15¦Á-¶þôÇ»ù-7,9£¨11£©£¬24-ÈýÏ©-26-Ëá	4.785E-6	2.606E-5	1.3041	0.9489	0.8856	-0.1753	yes	down	B(ii)	-	-	-	-	-	-	-	HMDB0035225	Lipids and lipid-like molecules	Prenol lipids	Triterpenoids	-	529.3518865	13.61658333	M+H	C32H48O6	0	44.9	metab_1237	pos_1238	pos	47.5	5.705	0.7898	6.442	0.2427
(24E)-3alpha-Acetoxy-15alpha-hydroxy-23-oxo-7,9(11),24-lanostatrien-26-oic acid	£¨24E£©-3¦Á-ÒÒõ£Ñõ»ù-15¦Á-ôÇ»ù-23-Ñõ´ú-7,9£¨11£©£¬24-ÑòÃ«çÞÏ©-26-Ëá	0.0001158	0.0003975	1.0292	0.9927	0.885	-0.1762	yes	down	B(ii)	-	-	-	-	-	-	-	HMDB0035386	Lipids and lipid-like molecules	Prenol lipids	Diterpenoids	117383-37-6	571.3307048	9.594883333	M+FA-H	C32H46O6	0	84.6	metab_6641	neg_1704	neg	53	4.18	0.5898	4.723	0.5191
L-Glutamine	L-¹È°±õ£°·	0.0004713	0.001343	1.0615	0.9115	0.885	-0.1762	yes	down	B(i)	C00064	Peptides	Amino acids	map00470;map00230;map01240;map00250;map02020;map00750;map00630;map04964;map02010;map04727;map04724;map01060;map01100;map00220;map01120;map01232;map01230;map00240;map04978;map00910;map04974;map00970;map05230	D-Amino acid metabolism;Purine metabolism;Biosynthesis of cofactors;Alanine, aspartate and glutamate metabolism;Two-component system;Vitamin B6 metabolism;Glyoxylate and dicarboxylate metabolism;Proximal tubule bicarbonate reclamation;ABC transporters;GABAergic synapse;Glutamatergic synapse;Biosynthesis of plant secondary metabolites;Metabolic pathways;Arginine biosynthesis;Microbial metabolism i…	Metabolism;Metabolism;Metabolism;Metabolism;Environmental Information Processing;Metabolism;Metabolism;Organismal Systems;Environmental Information Processing;Organismal Systems;Organismal Systems;Metabolism;Metabolism;Metabolism;Metabolism;Metabolism;Metabolism;Metabolism;Organismal Systems;Metabolism;Organismal Systems;Genetic Information Processing;Human Diseases	Metabolism of other amino acids;Nucleotide metabolism;Global and overview maps;Amino acid metabolism;Signal transduction;Metabolism of cofactors and vitamins;Carbohydrate metabolism;Excretory system;Membrane transport;Nervous system;Nervous system;Chemical structure transformation maps;Global and overview maps;Amino acid metabolism;Global and overview maps;Global and overview maps;Global and over…	HMDB0000641;PW_C000500	Organic acids and derivatives	Carboxylic acids and derivatives	Amino acids, peptides, and analogues	56-85-9	147.0769571	1.43645	M+H	C5H10N2O3	85.8	0	metab_2603	pos_2604	pos	55.6	4.757	0.879	5.375	0.3368
N6-Methyladenosine	N6-¼×»ùÏÙÜÕ	2.144E-5	9.26E-5	1.0758	0.7999	0.8846	-0.1769	yes	down	B(i)	-	-	-	-	-	-	-	HMDB0004044	Nucleosides, nucleotides, and analogues	Purine nucleosides	Not Available	1867-73-8	282.1192847	1.523983333	M+H	C11H15N5O4	53.4	0	metab_2577	pos_2578	pos	47.6	4.155	0.5877	4.697	0.3408
Gly-Ile-Phe	-	4.128E-5	0.0001607	1.0909	0.9128	0.8845	-0.1771	yes	down	B(i)	-	-	-	-	-	-	-	-	-	-	-	-	336.1928146	7.2065	M+H	C17H25N3O4	49.7	0	metab_619	pos_620	pos	47.1	4.326	0.6705	4.891	0.2716
Ile-Ile-Ile	-	4.103E-5	0.00016	1.1082	0.8689	0.8842	-0.1776	yes	down	B(i)	-	-	-	-	-	-	-	-	-	-	-	-	358.2712309	7.3843	M+H	C18H35N3O4	71.9	0	metab_2015	pos_2016	pos	52	4.42	0.6834	4.999	0.2915
Fusidic Acid	ËóÁ´æßËá	2.303E-5	9.839E-5	1.2638	0.9367	0.8841	-0.1777	yes	down	B(ii)	C06694	Antibiotics	Others	-	-	-	-	HMDB0015570	Lipids and lipid-like molecules	Steroids and steroid derivatives	Steroid esters	6990-06-3	549.379284	13.4652	M+CH3OH+H	C31H48O6	0	54.1	metab_1207	pos_1208	pos	48.8	5.592	0.8447	6.325	0.3222
Doxercalciferol	¶È¹Ç»¯´¼	6.211E-7	4.792E-6	1.2722	1.0207	0.8839	-0.178	yes	down	B(ii)	C08211	-	-	-	-	-	-	HMDB0251601	Lipids and lipid-like molecules	Steroids and steroid derivatives	Vitamin D and derivatives	54573-75-0	413.3427576	13.74221667	M+H	C28H44O2	0	51.9	metab_1256	pos_1257	pos	48.6	4.973	0.6011	5.626	0.3087
3-Pyridinebutanoic acid	3 -ßÁà¤¶¡Ëá	2.208E-11	3.933E-9	1.1876	0.8859	0.8837	-0.1783	yes	down	B(ii)	-	-	-	-	-	-	-	HMDB0001007	Organoheterocyclic compounds	Pyridines and derivatives	Not Available	477251-67-5	210.0764863	3.927316667	M+FA-H	C9H11NO2	0	51.5	metab_5126	neg_189	neg	47.6	3.435	0.2621	3.887	0.2063
Gln-Thr	-	4.471E-6	2.461E-5	1.1579	0.926	0.8836	-0.1786	yes	down	B(i)	-	-	-	-	-	-	-	HMDB0028807	Organic acids and derivatives	Carboxylic acids and derivatives	Amino acids, peptides, and analogues	74408-69-8	230.1142823	1.774266667	M+H-H2O	C9H17N3O5	47.9	0	metab_136	pos_137	pos	46.1	4.363	0.603	4.938	0.2362
3a,7b,21-Trihydroxy-5b-cholanoic acid	3a,7b,21-ÈýôÇ»ù-5b-µ¨Ëá	0.0009356	0.002421	1.0219	0.9433	0.8835	-0.1786	yes	down	B(ii)	-	-	-	-	-	-	-	HMDB0013192	Lipids and lipid-like molecules	Steroids and steroid derivatives	Androstane steroids	-	405.2644798	8.060333333	M-H2O-H	C24H40O6	0	69.4	metab_6787	neg_1850	neg	52.6	4.514	0.8415	5.109	0.5184
1b,3a,12a-Trihydroxy-5b-cholanoic acid	1b£¬3a£¬12a -ÈýôÇ»ù- 5b -µ¨Ëá	2.412E-10	1.578E-8	1.5226	1.1613	0.8834	-0.1789	yes	down	B(ii)	-	-	-	-	-	-	-	HMDB0000326	Lipids and lipid-like molecules	Steroids and steroid derivatives	Bile acids, alcohols and derivatives	80434-32-8	389.2697482	12.1943	M-H2O-H	C24H40O5	0	65.9	metab_6072	neg_1135	neg	52.4	5.856	0.4983	6.629	0.3473
Ile-Ile-Glu	-	3.913E-5	0.0001545	1.0782	0.8783	0.8833	-0.179	yes	down	B(i)	-	-	-	-	-	-	-	-	-	-	-	-	374.2297524	5.41525	M+H	C17H31N3O6	58.9	0	metab_419	pos_420	pos	44.8	4.231	0.6066	4.79	0.4181
Fasciculol C	-	3.259E-9	9.148E-8	1.4986	1.034	0.8832	-0.1791	yes	down	B(i)	-	-	-	-	-	-	-	HMDB0035853	Lipids and lipid-like molecules	Prenol lipids	Triterpenoids	65694-19-1	507.3687026	13.5746	M-H	C30H52O6	44.9	0	metab_6291	neg_1354	neg	47.6	5.863	0.5902	6.638	0.2599
13-(3-pentyloxiran-2-yl)tridec-8-enoic acid	13-£¨3-ÎìÑõ»ù-2-»ù£©Ê®ÈýÌ¼-8-Ï©Ëá	0.0005421	0.00151	1.0435	0.8799	0.8832	-0.1791	yes	down	B(i)	-	-	-	-	-	-	-	-	-	-	-	-	325.2746709	13.4901	M+H	C20H36O3	83.2	0	metab_873	pos_874	pos	55.3	4.675	0.601	5.293	0.869
Ser-Val-Val	-	0.0001054	0.0003677	1.0673	0.8954	0.883	-0.1796	yes	down	B(i)	-	-	-	-	-	-	-	-	-	-	-	-	304.1877357	5.082783333	M+H	C13H25N3O5	44.1	0	metab_367	pos_368	pos	45	4.232	0.725	4.793	0.2244
N2-gamma-Glutamylglutamine	N2 - ¦Ã -¹È°±õ£°·	1.577E-6	1.031E-5	1.1381	0.8272	0.8828	-0.1799	yes	down	B(ii)	C05283	-	-	-	-	-	-	HMDB0011738	Organic acids and derivatives	Carboxylic acids and derivatives	Amino acids, peptides, and analogues	10148-81-9	274.104449	1.597683333	M-H	C10H17N3O6	0	41.4	metab_7485	neg_2548	neg	46.7	4.165	0.4636	4.718	0.4189
Palitantin	-	2.449E-7	2.286E-6	1.1969	0.964	0.8827	-0.1799	yes	down	B(i)	-	-	-	-	-	-	-	-	-	-	-	-	255.1598041	9.779016667	M+H	C14H22O4	57.3	0	metab_857	pos_858	pos	50.3	4.133	0.4991	4.682	0.2021
Asp-Val-Val	-	2.571E-5	0.0001074	1.141	0.9289	0.8818	-0.1815	yes	down	B(i)	-	-	-	-	-	-	-	-	-	-	-	-	332.1826958	5.248883333	M+H	C14H25N3O6	73.5	0	metab_2288	pos_2289	pos	52.7	4.475	0.687	5.075	0.2931
Ser-Leu-Val	-	6.879E-6	3.489E-5	1.1849	0.9165	0.8817	-0.1816	yes	down	B(i)	-	-	-	-	-	-	-	-	-	-	-	-	318.2033744	5.914166667	M+H	C14H27N3O5	48.9	0	metab_2200	pos_2201	pos	47.8	4.532	0.6612	5.14	0.2162
N-Arachidonoyl Valine	N -»¨ÉúËÄÏ©õ£çÓ°±Ëá	0.0001887	0.0006105	1.1604	0.9797	0.8817	-0.1817	yes	down	B(ii)	-	-	-	-	-	-	-	HMDB0242006	Not Available	Not Available	Not Available	-	448.3066371	9.918183333	M+FA-H	C25H41NO3	0	67.1	metab_6622	neg_1685	neg	52.2	4.955	0.7608	5.62	0.6354
1-[(2R,4R,5R)-5-(Aminomethyl)-4-hydroxyoxolan-2-yl]-5-methylpyrimidine-2,4-dione	1-[£¨2R£¬4R£¬5R£©-5-£¨°±¼×»ù£©-4-ôÇ»ùÑõ´úÎìÍé-2-»ù]-5-¼×»ùà×à¤-2,4-¶þÍª	1.389E-5	6.342E-5	1.1352	0.8468	0.8816	-0.1817	yes	down	B(ii)	-	-	-	-	-	-	-	HMDB0246877	Nucleosides, nucleotides, and analogues	2'',5''-dideoxyribonucleosides	Not Available	-	259.1408888	1.6363	M+NH4	C10H15N3O4	0	52.9	metab_96	pos_97	pos	47.4	4.499	0.6582	5.103	0.3195
Nylidrin	ÜÐ±û·Ó°·	3.823E-6	2.165E-5	1.1807	0.8778	0.8816	-0.1818	yes	down	B(i)	-	-	-	-	-	-	-	HMDB0255826	Benzenoids	Benzene and substituted derivatives	Phenylpropanes	-	300.1931334	5.6292	M+H	C19H25NO2	56.9	0	metab_2244	pos_2245	pos	46.4	4.453	0.6252	5.051	0.2294
3'-Deoxyinosine	3 ' -ÍÑÑõ¼¡ÜÕ	0.0004202	0.001217	1.0519	0.8394	0.8814	-0.1821	yes	down	B(ii)	-	-	-	-	-	-	-	HMDB0246093	Nucleosides, nucleotides, and analogues	Purine nucleosides	Purine 3''-deoxyribonucleosides	-	253.0939454	4.174216667	M+H	C10H12N4O4	0	42.7	metab_231	pos_232	pos	46.8	4.461	0.8509	5.061	0.2993
Paliperidone	ÅÁÀûßßÍª	0.0006128	0.001679	1.0245	0.8406	0.881	-0.1827	yes	down	B(ii)	C21516	-	-	-	-	-	-	HMDB0015396	Organoheterocyclic compounds	Pyridopyrimidines	Not Available	144598-75-4	485.2213168	7.851333333	M+Hac-H	C23H27FN4O3	0	47.3	metab_5700	neg_763	neg	48.2	4.444	0.751	5.044	0.6354
Cp 47,497-c9-homolog	-	5.733E-10	3.05E-8	1.6588	1.219	0.8809	-0.183	yes	down	B(i)	-	-	-	-	-	-	-	-	-	-	-	-	391.2852732	12.21818333	M+FA-H	C23H38O2	62.7	0	metab_6076	neg_1139	neg	51.7	6.824	0.626	7.747	0.3958
Ile-Gln	-	1.748E-5	7.781E-5	1.1477	0.924	0.8805	-0.1835	yes	down	B(i)	-	-	-	-	-	-	-	HMDB0028905	Organic acids and derivatives	Carboxylic acids and derivatives	Amino acids, peptides, and analogues	-	260.1613791	3.813016667	M+H	C11H21N3O4	42.6	0	metab_2456	pos_2457	pos	46.1	4.386	0.6735	4.981	0.263
(+/-)5(6)-DiHET	-	1.486E-5	6.743E-5	1.1802	1.1775	0.8805	-0.1836	yes	down	B(i)	-	-	-	-	-	-	-	-	-	-	-	-	337.2383914	12.45356667	M-H	C20H34O4	85.1	0	metab_4948	neg_11	neg	56.1	4.672	0.6041	5.306	0.5325
(2S,3R,4R,5S,6S)-2-(Hydroxymethyl)-6-phenylmethoxyoxane-3,4,5-triol	£¨2S£¬3R£¬4R£¬5S£¬6S£©-2-£¨ôÇ¼×»ù£©-6-±½»ù¼×Ñõ»ùÑõÍé-3,4,5-Èý´¼	4.908E-8	6.509E-7	1.135	0.8714	0.8803	-0.1839	yes	down	B(ii)	-	-	-	-	-	-	-	HMDB0243491	Organic oxygen compounds	Organooxygen compounds	Carbohydrates and carbohydrate conjugates	-	269.1030204	4.849733333	M-H	C13H18O6	0	50.2	metab_5285	neg_348	neg	48.4	3.642	0.3838	4.137	0.2716
20,24-Epoxy-25,26-dihydroxydammaran-3-one	20£¬24 -»·Ñõ- 25£¬26 -¶þôÇ»ù´ïÂêÍé- 3 -Íª	2.798E-5	0.0001158	1.259	1.266	0.8802	-0.1841	yes	down	B(ii)	-	-	-	-	-	-	-	HMDB0039692	Lipids and lipid-like molecules	Prenol lipids	Terpene glycosides	146830-04-8	533.3844906	13.47265	M+Hac-H	C30H50O4	0	64.1	metab_6121	neg_1184	neg	51.4	5.422	0.8724	6.16	0.2769
Thr-Thr	-	0.0004422	0.001269	1.034	0.9308	0.8798	-0.1848	yes	down	B(i)	-	-	-	-	-	-	-	HMDB0029071	Organic acids and derivatives	Carboxylic acids and derivatives	Amino acids, peptides, and analogues	96337-78-9	221.113908	1.571616667	M+H	C8H16N2O5	39.7	0	metab_81	pos_82	pos	46	4.179	0.8063	4.75	0.3192
(3E,11E)-2-hydroxy-7-methyl-6-oxabicyclo[11.3.0]hexadeca-3,11-dien-5-one	-	2.261E-8	3.734E-7	1.252	1.0126	0.8797	-0.185	yes	down	B(i)	-	-	-	-	-	-	-	-	-	-	-	-	247.1699952	12.1544	M+H-H2O	C16H24O3	83.1	0	metab_151	pos_152	pos	53.3	4.181	0.4693	4.753	0.2032
Methyl (2E)-6-hydroxy-2-(hydroxymethyl)-6-methylocta-2,7-dienoate	-	2.594E-8	4.023E-7	1.1791	0.8638	0.8794	-0.1855	yes	down	B(i)	-	-	-	-	-	-	-	-	-	-	-	-	179.1073079	7.159533333	M+H-2H2O	C11H18O4	35.7	0	metab_2042	pos_2043	pos	44.8	3.725	0.3663	4.236	0.3106
Ile-Ile-Ala	-	9.28E-6	4.502E-5	1.1857	0.8974	0.8793	-0.1856	yes	down	B(i)	-	-	-	-	-	-	-	-	-	-	-	-	316.2240379	5.6511	M+H	C15H29N3O4	38.4	0	metab_2240	pos_2241	pos	46	4.488	0.6791	5.104	0.232
Val-Ile-Val	-	3.651E-5	0.0001456	1.1836	0.9141	0.8784	-0.187	yes	down	B(i)	-	-	-	-	-	-	-	-	-	-	-	-	330.239774	6.391133333	M+H	C16H31N3O4	54.2	0	metab_2129	pos_2130	pos	49.2	4.725	0.7718	5.379	0.3078
Cholic acid	-	1.512E-10	1.201E-8	1.4759	1.1501	0.8784	-0.1871	yes	down	B(i)	C00695	Steroids	24-Carbon atoms	map01100;map04976;map00121;map00120	Metabolic pathways;Bile secretion;Secondary bile acid biosynthesis;Primary bile acid biosynthesis	Metabolism;Organismal Systems;Metabolism;Metabolism	Global and overview maps;Digestive system;Lipid metabolism;Lipid metabolism	HMDB0000619;LMST04010001;PW_C000480	Lipids and lipid-like molecules	Steroids and steroid derivatives	Bile acids, alcohols and derivatives	81-25-4	389.2697888	11.66171667	M-H2O-H	C24H40O5	87.1	0	metab_6489	neg_1552	neg	56.5	5.193	0.4473	5.912	0.3369
10,20-Dihydroxyeicosanoic acid	10£¬20 -¶þôÇ»ù¶þÊ®ÍéËá	8.59E-8	9.825E-7	1.1851	1.0412	0.8782	-0.1874	yes	down	B(ii)	-	-	-	-	-	-	-	HMDB0031923	Lipids and lipid-like molecules	Fatty Acyls	Fatty acids and conjugates	120727-26-6	343.2850307	13.21673333	M-H	C20H40O4	0	53.3	metab_6352	neg_1415	neg	49	3.821	0.3838	4.351	0.3633
Goshonoside F1	¸²Åè×ÓÜÕF1	2.847E-7	2.569E-6	1.2386	0.9342	0.8781	-0.1875	yes	down	B(ii)	-	-	-	-	-	-	-	HMDB0038539	Lipids and lipid-like molecules	Prenol lipids	Terpene glycosides	90851-24-4	465.2856156	8.11955	M-H2O-H	C26H44O8	0	40.5	metab_6773	neg_1836	neg	45.3	4.345	0.4802	4.948	0.4015
Zinnimidine	-	0.0003921	0.001149	1.1071	1.0493	0.8781	-0.1876	yes	down	B(i)	C10626	-	-	-	-	-	-	-	-	-	-	148717-77-5	303.1709882	11.09011667	M+ACN+H	C15H19NO3	43.1	0	metab_957	pos_958	pos	47	4.889	0.9464	5.568	0.3846
Val-Val-Phe	-	0.0001241	0.000423	1.0617	0.9012	0.8777	-0.1882	yes	down	B(i)	-	-	-	-	-	-	-	-	-	-	-	-	364.2241437	6.808633333	M+H	C19H29N3O4	66.2	0	metab_579	pos_580	pos	51.1	4.068	0.726	4.635	0.2861
N-3-oxo-hexadec-11(Z)-enoyl-L-Homoserine lactone	N-3-Ñõ´ú-Ê®ÁùÍé»ù-11£¨Z£©-Ï©õ£»ù-L-¸ßË¿°±ËáÄÚõ¥	0.0008557	0.002238	1.0027	0.9297	0.8775	-0.1885	yes	down	B(i)	-	-	-	-	-	-	-	-	-	-	-	-	352.2516483	12.43445	M+H	C20H33NO4	59.3	0	metab_1099	pos_1100	pos	47	4.098	0.8401	4.67	0.388
Glaucine	º£ó¿ËÚ¼î	0.0006071	0.001665	1.0941	0.9479	0.8774	-0.1886	yes	down	B(i)	C09446	-	-	-	-	-	-	HMDB0252738	Alkaloids and derivatives	Aporphines	Not Available	475-81-0	356.1871265	7.03875	M+H	C21H25NO4	44.1	0	metab_605	pos_606	pos	46.9	4.653	0.8669	5.303	0.5848
Ser-Thr-Phe	-	2.687E-5	0.000112	1.0241	0.8397	0.8772	-0.189	yes	down	B(i)	-	-	-	-	-	-	-	-	-	-	-	-	354.1671085	5.4857	M+H	C16H23N3O6	49.9	0	metab_433	pos_434	pos	46.4	3.557	0.5374	4.055	0.3431
3-methyl-5-oxo-5-(4-toluidino)pentanoic acid	-	0.0001044	0.0003656	1.0207	0.9	0.8771	-0.1891	yes	down	B(i)	-	-	-	-	-	-	-	-	-	-	-	-	253.1555151	4.457616667	M+NH4	C13H17NO3	82	0	metab_1648	pos_1649	pos	54.7	4.026	0.5553	4.59	0.6128
3-isolongifolol	-	0.0001032	0.0003636	1.0851	0.8964	0.877	-0.1893	yes	down	B(i)	-	-	-	-	-	-	-	-	-	-	-	-	205.1957395	13.92243333	M+H-H2O	C15H26O	74.2	0	metab_1626	pos_1627	pos	52	4.179	0.7674	4.765	0.1654
Val-Glu-Tyr	-	4.29E-7	3.53E-6	1.1862	0.8648	0.8766	-0.19	yes	down	B(i)	-	-	-	-	-	-	-	-	-	-	-	-	410.1936643	5.248883333	M+H	C19H27N3O7	78.9	0	metab_398	pos_399	pos	52.4	3.921	0.4861	4.473	0.2955
3-hydroxybenzaldehyde	-	4.745E-7	3.829E-6	1.1835	0.9393	0.8764	-0.1904	yes	down	B(i)	C03067	-	-	map01220;map00623;map01120	Degradation of aromatic compounds;Toluene degradation;Microbial metabolism in diverse environments	Metabolism;Metabolism;Metabolism	Global and overview maps;Xenobiotics biodegradation and metabolism;Global and overview maps	-	-	-	-	100-83-4	123.044644	1.750266667	M+H	C7H6O2	37.3	0	metab_1552	pos_1553	pos	45.2	3.962	0.5064	4.521	0.2682
24-Norursa-3,12-dien-11-one	-	0.0005269	0.001477	1.1459	0.9012	0.8762	-0.1907	yes	down	B(i)	-	-	-	-	-	-	-	-	-	-	-	-	409.3475491	13.56398333	M+H	C29H44O	36.3	0	metab_1359	pos_1360	pos	45.4	5.117	0.9749	5.84	0.5898
Alisol B	ÔóÐº´¼B	0.0002316	0.0007281	1.1805	0.884	0.8759	-0.1912	yes	down	B(ii)	C17460	-	-	-	-	-	-	HMDB0248141	Lipids and lipid-like molecules	Prenol lipids	Triterpenoids	18649-93-9	471.3475382	13.3728	M-H	C30H48O4	0	64.6	metab_6338	neg_1401	neg	52.4	5.151	0.9237	5.881	0.5543
Ala-Val-Val	-	9.122E-6	4.454E-5	1.1558	0.8852	0.8758	-0.1913	yes	down	B(i)	-	-	-	-	-	-	-	-	-	-	-	-	288.1926849	5.20335	M+H	C13H25N3O4	45.9	0	metab_2295	pos_2296	pos	47.3	4.091	0.6381	4.671	0.2224
Asn-Gln-Lys	-	1.968E-7	1.892E-6	1.3101	1.058	0.8758	-0.1913	yes	down	B(i)	-	-	-	-	-	-	-	-	-	-	-	-	387.2025877	6.028966667	M-H	C15H28N6O6	75.9	0	metab_7053	neg_2116	neg	53.1	4.584	0.533	5.234	0.3805
Solithromycin	Ë÷ÀûÃ¹ËØ	0.0004783	0.001361	1.0683	1.0041	0.8758	-0.1914	yes	down	B(ii)	-	-	-	-	-	-	-	HMDB0258366	Organoheterocyclic compounds	Benzodiazepines	1,4-benzodiazepines	-	827.4723474	12.27901667	M+H-H2O	C43H65FN6O10	0	82.5	metab_1542	pos_1543	pos	54.1	4.357	0.8277	4.975	0.4968
Quillaic acid	ÔíÆ¤Ëá	1.21E-5	5.658E-5	1.168	0.8552	0.8757	-0.1914	yes	down	B(i)	C08972	-	-	map01100;map01110;map00999	Metabolic pathways;Biosynthesis of secondary metabolites;Biosynthesis of various plant secondary metabolites	Metabolism;Metabolism;Metabolism	Global and overview maps;Global and overview maps;Biosynthesis of other secondary metabolites	HMDB0303399;LMPR0106150037	Lipids and lipid-like molecules	Prenol lipids	Triterpenoids	631-01-6	469.3327076	13.00518333	M+H-H2O	C30H46O5	47.2	0	metab_1462	pos_1463	pos	47.6	4.391	0.6471	5.014	0.3961
Ogyline	ÈýÏ©È²ÅµÍª	0.002466	0.005703	1.0003	0.9972	0.8756	-0.1917	yes	down	B(ii)	-	-	-	-	-	-	-	HMDB0254813	Lipids and lipid-like molecules	Steroids and steroid derivatives	Estrane steroids	-	317.1505995	10.20303333	M+Na	C20H22O2	0	57.2	metab_1729	pos_1730	pos	49.2	4.377	1.053	4.999	0.3013
PC(PGF1alpha/16:1(9Z))	-	6.99E-5	0.0002571	1.2583	1.0365	0.8755	-0.1919	yes	down	B(ii)	-	-	-	-	-	-	-	HMDB0286096	Not Available	Not Available	Not Available	-	832.5718074	12.8247	M+H	C44H82NO11P	0	43.6	metab_1123	pos_1124	pos	47.1	5.449	0.9492	6.224	0.3989
3-(3,4,5-Trimethoxyphenyl)propanoic acid	3-£¨3,4,5-Èý¼×Ñõ»ù±½»ù£©±ûËá	8.734E-6	4.306E-5	1.0273	0.7787	0.8754	-0.1921	yes	down	B(ii)	-	-	-	-	-	-	-	HMDB0030254	Phenylpropanoids and polyketides	Phenylpropanoic acids	Not Available	25173-72-2	239.0921007	5.363916667	M-H	C12H16O5	0	42.6	metab_5363	neg_426	neg	46.5	3.385	0.4105	3.867	0.4469
N-(4-ethyl-2-pyridinyl)-3,4-dimethoxybenzenesulfonamide	-	0.001977	0.004694	1.0226	0.847	0.8753	-0.1921	yes	down	B(i)	-	-	-	-	-	-	-	-	-	-	-	-	340.1340236	4.898383333	M+NH4	C15H18N2O4S	65.9	0	metab_4000	pos_4001	pos	51.6	4.241	0.6349	4.845	0.9846
9-Hydroxylinoleic acid	9 -ôÇ»ùÑÇÓÍËá	5.177E-5	0.0001961	1.1958	1.3415	0.8753	-0.1921	yes	down	B(ii)	-	-	-	-	-	-	-	HMDB0247599	Lipids and lipid-like molecules	Fatty Acyls	Lineolic acids and derivatives	-	591.4641201	13.98303333	2M-H	C18H32O3	0	64.4	metab_6251	neg_1314	neg	52	4.703	0.7003	5.373	0.5862
Methylimidazoleacetic acid	¼×»ùßäßòÒÒËá	2.247E-8	3.724E-7	1.4305	1.28	0.8752	-0.1922	yes	down	B(ii)	C05828	-	-	map01100;map00340	Metabolic pathways;Histidine metabolism	Metabolism;Metabolism	Global and overview maps;Amino acid metabolism	HMDB0002820	Organoheterocyclic compounds	Azoles	Imidazoles	2625-49-2	141.0663075	1.615966667	M+H	C6H8N2O2	0	43.1	metab_3955	pos_3956	pos	46.5	5.339	0.6105	6.1	0.3103
Bakuchiol	²¹¹ÇÖ¬·Ó	6.891E-6	3.491E-5	1.218	0.9095	0.8751	-0.1925	yes	down	B(i)	-	-	-	-	-	-	-	HMDB0248849	Lipids and lipid-like molecules	Prenol lipids	Monoterpenoids	-	279.1711935	6.391133333	M+Na	C18H24O	73.7	0	metab_531	pos_532	pos	52.9	4.47	0.6783	5.108	0.291
Thr-Val-Tyr	-	4.06E-6	2.271E-5	1.0413	0.7953	0.8748	-0.193	yes	down	B(i)	-	-	-	-	-	-	-	-	-	-	-	-	382.1985631	5.178016667	M+H	C18H27N3O6	64.9	0	metab_2297	pos_2298	pos	48.7	3.263	0.4313	3.73	0.3349
Artemisinin	ÇàÝïËØ	4.542E-7	3.698E-6	1.1127	0.807	0.8746	-0.1933	yes	down	B(i)	C09538	-	-	-	-	-	-	HMDB0242246	Lipids and lipid-like molecules	Prenol lipids	Terpene lactones	63968-64-9	281.1393633	5.71145	M-H	C15H22O5	53.2	0	metab_5410	neg_473	neg	48.4	3.467	0.4613	3.964	0.1994
Lithocholic acid	Ê¯µ¨Ëá	2.382E-6	1.428E-5	1.4185	1.0255	0.8746	-0.1934	yes	down	B(i)	C03990	Steroids	24-Carbon atoms	map04976;map00121	Bile secretion;Secondary bile acid biosynthesis	Organismal Systems;Metabolism	Digestive system;Lipid metabolism	HMDB0000761;LMST04010003;PW_C000608	Lipids and lipid-like molecules	Steroids and steroid derivatives	Bile acids, alcohols and derivatives	434-13-9	421.295901	13.34656667	M+FA-H	C24H40O3	95.5	0	metab_9100	neg_4163	neg	58.4	5.829	0.8596	6.665	0.287
Asp-Gln	-	3.759E-5	0.0001493	1.126	0.9462	0.8744	-0.1937	yes	down	B(i)	-	-	-	-	-	-	-	HMDB0028751	Organic acids and derivatives	Carboxylic acids and derivatives	Amino acids, peptides, and analogues	-	262.1041548	1.5487	M+H	C9H15N3O6	38.1	0	metab_2570	pos_2571	pos	45.1	4.155	0.6977	4.752	0.3074
Fumagillol	5-¼×Ñõ»ù-4-[2-¼×»ù-3-(3-¼×»ù¶¡-2-Ï©»ù)»·ÑõÒÒÍé-2-»ù]-1-ÑõÔÓÂÝ[2.5]ÐÁÍé-6-´¼	6.025E-5	0.000225	1.1174	1.2457	0.874	-0.1944	yes	down	B(ii)	C22618	-	-	map01100;map01110;map00998	Metabolic pathways;Biosynthesis of secondary metabolites;Biosynthesis of various antibiotics	Metabolism;Metabolism;Metabolism	Global and overview maps;Global and overview maps;Biosynthesis of other secondary metabolites	HMDB0252515	Organic oxygen compounds	Organooxygen compounds	Alcohols and polyols	108102-51-8	327.181299	6.771433333	M+FA-H	C16H26O4	0	48	metab_6949	neg_2012	neg	48.5	4.181	0.7351	4.784	0.2903
6a,12a-Dihydroxylithocholic acid	6a£¬12a -¶þôÇ»ùÊ¯µ¨Ëá	1.403E-7	1.436E-6	1.354	1.044	0.8738	-0.1947	yes	down	B(ii)	-	-	-	-	-	-	-	HMDB0000527	Lipids and lipid-like molecules	Steroids and steroid derivatives	Bile acids, alcohols and derivatives	21066-18-2	467.3012473	8.64045	M+Hac-H	C24H40O5	0	68.6	metab_5787	neg_850	neg	50.8	4.845	0.6111	5.545	0.2874
Ala-Asp-Phe	-	5.192E-6	2.782E-5	1.1601	0.8733	0.8733	-0.1955	yes	down	B(i)	-	-	-	-	-	-	-	-	-	-	-	-	352.1513847	5.6745	M+H	C16H21N3O6	53.4	0	metab_2238	pos_2239	pos	48.6	3.962	0.6016	4.537	0.2595
Albocycline	°×»·¾úËØ	0.0001603	0.0005293	1.0238	1.0562	0.873	-0.196	yes	down	B(i)	-	-	-	-	-	-	-	-	-	-	-	-	350.2339166	7.332633333	M+ACN+H	C18H28O4	54.9	0	metab_2023	pos_2024	pos	48.2	3.684	0.5993	4.22	0.5203
Glu-Leu-Tyr	-	1.412E-5	6.433E-5	1.0312	0.9051	0.8723	-0.1971	yes	down	B(i)	-	-	-	-	-	-	-	-	-	-	-	-	422.1933924	4.917766667	M-H	C20H29N3O7	57.1	0	metab_5298	neg_361	neg	49.9	3.197	0.449	3.665	0.3845
Gly-Ile-Val	-	4.686E-6	2.558E-5	1.2787	0.939	0.872	-0.1976	yes	down	B(i)	-	-	-	-	-	-	-	-	-	-	-	-	288.1926798	6.009116667	M+H	C13H25N3O4	48.8	0	metab_491	pos_492	pos	48.3	4.728	0.7496	5.422	0.1951
16,17-dihydroxykauran-18-oic acid	16£¬17-¶þôÇ»ù±´¿ÇÉ¼Íé-18-Ëá	1.315E-5	6.09E-5	1.1406	0.8159	0.872	-0.1976	yes	down	B(i)	-	-	-	-	-	-	-	-	-	-	-	-	335.2226426	12.95413333	M-H	C20H32O4	35.4	0	metab_6141	neg_1204	neg	45.6	3.992	0.5086	4.578	0.5578
Phenacylamine	±½õ£¼×°·	2.792E-7	2.53E-6	1.3576	1.0379	0.8715	-0.1983	yes	down	B(i)	-	-	-	-	-	-	-	HMDB0032628	Organic oxygen compounds	Organooxygen compounds	Carbonyl compounds	613-89-8	136.0761831	3.7226	M+H	C8H9NO	55.9	0	metab_2470	pos_2471	pos	50	4.892	0.6853	5.613	0.1469
9-Hydroxymegastigma-4,6,7-trien-3-one	9 -ôÇ»ù- 4£¬6£¬7 -ÈýÏ©- 3 -Íª	1.271E-8	2.478E-7	1.312	0.9412	0.8714	-0.1986	yes	down	B(ii)	-	-	-	-	-	-	-	HMDB0303053	Lipids and lipid-like molecules	Prenol lipids	Sesquiterpenoids	-	207.1385802	12.8772	M+H	C13H18O2	0	60.8	metab_1475	pos_1476	pos	49	4.207	0.5123	4.828	0.1581
7-a,27-Dihydroxycholesterol	7-a£¬27-¶þôÇ»ùµ¨¹Ì´¼	4.889E-6	2.656E-5	1.1961	0.898	0.8713	-0.1987	yes	down	B(ii)	C06341	-	-	map00120	Primary bile acid biosynthesis	Metabolism	Lipid metabolism	HMDB0006281	Lipids and lipid-like molecules	Steroids and steroid derivatives	Bile acids, alcohols and derivatives	4725-24-0	441.3340604	10.6819	M+Na	C27H46O3	0	57.2	metab_916	pos_917	pos	49.1	4.097	0.5782	4.702	0.4097
Thr-Ile-Ile	-	1.391E-7	1.43E-6	1.1466	0.925	0.8712	-0.199	yes	down	B(i)	-	-	-	-	-	-	-	-	-	-	-	-	344.2184586	5.819033333	M-H	C16H31N3O5	94	0	metab_5423	neg_486	neg	56	3.401	0.4097	3.904	0.2811
Libenzapril	±½ÔúÆÕÀû	5.5E-5	0.0002072	1.0198	0.9286	0.871	-0.1992	yes	down	B(ii)	-	-	-	-	-	-	-	HMDB0254077	Organic acids and derivatives	Carboxylic acids and derivatives	Amino acids, peptides, and analogues	-	396.2142958	5.178016667	M+CH3OH+H	C18H25N3O5	0	59.2	metab_2296	pos_2297	pos	48.2	3.336	0.5404	3.83	0.393
Pteleine	ÓÜ½Û¼î	5.802E-9	1.341E-7	1.3426	0.9394	0.8704	-0.2003	yes	down	B(i)	-	-	-	-	-	-	-	HMDB0037614	Organoheterocyclic compounds	Quinolines and derivatives	Furanoquinolines	2221-41-2	247.1086059	5.936483333	M+NH4	C13H11NO3	45.3	0	metab_482	pos_483	pos	47.2	4.317	0.479	4.96	0.2805
N-Eicosapentaenoyl Isoleucine	N -¶þÊ®Ì¼ÎåÏ©õ£»ùÒìÁÁ°±Ëá	6.439E-7	4.928E-6	1.3704	1.0252	0.8703	-0.2004	yes	down	B(ii)	-	-	-	-	-	-	-	HMDB0242073	Not Available	Not Available	Not Available	-	416.3169882	12.1544	M+H	C26H41NO3	0	52.9	metab_1556	pos_1557	pos	48.4	5.053	0.6527	5.806	0.4601
3alpha,7beta-dihydroxy-5beta-cholest-24-en-26-oic Acid	3¦Á£¬7¦Â-¶þôÇ»ù-5¦Â-µ¨¹Ì´¼-24-Ï©-26-ÓÍËá	6.603E-8	8.231E-7	1.3559	0.9785	0.8702	-0.2005	yes	down	B(ii)	-	-	-	-	-	-	-	HMDB0062712	Lipids and lipid-like molecules	Steroids and steroid derivatives	Bile acids, alcohols and derivatives	-	433.3325089	13.05525	M+H	C27H44O4	0	60.3	metab_1454	pos_1455	pos	48.4	4.647	0.6009	5.34	0.2246
7,15-dihydroxyabieta-8,11,13-triene-18-oic acid	7£¬15 -¶þôÇ»ùËÉÏã- 8£¬11£¬13 -ÈýÏ©- 18 -Ëá	1.004E-8	2.055E-7	1.3078	0.9411	0.8701	-0.2008	yes	down	B(i)	-	-	-	-	-	-	-	-	-	-	-	-	333.2068498	11.44676667	M+H	C20H28O4	63.4	0	metab_2618	pos_2619	pos	50	4.165	0.4753	4.787	0.2699
Caudatin	¼Ù·À¼ºËØ	0.005359	0.01134	1.0521	1.6481	0.8698	-0.2013	yes	down	B(ii)	-	-	-	-	-	-	-	HMDB0249707	Lipids and lipid-like molecules	Steroids and steroid derivatives	Pregnane steroids	-	491.3004417	11.64533333	M+H	C28H42O7	0	60.8	metab_1612	pos_1613	pos	49.9	5.07	1.42	5.829	0.3331
Daumone	-	3.763E-6	2.136E-5	1.073	0.7954	0.8697	-0.2014	yes	down	B(ii)	-	-	-	-	-	-	-	HMDB0250877	Organic oxygen compounds	Organooxygen compounds	Carbohydrates and carbohydrate conjugates	-	275.1497205	5.114233333	M-H	C13H24O6	0	61	metab_7211	neg_2274	neg	50.9	3.264	0.411	3.753	0.4143
Sapacitabine	N-[1-[(2R,3S,4S,5R)-3-Çè»ù-4-ôÇ»ù-5-(ôÇ¼×»ù)ÑõÔÓ»·Îì-2-»ù]-2-Ñõ´úà×à¤-4-»ù]Ê®Áùõ£°·	0.0004883	0.001386	1.0346	1.2323	0.8696	-0.2016	yes	down	B(ii)	-	-	-	-	-	-	-	HMDB0257481	Nucleosides, nucleotides, and analogues	Pyrimidine nucleosides	Pyrimidine 2''-deoxyribonucleosides	-	535.3109443	10.83513333	M+FA-H	C26H42N4O5	0	65.7	metab_5950	neg_1013	neg	50.5	3.941	0.7982	4.532	0.462
4-methylene-2-octyl-5-oxotetrahydrofuran-3-carboxylic acid	4-ÑÇ¼×»ù-2-ÐÁ»ù-5-Ñõ´úËÄÇâß»à«-3-ôÈËá	6.083E-8	7.667E-7	1.1712	0.971	0.8695	-0.2017	yes	down	B(i)	-	-	-	-	-	-	-	-	-	-	-	-	253.14419	9.308983333	M-H	C14H22O4	47.1	0	metab_6657	neg_1720	neg	47.7	3.312	0.3785	3.809	0.2959
Ptaquiloside	Ô­Þ§ÜÕ	0.0004356	0.001253	1.025	1.0819	0.8694	-0.2019	yes	down	B(ii)	C19515	-	-	-	-	-	-	HMDB0242690	Organic oxygen compounds	Organooxygen compounds	Carbohydrates and carbohydrate conjugates	87625-62-5	398.1935929	5.839583333	M+	C20H30O8	0	80.6	metab_2214	pos_2215	pos	54.1	3.828	0.7447	4.403	0.5032
3-Benzyl-6-methyl-2,5-piperazinedione	-	6.22E-6	3.215E-5	1.0881	0.8095	0.8694	-0.2019	yes	down	B(i)	-	-	-	-	-	-	-	-	-	-	-	-	251.1399242	6.493683333	M+CH3OH+H	C12H14N2O2	67.6	0	metab_2114	pos_2115	pos	40.3	3.495	0.5281	4.02	0.3172
Scopolamine	¶«Ý¹ÝÐ¼î	0.0007989	0.002108	1.1917	1.3801	0.8694	-0.202	yes	down	B(ii)	C01851	-	-	map01100;map00960;map01064;map01110	Metabolic pathways;Tropane, piperidine and pyridine alkaloid biosynthesis;Biosynthesis of alkaloids derived from ornithine, lysine and nicotinic acid;Biosynthesis of secondary metabolites	Metabolism;Metabolism;Metabolism;Metabolism	Global and overview maps;Biosynthesis of other secondary metabolites;Chemical structure transformation maps;Global and overview maps	HMDB0003573	Organic acids and derivatives	Hydroxy acids and derivatives	Beta hydroxy acids and derivatives	51-34-3	321.1818432	8.705333333	M+NH4	C17H21NO4	0	47.5	metab_771	pos_772	pos	48.1	5.39	1.105	6.2	0.7457
Leu-Leu-Gly	-	0.0001232	0.0004208	1.0743	0.9331	0.8691	-0.2023	yes	down	B(i)	-	-	-	-	-	-	-	-	-	-	-	-	302.2083816	5.46065	M+H	C14H27N3O4	59	0	metab_428	pos_429	pos	49.3	3.879	0.745	4.463	0.3064
3-carboxymedetomidine	3 -ôÈ»ùÃÀÍÐßä¶¨	9.108E-8	1.029E-6	1.3275	0.9544	0.8686	-0.2033	yes	down	B(i)	-	-	-	-	-	-	-	-	-	-	-	-	229.097784	6.110083333	M-H	C13H14N2O2	62.4	0	metab_6736	neg_1799	neg	51.5	4.408	0.527	5.075	0.3828
DG(PGJ2/i-15:0/0:0)	-	0.0001576	0.0005219	1.1476	0.9303	0.8686	-0.2033	yes	down	B(ii)	-	-	-	-	-	-	-	HMDB0298998	Not Available	Not Available	Not Available	-	653.4451487	13.67225	M+Na-2H	C38H64O7	0	50	metab_6218	neg_1281	neg	47.4	4.54	0.7658	5.227	0.6659
16beta-16-Hydroxy-3-oxo-1,12-oleanadien-28-oic acid	16¦Â-16-ôÇ»ù-3-Ñõ´ú-1,12-ÓÍËá¶þÏ©-28-ÓÍËá	2.507E-6	1.493E-5	1.2541	1.0179	0.8684	-0.2035	yes	down	B(ii)	-	-	-	-	-	-	-	HMDB0040711	Lipids and lipid-like molecules	Prenol lipids	Triterpenoids	77625-72-0	467.3123165	11.25968333	M-H	C30H44O4	0	42.5	metab_5987	neg_1050	neg	41.9	4.324	0.6043	4.979	0.4297
3beta-hydroxy-delta5-cholenic acid	3¦Â-ôÇ»ù-¦Ä5-µ¨Ëá	0.002488	0.005746	1.0182	1.1592	0.8683	-0.2038	yes	down	B(i)	-	-	-	-	-	-	-	HMDB0000308	Lipids and lipid-like molecules	Steroids and steroid derivatives	Bile acids, alcohols and derivatives	5255-17-4	419.2800809	13.3977	M+FA-H	C24H38O3	87.6	0	metab_6702	neg_1765	neg	55.4	4.238	1.007	4.881	0.598
Mupirocin	ÄªÆ¥ÂÞÐÇ	9.652E-8	1.072E-6	1.4054	1.0435	0.8681	-0.204	yes	down	B(ii)	C11758	-	-	-	-	-	-	HMDB0014554	Lipids and lipid-like molecules	Fatty Acyls	Fatty acids and conjugates	12650-69-0	481.2806058	7.942433333	M-H2O-H	C26H44O9	0	63.4	metab_5715	neg_778	neg	49.5	4.937	0.6467	5.687	0.2976
Lychnopholic Acid	ÈÜÑªËá	9.905E-7	6.929E-6	1.1311	0.8591	0.8681	-0.2041	yes	down	B(i)	-	-	-	-	-	-	-	-	-	-	-	-	251.1650131	10.17731667	M+H	C15H22O3	47.4	0	metab_883	pos_884	pos	46.3	3.455	0.4921	3.98	0.2578
Glu-Ala-Ser	-	7.172E-6	3.618E-5	1.1915	0.9093	0.868	-0.2042	yes	down	B(i)	-	-	-	-	-	-	-	-	-	-	-	-	306.130479	1.7073	M+H	C11H19N3O7	56.2	0	metab_2528	pos_2529	pos	48	4.039	0.6735	4.653	0.1996
3'-benzoylsalicin	-	0.001061	0.002702	1.0626	1.1562	0.868	-0.2043	yes	down	B(i)	-	-	-	-	-	-	-	-	-	-	-	-	389.1242725	5.382383333	M-H	C20H22O8	40.8	0	metab_7164	neg_2227	neg	47.3	4.451	0.9438	5.128	0.6517
Dg(11d5/11m5/0:0)	-	4.064E-9	1.055E-7	1.3805	1.0884	0.8677	-0.2047	yes	down	B(ii)	C00165	-	-	map05214;map05167;map04650;map05163;map04750;map05235;map04015;map04014;map04659;map04540;map04010;map04012;map05022;map04370;map04371;map04072;map04071;map04975;map05143;map05012;map05231;map05146;map04919;map05200;map04961;map04745;map04921;map04920;map04923;map04925;map05017;map04625;map04929;map04726;map04725;map04724;map04723;map04722;map05223;map04720;map04666;map05170;map04664;map04658;map…	Glioma;Kaposi sarcoma-associated herpesvirus infection;Natural killer cell mediated cytotoxicity;Human cytomegalovirus infection;Inflammatory mediator regulation of TRP channels;PD-L1 expression and PD-1 checkpoint pathway in cancer;Rap1 signaling pathway;Ras signaling pathway;Th17 cell differentiation;Gap junction;MAPK signaling pathway;ErbB signaling pathway;Pathways of neurodegeneration - mult…	Human Diseases;Human Diseases;Organismal Systems;Human Diseases;Organismal Systems;Human Diseases;Environmental Information Processing;Environmental Information Processing;Organismal Systems;Cellular Processes;Environmental Information Processing;Environmental Information Processing;Human Diseases;Environmental Information Processing;Environmental Information Processing;Environmental Information …	Cancer: specific types;Infectious disease: viral;Immune system;Infectious disease: viral;Sensory system;Cancer: overview;Signal transduction;Signal transduction;Immune system;Cellular community - eukaryotes;Signal transduction;Signal transduction;Neurodegenerative disease;Signal transduction;Signal transduction;Signal transduction;Signal transduction;Digestive system;Infectious disease: parasitic…	HMDB0116381	Lipids and lipid-like molecules	Fatty Acyls	Fatty acids and conjugates	-	723.5600152	12.21818333	M-H2O-H	C46H78O7	0	65.2	metab_6078	neg_1141	neg	48.3	4.369	0.4781	5.035	0.3161
N'-(4-chlorobenzoyl)-1,2-oxazole-5-carbohydrazide	-	7.188E-7	5.382E-6	1.201	0.9472	0.8677	-0.2047	yes	down	B(i)	-	-	-	-	-	-	-	-	-	-	-	-	310.0245104	2.930983333	M+FA-H	C11H8ClN3O3	55.2	0	metab_5079	neg_142	neg	44.5	3.811	0.5527	4.392	0.2302
Fahfa(19:1/8:0)	-	2.784E-5	0.0001154	1.2647	1.9912	0.8676	-0.2048	yes	down	B(i)	-	-	-	-	-	-	-	-	-	-	-	-	459.3478486	13.4966	M+Na-2H	C27H50O4	41.1	0	metab_6319	neg_1382	neg	45.9	4.844	0.8074	5.583	0.4905
Coumarin	Ïã¶¹ËØ	1.381E-7	1.426E-6	1.3016	1.0013	0.8674	-0.2053	yes	down	B(i)	C05851	-	-	map01110;map00999	Biosynthesis of secondary metabolites;Biosynthesis of various plant secondary metabolites	Metabolism;Metabolism	Global and overview maps;Biosynthesis of other secondary metabolites	HMDB0001218	Phenylpropanoids and polyketides	Coumarins and derivatives	Not Available	91-64-5	147.0445384	3.7226	M+H	C9H6O2	37.1	0	metab_2469	pos_2470	pos	46	4.238	0.5942	4.886	0.1484
Papaverine	ó¿ËÚ¼î	1.867E-5	8.227E-5	1.11	0.885	0.8674	-0.2053	yes	down	B(i)	C06533	-	-	map00950;map01110;map01063	Isoquinoline alkaloid biosynthesis;Biosynthesis of secondary metabolites;Biosynthesis of alkaloids derived from shikimate pathway	Metabolism;Metabolism;Metabolism	Biosynthesis of other secondary metabolites;Global and overview maps;Chemical structure transformation maps	HMDB0015245	Organoheterocyclic compounds	Isoquinolines and derivatives	Benzylisoquinolines	58-74-2;61-25-6	340.1512563	4.55235	M+H	C20H21NO4	44.9	0	metab_290	pos_291	pos	45.1	3.793	0.6273	4.373	0.3545
Apo-13-zeaxanthinone	-	7.328E-9	1.62E-7	1.4057	0.9667	0.8669	-0.206	yes	down	B(ii)	-	-	-	-	-	-	-	HMDB0302026	Lipids and lipid-like molecules	Prenol lipids	Sesquiterpenoids	-	275.2013849	11.97635	M+H	C18H26O2	0	42.1	metab_1047	pos_1048	pos	45.7	4.573	0.5616	5.275	0.2023
Tetradecenoic acid	Ê®ËÄÌ¼Ï©Ëá	4.046E-5	0.0001586	1.0904	0.8948	0.8666	-0.2065	yes	down	B(ii)	-	-	-	-	-	-	-	HMDB0302697	Lipids and lipid-like molecules	Fatty Acyls	Fatty acids and conjugates	-	271.1913989	10.42238333	M+FA-H	C14H26O2	0	48.9	metab_6579	neg_1642	neg	48.7	3.704	0.6941	4.274	0.1978
(3beta,23E)-3-Hydroxy-27-norcycloart-23-en-25-one	£¨3beta£¬23E£©-3-ôÇ»ù-27-È¥¼×»·-23-Ï©-25-Íª	2.83E-5	0.0001168	1.3424	1.0326	0.8666	-0.2066	yes	down	B(ii)	-	-	-	-	-	-	-	HMDB0037382	Lipids and lipid-like molecules	Steroids and steroid derivatives	Cycloartanols and derivatives	132943-49-8	427.3585149	13.56398333	M+H	C29H46O2	0	59.9	metab_145	pos_146	pos	50.1	5.475	0.9707	6.318	0.4194
Panaxydiol	ÈË²Î¶þ´¼	2.38E-9	7.489E-8	1.3671	0.9618	0.8661	-0.2074	yes	down	B(i)	-	-	-	-	-	-	-	HMDB0304715	Lipids and lipid-like molecules	Glycerophospholipids	Glycerophosphocholines	-	261.1856162	12.8772	M+H	C17H24O2	44.8	0	metab_1133	pos_1134	pos	45.2	4.16	0.4908	4.803	0.1908
Gly-Leu-Phe	-	4.14E-5	0.000161	1.0121	0.8122	0.8661	-0.2074	yes	down	B(i)	-	-	-	-	-	-	-	-	-	-	-	-	334.1771281	6.675066667	M-H	C17H25N3O4	69.7	0	metab_6956	neg_2019	neg	51.7	3.085	0.515	3.562	0.3653
2-(beta-D-Mannopyranosyl)-L-tryptophan	2-£¨¦Â-D-ßÁà«¸ÊÂ¶ÌÇ»ù£©-L-É«°±Ëá	7.476E-7	5.543E-6	1.2876	0.9032	0.8659	-0.2077	yes	down	B(ii)	-	-	-	-	-	-	-	HMDB0258059	Organoheterocyclic compounds	Pyridines and derivatives	Phenylpyridines	-	367.1514595	5.581766667	M+H	C17H22N2O7	0	61.1	metab_444	pos_445	pos	49.4	4.373	0.6543	5.05	0.2383
Cholesta-4,6-dien-3-one	µ¨çÞ- 4£¬6 -¶þÏ©- 3 -Íª	0.0005859	0.001616	1.2137	1.0816	0.8655	-0.2084	yes	down	B(i)	-	-	-	-	-	-	-	HMDB0002394;LMST01010059	Lipids and lipid-like molecules	Steroids and steroid derivatives	Cholestane steroids	566-93-8	383.3319896	13.03095	M+H	C27H42O	44.2	0	metab_3137	pos_3138	pos	47.3	5.359	1.253	6.192	0.2114
(6s)-6-[(1r,3z,6z,9z)-1-hydroxypentadeca-3,6,9-trienyl]oxan-2-one	£¨6s£©-6-[£¨1r£¬3z£¬6z£¬9z£©-1-ôÇ»ùÊ®ÎåÌ¼-3,6,9-ÈýÏ©»ù]Ñõ´ú-2-Íª	2.414E-8	3.838E-7	1.4029	1.0702	0.8653	-0.2087	yes	down	B(i)	-	-	-	-	-	-	-	-	-	-	-	-	321.2433418	12.00291667	M+H	C20H32O3	70.3	0	metab_1051	pos_1052	pos	52	4.658	0.5768	5.383	0.3139
Methoxamine	¼×Ñõ°·	0.0001315	0.0004457	1.1992	1.165	0.8653	-0.2087	yes	down	B(i)	C07513	-	-	-	-	-	-	HMDB0014861	Benzenoids	Benzene and substituted derivatives	Methoxybenzenes	390-28-3	212.1288469	8.228633333	M+H	C11H17NO3	77.5	0	metab_1920	pos_1921	pos	53.9	4.625	0.8296	5.345	0.6214
(5xi,9xi)-Beyer-15-en-18-ol	£¨5xi£¬9xi£©-°Ý¶û-15-en-18-ol	2.054E-5	8.924E-5	1.2698	1.1324	0.8653	-0.2087	yes	down	B(i)	-	-	-	-	-	-	-	-	-	-	-	-	289.2533329	13.4901	M+H	C20H32O	41.1	0	metab_376	pos_377	pos	46.9	4.914	0.788	5.679	0.5688
5-Hydroxyindoleacetic acid	5-ôÇ»ùßÅßáÒÒËá	4.511E-7	3.678E-6	1.4006	1.0237	0.8652	-0.2089	yes	down	B(i)	C05635	-	-	map01100;map04726;map00380	Metabolic pathways;Serotonergic synapse;Tryptophan metabolism	Metabolism;Organismal Systems;Metabolism	Global and overview maps;Nervous system;Amino acid metabolism	HMDB0000763;PW_C000609	Organoheterocyclic compounds	Indoles and derivatives	Indolyl carboxylic acids and derivatives	54-16-0	192.0660945	6.937583333	M+H	C10H9NO3	86.9	0	metab_2066	pos_2067	pos	56.4	5.012	0.5967	5.793	0.5907
Coniferyl alcohol	ËÉ°Ø´¼	4.558E-9	1.141E-7	1.2292	0.9178	0.8648	-0.2096	yes	down	B(ii)	C00590	-	-	map01100;map00940;map01110;map00999;map01061	Metabolic pathways;Phenylpropanoid biosynthesis;Biosynthesis of secondary metabolites;Biosynthesis of various plant secondary metabolites;Biosynthesis of phenylpropanoids	Metabolism;Metabolism;Metabolism;Metabolism;Metabolism	Global and overview maps;Biosynthesis of other secondary metabolites;Global and overview maps;Biosynthesis of other secondary metabolites;Chemical structure transformation maps	HMDB0012915	Benzenoids	Phenols	Methoxyphenols	32811-40-8;458-35-5;32811-40-8	239.0921085	4.934166667	M+Hac-H	C10H12O3	0	40.3	metab_5301	neg_364	neg	46	3.453	0.3401	3.993	0.3459
Ser-Ser-Pro	-	6.621E-8	8.231E-7	1.3647	1.2622	0.8647	-0.2097	yes	down	B(i)	-	-	-	-	-	-	-	-	-	-	-	-	290.1354785	1.729116667	M+H	C11H19N3O6	72.4	0	metab_129	pos_130	pos	52.6	4.609	0.5432	5.33	0.4436
Val-Tyr-Ile	-	0.0001267	0.0004307	1.0939	0.925	0.8647	-0.2098	yes	down	B(i)	-	-	-	-	-	-	-	-	-	-	-	-	394.2352415	6.612833333	M+H	C20H31N3O5	46	0	metab_2103	pos_2104	pos	45.9	3.802	0.7766	4.397	0.244
N-methyl-l-phenylalanine	-	0.001339	0.003318	1.0117	1.0573	0.8646	-0.2099	yes	down	B(i)	-	-	-	-	-	-	-	-	-	-	-	-	180.1025277	4.76005	M+H	C10H13NO2	90.1	0	metab_319	pos_320	pos	56.2	3.875	0.8127	4.482	0.6951
N-Acetyl-1-methylhistidine	N -ÒÒõ£»ù- 1 -¼×»ù×é°±Ëá	1.475E-7	1.497E-6	1.2739	1.1708	0.8645	-0.2101	yes	down	B(ii)	-	-	-	-	-	-	-	HMDB0240340	Organic acids and derivatives	Carboxylic acids and derivatives	Amino acids, peptides, and analogues	84285-33-6	212.1036937	1.7073	M+H	C9H13N3O3	0	40.2	metab_109	pos_110	pos	45.9	4.018	0.511	4.648	0.3623
Sl(17:0_o/16:1)	-	0.001245	0.00311	1.1278	1.1084	0.8643	-0.2104	yes	down	B(i)	-	-	-	-	-	-	-	-	-	-	-	-	586.4508761	13.8834	M-H	C33H65NO5S	45.1	0	metab_6264	neg_1327	neg	46.4	4.669	1.031	5.402	0.7305
19(R)-Hydroxy prostaglandin F2alpha	-	5.104E-9	1.238E-7	1.4537	1.0351	0.8643	-0.2104	yes	down	B(i)	-	-	-	-	-	-	-	-	-	-	-	-	369.228129	8.097333333	M-H	C20H34O6	43.5	0	metab_6780	neg_1843	neg	47.3	4.738	0.5927	5.482	0.1882
Asp-Val-Leu	-	0.000125	0.0004257	1.1818	1.0425	0.8642	-0.2105	yes	down	B(i)	-	-	-	-	-	-	-	-	-	-	-	-	346.1984061	6.129016667	M+H	C15H27N3O6	59.4	0	metab_508	pos_509	pos	50	4.443	0.8906	5.141	0.3688
Tyrosine conjugated deoxycholic acid	-	0.0008383	0.002198	1.0968	1.1311	0.8642	-0.2105	yes	down	B(i)	-	-	-	-	-	-	-	-	-	-	-	-	556.3657783	11.97635	M+H	C33H49NO6	68.2	0	metab_4897	pos_4898	pos	51.5	4.43	0.9472	5.126	0.6601
U-75302	6-(6-(3R-ôÇ»ù-1E,5Z-UNDECADIEN-1-»ù)-2-ßÁà¤»ù)-1,5S-¼º¶þ´¼	4.714E-5	0.0001806	1.3924	1.1026	0.864	-0.2108	yes	down	B(i)	-	-	-	-	-	-	-	-	-	-	-	-	379.2966228	10.10075	M+NH4	C22H35NO3	53	0	metab_879	pos_880	pos	49.1	5.809	1.105	6.723	0.3984
Ethyl beta-d-glucopyranoside	-	1.901E-5	8.36E-5	1.0464	0.8152	0.8639	-0.211	yes	down	B(i)	-	-	-	-	-	-	-	HMDB0029968	Organic oxygen compounds	Organooxygen compounds	Carbohydrates and carbohydrate conjugates	3198-49-0	207.0866835	1.728416667	M-H	C8H16O6	64.7	0	metab_5038	neg_101	neg	50.9	3.371	0.5467	3.902	0.3896
Dolichosterone	¶àÀûË¾Íª	9.852E-12	2.94E-9	1.5971	1.3263	0.8638	-0.2112	yes	down	B(ii)	-	-	-	-	-	-	-	HMDB0034336	Lipids and lipid-like molecules	Steroids and steroid derivatives	Bile acids, alcohols and derivatives	85797-15-5	461.327127	13.54956667	M-H	C28H46O5	0	43.2	metab_6300	neg_1363	neg	46.9	5.082	0.5017	5.883	0.2437
Thr-Ile-Leu	-	2.851E-6	1.666E-5	1.2731	0.9688	0.8637	-0.2114	yes	down	B(i)	-	-	-	-	-	-	-	-	-	-	-	-	346.2347254	6.633883333	M+H	C16H31N3O5	50.9	0	metab_2100	pos_2101	pos	47.8	4.316	0.7013	4.997	0.2569
Leu-Thr-Phe	-	1.467E-5	6.673E-5	1.1792	0.9172	0.8637	-0.2115	yes	down	B(i)	-	-	-	-	-	-	-	-	-	-	-	-	380.2167697	7.231716667	M+H	C19H29N3O5	67.6	0	metab_623	pos_624	pos	49.9	4.086	0.6988	4.731	0.358
3-Hydroxytetradecanoyl carnitine	3 -ôÇ»ùÊ®ËÄÍéõ£»ùÈâ¼î	0.0001684	0.0005524	1.0999	0.8752	0.8634	-0.2119	yes	down	B(ii)	-	-	-	-	-	-	-	HMDB0061640	Lipids and lipid-like molecules	Fatty Acyls	Fatty acid esters	282523-64-2	388.3069897	12.02896667	M+H	C21H41NO5	0	65.2	metab_1567	pos_1568	pos	50.3	3.918	0.741	4.538	0.5154
Gly-Val-Val	-	7.688E-6	3.848E-5	1.2377	0.9221	0.8633	-0.212	yes	down	B(i)	-	-	-	-	-	-	-	-	-	-	-	-	274.1770555	5.10525	M+H	C12H23N3O4	52.7	0	metab_2304	pos_2305	pos	48.9	4.207	0.7378	4.873	0.1896
Glu-Ile-Val	-	3.41E-7	2.977E-6	1.3992	1.033	0.8625	-0.2134	yes	down	B(i)	-	-	-	-	-	-	-	-	-	-	-	-	360.2140383	5.936483333	M+H	C16H29N3O6	71.6	0	metab_2198	pos_2199	pos	52.2	4.781	0.7124	5.543	0.2459
2-(3-Carboxy-3-aminopropyl)-L-histidine	2-£¨3-ôÈ»ù-3-°±±û»ù£©-L-×é°±Ëá	0.0002904	0.0008815	1.0291	1.0649	0.8624	-0.2136	yes	down	B(ii)	C04441	-	-	-	-	-	-	HMDB0011655	Organic acids and derivatives	Carboxylic acids and derivatives	Amino acids, peptides, and analogues	-	237.0988424	4.464466667	M-H2O-H	C10H16N4O4	0	51.3	metab_5222	neg_285	neg	45.7	3.597	0.7465	4.171	0.4234
N(6)-Methyllysine	N£¨6£©-¼×»ùÀµ°±Ëá	0.0006748	0.001813	1.0789	0.9022	0.862	-0.2142	yes	down	B(ii)	C02728	-	-	-	-	-	-	HMDB0002038	Organic acids and derivatives	Carboxylic acids and derivatives	Amino acids, peptides, and analogues	1188-07-4	161.1289145	1.661983333	M+H	C7H16N2O2	0	40.8	metab_2554	pos_2555	pos	46.9	4.254	0.9087	4.935	0.6308
Incensole	ÈéÏãÝÆÏ©	7.791E-6	3.891E-5	1.3312	1.0332	0.862	-0.2143	yes	down	B(i)	-	-	-	-	-	-	-	-	-	-	-	-	307.2639575	13.4901	M+H	C20H34O2	77	0	metab_1219	pos_1220	pos	53.6	4.915	0.8272	5.702	0.4094
1-[4-[2-(7-methoxy-1,3-benzodioxol-5-yl)ethyl]phenoxy]-3-methylbutane-2,3-diol	1-[4-[2-£¨7-¼×Ñõ»ù-1,3-±½²¢¶þ¶ñßò-5-»ù£©ÒÒ»ù]±½Ñõ»ù]-3-¼×»ù¶¡Íé-2,3-¶þ´¼	1.622E-8	2.956E-7	1.3573	0.9553	0.8618	-0.2146	yes	down	B(i)	-	-	-	-	-	-	-	-	-	-	-	-	375.177856	4.004933333	M+H	C21H26O6	56.7	0	metab_2431	pos_2432	pos	48.5	4.133	0.5371	4.796	0.2309
Pterodonoic acid	-	0.000106	0.0003691	1.033	0.9688	0.8616	-0.2148	yes	down	B(i)	-	-	-	-	-	-	-	-	-	-	-	-	249.1493533	10.38061667	M+H	C15H20O3	45.3	0	metab_1717	pos_1718	pos	45.8	3.282	0.648	3.809	0.3283
4(5)-epdpe methyl ester	4£¨5£©-epdpe¼×õ¥	9.109E-6	4.452E-5	1.2186	0.8789	0.8616	-0.2149	yes	down	B(i)	-	-	-	-	-	-	-	-	-	-	-	-	359.259204	10.83665	M+H	C23H34O3	43.4	0	metab_927	pos_928	pos	46.3	4.128	0.7263	4.791	0.2678
Phe-Hyp	-	8.646E-7	6.247E-6	1.181	0.9423	0.8616	-0.2149	yes	down	B(ii)	-	-	-	-	-	-	-	HMDB0011176	Organic acids and derivatives	Carboxylic acids and derivatives	Amino acids, peptides, and analogues	-	337.1407006	5.034866667	M+Hac-H	C14H18N2O4	0	44.2	metab_7217	neg_2280	neg	48.3	3.548	0.5091	4.118	0.3348
Pterosin b	-	5.984E-8	7.615E-7	1.2733	0.9531	0.8615	-0.215	yes	down	B(i)	-	-	-	-	-	-	-	HMDB0030759	Benzenoids	Indanes	Indanones	34175-96-7	219.1387924	9.017283333	M+H	C14H18O2	61.1	0	metab_799	pos_800	pos	49.6	3.771	0.5109	4.377	0.2415
Glu-Ile-Thr	-	9.36E-8	1.044E-6	1.3681	1.0404	0.8612	-0.2156	yes	down	B(i)	-	-	-	-	-	-	-	-	-	-	-	-	362.1933183	4.6648	M+H	C15H27N3O7	67.7	0	metab_309	pos_310	pos	50.9	4.331	0.5994	5.029	0.281
4,4-Dimethylcholesta-8,14,24-trienol	4£¬4 -¶þ¼×»ùµ¨çÞ- 8£¬14£¬24 -ÈýÏ©¸ÊÓÍõ¥	6.208E-5	0.0002311	1.3868	1.1916	0.8611	-0.2158	yes	down	B(ii)	C11455	-	-	map01100;map01110;map00100	Metabolic pathways;Biosynthesis of secondary metabolites;Steroid biosynthesis	Metabolism;Metabolism;Metabolism	Global and overview maps;Global and overview maps;Lipid metabolism	HMDB0001023	Lipids and lipid-like molecules	Steroids and steroid derivatives	Cholestane steroids	64284-64-6	411.3633029	13.24	M+H	C29H46O	0	63.4	metab_1710	pos_1711	pos	51	5.665	1.115	6.579	0.4475
8(s)-hetre	8£¨s£©-hetre	0.001997	0.004735	1.1126	1.4826	0.861	-0.2158	yes	down	B(i)	-	-	-	-	-	-	-	LMFA03050029	-	-	-	-	321.2432273	13.4966	M-H	C20H34O3	64.4	0	metab_7809	neg_2872	neg	51.9	4.796	1.052	5.57	0.9671
4,6-O-Ethylidene-D-glucose	4,6-O-ÑÇÒÒ»ù-D-ÆÏÌÑÌÇ	2.99E-6	1.734E-5	1.211	0.9601	0.8608	-0.2163	yes	down	B(ii)	-	-	-	-	-	-	-	HMDB0246615	Organoheterocyclic compounds	Dioxanes	1,3-dioxanes	-	205.071005	1.728416667	M-H	C8H14O6	0	57	metab_5037	neg_100	neg	49.8	3.975	0.6238	4.618	0.3695
2,4-di-(2-ethylhexyl)trimellitate	Æ«±½Èý¼×Ëá2,4-¶þ-£¨2-ÒÒ»ù¼º»ù£©õ¥	9.297E-8	1.04E-6	1.4688	1.0599	0.8608	-0.2163	yes	down	B(i)	-	-	-	-	-	-	-	-	-	-	-	-	433.2593833	11.55435	M-H	C25H38O6	65.9	0	metab_6498	neg_1561	neg	51.9	5.075	0.6918	5.896	0.3694
Homocholic acid	-	1.235E-5	5.76E-5	1.4549	1.1187	0.8604	-0.217	yes	down	B(ii)	-	-	-	-	-	-	-	HMDB0253203	Lipids and lipid-like molecules	Steroids and steroid derivatives	Hydroxysteroids	-	421.2958409	13.81381667	M-H	C25H42O5	0	78.5	metab_8875	neg_3938	neg	54.7	5.755	0.9047	6.689	0.7323
Lys-Asn	-	2.163E-5	9.326E-5	1.0979	0.8835	0.8602	-0.2172	yes	down	B(ii)	-	-	-	-	-	-	-	HMDB0028946	Organic acids and derivatives	Carboxylic acids and derivatives	Amino acids, peptides, and analogues	19908-06-6	243.1460081	1.68505	M+H-H2O	C10H20N4O4	0	59.2	metab_103	pos_104	pos	49.5	3.446	0.5537	4.006	0.4659
Dihydrodeoxy-8-epiaustdiol	¶þÇâÍÑÑõ-8-±íÐÛçÞ¶þ´¼	2.611E-8	4.036E-7	1.0979	0.8619	0.86	-0.2177	yes	down	B(ii)	-	-	-	-	-	-	-	HMDB0031668	Organoheterocyclic compounds	Azaphilones	Not Available	58957-07-6	221.0812047	5.666583333	M-H	C12H14O4	0	44.6	metab_5405	neg_468	neg	45.7	2.751	0.3085	3.199	0.2929
L-Asparagine	L-Ìì¶¬ËØ	1.749E-6	1.11E-5	1.2161	0.9284	0.8599	-0.2178	yes	down	B(i)	C00152	Peptides	Amino acids	map01100;map04978;map01110;map00460;map01230;map00250;map04974;map00970;map05230;map01060	Metabolic pathways;Mineral absorption;Biosynthesis of secondary metabolites;Cyanoamino acid metabolism;Biosynthesis of amino acids;Alanine, aspartate and glutamate metabolism;Protein digestion and absorption;Aminoacyl-tRNA biosynthesis;Central carbon metabolism in cancer;Biosynthesis of plant secondary metabolites	Metabolism;Organismal Systems;Metabolism;Metabolism;Metabolism;Metabolism;Organismal Systems;Genetic Information Processing;Human Diseases;Metabolism	Global and overview maps;Digestive system;Global and overview maps;Metabolism of other amino acids;Global and overview maps;Amino acid metabolism;Digestive system;Translation;Cancer: overview;Chemical structure transformation maps	HMDB0000168;PW_C000110	Organic acids and derivatives	Carboxylic acids and derivatives	Amino acids, peptides, and analogues	70-47-3	133.0606971	1.43645	M+H	C4H8N2O3	69.9	0	metab_2604	pos_2605	pos	52.8	3.688	0.5424	4.289	0.3926
Leu-Leu-Thr	-	3.033E-5	0.0001239	1.2161	0.9492	0.8596	-0.2183	yes	down	B(i)	-	-	-	-	-	-	-	-	-	-	-	-	346.2347531	5.4857	M+H	C16H31N3O5	55.4	0	metab_2257	pos_2258	pos	48.8	4.212	0.8088	4.9	0.2947
Koninginin e	-	5.876E-5	0.0002205	1.1251	1.1813	0.8595	-0.2184	yes	down	B(i)	-	-	-	-	-	-	-	-	-	-	-	-	283.1912312	10.88698333	M+H	C16H26O4	56.7	0	metab_3710	pos_3711	pos	48.7	3.684	0.704	4.286	0.3806
N-Acetyl-3-hydroxyprocainamide	N -ÒÒõ£- 3 -ôÇ»ùÆÕÂ³¿¨Òòõ£°·	2.492E-5	0.0001046	1.229	0.9826	0.8595	-0.2184	yes	down	B(ii)	-	-	-	-	-	-	-	HMDB0060996	Benzenoids	Benzene and substituted derivatives	Benzoic acids and derivatives	-	587.3567985	12.53806667	2M+H	C15H23N3O3	0	52.9	metab_1511	pos_1512	pos	46.8	4.331	0.7639	5.039	0.4773
(11E,15Z)-9,10,13-Trihydroxy-11,15-octadecadienoic acid	£¨11E£¬15Z£©-9,10,13-ÈýôÇ»ù-11,15-Ê®°ËÌ¼¶þÏ©Ëá	2.769E-6	1.622E-5	1.2187	0.8696	0.8594	-0.2186	yes	down	B(i)	-	-	-	-	-	-	-	-	-	-	-	-	329.2331114	11.74088333	M+H	C18H32O5	56	0	metab_1022	pos_1023	pos	47.6	3.765	0.604	4.381	0.3271
Trp-Trp	-	8.034E-6	3.999E-5	1.1963	0.9527	0.8594	-0.2186	yes	down	B(ii)	-	-	-	-	-	-	-	HMDB0029094	Organic acids and derivatives	Carboxylic acids and derivatives	Amino acids, peptides, and analogues	-	391.1733684	1.502433333	M+H	C22H22N4O3	0	52.6	metab_2582	pos_2583	pos	46.4	3.85	0.6452	4.48	0.3753
Rishitin	-	0.0001107	0.0003833	1.0826	0.8365	0.8591	-0.2191	yes	down	B(ii)	C09715	-	-	-	-	-	-	HMDB0035593	Organic oxygen compounds	Organooxygen compounds	Alcohols and polyols	18178-54-6	267.1601397	6.33975	M+FA-H	C14H22O2	0	61.8	metab_5505	neg_568	neg	51.6	3.658	0.7595	4.258	0.3123
N-Arachidonoyl Threonine	N -»¨ÉúËÄÏ©õ£ËÕ°±Ëá	9.917E-6	4.761E-5	1.3616	0.9854	0.8591	-0.2192	yes	down	B(ii)	-	-	-	-	-	-	-	HMDB0242004	Organic acids and derivatives	Carboxylic acids and derivatives	Amino acids, peptides, and analogues	-	464.3013701	8.827066667	M+Hac-H	C24H39NO4	0	63.6	metab_6706	neg_1769	neg	48.9	4.998	0.8566	5.818	0.4806
4-O-Methylsaucerneol	-	0.0003371	0.001006	1.1354	0.9934	0.859	-0.2192	yes	down	B(i)	-	-	-	-	-	-	-	-	-	-	-	-	553.2827997	13.99905	M+H	C32H40O8	36.7	0	metab_1303	pos_1304	pos	44.5	4.339	0.8726	5.051	0.6759
6-paradol	-	9.006E-6	4.421E-5	1.1518	0.8692	0.8586	-0.22	yes	down	B(i)	C10482	-	-	-	-	-	-	HMDB0030801	Benzenoids	Phenols	Methoxyphenols	27113-22-0	279.196517	12.20531667	M+H	C17H26O3	75.3	0	metab_1549	pos_1550	pos	50.7	3.563	0.6482	4.15	0.2094
Gly-Gly-Tyr	-	0.0001337	0.0004516	1.115	0.9237	0.8585	-0.2202	yes	down	B(i)	-	-	-	-	-	-	-	-	-	-	-	-	295.1160959	5.72345	M+	C13H17N3O5	43.7	0	metab_2231	pos_2232	pos	46.4	3.894	0.7586	4.536	0.5149
3-carboxy-4-methyl-5-pentyl-2-furanpropanoic acid	3 -ôÈ»ù- 4 -¼×»ù- 5 -Îì»ù- 2 -ß»à«±ûËá	9.042E-9	1.889E-7	1.4317	1.0339	0.8583	-0.2204	yes	down	B(ii)	-	-	-	-	-	-	-	HMDB0061643	Lipids and lipid-like molecules	Fatty Acyls	Fatty acids and conjugates	-	267.1236646	9.308983333	M-H	C14H20O5	0	51.4	metab_5848	neg_911	neg	49.6	4.399	0.5694	5.125	0.2673
Val-Val-Asp	-	5.944E-7	4.624E-6	1.3067	0.9794	0.8583	-0.2205	yes	down	B(i)	-	-	-	-	-	-	-	-	-	-	-	-	332.1826449	4.174216667	M+H	C14H25N3O6	67.9	0	metab_2409	pos_2410	pos	46.2	4.124	0.6562	4.805	0.2095
1-Methyl-2-hydroadenosine	1 -¼×»ù- 2 -ôÇ»ùÏÙÜÕ	3.452E-7	3.008E-6	1.2709	0.9029	0.8582	-0.2207	yes	down	B(ii)	-	-	-	-	-	-	-	HMDB0243923	Organic oxygen compounds	Organooxygen compounds	Carbohydrates and carbohydrate conjugates	-	288.108659	1.7073	M+Na-H2O	C11H17N5O4	0	48.8	metab_2530	pos_2531	pos	46.4	3.975	0.568	4.632	0.3567
(10betaH,11xi)-11-Hydroxy-13-nor-6-eremophilen-8-one	£¨10betaH£¬11xi£©-11-ôÇ»ù-13-È¥¼×ÉöÉÏÏÙËØ-6-ÊÈËáÐÔÁ£Ï¸°ûÏ©-8-Íª	1.655E-9	6.1E-8	1.3264	0.9183	0.8581	-0.2208	yes	down	B(ii)	-	-	-	-	-	-	-	HMDB0037605	Lipids and lipid-like molecules	Prenol lipids	Sesquiterpenoids	348615-40-7	205.159408	12.2541	M+H-H2O	C14H22O2	0	50.3	metab_1082	pos_1083	pos	47.1	3.683	0.4213	4.292	0.2851
2-(2-ethyl-6-methyl-n-oxaloanilino)propanoic acid	2-£¨2-ÒÒ»ù-6-¼×»ù-n-²Ýõ£±½°·»ù£©±ûËá	0.001926	0.004581	1.1007	1.1631	0.8578	-0.2212	yes	down	B(i)	-	-	-	-	-	-	-	-	-	-	-	-	297.1456005	5.6292	M+NH4	C14H17NO5	38.4	0	metab_1087	pos_1088	pos	46.2	4.64	0.9703	5.409	1.063
Gln-Leu-Ile	-	6.004E-6	3.126E-5	1.2707	0.9779	0.8575	-0.2218	yes	down	B(i)	-	-	-	-	-	-	-	-	-	-	-	-	373.2456545	6.588183333	M+H	C17H32N4O5	67.8	0	metab_2106	pos_2107	pos	50.1	4.219	0.7568	4.92	0.2495
Phaseolic acid	²Ë¶¹Ëá	5.626E-7	4.445E-6	1.3684	1	0.8575	-0.2218	yes	down	B(ii)	C10483	-	-	-	-	-	-	HMDB0031897	Organic acids and derivatives	Keto acids and derivatives	Medium-chain keto acids and derivatives	53755-04-7;29533-15-1	283.1186753	6.04145	M+Na-2H	C12H22O6	0	43.6	metab_9600	neg_4663	neg	46.1	4.544	0.7208	5.299	0.2574
Val-Asp-Tyr	-	2.96E-5	0.0001213	1.1328	0.9327	0.8575	-0.2218	yes	down	B(i)	-	-	-	-	-	-	-	-	-	-	-	-	396.1778709	5.178016667	M+H	C18H25N3O7	41	0	metab_387	pos_388	pos	45.5	3.592	0.6735	4.189	0.346
(2E,6E)-10,11-dihydroxy-3,7,11-trimethyldodeca-2,6-dienoic acid	-	0.0004476	0.001283	1.0781	0.8172	0.8575	-0.2218	yes	down	B(i)	-	-	-	-	-	-	-	-	-	-	-	-	269.1757114	9.062166667	M-H	C15H26O4	55.7	0	metab_5008	neg_71	neg	50	3.694	0.8701	4.308	0.3335
Val-Ile-Ala	-	2.894E-5	0.0001189	1.2467	0.9646	0.8573	-0.2221	yes	down	B(i)	-	-	-	-	-	-	-	-	-	-	-	-	302.2084185	4.993183333	M+H	C14H27N3O4	61.6	0	metab_2315	pos_2316	pos	50.4	4.315	0.8514	5.033	0.2629
Prostaglandin A3	-	0.0002774	0.0008527	1.1287	1.1568	0.8573	-0.2221	yes	down	B(i)	-	-	-	-	-	-	-	LMFA03010140	-	-	-	-	331.1914237	10.86805	M-H	C20H28O4	46.4	0	metab_6549	neg_1612	neg	48.1	3.918	0.8225	4.57	0.5321
Phe-Leu-His	-	0.0001335	0.0004516	1.0592	0.9087	0.8571	-0.2225	yes	down	B(i)	-	-	-	-	-	-	-	-	-	-	-	-	416.2305292	5.865833333	M+H	C21H29N5O4	54.9	0	metab_2206	pos_2207	pos	35.5	3.407	0.6279	3.975	0.5401
Tobramycin	Í×²¼Ã¹ËØ	2.725E-5	0.0001134	1.2636	1.0267	0.8569	-0.2229	yes	down	B(ii)	C00397	-	-	map01110;map00524	Biosynthesis of secondary metabolites;Neomycin, kanamycin and gentamicin biosynthesis	Metabolism;Metabolism	Global and overview maps;Biosynthesis of other secondary metabolites	HMDB0014822	Organic oxygen compounds	Organooxygen compounds	Carbohydrates and carbohydrate conjugates	32986-56-4	432.2429584	9.900316667	M+H-2H2O	C18H37N5O9	0	56.8	metab_872	pos_873	pos	49.4	4.448	0.8169	5.191	0.4764
13-O-Tetradecanoylphorbol 12-acetate	13 - O -Ê®ËÄõ£·ð²¨´¼12 -ÒÒËáõ¥	1.876E-6	1.179E-5	1.3839	1.0067	0.8568	-0.2229	yes	down	B(ii)	-	-	-	-	-	-	-	HMDB0244453	Lipids and lipid-like molecules	Prenol lipids	Diterpenoids	-	617.4066246	12.85085	M+H	C36H56O8	0	41.2	metab_903	pos_904	pos	45.1	4.794	0.8236	5.595	0.2253
Hovenine A	-	3.118E-6	1.799E-5	1.35	1.2531	0.8568	-0.223	yes	down	B(ii)	-	-	-	-	-	-	-	HMDB0030200	Organic acids and derivatives	Carboxylic acids and derivatives	Amino acids, peptides, and analogues	52309-78-1	507.2960522	7.942433333	M+Na-2H	C27H42N4O4	0	74.3	metab_6801	neg_1864	neg	52.3	4.637	0.7987	5.412	0.3067
11'-Carboxy-alpha-chromanol	11 ' -ôÈ»ù- ¦Á -É«´¼	4.183E-5	0.0001623	1.2493	0.8739	0.8567	-0.2232	yes	down	B(ii)	-	-	-	-	-	-	-	HMDB0012515	Lipids and lipid-like molecules	Prenol lipids	Sesquiterpenoids	-	473.3268685	13.51598333	M+CH3OH+Na	C26H42O4	0	52.6	metab_788	pos_789	pos	46.5	4.297	0.8176	5.016	0.4597
3-Hydroxy-Hexanoyl-DL-Homoserine Lactone	3 -ôÇ»ù-¼ºõ£»ù- Dl -¸ßË¿°±ËáÄÚõ¥	1.302E-7	1.376E-6	1.3589	0.9584	0.8566	-0.2233	yes	down	B(i)	-	-	-	-	-	-	-	-	-	-	-	-	216.1238678	5.393616667	M+H	C10H17NO4	55.4	0	metab_413	pos_414	pos	49.4	4.205	0.5356	4.909	0.463
4(1H)-Pyridinone, 2-ethyl-3-hydroxy-1-(2-hydroxyethyl)-	4£¨1H£©-ßÁà¤Íª£¬2-ÒÒ»ù-3-ôÇ»ù-1-£¨2-ôÇÒÒ»ù£©-	0.0004298	0.00124	1.098	0.9198	0.8566	-0.2233	yes	down	B(ii)	-	-	-	-	-	-	-	HMDB0244490	Organoheterocyclic compounds	Pyridines and derivatives	Hydroxypyridines	-	365.1715525	6.625883333	2M-H	C9H13NO3	0	43.1	metab_6960	neg_2023	neg	47	3.93	0.7573	4.588	0.7444
Phe-Thr-Ala	-	0.0003964	0.001161	1.0736	1.0241	0.8563	-0.2238	yes	down	B(i)	-	-	-	-	-	-	-	-	-	-	-	-	338.1721519	5.178016667	M+H	C16H23N3O5	49.3	0	metab_2298	pos_2299	pos	47.1	3.761	0.9075	4.392	0.2367
Glypallidifloric acid	´Ì¹û¸Ê²ÝËá	0.0006128	0.001679	1.2048	1.0725	0.8561	-0.2242	yes	down	B(ii)	-	-	-	-	-	-	-	HMDB0038758	Lipids and lipid-like molecules	Prenol lipids	Triterpenoids	17991-81-0	455.3527928	13.24	M+H	C30H46O3	0	40	metab_1418	pos_1419	pos	46.1	4.853	1.166	5.669	0.5274
Ganoderic acid Mf	ÁéÖ¥ËáMf	0.0001346	0.0004542	1.1337	0.8668	0.856	-0.2243	yes	down	B(ii)	-	-	-	-	-	-	-	HMDB0035330	Lipids and lipid-like molecules	Prenol lipids	Triterpenoids	108026-94-4	557.3522937	10.17705	M+FA-H	C32H48O5	0	50.9	metab_5908	neg_971	neg	45.3	3.877	0.7592	4.529	0.5495
Vindoline	ÎÄ¶äÁé	0.0004301	0.00124	1.0372	1.0231	0.8557	-0.2249	yes	down	B(i)	C01626	-	-	map01100;map01110;map01063;map00901	Metabolic pathways;Biosynthesis of secondary metabolites;Biosynthesis of alkaloids derived from shikimate pathway;Indole alkaloid biosynthesis	Metabolism;Metabolism;Metabolism;Metabolism	Global and overview maps;Global and overview maps;Chemical structure transformation maps;Biosynthesis of other secondary metabolites	HMDB0259814	Alkaloids and derivatives	Plumeran-type alkaloids	Not Available	2182-14-1	474.2602956	5.768916667	M+NH4	C25H32N2O6	55.5	0	metab_2224	pos_2225	pos	48.7	3.468	0.6644	4.053	0.6782
5-tetradecynoic acid	5 -Ê®ËÄÍéËá	0.0006644	0.00179	1.0012	0.7748	0.8557	-0.2249	yes	down	B(i)	-	-	-	-	-	-	-	LMFA01030586	-	-	-	-	223.1697327	11.42073333	M-H	C14H24O2	75.9	0	metab_6511	neg_1574	neg	53.5	3.213	0.7584	3.755	0.4175
Leontogenin	-	6.375E-8	7.991E-7	1.4814	1.1131	0.8557	-0.2249	yes	down	B(ii)	-	-	-	-	-	-	-	HMDB0033583	Organic oxygen compounds	Organooxygen compounds	Ethers	-	491.3012886	8.896083333	M+FA-H	C27H42O5	0	67.6	metab_6694	neg_1757	neg	52.2	4.932	0.7277	5.764	0.2416
Gln-Val-Val	-	4.211E-6	2.341E-5	1.241	0.9711	0.8556	-0.225	yes	down	B(i)	-	-	-	-	-	-	-	-	-	-	-	-	345.214368	4.993183333	M+H	C15H28N4O5	82.1	0	metab_355	pos_356	pos	54.1	3.881	0.6634	4.536	0.3371
Pisumionoside	-	0.0002971	0.0008983	1.0508	1.1799	0.8555	-0.2251	yes	down	B(ii)	-	-	-	-	-	-	-	HMDB0039947	Lipids and lipid-like molecules	Prenol lipids	Terpene glycosides	371113-06-3	468.2171101	8.810566667	M+ACN+Na	C19H32O9	0	46.2	metab_785	pos_786	pos	46.7	3.5	0.6773	4.091	0.6245
Asn-Ile-Val	-	1.097E-5	5.204E-5	1.3036	1.023	0.8555	-0.2252	yes	down	B(i)	-	-	-	-	-	-	-	-	-	-	-	-	345.2144259	5.865833333	M+H	C15H28N4O5	55.5	0	metab_2210	pos_2211	pos	48.6	4.492	0.8554	5.251	0.2358
N-benzyloxycarbonylglycine	-	5.236E-10	2.818E-8	1.3734	0.9849	0.8553	-0.2254	yes	down	B(i)	C03710	-	-	-	-	-	-	-	-	-	-	1138-80-3	210.0766819	4.0544	M+H	C10H11NO4	37.9	0	metab_2427	pos_2428	pos	45.2	3.808	0.4392	4.452	0.265
TOFA	ËþÂÞÓÍÖ¬·¾Ëá	0.002519	0.005809	1.0329	0.9736	0.855	-0.2259	yes	down	B(i)	-	-	-	-	-	-	-	-	-	-	-	-	323.222674	11.11068333	M-H	C19H32O4	44.3	0	metab_5970	neg_1033	neg	47.9	3.669	0.7761	4.291	0.9255
Trp-Phe	-	0.0001812	0.000587	1.0853	0.8108	0.855	-0.226	yes	down	B(i)	-	-	-	-	-	-	-	HMDB0029090	Organic acids and derivatives	Carboxylic acids and derivatives	Amino acids, peptides, and analogues	-	352.1672859	6.68515	M+H	C20H21N3O3	56.9	0	metab_563	pos_564	pos	39.4	3.461	0.6891	4.048	0.5217
11b,17a,21-Trihydroxypreg-nenolone	11b£¬17a£¬21-ÈýôÇ»ùÔÐÕçÏ©Íª	5.371E-5	0.0002026	1.1646	1.0131	0.8549	-0.2262	yes	down	B(ii)	C05489	-	-	map00140	Steroid hormone biosynthesis	Metabolism	Lipid metabolism	HMDB0006760	Lipids and lipid-like molecules	Steroids and steroid derivatives	Hydroxysteroids	-	347.2228482	12.32948333	M+H-H2O	C21H32O5	0	48.7	metab_764	pos_765	pos	45.7	3.936	0.8029	4.604	0.3388
Pentamethylchromanol	Îå¼×»ù±½²¢ßÁà«´¼	2.772E-7	2.522E-6	1.3216	0.9313	0.8547	-0.2265	yes	down	B(ii)	-	-	-	-	-	-	-	HMDB0256272	Organoheterocyclic compounds	Benzopyrans	1-benzopyrans	-	221.1543939	7.461166667	M+H	C14H20O2	0	41.9	metab_2008	pos_2009	pos	44.6	4.018	0.6147	4.701	0.2861
5'-Deoxyadenosine	5 ' -ÍÑÑõÏÙÜÕ	6.112E-6	3.174E-5	1.0628	0.7951	0.8546	-0.2266	yes	down	B(ii)	C05198	-	-	-	-	-	-	HMDB0001983	Nucleosides, nucleotides, and analogues	5''-deoxyribonucleosides	Not Available	4754-39-6	250.0929095	1.348516667	M-H	C10H13N5O3	0	45.8	metab_7521	neg_2584	neg	45.9	2.998	0.4679	3.508	0.399
4-(4-methoxyphenyl)-2-(methylanilino)-6-oxo-1,6-dihydropyrimidine-5-carbonitrile	-	5.273E-5	0.0001992	1.108	0.8067	0.8546	-0.2267	yes	down	B(i)	-	-	-	-	-	-	-	-	-	-	-	-	377.123549	5.231683333	M+FA-H	C19H16N4O2	53.2	0	metab_7014	neg_2077	neg	48	3.69	0.7546	4.318	0.3134
Asn-Glu-Val	-	2.691E-5	0.000112	1.2196	1.0794	0.8545	-0.2268	yes	down	B(i)	-	-	-	-	-	-	-	-	-	-	-	-	361.1727896	4.333933333	M+H	C14H24N4O7	46.5	0	metab_2383	pos_2384	pos	44.8	4.106	0.7977	4.805	0.3639
Lipoxin a4	-	3.23E-5	0.0001309	1.19	1.1751	0.8543	-0.2271	yes	down	B(i)	C06314	-	-	map00590;map01100;map04080;map05145	Arachidonic acid metabolism;Metabolic pathways;Neuroactive ligand-receptor interaction;Toxoplasmosis	Metabolism;Metabolism;Environmental Information Processing;Human Diseases	Lipid metabolism;Global and overview maps;Signaling molecules and interaction;Infectious disease: parasitic	HMDB0004385;LMFA03040001	Lipids and lipid-like molecules	Fatty Acyls	Eicosanoids	89663-86-5	351.2175957	9.32905	M-H	C20H32O5	47.3	0	metab_9072	neg_4135	neg	46.5	3.754	0.7525	4.394	0.2868
Ganoderenic acid A	ÁéÖ¥Ï©ËáA	0.004063	0.00885	1.1066	0.9568	0.8543	-0.2272	yes	down	B(ii)	-	-	-	-	-	-	-	HMDB0035381	Lipids and lipid-like molecules	Prenol lipids	Triterpenoids	100665-40-5	479.2768294	10.75941667	M+H-2H2O	C30H42O7	0	48.7	metab_3584	pos_3585	pos	46.4	4.791	1.423	5.608	0.5953
Ser-Val-Thr-Lys	-	8.54E-5	0.0003079	1.1923	1.0413	0.8543	-0.2272	yes	down	B(i)	-	-	-	-	-	-	-	-	-	-	-	-	434.2588051	9.711616667	M+H	C18H35N5O7	48.8	0	metab_1771	pos_1772	pos	47	4.075	0.7723	4.77	0.5925
21-hydroxyallopregnanolone	21 -ôÇ»ù±ðÔÐÏ©´¼Íª	2.145E-6	1.316E-5	1.2764	0.9298	0.8543	-0.2272	yes	down	B(i)	C13713	-	-	map00140	Steroid hormone biosynthesis	Metabolism	Lipid metabolism	LMST02030132	-	-	-	-	335.2588915	12.10513333	M+H	C21H34O3	51.8	0	metab_1565	pos_1566	pos	47.6	3.922	0.6711	4.591	0.2804
7a,17-dimethyl-5b-Androstane-3a,17b-diol	7A£¬17-¶þ¼×»ù-5B-ÐÛçÞÍé-3A£¬17B-¶þ´¼	1.684E-6	1.082E-5	1.2009	0.9269	0.8541	-0.2275	yes	down	B(ii)	-	-	-	-	-	-	-	HMDB0006013	Lipids and lipid-like molecules	Steroids and steroid derivatives	Androstane steroids	13611-10-4	325.2536309	11.94975	M+Na-H2O	C21H36O2	0	50	metab_1044	pos_1045	pos	46.3	3.548	0.5145	4.154	0.454
Thr-Lys	-	0.0002826	0.0008654	1.0126	0.8918	0.8541	-0.2275	yes	down	B(i)	-	-	-	-	-	-	-	HMDB0029066	Organic acids and derivatives	Carboxylic acids and derivatives	Amino acids, peptides, and analogues	23161-31-1	248.161295	1.274383333	M+H	C10H21N3O4	60.3	0	metab_36	pos_37	pos	49.3	3.196	0.6815	3.742	0.4655
D-Glucosaminide	D-°±»ùÆÏÌÇÜÕ	0.000167	0.0005485	1.1844	0.9591	0.8539	-0.2278	yes	down	B(ii)	C06023	-	-	map01100;map00520	Metabolic pathways;Amino sugar and nucleotide sugar metabolism	Metabolism;Metabolism	Global and overview maps;Carbohydrate metabolism	HMDB0004270	Organic oxygen compounds	Organooxygen compounds	Carbohydrates and carbohydrate conjugates	78341-33-0	466.1989309	10.04935	M+H-2H2O	C18H35N3O13	0	74.7	metab_1740	pos_1741	pos	47.3	4.185	0.9317	4.901	0.3882
Pro-Ile-Ser	-	8.234E-8	9.529E-7	1.3226	0.9214	0.8538	-0.228	yes	down	B(i)	-	-	-	-	-	-	-	-	-	-	-	-	316.1877375	5.984416667	M+H	C14H25N3O5	42.7	0	metab_2191	pos_2192	pos	39.7	3.937	0.569	4.611	0.2892
4-Aminophenylmannoside	4 -°±»ù±½»ù¸ÊÂ¶ÌÇÜÕ	3.619E-7	3.106E-6	1.3516	0.9744	0.8538	-0.228	yes	down	B(ii)	-	-	-	-	-	-	-	HMDB0246178	Organic oxygen compounds	Organooxygen compounds	Carbohydrates and carbohydrate conjugates	-	272.1136842	1.7073	M+H	C12H17NO6	0	44	metab_114	pos_115	pos	45.9	4.223	0.6299	4.946	0.3865
His-Val	-	2.895E-6	1.687E-5	1.2495	0.9637	0.8536	-0.2284	yes	down	B(i)	-	-	-	-	-	-	-	HMDB0028898	Organic acids and derivatives	Carboxylic acids and derivatives	Amino acids, peptides, and analogues	76019-15-3	255.1458841	1.7073	M+H	C11H18N4O3	75.3	0	metab_2533	pos_2534	pos	52.9	3.801	0.6474	4.453	0.3314
All-trans-Hexaprenyl diphosphate	-	0.000504	0.001423	1.0199	1.157	0.8535	-0.2285	yes	down	B(ii)	C01230	-	-	map01110;map00900	Biosynthesis of secondary metabolites;Terpenoid backbone biosynthesis	Metabolism;Metabolism	Global and overview maps;Metabolism of terpenoids and polyketides	HMDB0012188	Lipids and lipid-like molecules	Prenol lipids	Polyprenols	207513-95-9	585.3100258	8.952916667	M-H	C30H52O7P2	0	63.2	metab_5822	neg_885	neg	49.7	3.45	0.7162	4.042	0.6395
Ret-P-man	-	2.088E-8	3.518E-7	1.5362	1.0789	0.8534	-0.2287	yes	down	B(ii)	-	-	-	-	-	-	-	HMDB0257168	Lipids and lipid-like molecules	Prenol lipids	Retinoids	-	529.2584466	12.27901667	M+H	C26H41O9P	0	58.3	metab_1088	pos_1089	pos	40.4	5.112	0.7256	5.99	0.2835
3beta,7alpha-Dihydroxy-5-cholestenoate	3beta£¬7alpha-¶þôÇ»ù-5-µ¨çÞËáõ¥	0.0002419	0.0007559	1.1086	1.013	0.8533	-0.2288	yes	down	B(ii)	C17335	-	-	map00120	Primary bile acid biosynthesis	Metabolism	Lipid metabolism	HMDB0012454	Lipids and lipid-like molecules	Steroids and steroid derivatives	Bile acids, alcohols and derivatives	115538-84-6	453.2970736	7.426883333	M+Na-2H	C27H44O4	0	72	metab_5647	neg_710	neg	51.8	3.7	0.8731	4.336	0.258
Oleacein	éÏé­ÁÑ»·Ï©ÃÑÝÆ	0.0001686	0.0005525	1.0533	0.8766	0.8532	-0.229	yes	down	B(ii)	-	-	-	-	-	-	-	HMDB0037321	Benzenoids	Phenols	Tyrosols and derivatives	149183-75-5	321.1320563	8.965766667	M+H	C17H20O6	0	41.7	metab_1840	pos_1841	pos	39.7	3.407	0.6445	3.993	0.5914
Anticopalic acid	-	3.567E-8	5.214E-7	1.3952	1.1997	0.8532	-0.229	yes	down	B(i)	-	-	-	-	-	-	-	-	-	-	-	-	305.2483252	13.79545	M+H	C20H32O2	59.6	0	metab_1341	pos_1342	pos	50	4.197	0.5064	4.919	0.4761
2-Hydroxypropyl 2-isopropyl-5-methylcyclohexyl carbonate	2-ôÇ±û»ù-2-Òì±û»ù-5-¼×»ù»·¼º»ùÌ¼Ëáõ¥	1.304E-6	8.757E-6	1.2318	1.0188	0.853	-0.2293	yes	down	B(ii)	-	-	-	-	-	-	-	HMDB0059946	Lipids and lipid-like molecules	Prenol lipids	Monoterpenoids	-	303.181216	5.382383333	M+FA-H	C14H26O4	0	41	metab_5367	neg_430	neg	47	3.622	0.6127	4.246	0.2489
Asp-Ile-Gln	-	6.211E-6	3.215E-5	1.2983	1.0777	0.8528	-0.2297	yes	down	B(i)	-	-	-	-	-	-	-	-	-	-	-	-	375.1886412	4.408033333	M+H	C15H26N4O7	43.9	0	metab_2378	pos_2379	pos	44.5	4.264	0.7901	5	0.291
Phenylethyl beta-D-glucopyranoside	-	7.567E-7	5.602E-6	1.3976	1.0722	0.8528	-0.2298	yes	down	B(i)	-	-	-	-	-	-	-	-	-	-	-	-	267.1229227	8.60155	M+H-H2O	C14H20O6	52.5	0	metab_760	pos_761	pos	49.4	4.628	0.766	5.427	0.3027
Histidylglycine	×é°±Ëá¸Ê°±Ëá	1.277E-5	5.936E-5	1.1337	1.0037	0.8527	-0.2298	yes	down	B(ii)	-	-	-	-	-	-	-	HMDB0028885	Organic acids and derivatives	Carboxylic acids and derivatives	Amino acids, peptides, and analogues	2578-58-7	233.0661881	1.348516667	M+Na-2H	C8H12N4O3	0	43.9	metab_7523	neg_2586	neg	44.9	3.37	0.5674	3.952	0.4526
Guavenoic acid	-	0.000169	0.0005535	1.2123	1.105	0.8527	-0.2299	yes	down	B(i)	-	-	-	-	-	-	-	-	-	-	-	-	501.3218159	11.68843333	M-H	C30H46O6	42.8	0	metab_6484	neg_1547	neg	46.8	4.29	0.972	5.031	0.3815
N-Lauroylglycine	N -ÔÂ¹ðõ£¸Ê°±Ëá	0.0001044	0.0003656	1.1964	1.0272	0.8527	-0.2299	yes	down	B(ii)	-	-	-	-	-	-	-	HMDB0013272	Organic acids and derivatives	Carboxylic acids and derivatives	Amino acids, peptides, and analogues	-	258.2073189	6.4409	M+H	C14H27NO3	0	54.1	metab_2121	pos_2122	pos	49.2	4.11	0.8584	4.82	0.4823
Forsmann antigen	-	0.002908	0.006599	1.0142	0.714	0.8525	-0.2302	yes	down	B(ii)	-	-	-	-	-	-	-	HMDB0252458	Organic oxygen compounds	Organooxygen compounds	Carbohydrates and carbohydrate conjugates	-	479.188875	4.6002	M+CH3OH+Na	C16H28N2O11	0	76.2	metab_299	pos_300	pos	49	3.677	0.9052	4.313	0.8173
1-o-(cis-9-octadecenyl)-2-o-acetyl-sn-glycero-3-phosphocholine	1-o-£¨Ë³Ê½-9-Ê®°ËÍé»ù£©-2-o-ÒÒõ£»ù-sn-¸ÊÓÍ-3-Á×Ëáµ¨¼î	5.255E-6	2.809E-5	1.4118	1.0461	0.8525	-0.2303	yes	down	B(i)	-	-	-	-	-	-	-	-	-	-	-	-	551.3961221	13.13398333	M+H	C28H57NO7P+	68.5	0	metab_1160	pos_1161	pos	51.7	4.905	0.8668	5.754	0.4529
(3R,4R)-N-Ethyl-4-hydroxy-3-[(4-methoxybenzoyl)amino]-1-azepanecarboxamide	-	4.189E-6	2.332E-5	1.2421	0.9697	0.8521	-0.2309	yes	down	B(i)	-	-	-	-	-	-	-	-	-	-	-	-	336.1928071	6.4409	M+H	C17H25N3O4	62.9	0	metab_2119	pos_2120	pos	49.1	3.826	0.6991	4.49	0.2487
Desacetyllevonantradol	(6S,6aR,9R,10aR)-6-¼×»ù-3-{[(1R)-1-¼×»ù-4-±½»ù¶¡»ù]Ñõ´ú}-5,6,6a,7,8,9,10,10a-°ËÇâ·Æà¤-1,9-¶þ´¼	0.0001807	0.0005859	1.121	1.0852	0.8517	-0.2315	yes	down	B(ii)	-	-	-	-	-	-	-	HMDB0251028	Organoheterocyclic compounds	Quinolines and derivatives	Benzoquinolines	-	418.2350153	7.975116667	M+Na	C25H33NO3	0	48.6	metab_1951	pos_1952	pos	46.3	3.872	0.8203	4.546	0.5411
1,3-bis(pyridin-4-ylmethylideneamino)urea	-	2.622E-8	4.038E-7	1.4521	1.0382	0.8517	-0.2315	yes	down	B(i)	-	-	-	-	-	-	-	-	-	-	-	-	286.1406093	3.956183333	M+NH4	C13H12N6O	37.6	0	metab_209	pos_210	pos	45.7	4.521	0.6454	5.308	0.2909
3-Hydroxyheptanoylcarnitine	3 -ôÇ»ù¸ýõ£Èâ¼î	1.388E-5	6.342E-5	1.2054	0.9986	0.8516	-0.2317	yes	down	B(ii)	-	-	-	-	-	-	-	HMDB0241677	Lipids and lipid-like molecules	Fatty Acyls	Fatty acid esters	-	290.1971631	7.2065	M+H	C14H27NO5	0	40.5	metab_618	pos_619	pos	35.7	3.8	0.693	4.462	0.4263
Geranylgeraniol	ÏãÒ¶»ùÏãÒ¶´¼	9.467E-7	6.705E-6	1.4304	1.1831	0.8516	-0.2317	yes	down	B(i)	C09094	-	-	map01110;map00904	Biosynthesis of secondary metabolites;Diterpenoid biosynthesis	Metabolism;Metabolism	Global and overview maps;Metabolism of terpenoids and polyketides	LMPR0104010009	-	-	-	24034-73-9	291.2689998	13.6932	M+H	C20H34O	85.4	0	metab_1244	pos_1245	pos	55.8	4.781	0.6919	5.614	0.5981
9-Fluoroprednisolone	9-·úÇ¿µÄËÉÁú	0.0002915	0.0008841	1.0657	1.2586	0.8515	-0.2318	yes	down	B(ii)	C14484	-	-	-	-	-	-	HMDB0247595	Lipids and lipid-like molecules	Steroids and steroid derivatives	Hydroxysteroids	338-95-4	361.1776854	9.221483333	M+H-H2O	C21H27FO5	0	47.8	metab_811	pos_812	pos	45.5	3.545	0.8144	4.163	0.4275
Penitrem B	ÇàÃ¹Õð²üËØB	0.01193	0.02302	1.0528	1.666	0.8515	-0.2319	yes	down	B(ii)	C20731	-	-	-	-	-	-	HMDB0256239	Organoheterocyclic compounds	Naphthopyrans	Not Available	11076-67-8	625.3615468	8.410033333	M+ACN+H	C37H45NO5	0	68.5	metab_1895	pos_1896	pos	52.1	4.898	1.534	5.752	1.17
Val-Val-Glu	-	2.417E-5	0.000102	1.2165	0.9337	0.8514	-0.232	yes	down	B(i)	-	-	-	-	-	-	-	-	-	-	-	-	346.1985097	4.289666667	M+H	C15H27N3O6	82	0	metab_2388	pos_2389	pos	53.6	3.88	0.7583	4.557	0.3811
Apigenin	ÇÛ²ËËØ	0.008182	0.01646	1.0043	1.0261	0.851	-0.2328	yes	down	B(i)	C01477	-	-	map01100;map01110;map00943;map00941;map00946;map00944;map01061	Metabolic pathways;Biosynthesis of secondary metabolites;Isoflavonoid biosynthesis;Flavonoid biosynthesis;Degradation of flavonoids;Flavone and flavonol biosynthesis;Biosynthesis of phenylpropanoids	Metabolism;Metabolism;Metabolism;Metabolism;Metabolism;Metabolism;Metabolism	Global and overview maps;Global and overview maps;Biosynthesis of other secondary metabolites;Biosynthesis of other secondary metabolites;Biosynthesis of other secondary metabolites;Biosynthesis of other secondary metabolites;Chemical structure transformation maps	HMDB0002124;LMPK12110005	Phenylpropanoids and polyketides	Flavonoids	Flavones	520-36-5	269.0454392	10.08365	M-H	C15H10O5	69.1	0	metab_6606	neg_1669	neg	53.1	3.951	1.258	4.643	0.7217
Androstanediol-17g	ÐÛÍé¶þ´¼-17g	1.694E-6	1.085E-5	1.3363	1.0446	0.8509	-0.233	yes	down	B(ii)	-	-	-	-	-	-	-	HMDB0248414	Lipids and lipid-like molecules	Steroids and steroid derivatives	Steroidal glycosides	-	467.2646313	7.877833333	M-H	C25H40O8	0	62.6	metab_8005	neg_3068	neg	50.2	4.274	0.7495	5.023	0.282
Cytochalasin B	Ï¸°ûËÉ³ÚËØB	2.904E-6	1.69E-5	1.3911	1.0937	0.8509	-0.233	yes	down	B(ii)	C19954	-	-	-	-	-	-	HMDB0250718	Alkaloids and derivatives	Cytochalasans	Cytochalasins	14930-96-2	484.2458895	9.82615	M+Na-H2O	C29H37NO5	0	79.8	metab_868	pos_869	pos	54.1	4.667	0.8537	5.485	0.2639
Demethylphylloquinone	-	5.249E-6	2.809E-5	1.4603	1.1279	0.8508	-0.2331	yes	down	B(ii)	C13309	-	-	map01100;map00130;map01110;map01240	Metabolic pathways;Ubiquinone and other terpenoid-quinone biosynthesis;Biosynthesis of secondary metabolites;Biosynthesis of cofactors	Metabolism;Metabolism;Metabolism;Metabolism	Global and overview maps;Metabolism of cofactors and vitamins;Global and overview maps;Global and overview maps	HMDB0004649	Lipids and lipid-like molecules	Prenol lipids	Quinone and hydroquinone lipids	34625-86-0	481.3355091	13.7896	M+FA-H	C30H44O2	0	76.2	metab_6273	neg_1336	neg	52.2	5.219	0.9452	6.134	0.4518
St(28:2_o_s)	-	1.704E-7	1.68E-6	1.5896	1.1201	0.8504	-0.2337	yes	down	B(i)	-	-	-	-	-	-	-	-	-	-	-	-	477.3043173	13.5746	M-H	C28H46O4S	35.1	0	metab_6292	neg_1355	neg	44.9	5.561	0.8764	6.539	0.3524
Uzarigenin 3-[xylosyl-(1->2)-rhamnoside]	ÎÚÔúÀï¸ùËØ3-[Ä¾ÌÇ»ù-£¨1->2£©-ÊóÀîÌÇÜÕ]	0.00803	0.0162	1.0657	1.5188	0.8504	-0.2338	yes	down	B(ii)	-	-	-	-	-	-	-	HMDB0036296	Lipids and lipid-like molecules	Steroids and steroid derivatives	Steroid lactones	255861-29-1	617.3328003	8.477416667	M+H-2H2O	C34H52O12	0	55.5	metab_747	pos_748	pos	49.8	4.565	1.334	5.368	1.099
Contignasterol	-	1.022E-5	4.889E-5	1.2843	0.9659	0.8504	-0.2339	yes	down	B(ii)	C19902	-	-	-	-	-	-	HMDB0250439	Lipids and lipid-like molecules	Prenol lipids	Triterpenoids	137571-30-3	507.3323887	9.6413	M-H	C29H48O7	0	49.6	metab_6637	neg_1700	neg	48.1	4.114	0.7843	4.838	0.3436
Mevastatin	ÃÀ·¥ËûÍ¡	0.0006155	0.001681	1.1018	1.0519	0.8502	-0.2342	yes	down	B(ii)	C13963	-	-	map07024	HMG-CoA reductase inhibitors	Drug Development	Target-based classification: Enzymes	HMDB0254692	Organoheterocyclic compounds	Lactones	Delta valerolactones	73573-88-3	449.2542147	8.156583333	M+Hac-H	C23H34O5	0	65.9	metab_5737	neg_800	neg	51.5	3.836	1.009	4.512	0.2654
Pro-Asn-Ser	-	7.608E-6	3.817E-5	1.241	0.9758	0.85	-0.2345	yes	down	B(i)	-	-	-	-	-	-	-	-	-	-	-	-	317.1464391	1.594733333	M+H	C12H20N4O6	47.9	0	metab_86	pos_87	pos	46.8	3.909	0.6747	4.599	0.4804
5-oxoprolylvaline	5-Ñõ´úçÓ°±Ëá	1.203E-9	4.807E-8	1.5119	1.086	0.8499	-0.2346	yes	down	B(i)	-	-	-	-	-	-	-	HMDB0094651	Organic acids and derivatives	Carboxylic acids and derivatives	Amino acids, peptides, and analogues	21282-10-0	229.1191129	3.85905	M+H	C10H16N2O4	61.6	0	metab_190	pos_191	pos	49.9	4.452	0.5984	5.238	0.1787
2-Amino-4-[carbamimidoyl(methyl)amino]butanoic acid	2-°±»ù-4-[°±»ù¼×õ£»ù£¨¼×»ù£©°±»ù]¶¡Ëá	0.0002901	0.0008815	1.0442	0.9693	0.8496	-0.2351	yes	down	B(ii)	-	-	-	-	-	-	-	HMDB0255374	Organic acids and derivatives	Carboxylic acids and derivatives	Amino acids, peptides, and analogues	-	173.1033949	1.521233333	M-H	C6H14N4O2	0	62.6	metab_4992	neg_55	neg	50.4	3.187	0.5949	3.751	0.6676
Aldosterone	È©¹ÌÍª	8.129E-5	0.0002945	1.1807	1.13	0.8495	-0.2353	yes	down	B(i)	C01780	Steroids;Hormones and transmitters	21-Carbon atoms;Steroid hormones	map01100;map07225;map00140;map04925;map04960	Metabolic pathways;Glucocorticoid and mineralocorticoid receptor agonists/antagonists;Steroid hormone biosynthesis;Aldosterone synthesis and secretion;Aldosterone-regulated sodium reabsorption	Metabolism;Drug Development;Metabolism;Organismal Systems;Organismal Systems	Global and overview maps;Target-based classification: Nuclear receptors;Lipid metabolism;Endocrine system;Excretory system	HMDB0000037;LMST02030026;PW_C000026	Lipids and lipid-like molecules	Steroids and steroid derivatives	Hydroxysteroids	52-39-1	419.2076125	7.203	M+Hac-H	C21H28O5	82.7	0	metab_6886	neg_1949	neg	55.8	3.923	0.79	4.618	0.5482
Leu-Glu-Phe	-	3.983E-7	3.319E-6	1.3586	0.9854	0.8494	-0.2354	yes	down	B(i)	-	-	-	-	-	-	-	-	-	-	-	-	408.2143491	7.107766667	M+H	C20H29N3O6	70.3	0	metab_614	pos_615	pos	51.3	4.085	0.6698	4.809	0.284
Gly-Phe-Phe	-	8.596E-5	0.0003094	1.0342	0.7644	0.8493	-0.2357	yes	down	B(i)	-	-	-	-	-	-	-	-	-	-	-	-	370.179057	7.30805	M+H	C20H23N3O4	67.1	0	metab_2026	pos_2027	pos	49	3.15	0.6047	3.709	0.5043
Coproporphyrin iii	-	7.07E-5	0.0002598	1.2009	0.946	0.8493	-0.2357	yes	down	B(i)	C05770	-	-	map01100;map01110;map00860;map01240	Metabolic pathways;Biosynthesis of secondary metabolites;Porphyrin metabolism;Biosynthesis of cofactors	Metabolism;Metabolism;Metabolism;Metabolism	Global and overview maps;Global and overview maps;Metabolism of cofactors and vitamins;Global and overview maps	HMDB0000570;PW_C000445	Organoheterocyclic compounds	Tetrapyrroles and derivatives	Porphyrins	14643-66-4	655.2785531	10.93691667	M+H	C36H38N4O8	52.8	0	metab_1685	pos_1686	pos	46.6	3.893	0.8116	4.584	0.4586
Erinapyrone B	ºïÍ·¾úßÁà«ÍªB	1.271E-6	8.566E-6	1.139	0.8889	0.849	-0.2362	yes	down	B(ii)	-	-	-	-	-	-	-	HMDB0041427	Organoheterocyclic compounds	Pyrans	Pyranones and derivatives	146064-67-7	187.0602938	1.521233333	M+FA-H	C7H10O3	0	45.5	metab_4993	neg_56	neg	46.3	3.041	0.4144	3.582	0.4577
Leu-Phe-Ala	-	6.345E-6	3.276E-5	1.2103	0.9857	0.8489	-0.2364	yes	down	B(i)	-	-	-	-	-	-	-	-	-	-	-	-	350.2085231	6.2691	M+H	C18H27N3O4	42.6	0	metab_2143	pos_2144	pos	43.9	3.612	0.6839	4.255	0.2802
4-Hydroxynonanal	4 -ôÇ»ùÈÉÈ©	5.192E-9	1.25E-7	1.288	1.0892	0.8488	-0.2365	yes	down	B(ii)	-	-	-	-	-	-	-	HMDB0246461	Lipids and lipid-like molecules	Fatty Acyls	Fatty alcohols	-	203.1281319	5.017566667	M+FA-H	C9H18O2	0	41	metab_7220	neg_2283	neg	46.6	3.335	0.4487	3.929	0.238
Gln-Leu-Val	-	9.874E-7	6.926E-6	1.3606	1.0031	0.8487	-0.2366	yes	down	B(i)	-	-	-	-	-	-	-	-	-	-	-	-	359.2300627	5.81545	M+H	C16H30N4O5	62.3	0	metab_2216	pos_2217	pos	49.4	4.214	0.7392	4.965	0.2492
4-Amino-1-[(2R,5R)-5-(aminomethyl)-3,4-dihydroxyoxolan-2-yl]pyrimidin-2-one	4-°±»ù-1-[£¨2R£¬5R£©-5-£¨°±»ù¼×»ù£©-3,4-¶þôÇ»ùÑõ´úÎìÍé-2-»ù]à×à¤-2-Íª	7.332E-5	0.0002686	1.0406	0.8416	0.8487	-0.2366	yes	down	B(ii)	-	-	-	-	-	-	-	HMDB0257705	Nucleosides, nucleotides, and analogues	5''-deoxyribonucleosides	Not Available	-	223.0817715	1.597683333	M-H2O-H	C9H14N4O4	0	41.7	metab_7486	neg_2549	neg	44.8	3.187	0.6262	3.755	0.4733
Gln-Leu-Ala	-	3.866E-8	5.415E-7	1.417	1.0473	0.8487	-0.2367	yes	down	B(i)	-	-	-	-	-	-	-	-	-	-	-	-	331.1985353	4.76005	M+H	C14H26N4O5	69.6	0	metab_2343	pos_2344	pos	51.3	4.161	0.6273	4.903	0.2467
Helminthosporic acid	-	2.935E-8	4.431E-7	1.36	0.9825	0.8485	-0.237	yes	down	B(i)	-	-	-	-	-	-	-	-	-	-	-	-	253.1806735	9.2964	M+H	C15H24O3	60.2	0	metab_817	pos_818	pos	49.6	3.797	0.5847	4.475	0.1412
(3beta,17alpha,23S)-17,23-Epoxy-3,29-dihydroxy-27-norlanost-8-en-24-one	£¨3beta£¬17alpha£¬23S£©-17,23-»·Ñõ-3,29-¶þôÇ»ù-27-ÅµÌÇ-8-Ï©-24-Íª	1.582E-7	1.577E-6	1.4409	1.0468	0.8484	-0.2372	yes	down	B(ii)	-	-	-	-	-	-	-	HMDB0035142	Lipids and lipid-like molecules	Prenol lipids	Triterpenoids	-	503.3378637	11.60785	M+FA-H	C29H46O4	0	65.1	metab_6022	neg_1085	neg	51.1	4.466	0.7285	5.264	0.2178
17-hydroxyprogesterone	-	0.0004907	0.001389	1.0075	1.0633	0.8483	-0.2374	yes	down	B(i)	C01176	Hormones and transmitters	Steroid hormones	map01100;map04934;map00140;map04927;map04913	Metabolic pathways;Cushing syndrome;Steroid hormone biosynthesis;Cortisol synthesis and secretion;Ovarian steroidogenesis	Metabolism;Human Diseases;Metabolism;Organismal Systems;Organismal Systems	Global and overview maps;Endocrine and metabolic disease;Lipid metabolism;Endocrine system;Endocrine system	HMDB0000374;PW_C000273	Lipids and lipid-like molecules	Steroids and steroid derivatives	Pregnane steroids	68-96-2	331.2278104	9.450183333	M+H	C21H30O3	77.3	0	metab_1790	pos_1791	pos	53	3.22	0.6877	3.796	0.6342
10-hydroxy-2,2-dimethyl-3,4-dihydropyrano[3,2-c][2]benzoxepine-6,11-dione	-	0.000297	0.0008983	1.0457	0.8566	0.848	-0.2379	yes	down	B(i)	-	-	-	-	-	-	-	-	-	-	-	-	273.0769325	7.54985	M-H	C15H14O5	84.1	0	metab_5450	neg_513	neg	52.4	3.297	0.6649	3.888	0.6417
Norethindrone acetate	´×ËáÈ²ÅµÍª	4.178E-5	0.0001623	1.082	0.8802	0.848	-0.2379	yes	down	B(ii)	C08152	-	-	-	-	-	-	HMDB0255731	Lipids and lipid-like molecules	Steroids and steroid derivatives	Steroid esters	51-98-9	385.2021632	11.42073333	M+FA-H	C22H28O3	0	50	metab_5998	neg_1061	neg	48.2	3.118	0.6185	3.677	0.3964
Asp-Ile-Ile	-	4.98E-5	0.0001894	1.303	1.0685	0.848	-0.2379	yes	down	B(i)	-	-	-	-	-	-	-	-	-	-	-	-	360.2140035	6.760333333	M+H	C16H29N3O6	70.5	0	metab_571	pos_572	pos	49.9	4.484	0.9876	5.288	0.304
Ganoderenic acid D	ÁéÖ¥-22-Ï©ËáD	4.212E-5	0.0001633	1.2679	0.9541	0.8478	-0.2382	yes	down	B(ii)	-	-	-	-	-	-	-	HMDB0036059	Lipids and lipid-like molecules	Prenol lipids	Triterpenoids	100665-43-8	477.2613961	9.3727	M+H-2H2O	C30H40O7	0	52.2	metab_827	pos_828	pos	46.9	4.239	0.8944	5	0.4023
5'-Carboxy-gamma-chromanol	5 ' -ôÈ»ù- ¦Ã -É«´¼	9.604E-5	0.0003411	1.1943	1.3283	0.8478	-0.2382	yes	down	B(ii)	-	-	-	-	-	-	-	HMDB0012799	Organoheterocyclic compounds	Benzopyrans	1-benzopyrans	1221262-11-8	351.1816363	6.871616667	M+FA-H	C18H26O4	0	48	metab_7469	neg_2532	neg	47.9	3.927	0.8871	4.632	0.3548
Val-Val-Thr	-	9.154E-6	4.465E-5	1.3094	1.001	0.8476	-0.2385	yes	down	B(i)	-	-	-	-	-	-	-	-	-	-	-	-	318.2034161	4.457616667	M+H	C14H27N3O5	71.7	0	metab_270	pos_271	pos	52	4.2	0.8351	4.955	0.2689
Arg-Gly-Asp-Val	-	1.161E-5	5.453E-5	1.2497	0.9443	0.8476	-0.2386	yes	down	B(ii)	-	-	-	-	-	-	-	HMDB0248574	Organic acids and derivatives	Carboxylic acids and derivatives	Amino acids, peptides, and analogues	-	468.2147947	9.0923	M+Na	C17H31N7O7	0	79.2	metab_1833	pos_1834	pos	52	3.892	0.7558	4.592	0.3602
Linatine	N¹Èõ£°·¸¬°±Ëá	2.669E-9	8.034E-8	1.4193	1.1693	0.8474	-0.2388	yes	down	B(ii)	C05939	-	-	map00470	D-Amino acid metabolism	Metabolism	Metabolism of other amino acids	HMDB0038516	Organic acids and derivatives	Carboxylic acids and derivatives	Amino acids, peptides, and analogues	10139-06-7	318.1304952	1.597683333	M+Hac-H	C10H17N3O5	0	45.3	metab_5011	neg_74	neg	47.1	3.983	0.4687	4.7	0.4086
D-Digitoxose	D-ÑóµØ»Æ¶¾ÌÇ	6.12E-5	0.0002282	1.0328	0.7917	0.8474	-0.2389	yes	down	B(ii)	C21045	-	-	-	-	-	-	HMDB0251279	Organic oxygen compounds	Organooxygen compounds	Carbohydrates and carbohydrate conjugates	-	207.0866189	3.950066667	M+Hac-H	C6H12O4	0	60.4	metab_7383	neg_2446	neg	50.2	2.898	0.5863	3.42	0.3939
N-Succinyl-L,L-2,6-diaminopimelate	N -çúçêõ£- L£¬L - 2£¬6 -¶þ°±»ù¸ý¶þËáõ¥	1.768E-6	1.118E-5	1.3035	0.9249	0.8473	-0.239	yes	down	B(ii)	C04421	-	-	map01100;map01230;map00300;map01120	Metabolic pathways;Biosynthesis of amino acids;Lysine biosynthesis;Microbial metabolism in diverse environments	Metabolism;Metabolism;Metabolism;Metabolism	Global and overview maps;Global and overview maps;Amino acid metabolism;Global and overview maps	HMDB0012267	Organic acids and derivatives	Carboxylic acids and derivatives	Amino acids, peptides, and analogues	26605-36-7	291.119598	1.5487	M+H	C11H18N2O7	0	44.3	metab_78	pos_79	pos	46.2	4.057	0.6738	4.788	0.4495
Ser-Trp	-	0.0004248	0.001228	1.0739	1.033	0.8473	-0.2391	yes	down	B(i)	-	-	-	-	-	-	-	HMDB0029050	Organic acids and derivatives	Carboxylic acids and derivatives	Amino acids, peptides, and analogues	94421-70-2	292.13023	5.768916667	M+H	C14H17N3O4	46.9	0	metab_463	pos_464	pos	46.8	3.44	0.8535	4.06	0.4053
Rotigaptide	ÂÞÌæ¼ÓëÄ	0.00522	0.01107	1.0383	1.3182	0.8471	-0.2394	yes	down	B(ii)	-	-	-	-	-	-	-	HMDB0257314	Organic acids and derivatives	Carboxylic acids and derivatives	Amino acids, peptides, and analogues	-	635.3096202	7.742016667	M+NH4	C28H39N7O9	0	61.4	metab_1974	pos_1975	pos	48.9	4.088	1.227	4.826	0.8197
5-Ethyl-2'-Deoxyuridine	5 -ÒÒ»ù- 2 ' -ÍÑÑõÄòÜÕ	1.37E-8	2.589E-7	1.2706	1.0845	0.8468	-0.2399	yes	down	B(i)	-	-	-	-	-	-	-	-	-	-	-	-	301.103994	4.293766667	M+FA-H	C11H16N2O5	45.4	0	metab_5196	neg_259	neg	48.5	3.239	0.4571	3.825	0.246
Glu-Glu-Val	-	5.192E-6	2.782E-5	1.2635	0.9856	0.8468	-0.24	yes	down	B(i)	-	-	-	-	-	-	-	-	-	-	-	-	376.1726773	4.528733333	M+H	C15H25N3O8	57.9	0	metab_287	pos_288	pos	48.4	3.702	0.6854	4.372	0.3518
Thr-Thr-Ile	-	4.183E-6	2.332E-5	1.2579	0.9782	0.8467	-0.2401	yes	down	B(i)	-	-	-	-	-	-	-	-	-	-	-	-	334.1983129	5.29875	M+H	C14H27N3O6	60	0	metab_2280	pos_2281	pos	48.7	3.756	0.6825	4.436	0.3653
Phe-Arg-Thr	-	0.0002629	0.0008121	1.0375	0.9121	0.8462	-0.2409	yes	down	B(i)	-	-	-	-	-	-	-	-	-	-	-	-	481.2377894	9.16515	M+Hac-H	C19H30N6O5	56.6	0	metab_5842	neg_905	neg	42.3	3.175	0.7272	3.752	0.4654
3-Oxohexadecanoic acid	3 -Ñõ´úÊ®ÁùÍéËá	2.688E-7	2.473E-6	1.2452	0.8986	0.8462	-0.241	yes	down	B(ii)	-	-	-	-	-	-	-	HMDB0010733	Lipids and lipid-like molecules	Fatty Acyls	Fatty acids and conjugates	-	315.2177188	8.097333333	M+FA-H	C16H30O3	0	71.2	metab_6781	neg_1844	neg	52	3.229	0.5368	3.816	0.2158
8(R)-Hydroperoxylinoleic acid	8£¨R£©-Çâ¹ýÑõÑÇÓÍËá	7.042E-7	5.293E-6	1.3049	0.9826	0.8461	-0.2411	yes	down	B(ii)	C14831	-	-	map00591	Linoleic acid metabolism	Metabolism	Lipid metabolism	HMDB0004706	Lipids and lipid-like molecules	Fatty Acyls	Lineolic acids and derivatives	143343-95-7	357.2282292	8.184666667	M+FA-H	C18H32O4	0	62.5	metab_6766	neg_1829	neg	50.7	3.733	0.6536	4.412	0.2406
Hydroxypelenolide	ôÇ»ù°×Þ¼Â«´¼ÜÕ	1.195E-6	8.135E-6	1.3479	1.2394	0.8457	-0.2417	yes	down	B(ii)	-	-	-	-	-	-	-	HMDB0036663	Lipids and lipid-like molecules	Prenol lipids	Terpene lactones	17909-94-3	311.1864118	7.498866667	M+Hac-H	C15H24O3	0	60.6	metab_6849	neg_1912	neg	51.4	4.079	0.7526	4.823	0.1826
Solutol HS 15	¾ÛÒÒ¶þ´¼Ó²Ö¬Ëáõ¥15	0.0131	0.02508	1.0402	1.1521	0.8456	-0.242	yes	down	B(ii)	C11317	-	-	-	-	-	-	HMDB0258368	Lipids and lipid-like molecules	Fatty Acyls	Fatty alcohols	61909-81-7	362.3274996	11.09011667	M+NH4	C20H40O4	0	50.3	metab_4701	pos_4702	pos	48.5	4.517	1.759	5.342	0.26
(7E,10E,13E,16E)-3-Hydroxydocosa-7,10,13,16-tetraenoylcarnitine	£¨7E£¬10E£¬13E£¬16E£©-3-ôÇ»ù¶þÊ®¶þÍé»ù-7,10,13,16-ËÄÏ©õ£»ùÈâ¼î	0.0002041	0.0006557	1.1174	0.8671	0.8455	-0.2421	yes	down	B(ii)	-	-	-	-	-	-	-	HMDB0241607	Lipids and lipid-like molecules	Fatty Acyls	Fatty acid esters	-	492.3688912	12.05325	M+H	C29H49NO5	0	41.2	metab_1058	pos_1059	pos	46.4	3.738	0.8334	4.421	0.5647
Magnolin	Ä¾À¼Ö¬ËØ	8.766E-7	6.306E-6	1.3216	0.9191	0.8455	-0.2422	yes	down	B(i)	-	-	-	-	-	-	-	HMDB0251852	Lignans, neolignans and related compounds	Furanoid lignans	Not Available	-	417.1880952	3.7901	M+H	C23H28O7	41.5	0	metab_2458	pos_2459	pos	43.6	3.906	0.6023	4.62	0.4899
Hexadeca-7,10,13-trienoic acid	7,10,13-Ê®ÁùÌ¼ÈýÏ©Ëá	4.29E-8	5.824E-7	1.4839	1.0262	0.8453	-0.2424	yes	down	B(ii)	-	-	-	-	-	-	-	HMDB0302990	Lipids and lipid-like molecules	Fatty Acyls	Fatty acids and conjugates	-	215.1800585	12.85085	M+H-2H2O	C16H26O2	0	58.7	metab_3628	pos_3629	pos	50.1	4.443	0.7047	5.256	0.208
5a-Androst-3-en-17-one	5-ÐÛçÞ-3-Ï©-17-Íª	2.156E-10	1.451E-8	1.4312	1.0225	0.8453	-0.2425	yes	down	B(ii)	-	-	-	-	-	-	-	HMDB0006046	Lipids and lipid-like molecules	Steroids and steroid derivatives	Androstane steroids	14935-81-0	273.2220357	13.13398333	M+H	C19H28O	0	60.5	metab_1443	pos_1444	pos	48.5	3.676	0.475	4.349	0.1833
Epsilon-Caprolactone	-	2.41E-6	1.438E-5	1.2272	0.9161	0.8452	-0.2426	yes	down	B(ii)	C01880	-	-	map01220;map00930;map01120	Degradation of aromatic compounds;Caprolactam degradation;Microbial metabolism in diverse environments	Metabolism;Metabolism;Metabolism	Global and overview maps;Xenobiotics biodegradation and metabolism;Global and overview maps	HMDB0060476	Organoheterocyclic compounds	Lactones	Not Available	502-44-3	273.1344089	4.377433333	2M+FA-H	C6H10O2	0	41.9	metab_7313	neg_2376	neg	48.2	3.452	0.6544	4.084	0.1987
Arg-Ile	-	2.509E-6	1.493E-5	1.3301	1.0403	0.8451	-0.2429	yes	down	B(i)	-	-	-	-	-	-	-	HMDB0028712	Organic acids and derivatives	Carboxylic acids and derivatives	Amino acids, peptides, and analogues	62632-70-6	288.203881	3.905833333	M+H	C12H25N5O3	61.3	0	metab_202	pos_203	pos	49.8	4.08	0.7745	4.828	0.2403
L-saccharopine	L -Ñª¸ù¼î	0.0004301	0.00124	1.0342	1.0066	0.845	-0.243	yes	down	B(i)	C00449	-	-	map01100;map00310;map01110;map00300;map01230	Metabolic pathways;Lysine degradation;Biosynthesis of secondary metabolites;Lysine biosynthesis;Biosynthesis of amino acids	Metabolism;Metabolism;Metabolism;Metabolism;Metabolism	Global and overview maps;Amino acid metabolism;Global and overview maps;Amino acid metabolism;Global and overview maps	HMDB0000279	Organic acids and derivatives	Carboxylic acids and derivatives	Amino acids, peptides, and analogues	997-68-2	275.1248016	1.322483333	M-H	C11H20N2O6	94.9	0	metab_4963	neg_26	neg	57.8	3.112	0.6776	3.683	0.6155
Parthenolide	Ð¡°×¾ÕÄÚõ¥	1.643E-6	1.062E-5	1.1178	0.8407	0.8448	-0.2433	yes	down	B(i)	C07609	-	-	-	-	-	-	LMPR0103090002	-	-	-	20554-84-1	249.1493766	10.96326667	M+H	C15H20O3	83.6	0	metab_1683	pos_1684	pos	54.5	2.852	0.5186	3.376	0.2162
Prostaglandin F3alpha	-	4.874E-10	2.72E-8	1.417	1.0436	0.8444	-0.244	yes	down	B(i)	C06476	Lipids	Eicosanoids	-	-	-	-	HMDB0002122	Lipids and lipid-like molecules	Fatty Acyls	Eicosanoids	-	351.2175928	7.509033333	M-H	C20H32O5	39.7	0	metab_6847	neg_1910	neg	45.4	3.707	0.4351	4.39	0.3441
Ile-Val-Lys	-	6.478E-6	3.316E-5	1.2651	1.079	0.8443	-0.2441	yes	down	B(i)	-	-	-	-	-	-	-	-	-	-	-	-	359.2664575	4.805116667	M+H	C17H34N4O4	49.8	0	metab_2335	pos_2336	pos	47.1	3.748	0.7187	4.439	0.3586
(+)-Galeon	£¨+£©-¼ÓÂ¡	4.233E-7	3.502E-6	1.2271	0.9271	0.8442	-0.2443	yes	down	B(ii)	-	-	-	-	-	-	-	HMDB0031534	Phenylpropanoids and polyketides	Diarylheptanoids	Cyclic diarylheptanoids	191999-64-1	347.1244399	5.575333333	M+Na-2H	C20H22O4	0	58.4	metab_7128	neg_2191	neg	49.5	3.354	0.5796	3.973	0.2229
(6R)-4-methylsulfonyl-6-phenoxy-1,4-oxazepane	-	7.195E-10	3.539E-8	1.489	1.0592	0.8442	-0.2444	yes	down	B(i)	-	-	-	-	-	-	-	-	-	-	-	-	289.1194224	6.46715	M+NH4	C12H17NO4S	53.7	0	metab_2116	pos_2117	pos	47.5	4.177	0.5252	4.948	0.3369
Piperettine	ºú½·Í¤¼î	0.001317	0.003269	1.1605	1.5415	0.8439	-0.2448	yes	down	B(ii)	-	-	-	-	-	-	-	HMDB0034371	Organoheterocyclic compounds	Benzodioxoles	Not Available	583-34-6	312.1602258	12.59003333	M+H	C19H21NO3	0	51.2	metab_1510	pos_1511	pos	48.9	4.369	1.197	5.177	0.676
1-nitrosopiperidine	1 -ÑÇÏõ»ùßßà¤	0.0009529	0.002458	1.0983	0.9536	0.8434	-0.2457	yes	down	B(i)	C19284	-	-	-	-	-	-	HMDB0243970	Organoheterocyclic compounds	Piperidines	Nitrosopiperidines	-	132.1136445	1.480116667	M+NH4	C5H10N2O	59.9	0	metab_2593	pos_2594	pos	50.5	3.77	1.007	4.47	0.5684
Avocadene 4-acetate	£¨2R£¬4R£©-16-ÆßÏ©-1,2,4-Èý´¼-4ÒÒËá	0.0004895	0.001389	1.0188	0.9627	0.8431	-0.2461	yes	down	B(ii)	-	-	-	-	-	-	-	HMDB0031045	Lipids and lipid-like molecules	Fatty Acyls	Fatty alcohols	59499-18-2	387.2750673	11.82275	M+Hac-H	C19H36O4	0	42.1	metab_6475	neg_1538	neg	46.9	3.064	0.6695	3.634	0.6438
(+/-)5-HETrE	-	1.481E-7	1.499E-6	1.5183	1.2022	0.8431	-0.2462	yes	down	B(i)	-	-	-	-	-	-	-	-	-	-	-	-	321.2432572	13.11163333	M-H	C20H34O3	43.8	0	metab_6363	neg_1426	neg	47.7	4.843	0.7427	5.744	0.4925
Lys-Leu-Ser	-	4.914E-6	2.664E-5	1.3777	1.0507	0.8431	-0.2462	yes	down	B(i)	-	-	-	-	-	-	-	-	-	-	-	-	329.2154817	12.4607	M+H-H2O	C15H30N4O5	44.6	0	metab_1518	pos_1519	pos	46	4.417	0.8674	5.239	0.3309
Torachrysone 8-O-Glucoside	-	0.005594	0.01179	1.0597	1.2248	0.8429	-0.2466	yes	down	B(i)	-	-	-	-	-	-	-	-	-	-	-	-	373.1292624	8.523483333	M+H-2H2O	C20H24O9	70.5	0	metab_1881	pos_1882	pos	52	4.163	1.305	4.939	0.8621
(9-hydroxy-8,8-dimethyl-2-oxo-9,10-dihydropyrano[2,3-f]chromen-10-yl)acetate	£¨9-ôÇ»ù-8,8-¶þ¼×»ù-2-Ñõ´ú-9,10-¶þÇâßÁà«[2,3-f]É«Ï©-10-»ù£©ÒÒËáõ¥	3.668E-5	0.0001462	1.0849	0.8036	0.8428	-0.2467	yes	down	B(i)	-	-	-	-	-	-	-	-	-	-	-	-	305.1028587	8.784016667	M+H	C16H16O6	49.1	0	metab_1855	pos_1856	pos	48.1	2.939	0.5775	3.487	0.4399
1-Stearoylglycerophosphoglycerol	1 -Ó²Ö¬õ£¸ÊÓÍÁ×Ëá¸ÊÓÍ	7.99E-5	0.0002899	1.3343	1.0654	0.8427	-0.2469	yes	down	B(ii)	-	-	-	-	-	-	-	HMDB0061697	Lipids and lipid-like molecules	Glycerophospholipids	Glycerophosphoglycerols	-	545.3471166	11.6225	M+CH3OH+H	C24H49O9P	0	47.7	metab_1011	pos_1012	pos	44.7	4.693	1.104	5.569	0.3648
Phe-Val-Glu	-	2.027E-6	1.258E-5	1.2556	0.9305	0.8427	-0.247	yes	down	B(i)	-	-	-	-	-	-	-	-	-	-	-	-	394.1984573	5.343633333	M+H	C19H27N3O6	65.9	0	metab_2272	pos_2273	pos	50.7	3.497	0.6111	4.15	0.3923
3,4,5-trimethoxycinnamic acid	-	1.608E-5	7.232E-5	1.1262	0.8955	0.8425	-0.2473	yes	down	B(i)	-	-	-	-	-	-	-	HMDB0002511	Phenylpropanoids and polyketides	Cinnamic acids and derivatives	Hydroxycinnamic acids and derivatives	90-50-6	237.0764807	5.40965	M-H	C12H14O5	36.4	0	metab_5369	neg_432	neg	44.9	3.204	0.6237	3.803	0.4071
3-hydroxy-5-(hydroxymethyl)-2-methylisonicotinaldehyde oxime	3-ôÇ»ù-5-£¨ôÇ¼×»ù£©-2-¼×»ùÒìÑÌÈ©ë¿	0.0006284	0.001708	1.0606	0.9684	0.8424	-0.2474	yes	down	B(i)	-	-	-	-	-	-	-	-	-	-	-	-	183.0772417	1.68505	M+H	C8H10N2O3	66.9	0	metab_2545	pos_2546	pos	51	3.309	0.7998	3.928	0.6157
3,5-diprenyl-4-hydroxyacetophenone	-	4.581E-6	2.513E-5	1.284	0.9707	0.8424	-0.2474	yes	down	B(i)	-	-	-	-	-	-	-	-	-	-	-	-	273.1855026	11.11561667	M+H	C18H24O2	39.9	0	metab_960	pos_961	pos	44.9	3.87	0.7531	4.594	0.324
2,6,10,10-Tetramethyl-1-oxaspiro[4.5]decan-6-ol	6-ôÇ»ù¶þÇâ²èÂÝÍé	4.135E-6	2.31E-5	1.2654	0.9258	0.8423	-0.2475	yes	down	B(ii)	-	-	-	-	-	-	-	HMDB0037907	Organoheterocyclic compounds	Tetrahydrofurans	Not Available	53398-90-6	271.1914602	5.841833333	M+Hac-H	C13H24O2	0	58.5	metab_7088	neg_2151	neg	51.2	3.831	0.6299	4.548	0.5731
Asn-Gln-Ile	-	5.646E-6	2.976E-5	1.2518	0.9693	0.8423	-0.2477	yes	down	B(i)	-	-	-	-	-	-	-	-	-	-	-	-	374.2047708	4.85075	M+H	C15H27N5O6	81.1	0	metab_2329	pos_2330	pos	52.2	3.583	0.6879	4.254	0.3555
3-HYDROXY-4-(SUCCIN-2-YL)-CARYOLANE delta-LACTONE	3-ôÇ»ù-4-£¨çúçêõ£-2-»ù£©-Èâ¹ðÍé¦ÄÄÚõ¥	0.001553	0.003776	1.0295	1.0777	0.8422	-0.2478	yes	down	B(i)	-	-	-	-	-	-	-	-	-	-	-	-	319.1913308	11.04538333	M-H	C19H28O4	68.1	0	metab_6809	neg_1872	neg	52.8	3.255	0.9065	3.865	0.5505
(2S,3R,4S,5S,6R)-2-(3,5-dihydroxyphenoxy)-6-(hydroxymethyl)oxane-3,4,5-triol	-	1.554E-6	1.02E-5	1.3782	0.9975	0.842	-0.2481	yes	down	B(i)	-	-	-	-	-	-	-	-	-	-	-	-	271.0821323	5.343633333	M+H-H2O	C12H16O8	39.8	0	metab_2276	pos_2277	pos	46.3	4.317	0.7639	5.127	0.4408
Asn-Leu-Ala	-	7.341E-6	3.691E-5	1.3273	1.0033	0.842	-0.2482	yes	down	B(i)	-	-	-	-	-	-	-	-	-	-	-	-	317.1830237	4.76005	M+H	C13H24N4O5	51.8	0	metab_321	pos_322	pos	47.2	4.086	0.8429	4.853	0.2506
(+/-)7(8)-DiHDPA	-	2.348E-8	3.809E-7	1.3894	1.1694	0.8418	-0.2485	yes	down	B(i)	-	-	-	-	-	-	-	-	-	-	-	-	361.2383863	12.63888333	M-H	C22H34O4	41.2	0	metab_6118	neg_1181	neg	43.8	3.692	0.5157	4.386	0.3846
1-(4-chlorophenyl)-2-[4-Methyl-6-(2-phenylethylamino)pyrimidin-2-yl]guanidine	1-£¨4-ÂÈ±½»ù£©-2-[4-¼×»ù-6-£¨2-±½ÒÒ°±»ù£©à×à¤-2-»ù]ëÒ	1.305E-6	8.757E-6	1.2588	0.8743	0.8417	-0.2486	yes	down	B(i)	-	-	-	-	-	-	-	-	-	-	-	-	381.1576874	5.155233333	M+H	C20H21ClN6	43.6	0	metab_382	pos_383	pos	42.6	3.425	0.4889	4.069	0.5521
Ethyl 3-hydroxytridecanoate	3 -ôÇ»ùÊ®ÈýÍéËáÒÒõ¥	0.0003475	0.00103	1.1075	0.928	0.8414	-0.2491	yes	down	B(ii)	-	-	-	-	-	-	-	HMDB0059866	Lipids and lipid-like molecules	Fatty Acyls	Fatty alcohols	-	303.2175376	7.338716667	M+FA-H	C15H30O3	0	42.5	metab_6869	neg_1932	neg	47.4	3.566	0.8567	4.238	0.5766
Cyclosquamosin A	-	0.0002542	0.0007899	1.2135	1.2079	0.8414	-0.2491	yes	down	B(ii)	-	-	-	-	-	-	-	HMDB0303367	Organic acids and derivatives	Carboxylic acids and derivatives	Amino acids, peptides, and analogues	-	641.3196644	10.83665	M+	C31H43N7O8	0	72.6	metab_929	pos_930	pos	52.3	4.101	0.9583	4.874	0.6521
Gibberellin A51	³àÃ¹ËØA51	2.783E-5	0.0001154	1.1497	1.0882	0.8414	-0.2492	yes	down	B(ii)	C11865	-	-	map01110;map00904	Biosynthesis of secondary metabolites;Diterpenoid biosynthesis	Metabolism;Metabolism	Global and overview maps;Metabolism of terpenoids and polyketides	HMDB0035041	Lipids and lipid-like molecules	Prenol lipids	Diterpenoids	56978-14-4	377.1613793	6.547216667	M+FA-H	C19H24O5	0	80.2	metab_5551	neg_614	neg	54.2	3.204	0.6055	3.808	0.513
5-Hydroxylysinonorleucine	5 -ôÇ»ùÁÁ°±Ëá	0.0001941	0.0006258	1.0453	0.9644	0.8413	-0.2492	yes	down	B(ii)	-	-	-	-	-	-	-	HMDB0246805	Organic acids and derivatives	Carboxylic acids and derivatives	Amino acids, peptides, and analogues	-	256.1665765	6.367516667	M+H-2H2O	C12H25N3O5	0	44	metab_527	pos_528	pos	42.1	3.171	0.7042	3.769	0.5371
4-oxo-4-(3-oxodecan-2-ylamino)butanoic acid	4-Ñõ´ú-4-£¨3-Ñõ´ú-2-»ù°±»ù£©¶¡Ëá	0.000538	0.001502	1.115	0.9507	0.8413	-0.2493	yes	down	B(i)	-	-	-	-	-	-	-	-	-	-	-	-	272.1865074	7.999866667	M+H	C14H25NO4	79.4	0	metab_1993	pos_1994	pos	53.9	3.536	0.6589	4.203	0.9261
Cochlioquinone a	-	5.001E-6	2.695E-5	1.4415	1.0344	0.8413	-0.2494	yes	down	B(i)	-	-	-	-	-	-	-	-	-	-	-	-	533.3109354	11.64533333	M+H	C30H44O8	66.2	0	metab_1013	pos_1014	pos	50.8	4.743	0.9228	5.638	0.4374
Butenoylcarnitine	-	0.002102	0.004958	1.0313	1.5648	0.8411	-0.2496	yes	down	B(ii)	-	-	-	-	-	-	-	HMDB0249460	Organic acids and derivatives	Keto acids and derivatives	Medium-chain keto acids and derivatives	-	230.1395811	4.922233333	M+H	C11H19NO4	0	44.1	metab_2322	pos_2323	pos	47.3	3.77	0.9808	4.482	0.8809
2-({2-[4-(4-fluorophenyl)piperazino]-2-oxoethyl}sulfanyl)acetic acid	2-£¨{2-[4-£¨4-·ú±½»ù£©ßßàº»ù]-2-ÑõÒÒ»ù}»Çõ£»ù£©ÒÒËá	0.000173	0.000565	1.1569	1.1016	0.841	-0.2498	yes	down	B(i)	-	-	-	-	-	-	-	-	-	-	-	-	313.1041685	4.735333333	M+H	C14H17FN2O3S	59	0	metab_1060	pos_1061	pos	48	3.714	0.8019	4.416	0.6591
N-fructosyl isoleucine	-	2.129E-7	2.03E-6	1.417	1.3428	0.8408	-0.2501	yes	down	B(i)	-	-	-	-	-	-	-	-	-	-	-	-	294.1556514	4.0544	M+H	C12H23NO7	65.8	0	metab_2425	pos_2426	pos	51.3	4.158	0.6409	4.945	0.476
PE(PGF1alpha/20:1(11Z))	-	0.001421	0.003498	1.0942	0.8986	0.8408	-0.2502	yes	down	B(ii)	-	-	-	-	-	-	-	HMDB0262019	Not Available	Not Available	Not Available	-	846.5877063	13.05525	M+H	C45H84NO11P	0	57.1	metab_1152	pos_1153	pos	47.5	3.781	0.9516	4.497	0.8482
(17alpha,23S)-Epoxy-28,29-dihydroxy-27-norlanost-8-ene-3,24-dione	£¨17alpha£¬23S£©-»·Ñõ-28,29-¶þôÇ»ù-27-ÅµÍéÌÇ-8-Ï©-3,24-¶þÍª	0.0006016	0.001652	1.0789	0.8938	0.8406	-0.2504	yes	down	B(ii)	-	-	-	-	-	-	-	HMDB0035624	Lipids and lipid-like molecules	Prenol lipids	Triterpenoids	-	517.3168091	7.70405	M+FA-H	C29H44O5	0	86	metab_5681	neg_744	neg	54.4	3.471	0.8483	4.129	0.6484
Gly-Ile-Lys	-	0.001243	0.003107	1.0497	0.9814	0.8406	-0.2505	yes	down	B(i)	-	-	-	-	-	-	-	-	-	-	-	-	315.2038538	3.993833333	M-H	C14H28N4O4	90.1	0	metab_7373	neg_2436	neg	56.5	3.322	0.9343	3.952	0.5126
(24R)-Cholest-5-ene-3-beta,24-diol	£¨24R£©-µ¨çÞ-5-Ï©-3-¦Â£¬24-¶þ´¼	1.53E-7	1.535E-6	1.4645	1.4729	0.8406	-0.2506	yes	down	B(ii)	C15497	-	-	-	-	-	-	HMDB0011643	Organic oxygen compounds	Organooxygen compounds	Carbohydrates and carbohydrate conjugates	-	461.3634443	13.08598333	M+Hac-H	C27H46O2	0	43.6	metab_6153	neg_1216	neg	47.4	4.423	0.6993	5.262	0.4445
Schinalactone C	-	0.0001625	0.0005352	1.2815	1.3424	0.8405	-0.2506	yes	down	B(i)	-	-	-	-	-	-	-	-	-	-	-	-	485.3269663	12.95413333	M-H	C30H46O5	84.1	0	metab_6142	neg_1205	neg	55.5	4.412	0.999	5.249	0.6937
Glu-Val-Val	-	4.459E-7	3.655E-6	1.4021	1.0807	0.8403	-0.251	yes	down	B(i)	-	-	-	-	-	-	-	-	-	-	-	-	346.1984253	5.129816667	M+H	C15H27N3O6	77.8	0	metab_379	pos_380	pos	53.8	4.052	0.7001	4.822	0.354
N-Myristoyl Leucine	N -Èâ¶¹Þ¢õ£ÁÁ°±Ëá	2.393E-5	0.0001013	1.2959	1.0105	0.8402	-0.2511	yes	down	B(ii)	-	-	-	-	-	-	-	HMDB0242054	Organic acids and derivatives	Carboxylic acids and derivatives	Amino acids, peptides, and analogues	-	359.3279458	10.17731667	M+NH4	C20H39NO3	0	81.8	metab_1732	pos_1733	pos	54.2	4.092	0.8703	4.87	0.437
Atractylenolide ii	-	4.86E-5	0.0001853	1.0813	0.8745	0.8399	-0.2516	yes	down	B(i)	C17886	-	-	-	-	-	-	HMDB0248707	Lipids and lipid-like molecules	Prenol lipids	Terpene lactones	-	233.1543892	6.937583333	M+H	C15H20O2	48.3	0	metab_2065	pos_2066	pos	46.8	3.091	0.605	3.68	0.5282
Fe(II)-nicotianamine	Fe£¨II£©-ÑÌõ£°·	1.064E-5	5.076E-5	1.2152	1.1325	0.8398	-0.2519	yes	down	B(ii)	-	-	-	-	-	-	-	HMDB0304350	Organic acids and derivatives	Carboxylic acids and derivatives	Amino acids, peptides, and analogues	-	286.1406652	1.38935	M+H-H2O	C12H21N3O6	0	44.3	metab_46	pos_47	pos	46.5	3.59	0.6868	4.275	0.4772
Lpg(17:0)	-	1.628E-8	2.956E-7	1.4968	1.052	0.8394	-0.2526	yes	down	B(i)	-	-	-	-	-	-	-	LMGP04050033	-	-	-	-	497.2916311	12.95413333	M-H	C23H47O9P	59.1	0	metab_6143	neg_1206	neg	48.8	4.223	0.6369	5.031	0.3364
Lignicol	Ä¾Ï¬²ÝËØ	2.151E-7	2.041E-6	1.279	1.0881	0.8393	-0.2527	yes	down	B(i)	-	-	-	-	-	-	-	-	-	-	-	-	241.0713469	4.922233333	M+H	C11H12O6	37.9	0	metab_346	pos_347	pos	46.5	3.494	0.5171	4.163	0.4536
Camelliagenin A	É½²èÔíÜÕÔªA	0.0001067	0.0003708	1.1675	0.9303	0.8389	-0.2533	yes	down	B(ii)	-	-	-	-	-	-	-	HMDB0034528	Lipids and lipid-like molecules	Prenol lipids	Triterpenoids	53227-91-1	473.3631859	12.58648333	M-H	C30H50O4	0	59.4	metab_6113	neg_1176	neg	49.8	3.537	0.6803	4.216	0.7258
8-acetamido-2-methyl-7-oxononanoic acid	-	1.339E-5	6.171E-5	1.2609	0.9486	0.8388	-0.2536	yes	down	B(i)	-	-	-	-	-	-	-	-	-	-	-	-	244.1552341	6.612833333	M+H	C12H21NO4	53.8	0	metab_2744	pos_2745	pos	48.3	3.669	0.7493	4.374	0.4178
Thr-Val-Val	-	1.987E-6	1.237E-5	1.2797	1.0157	0.8388	-0.2536	yes	down	B(i)	-	-	-	-	-	-	-	-	-	-	-	-	318.2034906	5.082783333	M+H	C14H27N3O5	63.4	0	metab_368	pos_369	pos	50.1	3.544	0.6692	4.225	0.3198
Val-Arg	-	1.111E-5	5.266E-5	1.2814	0.9583	0.8385	-0.254	yes	down	B(i)	-	-	-	-	-	-	-	HMDB0029121	Organic acids and derivatives	Carboxylic acids and derivatives	Amino acids, peptides, and analogues	37682-75-0	274.1881194	1.750266667	M+H	C11H23N5O3	60.5	0	metab_2512	pos_2513	pos	49.6	3.755	0.789	4.478	0.3391
Carbosulfan	¶¡Áò¿Ë°ÙÍþ	0.0003244	0.000972	1.131	0.9631	0.8385	-0.2542	yes	down	B(ii)	C18416	-	-	-	-	-	-	HMDB0249647	Organoheterocyclic compounds	Coumarans	Not Available	55285-14-8	381.2215717	12.3555	M+H	C20H32N2O3S	0	44.3	metab_1533	pos_1534	pos	45.6	3.571	0.8196	4.259	0.6875
Pe(32:1)	-	0.003535	0.007839	1.103	1.6523	0.8384	-0.2543	yes	down	B(i)	-	-	-	-	-	-	-	HMDB0008827	Lipids and lipid-like molecules	Glycerophospholipids	Glycerophosphoethanolamines	-	689.4983175	13.41843333	M+	C37H72NO8P	36.5	0	metab_1393	pos_1394	pos	42.8	4.326	1.418	5.16	0.6379
Val-Met	çÓ°±Ëá-µ°°±Ëá	1.576E-5	7.103E-5	1.2662	1.002	0.8383	-0.2544	yes	down	B(i)	-	-	-	-	-	-	-	HMDB0259742	Organic acids and derivatives	Carboxylic acids and derivatives	Amino acids, peptides, and analogues	-	249.1277654	4.8754	M+H	C10H20N2O3S	41.8	0	metab_340	pos_341	pos	45.8	3.764	0.8258	4.49	0.2784
Thr-Met	-	0.0002129	0.0006784	1.0573	0.9998	0.838	-0.2549	yes	down	B(i)	-	-	-	-	-	-	-	HMDB0029067	Organic acids and derivatives	Carboxylic acids and derivatives	Amino acids, peptides, and analogues	90729-28-5	249.091398	2.710483333	M-H	C9H18N2O4S	89.3	0	metab_5071	neg_134	neg	56.3	2.934	0.6852	3.501	0.4895
5-Hexyl-2-furanoctanoic acid	5 -¼º»ù- 2 -ß»à«ÐÁËá	0.000708	0.001893	1.0449	1.1381	0.838	-0.255	yes	down	B(ii)	C13798	-	-	-	-	-	-	HMDB0112099	Lipids and lipid-like molecules	Fatty Acyls	Fatty acids and conjugates	-	312.2543138	8.356833333	M+NH4	C18H30O3	0	41.5	metab_1904	pos_1905	pos	46.1	3.212	0.7316	3.833	0.7527
2,3-dinor-8-iso-PGF2a	-	7.316E-8	8.771E-7	1.4796	1.051	0.8377	-0.2555	yes	down	B(i)	-	-	-	-	-	-	-	-	-	-	-	-	309.2080152	9.82615	M+H-H2O	C18H30O5	50.2	0	metab_1759	pos_1760	pos	45.8	4.191	0.645	5.003	0.4424
Dehydrodolichol diphosphate	ÍÑÇâ¶þÁ×ËáÇâ´¼	0.0002181	0.000692	1.1288	1.0393	0.8377	-0.2555	yes	down	B(ii)	C17435	-	-	-	-	-	-	HMDB0060469	Lipids and lipid-like molecules	Prenol lipids	Polyprenols	-	499.2370914	12.32058333	M-H2O-H	C25H44O7P2	0	51.7	metab_7579	neg_2642	neg	47.4	3.468	0.7395	4.14	0.7116
3'-Formyl-2',4',6'-trihydroxy-5'-methyldihydrochalcone	-	1.828E-5	8.081E-5	1.2009	0.9243	0.8377	-0.2556	yes	down	B(i)	-	-	-	-	-	-	-	LMPK12120489	-	-	-	-	299.0924824	6.48015	M-H	C17H16O5	36.7	0	metab_5537	neg_600	neg	46.3	3.39	0.6889	4.047	0.4525
Xanthurenic acid	»ÆÄòËá	0.0005693	0.001574	1.0219	0.9234	0.8376	-0.2556	yes	down	B(i)	C02470	-	-	map00380	Tryptophan metabolism	Metabolism	Amino acid metabolism	HMDB0000881;PW_C000703	Organoheterocyclic compounds	Quinolines and derivatives	Quinoline carboxylic acids	59-00-7	204.0294749	4.534733333	M-H	C10H7NO4	94.2	0	metab_5235	neg_298	neg	57.2	3.008	0.6919	3.591	0.6697
Thr-Asp-Phe	-	0.0002207	0.0006988	1.1574	0.9175	0.8373	-0.2561	yes	down	B(i)	-	-	-	-	-	-	-	-	-	-	-	-	382.1620907	5.581766667	M+H	C17H23N3O7	49	0	metab_445	pos_446	pos	46.1	3.5	0.8889	4.18	0.4227
(5Z,8Z,10E,12E,14Z)-Icosa-5,8,10,12,14-pentaenoylcarnitine	£¨5Z£¬8Z£¬10E£¬12E£¬14Z£©-Icosa-5,8,10,12,14-ÎìÏ©õ£»ùÈâ¼î	0.005971	0.01249	1.0157	0.8582	0.8373	-0.2562	yes	down	B(ii)	-	-	-	-	-	-	-	HMDB0241594	Lipids and lipid-like molecules	Fatty Acyls	Fatty acid esters	-	446.3278246	8.916916667	M+H	C27H43NO4	0	52.3	metab_1844	pos_1845	pos	48.2	3.53	1.089	4.216	0.9153
11,17-Dihydroxy-3,20-dioxopregn-4-en-21-yl acetate	11£¬17 -¶þôÇ»ù- 3£¬20 -¶þÑõ´úÔÐçÞ- 4 -Ï©- 21 -»ùÒÒËáõ¥	0.0001001	0.0003543	1.0613	1.101	0.8372	-0.2563	yes	down	B(ii)	-	-	-	-	-	-	-	HMDB0244374	Lipids and lipid-like molecules	Steroids and steroid derivatives	Pregnane steroids	-	425.1931484	6.288016667	M+Na-2H	C23H32O6	0	69.7	metab_5495	neg_558	neg	50.6	2.834	0.5108	3.385	0.6368
Formyllysine	¼×õ£Àµ°±Ëá	2.102E-6	1.296E-5	1.1656	0.8886	0.8372	-0.2563	yes	down	B(ii)	-	-	-	-	-	-	-	HMDB0252452	Organic acids and derivatives	Carboxylic acids and derivatives	Amino acids, peptides, and analogues	-	155.0814568	2.404516667	M-H2O-H	C7H14N2O3	0	49.4	metab_5064	neg_127	neg	39.2	2.947	0.5439	3.52	0.329
Zeranol	ÓñÃ×³àÃ¹´¼	3.795E-8	5.343E-7	1.5019	1.2704	0.837	-0.2568	yes	down	B(ii)	C14752	-	-	-	-	-	-	HMDB0032702	Phenylpropanoids and polyketides	Macrolides and analogues	Not Available	26538-44-3;36455-72-8	381.1919729	6.3908	M+Hac-H	C18H26O5	0	78	metab_7594	neg_2657	neg	55	4.302	0.6743	5.14	0.3827
Lys-Thr-Ile	-	0.0002889	0.0008788	1.1192	0.9769	0.8367	-0.2573	yes	down	B(i)	-	-	-	-	-	-	-	-	-	-	-	-	359.2300015	4.11265	M-H	C16H32N4O5	84.7	0	metab_7350	neg_2413	neg	55.1	3.34	0.8596	3.992	0.4474
1,5-Diphenylcarbazide	1,5-¶þ±½»ù¿¨°ÍëÂ	5.036E-5	0.0001912	1.0306	0.8041	0.8365	-0.2575	yes	down	B(ii)	C11232	-	-	-	-	-	-	HMDB0244234	Benzenoids	Benzene and substituted derivatives	Phenylhydrazines	-	287.1135178	5.047266667	M+FA-H	C13H14N4O	0	49.5	metab_7216	neg_2279	neg	31.1	2.712	0.6073	3.242	0.3482
L-nmma	-	0.001078	0.002737	1.0227	1.2033	0.8365	-0.2575	yes	down	B(i)	C03884	-	-	-	-	-	-	HMDB0029416	Organic acids and derivatives	Carboxylic acids and derivatives	Amino acids, peptides, and analogues	17035-90-4	229.130116	3.68285	M-H2O-H	C9H20N4O4	36.2	0	metab_7420	neg_2483	neg	45.8	3.239	0.9008	3.872	0.5727
3-Phenyl-2-propenyl	3 -±½»ù- 2 -±ûÏ©»ù	8.786E-7	6.31E-6	1.226	1.0063	0.8364	-0.2577	yes	down	B(ii)	-	-	-	-	-	-	-	HMDB0250264	Benzenoids	Benzene and substituted derivatives	Not Available	-	119.0861844	7.461166667	M+H	C9H10	0	41.3	metab_2009	pos_2010	pos	45.8	3.068	0.4857	3.668	0.4478
Cer(8:1_2O/3:0)	-	6.436E-5	0.0002385	1.0245	0.7184	0.8364	-0.2577	yes	down	B(i)	-	-	-	-	-	-	-	-	-	-	-	-	260.1502264	4.673033333	M+FA-H	C11H21NO3	59.5	0	metab_7266	neg_2329	neg	50	2.623	0.5051	3.136	0.5179
4-tert-butylcatechol	-	2.719E-7	2.489E-6	1.3655	1.0715	0.8364	-0.2577	yes	down	B(i)	-	-	-	-	-	-	-	HMDB0246584	Benzenoids	Benzene and substituted derivatives	Phenylpropanes	-	331.1913522	11.58105	2M-H	C10H14O2	35.8	0	metab_6016	neg_1079	neg	45.7	3.712	0.6379	4.438	0.3479
1-[5-(trifluoromethyl)-2-pyridyl]piperidine-4-carboxylic acid	1-[5-£¨Èý·ú¼×»ù£©-2-ßÁà¤»ù]ßßà¤-4-ôÈËá	4.645E-5	0.0001781	1.0654	0.795	0.8361	-0.2582	yes	down	B(i)	-	-	-	-	-	-	-	-	-	-	-	-	273.088083	5.593633333	M-H	C12H13F3N2O2	55.2	0	metab_7123	neg_2186	neg	48.5	2.786	0.5342	3.332	0.5287
1-(2-Hydroxyethoxy)methyl-5-methyluracil	1-£¨2-ôÇ»ùÒÒÑõ»ù£©¼×»ù-5-¼×»ùÄòà×à¤	6.928E-5	0.000255	1.1344	0.8742	0.836	-0.2584	yes	down	B(ii)	-	-	-	-	-	-	-	HMDB0247200	Organoheterocyclic compounds	Diazines	Pyrimidines and pyrimidine derivatives	-	401.16796	3.881683333	2M+H	C8H12N2O4	0	49.5	metab_2450	pos_2451	pos	48.8	3.375	0.6851	4.037	0.6247
Leukotriene B4 dimethylamide	°×ÈýÏ©B4¶þ¼×»ùõ£°·	6.36E-6	3.281E-5	1.3281	1.0098	0.8357	-0.2589	yes	down	B(ii)	-	-	-	-	-	-	-	HMDB0005085	Lipids and lipid-like molecules	Fatty Acyls	Fatty amides	83024-92-4	364.2852674	13.05525	M+H	C22H37NO3	0	49.9	metab_1146	pos_1147	pos	47.1	3.937	0.8228	4.711	0.3367
Glycine, L-gamma-glutamyl-2-(1-methyl-4-(nitrosothio)-4-piperidinyl)glycyl-	¸Ê°±Ëá£¬L-¦Ã-¹È°±õ£»ù-2-£¨1-¼×»ù-4-£¨ÑÇÏõ»ùÁò´ú£©-4-ßßà¤»ù£©¸Ê°±Ëá-	9.462E-7	6.705E-6	1.2587	1.0205	0.8354	-0.2594	yes	down	B(ii)	-	-	-	-	-	-	-	HMDB0253933	Lipids and lipid-like molecules	Prenol lipids	Diterpenoids	-	452.1776611	3.834733333	M+CH3OH+H	C15H25N5O7S	0	71.1	metab_186	pos_187	pos	49.2	3.35	0.4465	4.01	0.612
Oleandrin	-	2.114E-5	9.149E-5	1.318	0.9729	0.8351	-0.26	yes	down	B(i)	C19987	-	-	-	-	-	-	LMST01120025	-	-	-	465-16-7	577.3368457	11.3174	M+H	C32H48O9	53.9	0	metab_979	pos_980	pos	47.8	3.96	0.8082	4.742	0.5826
5alpha-Androst-16-en-3alpha-ol	5¦Á-ÐÛçÞ-16-Ï©-3¦Á-´¼	7.172E-7	5.379E-6	1.3245	1.0354	0.8347	-0.2607	yes	down	B(i)	-	-	-	-	-	-	-	HMDB0005935	Lipids and lipid-like molecules	Steroids and steroid derivatives	Androstane steroids	1153-51-1	257.2270607	12.69281667	M+H-H2O	C19H30O	55.1	0	metab_1114	pos_1115	pos	47.9	3.6	0.6685	4.313	0.3141
Pyrithiobac	-	0.006543	0.01356	1.0297	1.3605	0.8346	-0.2608	yes	down	B(i)	-	-	-	-	-	-	-	-	-	-	-	-	327.0227043	5.558016667	M+H	C13H11ClN2O4S	44.3	0	metab_440	pos_441	pos	41.3	3.594	1.155	4.306	0.9388
Gibberellin A110	³àÃ¹ËØA110	5.115E-9	1.238E-7	1.3991	1.0452	0.8345	-0.2609	yes	down	B(ii)	-	-	-	-	-	-	-	HMDB0032010	Lipids and lipid-like molecules	Prenol lipids	Diterpenoids	202057-27-0	347.1863085	7.969466667	M-H	C20H28O5	0	64.8	metab_5719	neg_782	neg	51.2	3.556	0.5446	4.261	0.2437
17beta-Estradiol-3,4-quinone	17¦Â-´Æ¶þ´¼-3£¬4-õ«	1.773E-6	1.12E-5	1.3636	1.0097	0.8344	-0.2612	yes	down	B(ii)	C22358	-	-	-	-	-	-	HMDB0060085	Lipids and lipid-like molecules	Steroids and steroid derivatives	Oxosteroids	144082-88-2	328.187945	5.699633333	M+ACN+H	C18H22O3	0	48.5	metab_2236	pos_2237	pos	44.6	3.9	0.7192	4.674	0.4601
Lys-Asp-Tyr	Àµ°±Ëá-Ìì¶¬°±Ëá-ÀÒ°±Ëá	6.28E-5	0.0002336	1.1092	0.878	0.8344	-0.2613	yes	down	B(ii)	-	-	-	-	-	-	-	HMDB0304806	Organic acids and derivatives	Carboxylic acids and derivatives	Amino acids, peptides, and analogues	-	459.1691545	6.48015	M+Cl	C19H28N4O7	0	68.8	metab_5539	neg_602	neg	50.3	3.108	0.706	3.725	0.441
Abeado	-	0.0001063	0.00037	1.1325	1.0463	0.8342	-0.2616	yes	down	B(ii)	-	-	-	-	-	-	-	HMDB0247746	Nucleosides, nucleotides, and analogues	5''-deoxyribonucleosides	Not Available	-	330.1667648	4.08905	M-H2O-H	C15H23N7O3	0	51.9	metab_7353	neg_2416	neg	47.6	3.154	0.7312	3.781	0.4933
Difructose anhydride III	Ë«¹ûÌÇôû¢ó	4.378E-6	2.416E-5	1.1971	1.0086	0.8341	-0.2616	yes	down	B(ii)	C04420	-	-	-	-	-	-	HMDB0251271	Organic oxygen compounds	Organooxygen compounds	Carbohydrates and carbohydrate conjugates	-	305.0877293	1.37025	M-H2O-H	C12H20O10	0	50	metab_4979	neg_42	neg	48.8	3.123	0.5201	3.744	0.5373
Pro-Hyp	-	2.66E-6	1.568E-5	1.2996	1.1597	0.8339	-0.2621	yes	down	B(i)	-	-	-	-	-	-	-	HMDB0006695	Organic acids and derivatives	Carboxylic acids and derivatives	Amino acids, peptides, and analogues	18684-24-7	229.1190399	1.7073	M+H	C10H16N2O4	63.8	0	metab_2535	pos_2536	pos	51.2	3.594	0.7478	4.31	0.2128
Arg-His	-	0.007319	0.01494	1.077	1.6473	0.8339	-0.2621	yes	down	B(ii)	-	-	-	-	-	-	-	HMDB0028711	Organic acids and derivatives	Carboxylic acids and derivatives	Amino acids, peptides, and analogues	155114-05-9	623.3455458	8.304666667	2M+H	C12H21N7O3	0	55.8	metab_1908	pos_1909	pos	47.1	4.301	1.614	5.158	0.6395
Met-Asp	-	7.314E-5	0.0002681	1.117	1.001	0.8336	-0.2626	yes	down	B(i)	-	-	-	-	-	-	-	HMDB0028969	Organic acids and derivatives	Carboxylic acids and derivatives	Amino acids, peptides, and analogues	-	265.082887	5.72345	M+H	C9H16N2O5S	67.3	0	metab_455	pos_456	pos	50.2	2.95	0.6253	3.539	0.5373
Orphenadrine	ÁÚ¼×±½º£À­Ã÷	0.0002523	0.0007857	1.1981	1.3039	0.8334	-0.2629	yes	down	B(i)	C07935	-	-	-	-	-	-	HMDB0015304;PW_C009587	Benzenoids	Benzene and substituted derivatives	Diphenylmethanes	83-98-7	324.1928874	6.391133333	M+CH3OH+Na	C18H23NO	58	0	metab_532	pos_533	pos	50.2	3.837	0.9418	4.604	0.6626
1-Hydroxy-2,12,15-heneicosatrien-4-one	1 -ôÇ»ù- 2£¬12£¬15 -¶þÊ®Ì¼ÈýÏ©- 4 -Íª	0.001742	0.004186	1.1141	1.079	0.8334	-0.263	yes	down	B(ii)	-	-	-	-	-	-	-	HMDB0036741	Lipids and lipid-like molecules	Fatty Acyls	Fatty alcohols	-	285.2584846	12.5635	M+H-2H2O	C21H36O2	0	43.7	metab_1107	pos_1108	pos	47.1	3.726	1.042	4.471	0.8477
Glu-Ala-Ala	-	6.476E-11	7.407E-9	1.6299	1.2472	0.8332	-0.2633	yes	down	B(i)	-	-	-	-	-	-	-	-	-	-	-	-	290.135521	2.357283333	M+H	C11H19N3O6	55.3	0	metab_144	pos_145	pos	48.5	4.391	0.5348	5.27	0.3984
Arg-Val	-	4.803E-5	0.0001836	1.1832	0.935	0.8332	-0.2633	yes	down	B(i)	-	-	-	-	-	-	-	HMDB0028722	Organic acids and derivatives	Carboxylic acids and derivatives	Amino acids, peptides, and analogues	2896-20-0	272.1727647	2.696733333	M-H	C11H23N5O3	77.7	0	metab_5070	neg_133	neg	54.2	3.267	0.7568	3.921	0.4019
2-methyl-N-(2-propan-2-yl-[1,2,4]triazolo[1,5-a]pyridin-8-yl)propanamide	2-¼×»ù-N-£¨2-±û-2-»ù-[1,2,4]Èýßò²¢[1,5-a]ßÁà¤-8-»ù£©±ûõ£°·	0.0004692	0.001338	1.1601	1.0746	0.833	-0.2637	yes	down	B(i)	-	-	-	-	-	-	-	-	-	-	-	-	247.1548178	8.127133333	M+H	C13H18N4O	54.2	0	metab_1333	pos_1334	pos	49	3.625	1.013	4.352	0.4687
5(6)-Epoxy Prostaglandin E1	5£¨6£©-»·ÑõÇ°ÁÐÏÙËØE1	8.587E-8	9.825E-7	1.5129	1.1401	0.8329	-0.2638	yes	down	B(ii)	C04741	Lipids	Eicosanoids	-	-	-	-	HMDB0012110	Lipids and lipid-like molecules	Fatty Acyls	Eicosanoids	-	427.2336372	6.5906	M+Hac-H	C20H32O6	0	54.4	metab_5556	neg_619	neg	49.5	4.291	0.7428	5.152	0.3256
Camellimidazole b	-	1.216E-6	8.226E-6	1.4119	1.052	0.8326	-0.2643	yes	down	B(i)	-	-	-	-	-	-	-	-	-	-	-	-	392.2556033	7.742016667	M+H	C17H29N9O2	65.2	0	metab_673	pos_674	pos	49.3	4.149	0.8331	4.983	0.2581
Calcitriol	¸ÆÈý´¼	1.729E-6	1.101E-5	1.2946	1.0396	0.8323	-0.2648	yes	down	B(i)	C01673	Hormones and transmitters	Steroid hormones	map01100;map05152;map04978;map04961;map00100;map04928	Metabolic pathways;Tuberculosis;Mineral absorption;Endocrine and other factor-regulated calcium reabsorption;Steroid biosynthesis;Parathyroid hormone synthesis, secretion and action	Metabolism;Human Diseases;Organismal Systems;Organismal Systems;Metabolism;Organismal Systems	Global and overview maps;Infectious disease: bacterial;Digestive system;Excretory system;Lipid metabolism;Endocrine system	HMDB0001903	Lipids and lipid-like molecules	Steroids and steroid derivatives	Vitamin D and derivatives	32222-06-3	461.3237235	10.43033333	M+FA-H	C27H44O3	83.7	0	metab_6578	neg_1641	neg	52.5	3.42	0.6722	4.109	0.3223
Thymolphthalein	-	3.37E-5	0.0001356	1.3191	1.1988	0.8322	-0.2649	yes	down	B(ii)	-	-	-	-	-	-	-	HMDB0259056	Lipids and lipid-like molecules	Prenol lipids	Terpene lactones	-	494.2279853	8.731733333	M+ACN+Na	C28H30O4	0	43.3	metab_775	pos_776	pos	45.9	4.018	0.8254	4.828	0.6899
(S)-3',4',5,7-Tetrahydroxy-5',8-diprenylflavanone	£¨S£© -3'£¬4'£¬5,7-ËÄôÇ»ù-5'£¬8-¶þ±ûÏ©»ù»ÆÍéÍª	0.0002916	0.0008841	1.0505	0.974	0.832	-0.2654	yes	down	B(ii)	-	-	-	-	-	-	-	HMDB0038868	Phenylpropanoids and polyketides	Flavonoids	Flavans	124596-89-0	425.1935405	6.129016667	M+H	C25H28O6	0	43.7	metab_2161	pos_2162	pos	44.5	2.971	0.6761	3.571	0.6505
Leu-Phe	-	6.826E-8	8.372E-7	1.3706	1.0277	0.8319	-0.2655	yes	down	B(i)	-	-	-	-	-	-	-	HMDB0302841	Organic acids and derivatives	Carboxylic acids and derivatives	Amino acids, peptides, and analogues	-	277.1555884	7.071833333	M-H	C15H22N2O3	89.3	0	metab_5604	neg_667	neg	57	3.479	0.5091	4.182	0.47
Elenaic acid	-	1.076E-7	1.164E-6	1.2466	1.0645	0.8319	-0.2655	yes	down	B(ii)	-	-	-	-	-	-	-	HMDB0039136	Organic acids and derivatives	Carboxylic acids and derivatives	Dicarboxylic acids and derivatives	34422-12-3	223.0606299	4.2622	M-H2O-H	C11H14O6	0	43.2	metab_7329	neg_2392	neg	47.1	3.073	0.3813	3.694	0.5237
Glu-Val-Ala	-	2.299E-8	3.784E-7	1.5077	1.0873	0.8317	-0.2659	yes	down	B(i)	-	-	-	-	-	-	-	-	-	-	-	-	318.1669025	4.0544	M+H	C13H23N3O6	43.6	0	metab_2424	pos_2425	pos	46	4.12	0.7105	4.954	0.1833
Asp-Asp	-	3.958E-7	3.315E-6	1.1745	0.9224	0.8313	-0.2665	yes	down	B(i)	-	-	-	-	-	-	-	HMDB0028749	Organic acids and derivatives	Carboxylic acids and derivatives	Amino acids, peptides, and analogues	-	247.0569432	3.993833333	M-H	C8H12N2O7	74.3	0	metab_5144	neg_207	neg	48.8	2.75	0.4512	3.308	0.3741
Ile-Val-Glu	-	8.864E-6	4.356E-5	1.3901	1.0834	0.8312	-0.2668	yes	down	B(i)	-	-	-	-	-	-	-	-	-	-	-	-	360.2140303	4.9435	M+H	C16H29N3O6	71.4	0	metab_350	pos_351	pos	51.7	4.165	0.9402	5.011	0.2716
Temazepam	ôÇ»ù°²¶¨	0.0002236	0.0007066	1.1723	1.0375	0.831	-0.267	yes	down	B(i)	C07125	-	-	-	-	-	-	HMDB0014376	Organoheterocyclic compounds	Benzodiazepines	1,4-benzodiazepines	846-50-4	301.0740375	1.250716667	M+H	C16H13ClN2O2	69.6	0	metab_35	pos_36	pos	50.6	3.423	0.8638	4.119	0.5601
Ala-Leu-Thr	-	6.006E-6	3.126E-5	1.3934	1.0565	0.831	-0.2672	yes	down	B(i)	-	-	-	-	-	-	-	-	-	-	-	-	304.1877224	4.7118	M+H	C13H25N3O5	43.4	0	metab_313	pos_314	pos	44.8	4.134	0.9219	4.975	0.2232
7alpha,25-Dihydroxy-4-cholesten-3-one	7¦Á£¬25 -¶þôÇ»ù- 4 -µ¨çÞÏ©- 3 -Íª	1.342E-5	6.175E-5	1.3091	0.9673	0.8301	-0.2686	yes	down	B(ii)	C17332	-	-	map00120	Primary bile acid biosynthesis	Metabolism	Lipid metabolism	HMDB0060425	Lipids and lipid-like molecules	Steroids and steroid derivatives	Cholestane steroids	-	417.3337159	8.60155	M+H	C27H44O3	0	46.6	metab_1875	pos_1876	pos	43.8	3.763	0.7857	4.533	0.5359
(3S,3'R,4xi)-beta,beta-Carotene-3,3',4-triol	£¨3S£¬3'R£¬4xi£©-¦Â£¬¦Â-ºúÂÜ²·ËØ-3,3'£¬4-Èý´¼	5.709E-7	4.502E-6	1.6789	1.6058	0.8298	-0.2691	yes	down	B(ii)	-	-	-	-	-	-	-	HMDB0030586	Lipids and lipid-like molecules	Prenol lipids	Tetraterpenoids	97134-07-1	584.4234513	13.71555	M+	C40H56O3	0	43.6	metab_183	pos_184	pos	45.2	5.496	1.024	6.623	0.5561
16-(Acetyloxy)-3,14-dihydroxycard-20(22)-enolide	16-£¨ÒÒõ£Ñõ»ù£©-3,14-¶þôÇ»ù-20£¨22£©-Ï©ÄÚõ¥	0.002729	0.006245	1.0387	1.135	0.8296	-0.2695	yes	down	B(ii)	-	-	-	-	-	-	-	HMDB0255934	Lipids and lipid-like molecules	Steroids and steroid derivatives	Steroid lactones	-	477.2493087	6.96905	M+FA-H	C25H36O6	0	81.2	metab_5746	neg_809	neg	54.8	3.248	0.9471	3.915	0.8488
Esmolol	Ë¼ÄªÂå¶û	0.0004117	0.001195	1.1655	1.0669	0.8294	-0.2698	yes	down	B(i)	C06980	-	-	-	-	-	-	HMDB0014333;PW_C008734	Benzenoids	Phenol ethers	Not Available	103598-03-4	296.1866444	8.837283333	M+H	C16H25NO4	38.5	0	metab_1851	pos_1852	pos	44.9	3.623	0.9454	4.368	0.684
Piperanine	ºú½·ÐÂ¼î	0.0009868	0.002535	1.2864	1.2775	0.8294	-0.2698	yes	down	B(i)	-	-	-	-	-	-	-	HMDB0033874	Organoheterocyclic compounds	Benzodioxoles	Not Available	23512-46-1	305.1868394	9.476066667	M+NH4	C17H21NO3	36.2	0	metab_836	pos_837	pos	45.4	4.726	1.46	5.698	0.6198
1-Dehydro-[6]-gingerdione	1 -ÍÑÇâ- [ 6 ] -½ª¶þÍª	0.001213	0.003043	1.0946	1.0206	0.8294	-0.2699	yes	down	B(ii)	C17746	-	-	map01110;map00945	Biosynthesis of secondary metabolites;Stilbenoid, diarylheptanoid and gingerol biosynthesis	Metabolism;Metabolism	Global and overview maps;Biosynthesis of other secondary metabolites	HMDB0302131	Phenylpropanoids and polyketides	Cinnamic acids and derivatives	Hydroxycinnamic acids and derivatives	-	349.165538	11.58105	M+Hac-H	C17H22O4	0	57.4	metab_6497	neg_1560	neg	50.1	3.417	0.9811	4.12	0.7093
Cannabidiolic acid	´óÂé¶þ´¼Ëá	4.109E-5	0.0001601	1.1465	0.9644	0.8292	-0.2702	yes	down	B(ii)	C10784	-	-	map01100;map01110;map00999	Metabolic pathways;Biosynthesis of secondary metabolites;Biosynthesis of various plant secondary metabolites	Metabolism;Metabolism;Metabolism	Global and overview maps;Global and overview maps;Biosynthesis of other secondary metabolites	HMDB0249587	Benzenoids	Benzene and substituted derivatives	Benzoic acids and derivatives	1244-58-2	403.2130786	10.91075	M+FA-H	C22H30O4	0	45.8	metab_6541	neg_1604	neg	47.9	3.034	0.6511	3.659	0.5269
(S)-5'-Deoxy-5'-(methylsulfinyl)adenosine	£¨S£© -5¡¯-ÍÑÑõ-5¡¯-£¨¼×»ùÑÇ»Çõ£»ù£©ÏÙÜÕ	0.0008732	0.002278	1.1626	1.3629	0.8291	-0.2703	yes	down	B(ii)	-	-	-	-	-	-	-	HMDB0033662	Nucleosides, nucleotides, and analogues	5''-deoxyribonucleosides	Not Available	897-42-7	331.1187984	7.56405	M+NH4	C11H15N5O4S	0	45.4	metab_653	pos_654	pos	47.2	3.877	1.062	4.676	0.818
2-Deoxychamaedroxide	-	0.001068	0.002715	1.0621	0.7716	0.829	-0.2705	yes	down	B(i)	-	-	-	-	-	-	-	-	-	-	-	-	359.1462062	3.130183333	M+H	C20H22O6	48.5	0	metab_160	pos_161	pos	45.7	3.069	0.7957	3.702	0.767
Guaiacin	Óú´´Ä¾Ö¬ËØ	5.231E-7	4.169E-6	1.3451	1.0137	0.829	-0.2706	yes	down	B(ii)	-	-	-	-	-	-	-	HMDB0034178	Lignans, neolignans and related compounds	Aryltetralin lignans	Not Available	36531-08-5	333.1454811	6.2691	M+Na-H2O	C20H24O4	0	45.1	metab_2144	pos_2145	pos	46.7	3.48	0.5207	4.198	0.5915
PS(PGF1alpha/15:0)	-	0.00953	0.01886	1.0561	1.2122	0.829	-0.2706	yes	down	B(ii)	-	-	-	-	-	-	-	HMDB0281103	Not Available	Not Available	Not Available	-	885.5142851	9.607133333	M+ACN+Na	C41H76NO13P	0	69.4	metab_1776	pos_1777	pos	46	3.945	1.34	4.759	1.214
7,18-Dihydroxykaurenolide	7£¬18 -¶þôÇ»ù¹ðÆ¤ÄÚõ¥	0.002923	0.00662	1.0436	1.2883	0.8289	-0.2708	yes	down	B(i)	-	-	-	-	-	-	-	HMDB0036761	Lipids and lipid-like molecules	Prenol lipids	Terpene lactones	7758-47-6	333.2070836	8.178816667	M+H	C20H28O4	81.8	0	metab_704	pos_705	pos	54.6	3.39	1.017	4.09	0.8645
Asp-Phe-Gly	-	0.002909	0.006599	1.02	0.9819	0.8289	-0.2708	yes	down	B(i)	-	-	-	-	-	-	-	-	-	-	-	-	338.1358173	5.508433333	M+H	C15H19N3O6	70.5	0	metab_2255	pos_2256	pos	51.5	3.143	0.9989	3.792	0.6948
Glu-Val-Thr	-	5.287E-9	1.266E-7	1.506	1.1697	0.8287	-0.2711	yes	down	B(i)	-	-	-	-	-	-	-	-	-	-	-	-	348.1775728	3.930733333	M+H	C14H25N3O7	53.2	0	metab_2444	pos_2445	pos	47.5	3.845	0.6282	4.64	0.227
1-[[amino(pyridin-2-yl)methylidene]amino]-3-methylurea	-	3.187E-5	0.0001295	1.1426	1.0789	0.8285	-0.2715	yes	down	B(i)	-	-	-	-	-	-	-	-	-	-	-	-	194.1042964	3.766716667	M+H	C8H11N5O	40.5	0	metab_177	pos_178	pos	45.3	2.975	0.6355	3.591	0.5046
Catharanthine	³¤´º¼î	0.0004904	0.001389	1.0801	1.1809	0.8283	-0.2718	yes	down	B(i)	C09107	-	-	map01110;map01063;map00901	Biosynthesis of secondary metabolites;Biosynthesis of alkaloids derived from shikimate pathway;Indole alkaloid biosynthesis	Metabolism;Metabolism;Metabolism	Global and overview maps;Chemical structure transformation maps;Biosynthesis of other secondary metabolites	-	-	-	-	2468-21-5	395.1980582	7.634483333	M+Hac-H	C21H24N2O2	38.3	0	metab_6834	neg_1897	neg	46.1	3	0.8617	3.622	0.4309
2-Hydroxydesogestrel	2 -ôÇ»ùÈ¥ÑõÔÐÏ©	6.726E-7	5.111E-6	1.3122	1.0694	0.8282	-0.2719	yes	down	B(ii)	-	-	-	-	-	-	-	HMDB0060719	Lipids and lipid-like molecules	Steroids and steroid derivatives	Estrane steroids	-	359.2591678	11.26511667	M+CH3OH+H	C22H30O2	0	41.3	metab_1651	pos_1652	pos	45.4	3.38	0.5778	4.081	0.4864
Shyobunyl acetate	-	1.173E-8	2.364E-7	1.5491	1.1044	0.8281	-0.2721	yes	down	B(ii)	-	-	-	-	-	-	-	HMDB0036153	Lipids and lipid-like molecules	Prenol lipids	Sesquiterpenoids	-	229.1957736	12.85085	M+H-2H2O	C17H28O2	0	41	metab_1126	pos_1127	pos	45.8	4.158	0.7038	5.021	0.246
Gabapentin enacarbil	-	1.503E-8	2.783E-7	1.3436	0.9764	0.8277	-0.2728	yes	down	B(ii)	-	-	-	-	-	-	-	HMDB0252567	Organic acids and derivatives	Carboxylic acids and derivatives	Amino acids, peptides, and analogues	-	364.1514739	3.958	M+Cl	C16H27NO6	0	63.1	metab_7379	neg_2442	neg	49.7	3.151	0.4768	3.807	0.3608
(3S,7E,9S)-9-Hydroxy-4,7-megastigmadien-3-one 9-glucoside	£¨3S£¬7E£¬9S£©-9-ôÇ»ù-4,7-¾Þ¶¹¶þÏ©-3-Íª9-ÆÏÌÑÌÇÜÕ	9.559E-6	4.6E-5	1.2478	0.962	0.8275	-0.2732	yes	down	B(ii)	-	-	-	-	-	-	-	HMDB0036822	Lipids and lipid-like molecules	Fatty Acyls	Fatty acyl glycosides	-	429.213032	5.5241	M+Hac-H	C19H30O7	0	72.5	metab_7136	neg_2199	neg	50.1	3.319	0.6624	4.011	0.5325
N-hydroxy-L-tryptophan	N-ôÇ»ù-L-É«°±Ëá	3.886E-6	2.195E-5	1.2561	1.0236	0.8275	-0.2732	yes	down	B(ii)	C19716	-	-	-	-	-	-	HMDB0255152	Organoheterocyclic compounds	Indoles and derivatives	Indolyl carboxylic acids and derivatives	-	221.0928185	5.393616667	M+H	C11H12N2O3	0	46.9	metab_2266	pos_2267	pos	46.1	3.218	0.6995	3.889	0.2643
Isopimpinellin	ÒìÜîÇÛÄÚõ¥	0.002683	0.006156	1.2265	2.0128	0.8273	-0.2736	yes	down	B(ii)	C02162	-	-	map01110;map00999;map01061	Biosynthesis of secondary metabolites;Biosynthesis of various plant secondary metabolites;Biosynthesis of phenylpropanoids	Metabolism;Metabolism;Metabolism	Global and overview maps;Biosynthesis of other secondary metabolites;Chemical structure transformation maps	HMDB0034312	Phenylpropanoids and polyketides	Coumarins and derivatives	Furanocoumarins	482-27-9	227.0344224	9.052016667	M-H2O-H	C13H10O5	0	51.7	metab_5831	neg_894	neg	49.4	4.569	1.402	5.523	1.119
Val-Asp-Leu	-	6.166E-6	3.195E-5	1.1394	1.0326	0.8273	-0.2736	yes	down	B(i)	-	-	-	-	-	-	-	-	-	-	-	-	326.1719221	4.897566667	M-H2O-H	C15H27N3O6	38.5	0	metab_7235	neg_2298	neg	45.4	2.792	0.5973	3.375	0.3216
15-oxoede	-	2.831E-6	1.656E-5	1.4659	1.0981	0.8272	-0.2737	yes	down	B(i)	-	-	-	-	-	-	-	-	-	-	-	-	323.2589741	13.2907	M+H	C20H34O3	64.9	0	metab_1413	pos_1414	pos	51.4	4.461	0.8279	5.393	0.6889
Val-Phe	-	0.0002319	0.0007282	1.2873	1.0655	0.8268	-0.2743	yes	down	B(i)	-	-	-	-	-	-	-	HMDB0029134	Organic acids and derivatives	Carboxylic acids and derivatives	Amino acids, peptides, and analogues	3918-92-1	265.1555156	5.959783333	M+H	C14H20N2O3	62.3	0	metab_487	pos_488	pos	51	4.116	1.194	4.978	0.273
12'-Apo-b-carotene-3,12'-diol	12 ' - Apo-B-ºúÂÜ²·ËØ-3£¬12 ' - ¶þ´¼	0.0002727	0.0008395	1.2043	1.0683	0.8268	-0.2744	yes	down	B(ii)	-	-	-	-	-	-	-	HMDB0036054	Lipids and lipid-like molecules	Prenol lipids	Diterpenoids	120021-87-6	401.3063986	11.343	M+CH3OH+H	C25H36O2	0	48.9	metab_841	pos_842	pos	46.7	3.728	1.095	4.509	0.2546
5-hydroxy-1,7-diphenylhept-1-en-3-one	5 -ôÇ»ù- 1£¬7 -¶þ±½»ù¸ý- 1 -Ï©- 3 -Íª	4.608E-5	0.0001768	1.1001	0.9081	0.8265	-0.2749	yes	down	B(i)	-	-	-	-	-	-	-	-	-	-	-	-	281.1547126	7.870933333	M+H	C19H20O2	61.8	0	metab_1967	pos_1968	pos	49.4	2.849	0.5906	3.447	0.5707
Mopidralazine	ÄªÆ¥À­àº	2.229E-7	2.107E-6	1.4914	1.1063	0.8265	-0.2749	yes	down	B(ii)	-	-	-	-	-	-	-	HMDB0254879	Organic nitrogen compounds	Organonitrogen compounds	Amines	-	547.3281699	13.8478	2M+H	C14H19N5O	0	46.6	metab_1331	pos_1332	pos	45.3	4.14	0.7602	5.009	0.4038
2,6-Pipecoloxylidide	N-(2,6-¶þ¼×»ù±½»ù)ßßà¤-2-¼×õ£°·	3.293E-5	0.000133	1.2007	1.0691	0.8261	-0.2756	yes	down	B(ii)	-	-	-	-	-	-	-	HMDB0060725	Organic acids and derivatives	Carboxylic acids and derivatives	Amino acids, peptides, and analogues	-	231.1491907	7.112716667	M-H	C14H20N2O	0	49.6	metab_5612	neg_675	neg	47.2	3.212	0.6043	3.888	0.7004
Ent-17-hydroxy-16beta-kauran-19-al	-	1.751E-11	3.687E-9	1.5589	1.1941	0.8261	-0.2757	yes	down	B(i)	-	-	-	-	-	-	-	HMDB0036721	Lipids and lipid-like molecules	Prenol lipids	Diterpenoids	41756-43-8	305.248384	11.71788333	M+H	C20H32O2	79.8	0	metab_1608	pos_1609	pos	52.3	3.671	0.4623	4.444	0.3156
Kessyl glycol	-	3.62E-8	5.237E-7	1.5108	1.0726	0.8257	-0.2762	yes	down	B(ii)	-	-	-	-	-	-	-	HMDB0037197	Organoheterocyclic compounds	Oxepanes	Not Available	6894-57-1	299.1862826	7.039283333	M+FA-H	C15H26O3	0	57.6	metab_6913	neg_1976	neg	50.6	4.028	0.7375	4.878	0.1847
Perillyl alcohol	×ÏËÕ×Ó´¼	3.468E-5	0.0001388	1.2783	0.9598	0.8257	-0.2762	yes	down	B(i)	C02452	-	-	map01110;map00903;map00902	Biosynthesis of secondary metabolites;Limonene degradation;Monoterpenoid biosynthesis	Metabolism;Metabolism;Metabolism	Global and overview maps;Metabolism of terpenoids and polyketides;Metabolism of terpenoids and polyketides	HMDB0003634	Lipids and lipid-like molecules	Prenol lipids	Monoterpenoids	18457-55-1;536-59-4	135.1173682	6.834	M+H-H2O	C10H16O	42.8	0	metab_4383	pos_4384	pos	46.8	3.606	0.8957	4.367	0.3527
His-Val-Ile	-	2.218E-6	1.353E-5	1.3037	0.9965	0.8257	-0.2762	yes	down	B(i)	-	-	-	-	-	-	-	-	-	-	-	-	368.2305526	4.922233333	M+H	C17H29N5O4	80.5	0	metab_347	pos_348	pos	53.2	3.369	0.6577	4.08	0.4521
4-p-Coumaroyl-1,5-quinolactone	4 - P -Ïã¶¹õ£»ù- 1£¬5 -à­ßøÄÚõ¥	2.215E-5	9.502E-5	1.2287	0.9578	0.8255	-0.2767	yes	down	B(ii)	-	-	-	-	-	-	-	HMDB0029293	Phenylpropanoids and polyketides	Cinnamic acids and derivatives	Hydroxycinnamic acids and derivatives	-	338.1245312	9.118983333	M+NH4	C16H16O7	0	49.7	metab_1831	pos_1832	pos	47.6	3.311	0.7068	4.011	0.5568
Asn-Tyr	-	1.386E-5	6.342E-5	1.288	1.0592	0.8251	-0.2773	yes	down	B(i)	-	-	-	-	-	-	-	HMDB0028743	Organic acids and derivatives	Carboxylic acids and derivatives	Amino acids, peptides, and analogues	-	296.12511	4.2653	M+H	C13H17N3O5	54.3	0	metab_2394	pos_2395	pos	48.4	3.51	0.8314	4.254	0.3166
Geranylcitronellol	ÏãÒ¶»ùÏãÃ©´¼	0.01837	0.03369	1.0179	1.3241	0.8249	-0.2776	yes	down	B(ii)	-	-	-	-	-	-	-	HMDB0032147	Lipids and lipid-like molecules	Prenol lipids	Diterpenoids	36237-66-8	293.2845879	13.87271667	M+H	C20H36O	0	73.1	metab_1325	pos_1326	pos	53.4	3.897	1.413	4.724	1.495
Pglu-his-pro	-	3.5E-7	3.033E-6	1.3677	1.1943	0.8248	-0.2779	yes	down	B(ii)	-	-	-	-	-	-	-	HMDB0256375	Organic acids and derivatives	Carboxylic acids and derivatives	Amino acids, peptides, and analogues	-	328.1427555	10.93691667	M+H-2H2O	C16H21N5O5	0	42.5	metab_940	pos_941	pos	43.7	3.516	0.6419	4.263	0.4164
4-Hydroxybutyric acid	4-ôÇ»ù¶¡Ëá	4.096E-7	3.395E-6	1.2111	0.8633	0.8246	-0.2782	yes	down	B(ii)	C00989	Organic acids	Carboxylic acids	map01100;map00720;map01200;map01120;map00650	Metabolic pathways;Carbon fixation pathways in prokaryotes;Carbon metabolism;Microbial metabolism in diverse environments;Butanoate metabolism	Metabolism;Metabolism;Metabolism;Metabolism;Metabolism	Global and overview maps;Energy metabolism;Global and overview maps;Global and overview maps;Carbohydrate metabolism	HMDB0000710	Lipids and lipid-like molecules	Fatty Acyls	Fatty acids and conjugates	591-81-1	207.0866397	2.332333333	2M-H	C4H8O3	0	41.8	metab_7572	neg_2635	neg	47.3	2.845	0.5088	3.45	0.3716
10-Hydroxyheptadecanoylcarnitine	10 -ôÇ»ùÊ®ÆßÍéõ£»ùÈâ¼î	0.00176	0.004226	1.0349	0.8266	0.8245	-0.2784	yes	down	B(ii)	-	-	-	-	-	-	-	HMDB0241513	Lipids and lipid-like molecules	Fatty Acyls	Fatty acid esters	-	430.3539888	12.02896667	M+H	C24H47NO5	0	45.3	metab_1055	pos_1056	pos	47.3	2.965	0.9324	3.596	0.6161
Ile-Lys	-	0.0001133	0.0003904	1.2361	1.0478	0.8244	-0.2786	yes	down	B(i)	-	-	-	-	-	-	-	HMDB0028912	Organic acids and derivatives	Carboxylic acids and derivatives	Amino acids, peptides, and analogues	-	260.1976796	1.729116667	M+H	C12H25N3O3	54.7	0	metab_2519	pos_2520	pos	47.4	3.511	0.8756	4.259	0.5902
Delta17-6-keto prostaglandin F1alpha	-	5.875E-7	4.606E-6	1.4114	1.1579	0.8244	-0.2787	yes	down	B(i)	-	-	-	-	-	-	-	-	-	-	-	-	413.2182166	6.74675	M+FA-H	C20H32O6	64.3	0	metab_6950	neg_2013	neg	52.1	3.736	0.7594	4.532	0.2796
Glicoisoflavanone	¸ñÒÒ¶þÍªÒì»ÆÍéÍª	1.805E-5	7.994E-5	1.2673	1.0608	0.8243	-0.2787	yes	down	B(ii)	-	-	-	-	-	-	-	HMDB0035427	Phenylpropanoids and polyketides	Flavonoids	Flavans	-	365.135607	3.80895	M-H2O-H	C22H24O6	0	44.8	metab_5113	neg_176	neg	45.9	3.425	0.8166	4.155	0.3634
Cyperanic acid	-	7.107E-11	7.93E-9	1.6651	1.2568	0.824	-0.2792	yes	down	B(i)	-	-	-	-	-	-	-	-	-	-	-	-	289.1403413	3.813016667	M+Na	C15H22O4	58	0	metab_2455	pos_2456	pos	50	4.313	0.5875	5.234	0.3634
Glucocorticoid receptor agonist	-	9.145E-5	0.0003263	1.1016	1.0333	0.824	-0.2792	yes	down	B(ii)	-	-	-	-	-	-	-	HMDB0252765	Organoheterocyclic compounds	Pyrrolopyridines	Not Available	-	395.1400277	5.086983333	M-H	C20H20F4N2O2	0	42.2	metab_5324	neg_387	neg	45.9	2.702	0.5446	3.279	0.6455
Ganoderenic acid E	ÁéÖ¥-22-Ï©ËáE	0.000105	0.000367	1.2614	1.1421	0.8239	-0.2795	yes	down	B(ii)	-	-	-	-	-	-	-	HMDB0035797	Lipids and lipid-like molecules	Prenol lipids	Triterpenoids	110241-23-1	509.2575691	9.7231	M-H2O-H	C30H40O8	0	61.7	metab_6633	neg_1696	neg	49.1	3.854	0.9267	4.678	0.7143
13-Tetradecene-1,3-diyne-6,7-diol	13 -Ê®ËÄÏ©- 1£¬3 -¶þÈ²- 6£¬7 -¶þ´¼	7.795E-8	9.168E-7	1.3854	1.0127	0.8237	-0.2798	yes	down	B(ii)	-	-	-	-	-	-	-	HMDB0039539	Lipids and lipid-like molecules	Fatty Acyls	Fatty alcohols	122855-49-6	203.143741	11.97635	M+H-H2O	C14H20O2	0	41.6	metab_1046	pos_1047	pos	45.8	3.36	0.605	4.079	0.3115
Oplopandiol	-	1.042E-6	7.236E-6	1.2518	0.8808	0.8236	-0.28	yes	down	B(i)	-	-	-	-	-	-	-	-	-	-	-	-	307.1913731	9.41335	M+FA-H	C17H26O2	54.8	0	metab_6651	neg_1714	neg	49.4	2.881	0.5388	3.498	0.4034
Ganolucidic acid C	¸Ê²Ý´ÎËáC	1.202E-5	5.628E-5	1.3392	1.1726	0.8236	-0.28	yes	down	B(ii)	-	-	-	-	-	-	-	HMDB0039691	Lipids and lipid-like molecules	Prenol lipids	Triterpenoids	100440-27-5	517.3163829	9.873316667	M-H	C30H46O7	0	65.5	metab_6626	neg_1689	neg	48.8	3.754	0.8826	4.558	0.3754
Estradiol	´Æ¶þ´¼	0.001645	0.003974	1.0835	1.2707	0.8236	-0.28	yes	down	B(ii)	C00951	Steroids;Hormones and transmitters	18-Carbon atoms;Steroid hormones	map01100;map05207;map04913;map07226;map05200;map04961;map05208;map05215;map04929;map04714;map01522;map05224;map00140;map04915;map04917	Metabolic pathways;Chemical carcinogenesis - receptor activation;Ovarian steroidogenesis;Progesterone, androgen and estrogen receptor agonists/antagonists;Pathways in cancer;Endocrine and other factor-regulated calcium reabsorption;Chemical carcinogenesis - reactive oxygen species;Prostate cancer;GnRH secretion;Thermogenesis;Endocrine resistance;Breast cancer;Steroid hormone biosynthesis;Estrogen…	Metabolism;Human Diseases;Organismal Systems;Drug Development;Human Diseases;Organismal Systems;Human Diseases;Human Diseases;Organismal Systems;Organismal Systems;Human Diseases;Human Diseases;Metabolism;Organismal Systems;Organismal Systems	Global and overview maps;Cancer: overview;Endocrine system;Target-based classification: Nuclear receptors;Cancer: overview;Excretory system;Cancer: overview;Cancer: specific types;Endocrine system;Environmental adaptation;Drug resistance: antineoplastic;Cancer: specific types;Lipid metabolism;Endocrine system;Endocrine system	HMDB0000151	Lipids and lipid-like molecules	Steroids and steroid derivatives	Estrane steroids	50-28-2	317.1756135	10.65921667	M+FA-H	C18H24O2	0	59.2	metab_5939	neg_1002	neg	50.7	3.291	0.9298	3.996	0.8811
Tricycloalternarene 2b	-	1.586E-5	7.143E-5	1.3301	1.1668	0.8235	-0.2802	yes	down	B(i)	-	-	-	-	-	-	-	-	-	-	-	-	391.212894	8.209333333	M+FA-H	C21H30O4	57.5	0	metab_10097	neg_5160	neg	49	3.784	0.9255	4.595	0.2957
10-Epijunenol	10-±íÖìÄá´¼	5.169E-6	2.775E-5	1.2524	0.9473	0.8233	-0.2805	yes	down	B(ii)	-	-	-	-	-	-	-	HMDB0034982	Lipids and lipid-like molecules	Prenol lipids	Sesquiterpenoids	62358-38-7	240.2328783	11.16536667	M+NH4	C15H26O	0	41.7	metab_1666	pos_1667	pos	46.5	3.155	0.6548	3.832	0.4491
2-hydroxy-3-methylbutanedioylcarnitine	2 -ôÇ»ù- 3 -¼×»ù¶¡¶þõ£Èâ¼î	8.709E-5	0.0003132	1.1522	0.9316	0.8233	-0.2806	yes	down	B(ii)	-	-	-	-	-	-	-	HMDB0241030	Lipids and lipid-like molecules	Fatty Acyls	Fatty acid esters	-	256.1188514	7.062466667	M+H-2H2O	C12H21NO7	0	46.2	metab_2053	pos_2054	pos	47	3.172	0.7441	3.853	0.6037
Palmoxiric acid	-	4.721E-7	3.816E-6	1.3332	0.9507	0.823	-0.281	yes	down	B(ii)	-	-	-	-	-	-	-	HMDB0256092	Lipids and lipid-like molecules	Fatty Acyls	Fatty acids and conjugates	-	343.2487854	10.68765	M+Hac-H	C17H32O3	0	68.6	metab_6563	neg_1626	neg	52.8	3.167	0.5541	3.848	0.4645
Gln-Phe	-	1.913E-6	1.2E-5	1.3936	1.0695	0.8228	-0.2813	yes	down	B(i)	-	-	-	-	-	-	-	HMDB0028804	Organic acids and derivatives	Carboxylic acids and derivatives	Amino acids, peptides, and analogues	92327-75-8	294.1459043	5.248883333	M+H	C14H19N3O4	81.6	0	metab_2290	pos_2291	pos	53.5	3.734	0.8245	4.538	0.2387
Ganoderic acid I	ÁéÖ¥ËáI	1.496E-7	1.509E-6	1.6119	1.1388	0.8228	-0.2813	yes	down	B(ii)	-	-	-	-	-	-	-	HMDB0035310	Lipids and lipid-like molecules	Prenol lipids	Triterpenoids	98665-20-4	515.2999708	12.17906667	M+H-H2O	C30H44O8	0	70.7	metab_1077	pos_1078	pos	51.9	4.607	0.887	5.599	0.3452
Tetracycline	ËÄ»·ËØ	0.002183	0.005124	1.0253	0.989	0.8228	-0.2814	yes	down	B(ii)	C06570	Antibiotics	Polyketides and nonribosomal peptides	map00253;map01100;map01110;map04976;map01057	Tetracycline biosynthesis;Metabolic pathways;Biosynthesis of secondary metabolites;Bile secretion;Biosynthesis of type II polyketide products	Metabolism;Metabolism;Metabolism;Organismal Systems;Metabolism	Metabolism of terpenoids and polyketides;Global and overview maps;Global and overview maps;Digestive system;Metabolism of terpenoids and polyketides	HMDB0014897	Phenylpropanoids and polyketides	Tetracyclines	Not Available	60-54-8	486.1834474	1.7073	M+ACN+H	C22H24N2O8	0	59.9	metab_123	pos_124	pos	49.1	3.199	0.9152	3.888	0.9164
Leu-Val-Lys	-	0.001226	0.00307	1.0614	1.019	0.8227	-0.2815	yes	down	B(i)	-	-	-	-	-	-	-	-	-	-	-	-	357.2507506	4.5696	M-H	C17H34N4O4	86.2	0	metab_7284	neg_2347	neg	55.8	3.007	0.9227	3.655	0.6181
Met-Thr	-	1.347E-7	1.407E-6	1.4184	1.1242	0.8225	-0.2818	yes	down	B(i)	-	-	-	-	-	-	-	HMDB0028983	Organic acids and derivatives	Carboxylic acids and derivatives	Amino acids, peptides, and analogues	-	251.1035011	5.508433333	M+H	C9H18N2O4S	38.3	0	metab_437	pos_438	pos	44	3.546	0.6056	4.311	0.4626
7-[(E,6R)-6-hydroxy-7-methoxy-3,7-dimethyloct-2-enoxy]chromen-2-one	-	1.657E-8	2.978E-7	1.4021	1.0741	0.8221	-0.2827	yes	down	B(i)	-	-	-	-	-	-	-	-	-	-	-	-	391.1781681	8.017533333	M+FA-H	C20H26O5	40.6	0	metab_6793	neg_1856	neg	43.3	3.331	0.4182	4.052	0.5564
12-Hydroxyheptadecanoylcarnitine	12 -ôÇ»ùÊ®ÆßÍéõ£»ùÈâ¼î	0.01086	0.02115	1.0198	1.144	0.822	-0.2828	yes	down	B(ii)	-	-	-	-	-	-	-	HMDB0241515	Lipids and lipid-like molecules	Fatty Acyls	Fatty acid esters	-	412.3433376	12.32948333	M+H-H2O	C24H47NO5	0	58.6	metab_1090	pos_1091	pos	50.3	3.588	1.509	4.365	0.7302
24-Oxo-1alpha,23,25-trihydroxyvitamin D3	24-Oxo-1alpha£¬23£¬25 -ÈýôÇ»ùÎ¬ÉúËØD3	5.992E-8	7.615E-7	1.6638	1.1891	0.8219	-0.2829	yes	down	B(ii)	-	-	-	-	-	-	-	HMDB0060129	Lipids and lipid-like molecules	Steroids and steroid derivatives	Vitamin D and derivatives	-	491.3013453	10.86805	M+FA-H	C27H42O5	0	54.6	metab_6547	neg_1610	neg	49.6	4.801	0.9141	5.841	0.2667
4,17-Dimethyltrilostane	4£¬17-¶þ¼×»ùÇúÂåË¾Ì¹	1.929E-7	1.867E-6	1.327	1.0019	0.8215	-0.2837	yes	down	B(ii)	-	-	-	-	-	-	-	HMDB0242688	Lipids and lipid-like molecules	Steroids and steroid derivatives	Estrane steroids	-	357.2284974	9.271033333	M+	C22H31NO3	0	40.8	metab_814	pos_815	pos	46.3	3.111	0.4841	3.787	0.5117
Halofenozide	Â±³æõ£ëÂ	1.258E-5	5.854E-5	1.2356	1.0489	0.8214	-0.2838	yes	down	B(i)	C18791	-	-	-	-	-	-	HMDB0253040	Benzenoids	Benzene and substituted derivatives	Benzoic acids and derivatives	112226-61-6	375.1085443	7.178033333	M+FA-H	C18H19ClN2O2	95.9	0	metab_6890	neg_1953	neg	51.2	3.192	0.6606	3.886	0.5662
Gly-Arg-Gly-Asp-Ser-Pro	-	5.642E-8	7.339E-7	1.5908	1.1809	0.8214	-0.2839	yes	down	B(ii)	-	-	-	-	-	-	-	HMDB0253013	Organic acids and derivatives	Carboxylic acids and derivatives	Amino acids, peptides, and analogues	-	651.2847271	11.79305	M+ACN+Na	C22H37N9O10	0	42.1	metab_1030	pos_1031	pos	46.3	4.419	0.7989	5.38	0.4102
Val-Leu-Asn	-	0.0002942	0.0008915	1.1472	0.9736	0.8214	-0.2839	yes	down	B(i)	-	-	-	-	-	-	-	-	-	-	-	-	345.2144857	4.528733333	M+H	C15H28N4O5	44.6	0	metab_286	pos_287	pos	46.3	3.214	0.9195	3.913	0.4918
Thr-Ile-Asp	-	3.347E-7	2.934E-6	1.4581	1.2155	0.8213	-0.2839	yes	down	B(i)	-	-	-	-	-	-	-	-	-	-	-	-	348.1776953	4.481116667	M+H	C14H25N3O7	38	0	metab_2367	pos_2368	pos	44.3	3.825	0.7751	4.657	0.2804
7alpha-Hydroxy-3-oxo-4-cholestenoate	7 ¦Á -ôÇ»ù- 3 -Ñõ´ú- 4 -µ¨çÞÏ©Ëáõ¥	6.464E-9	1.471E-7	1.7244	1.2146	0.8211	-0.2843	yes	down	B(ii)	C17337	-	-	map00120	Primary bile acid biosynthesis	Metabolism	Lipid metabolism	HMDB0012458	Lipids and lipid-like molecules	Steroids and steroid derivatives	Bile acids, alcohols and derivatives	115538-85-7	475.3061495	12.2434	M+FA-H	C27H42O4	0	76.4	metab_6079	neg_1142	neg	53.1	4.838	0.852	5.892	0.2454
11'-Carboxy-alpha-tocotrienol	11'-ôÈ»ù-¦Á-ÉúÓýÈýÏ©·Ó	6.665E-8	8.241E-7	1.6087	1.1345	0.8202	-0.2859	yes	down	B(ii)	-	-	-	-	-	-	-	HMDB0012516	Lipids and lipid-like molecules	Prenol lipids	Sesquiterpenoids	-	415.2830169	12.85085	M+H	C26H38O4	0	60.4	metab_1130	pos_1131	pos	49.8	4.457	0.8591	5.434	0.2717
Retinal	ÊÓ»ÆÈ©	1.807E-6	1.139E-5	1.4368	1.2727	0.82	-0.2863	yes	down	B(i)	C00376	-	-	map01100;map04977;map00830;map04744;map01240	Metabolic pathways;Vitamin digestion and absorption;Retinol metabolism;Phototransduction;Biosynthesis of cofactors	Metabolism;Organismal Systems;Metabolism;Organismal Systems;Metabolism	Global and overview maps;Digestive system;Metabolism of cofactors and vitamins;Sensory system;Global and overview maps	HMDB0001358;HMDB0244342;LMPR01090002;PW_C001048	Lipids and lipid-like molecules	Prenol lipids	Retinoids	116-31-4	285.2220978	13.21331667	M+H	C20H28O	63.2	0	metab_1430	pos_1431	pos	50.9	4.014	0.8406	4.895	0.4745
Lys-Trp	-	4.593E-7	3.732E-6	1.368	1.1488	0.8199	-0.2866	yes	down	B(i)	-	-	-	-	-	-	-	HMDB0028962	Organic acids and derivatives	Carboxylic acids and derivatives	Amino acids, peptides, and analogues	50674-18-5	331.1763147	5.819033333	M-H	C17H24N4O3	41.8	0	metab_7093	neg_2156	neg	45.6	3.377	0.6822	4.119	0.3206
1,6-anhydro-N-acetyl-beta-muramate	1,6-ÍÑË®-N-ÒÒõ£»ù-beta-muramate	4.16E-8	5.717E-7	1.3347	0.9989	0.8198	-0.2866	yes	down	B(ii)	C19769	-	-	map01100;map00520;map01250	Metabolic pathways;Amino sugar and nucleotide sugar metabolism;Biosynthesis of nucleotide sugars	Metabolism;Metabolism;Metabolism	Global and overview maps;Carbohydrate metabolism;Global and overview maps	HMDB0304012	Organoheterocyclic compounds	Oxepanes	Not Available	-	333.1091629	4.990583333	M+Hac-H	C11H16NO7-	0	48.2	metab_5306	neg_369	neg	45.2	3.067	0.5431	3.741	0.3112
Ile-Phe-Thr	-	3.435E-6	1.964E-5	1.3488	1.034	0.8198	-0.2866	yes	down	B(i)	-	-	-	-	-	-	-	-	-	-	-	-	380.2192578	5.984416667	M+H	C19H29N3O5	61.9	0	metab_489	pos_490	pos	49.6	3.522	0.8141	4.296	0.2549
Arginine ornithine	¾«°±ËáÄñ°±Ëá	2.27E-7	2.141E-6	1.3748	1.1585	0.8197	-0.2868	yes	down	B(ii)	-	-	-	-	-	-	-	HMDB0248583	Organic acids and derivatives	Carboxylic acids and derivatives	Amino acids, peptides, and analogues	-	333.1918724	5.248483333	M+FA-H	C11H24N6O3	0	52	metab_5344	neg_407	neg	47.7	3.388	0.667	4.133	0.3038
Prorenoate	±ûÀûËá¼Ø	0.0001275	0.0004329	1.1424	0.8959	0.8196	-0.2869	yes	down	B(ii)	-	-	-	-	-	-	-	HMDB0256849	Lipids and lipid-like molecules	Steroids and steroid derivatives	Estrane steroids	-	395.2195164	5.508433333	M+Na	C23H32O4	0	42.9	metab_2254	pos_2255	pos	47	2.995	0.668	3.654	0.7153
1,3,5[10]-Estratriene-3,4-diol-17-one	1£¬3£¬5 [ 10 ] -´ÆÈýÏ©- 3£¬4 -¶þ´¼- 17 -Íª	1.922E-6	1.205E-5	1.4049	1.0577	0.8195	-0.2872	yes	down	B(ii)	-	-	-	-	-	-	-	HMDB0244191	Lipids and lipid-like molecules	Steroids and steroid derivatives	Estrane steroids	-	291.1378183	1.480116667	M+Na-H2O	C18H22O3	0	43	metab_73	pos_74	pos	38.4	3.814	0.8043	4.654	0.4524
Angoletin	1-±ûÍª£¬1-£¨2,4-¶þôÇ»ù-6-¼×Ñõ»ù-3,5-¶þ¼×»ù±½»ù£©-3-±½»ù-	3.048E-7	2.724E-6	1.4494	1.0623	0.8194	-0.2874	yes	down	B(i)	-	-	-	-	-	-	-	LMPK12120491	-	-	-	-	301.1407054	4.6002	M+H	C18H20O4	71	0	metab_297	pos_298	pos	49.6	3.693	0.6326	4.507	0.5709
Ganoderic acid C1	ÁéÖ¥ËáC1	0.0004782	0.001361	1.1308	1.1658	0.819	-0.288	yes	down	B(ii)	-	-	-	-	-	-	-	HMDB0035627	Lipids and lipid-like molecules	Prenol lipids	Triterpenoids	95311-97-0	513.2831997	7.039283333	M-H	C30H42O7	0	43.4	metab_6909	neg_1972	neg	46	3.263	0.951	3.984	0.6151
Nitrodenafil	-	5.291E-7	4.21E-6	1.317	0.9901	0.819	-0.2881	yes	down	B(i)	-	-	-	-	-	-	-	-	-	-	-	-	362.1247712	5.558016667	M+Na-H2O	C17H19N5O4	46.8	0	metab_443	pos_444	pos	46.3	3.154	0.5398	3.851	0.5264
Dipyrimicin B	-	1.197E-6	8.135E-6	1.3923	1.0233	0.8188	-0.2884	yes	down	B(i)	-	-	-	-	-	-	-	-	-	-	-	-	263.1145815	3.85905	M+NH4	C12H11N3O3	83.8	0	metab_192	pos_193	pos	53.9	3.634	0.7496	4.438	0.428
DG(6 keto-PGF1alpha/2:0/0:0)	-	0.0001178	0.0004034	1.2466	0.9173	0.8179	-0.29	yes	down	B(ii)	-	-	-	-	-	-	-	HMDB0296912	Not Available	Not Available	Not Available	-	487.2854608	11.49606667	M+H	C25H42O9	0	43	metab_1631	pos_1632	pos	44	3.566	0.99	4.36	0.4827
15(s)-hpede	15£¨s£©-hpede	0.0008931	0.002324	1.0981	1.2169	0.8176	-0.2905	yes	down	B(i)	-	-	-	-	-	-	-	-	-	-	-	-	339.2538308	10.83513333	M-H	C20H36O4	66.2	0	metab_5738	neg_801	neg	51.6	3.161	0.9784	3.866	0.6417
Dihydrocapsaicin	¶þÇâÀ±½·¼î	1.392E-6	9.24E-6	1.4359	1.4009	0.8176	-0.2905	yes	down	B(i)	C16952	-	-	-	-	-	-	HMDB0038457;LMFA08020318	Benzenoids	Phenols	Methoxyphenols	19408-84-5	308.2229509	12.4607	M+H	C18H29NO3	48.4	0	metab_1100	pos_1101	pos	47.8	3.699	0.6882	4.524	0.6199
Aminorex	°¢Ã×À×Ë¾	0.0001044	0.0003656	1.1861	0.8867	0.8176	-0.2906	yes	down	B(i)	-	-	-	-	-	-	-	HMDB0248332	Benzenoids	Benzene and substituted derivatives	Not Available	-	167.0570232	5.036933333	M+Na-H2O	C9H10N2O	35.5	0	metab_2314	pos_2315	pos	43.6	3.186	0.7523	3.897	0.6971
4-pentylcyclohex-3-ene-1,2-diol	-	7.637E-6	3.827E-5	1.4182	1.1424	0.8175	-0.2907	yes	down	B(i)	-	-	-	-	-	-	-	-	-	-	-	-	185.1542562	10.6819	M+H	C11H20O2	71.2	0	metab_914	pos_915	pos	53	3.973	0.8527	4.86	0.6481
DG(5-iso PGF2VI/0:0/a-15:0)	-	0.0001758	0.0005725	1.361	1.14	0.8174	-0.2909	yes	down	B(ii)	-	-	-	-	-	-	-	HMDB0297570	Not Available	Not Available	Not Available	-	647.4512028	13.71555	M+Na	C36H64O8	0	76.1	metab_1350	pos_1351	pos	51.4	4.288	1.186	5.246	0.7147
(2r,3r)-phyllanthin	£¨2r£¬3r£©-Ò¶»ÆËØ	5.997E-6	3.126E-5	1.3399	1.0062	0.8174	-0.2909	yes	down	B(i)	-	-	-	-	-	-	-	-	-	-	-	-	401.2322089	9.779016667	M+H-H2O	C24H34O6	48.5	0	metab_860	pos_861	pos	45.9	3.652	0.7525	4.468	0.6302
Shikimic Acid Methyl Ester	-	0.000331	0.0009896	1.093	0.8021	0.8172	-0.2912	yes	down	B(i)	-	-	-	-	-	-	-	-	-	-	-	-	189.0764084	3.48265	M+H	C8H12O5	37.4	0	metab_163	pos_164	pos	46.2	2.946	0.7501	3.605	0.7194
Methylgeranate	½Å£¶ù´¼¼×Ëáõ¥	1.708E-9	6.1E-8	1.5391	1.0909	0.8171	-0.2914	yes	down	B(ii)	-	-	-	-	-	-	-	HMDB0302475	Lipids and lipid-like molecules	Prenol lipids	Monoterpenoids	-	407.2440656	9.787216667	2M+FA-H	C11H17O2-	0	41.6	metab_6631	neg_1694	neg	47.6	3.628	0.5685	4.44	0.3663
Camonagrel	¿¨Äª¸ñÀ×	0.001047	0.002673	1.0235	1.0349	0.8171	-0.2915	yes	down	B(ii)	-	-	-	-	-	-	-	HMDB0249574	Benzenoids	Indanes	Not Available	-	307.0856117	4.5942	M+Cl	C15H16N2O3	0	45.3	metab_5247	neg_310	neg	47.4	2.814	0.8493	3.444	0.6606
5-Hydroxyculmorin	5-ôÇ»ù´óÁ­µ¶æß¾úËØ	1.599E-6	1.04E-5	1.4592	1.079	0.8169	-0.2917	yes	down	B(i)	-	-	-	-	-	-	-	-	-	-	-	-	237.1856352	8.435316667	M+H-H2O	C15H26O3	72.4	0	metab_739	pos_740	pos	52.7	3.976	0.8028	4.867	0.5748
Gamma-Glutamylacetamide	-	9.932E-6	4.763E-5	1.342	1.0876	0.8169	-0.2917	yes	down	B(ii)	-	-	-	-	-	-	-	HMDB0252618	Organic acids and derivatives	Carboxylic acids and derivatives	Amino acids, peptides, and analogues	-	189.0875943	1.5487	M+H	C7H12N2O4	0	44.3	metab_2572	pos_2573	pos	46.8	3.623	0.8697	4.435	0.412
16-Hydroxy-3-oxo-12-oleanen-28-oic acid	16 -ôÇ»ù- 3 -Ñõ´ú- 12 -Æë¶Õ¹ûÏ©- 28 -Ëá	6.869E-6	3.488E-5	1.5528	1.159	0.8161	-0.2932	yes	down	B(ii)	-	-	-	-	-	-	-	HMDB0040618	Lipids and lipid-like molecules	Prenol lipids	Triterpenoids	77625-71-9	471.3482754	12.2541	M+H	C30H46O4	0	76.6	metab_1085	pos_1086	pos	53.1	4.699	1.152	5.758	0.3782
Remogliflozin A	À×ÄªÁÐ¾»A	0.0005331	0.001491	1.227	1.0204	0.8158	-0.2937	yes	down	B(ii)	-	-	-	-	-	-	-	HMDB0257146	Organic oxygen compounds	Organooxygen compounds	Carbohydrates and carbohydrate conjugates	-	450.2403463	8.784016667	M+	C23H34N2O7	0	49.7	metab_783	pos_784	pos	47.7	3.535	0.9373	4.333	0.9171
Ala-Pro-Val	-	6.152E-6	3.191E-5	1.3811	1.0242	0.8158	-0.2938	yes	down	B(i)	-	-	-	-	-	-	-	-	-	-	-	-	286.1770526	4.457616667	M+H	C13H23N3O4	39.5	0	metab_269	pos_270	pos	45	3.631	0.8907	4.451	0.2738
(1S,2R,4R,8S)-p-Menthane-2,8,9-triol 2-glucoside	£¨1S£¬2R£¬4R£¬8S£©-2,8,9-Èý´¼-2-ÆÏÌÑÌÇÜÕ	1.145E-8	2.318E-7	1.5772	1.117	0.8156	-0.2941	yes	down	B(ii)	-	-	-	-	-	-	-	HMDB0039977	Lipids and lipid-like molecules	Prenol lipids	Terpene glycosides	378254-07-0	371.1712552	5.4425	M+Na-2H	C16H30O8	0	44.5	metab_7156	neg_2219	neg	46.5	3.941	0.6758	4.832	0.4113
Abscisic acid	ÍÑÂäËá	4.975E-6	2.687E-5	1.3012	1.0758	0.8154	-0.2945	yes	down	B(i)	C06082	-	-	map01100;map01110;map00906;map01070;map01062;map04075;map01060	Metabolic pathways;Biosynthesis of secondary metabolites;Carotenoid biosynthesis;Biosynthesis of plant hormones;Biosynthesis of terpenoids and steroids;Plant hormone signal transduction;Biosynthesis of plant secondary metabolites	Metabolism;Metabolism;Metabolism;Metabolism;Metabolism;Environmental Information Processing;Metabolism	Global and overview maps;Global and overview maps;Metabolism of terpenoids and polyketides;Chemical structure transformation maps;Chemical structure transformation maps;Signal transduction;Chemical structure transformation maps	HMDB0035140;HMDB0036093	Lipids and lipid-like molecules	Prenol lipids	Sesquiterpenoids	21293-29-8;7773-56-0	263.1286934	7.252816667	M-H	C15H20O4	95.6	0	metab_7935	neg_2998	neg	53.7	3.162	0.7323	3.878	0.367
15-Keto-13,14-dihydroprostaglandin A2	15 -Íª- 13£¬14 -¶þÇâÇ°ÁÐÏÙËØA2	0.0003117	0.0009387	1.2595	1.005	0.8154	-0.2945	yes	down	B(i)	-	-	-	-	-	-	-	HMDB0001244	Lipids and lipid-like molecules	Fatty Acyls	Eicosanoids	74872-89-2	357.2046948	13.3925	M+Na	C20H30O4	35.6	0	metab_1398	pos_1399	pos	45.5	3.621	0.874	4.441	0.9712
Pectachol	-	0.0001151	0.0003952	1.0392	0.8414	0.8153	-0.2946	yes	down	B(ii)	-	-	-	-	-	-	-	HMDB0039064	Phenylpropanoids and polyketides	Coumarins and derivatives	Not Available	81729-14-8	441.2302943	11.4735	M-H	C26H34O6	0	48.8	metab_6004	neg_1067	neg	46.1	2.344	0.4389	2.875	0.6809
11b,21-Dihydroxy-5b-pregnane-3,20-dione	11b£¬21 -¶þôÇ»ù- 5b -ÔÐçÞ- 3£¬20 -¶þÍª	1.364E-7	1.418E-6	1.5753	1.1432	0.8153	-0.2946	yes	down	B(ii)	C05475;C05475	-	-	map00140	Steroid hormone biosynthesis	Metabolism	Lipid metabolism	HMDB0006757	Lipids and lipid-like molecules	Steroids and steroid derivatives	Hydroxysteroids	566-01-8	393.2283613	8.586366667	M+FA-H	C21H32O4	0	41.8	metab_5491	neg_554	neg	47.1	4.202	0.8715	5.154	0.2217
Indolepyruvate	ßÅßá±ûÍªËá	2.216E-5	9.502E-5	1.1369	1.1524	0.8152	-0.2947	yes	down	B(ii)	C00331	-	-	map01100;map00380	Metabolic pathways;Tryptophan metabolism	Metabolism;Metabolism	Global and overview maps;Amino acid metabolism	HMDB0060484	Organoheterocyclic compounds	Indoles and derivatives	Indolyl carboxylic acids and derivatives	392-12-1	262.0719434	5.047266667	M+Hac-H	C11H9NO3	0	45.3	metab_5315	neg_378	neg	47.4	2.846	0.6497	3.491	0.5175
[14]-Gingerol	[ 14 ] -½ª·Ó	1.583E-10	1.201E-8	1.7721	1.2217	0.8152	-0.2948	yes	down	B(ii)	-	-	-	-	-	-	-	HMDB0303091	Benzenoids	Phenols	Methoxyphenols	-	451.3061683	12.29426667	M+FA-H	C25H42O4	0	59	metab_6086	neg_1149	neg	49.9	4.504	0.698	5.525	0.3287
Val-Asp-Ser	-	5.362E-9	1.278E-7	1.7158	1.2694	0.815	-0.2951	yes	down	B(i)	-	-	-	-	-	-	-	-	-	-	-	-	320.1460679	1.571616667	M+H	C12H21N3O7	73.4	0	metab_2564	pos_2565	pos	53	4.648	0.8148	5.703	0.3728
Palythine	³¤´º¼î	5.828E-10	3.065E-8	1.6008	1.2045	0.8148	-0.2954	yes	down	B(i)	-	-	-	-	-	-	-	-	-	-	-	-	245.1140337	1.7073	M+H	C10H16N2O5	52.7	0	metab_112	pos_113	pos	47.7	3.833	0.6004	4.704	0.3501
1-[[(2R,3S,4R)-4-(dimethylamino)-3-hydroxyoxolan-2-yl]methyl]-3-phenylurea	-	2.446E-5	0.000103	1.2765	0.9566	0.8147	-0.2956	yes	down	B(i)	-	-	-	-	-	-	-	-	-	-	-	-	312.192953	6.834	M+CH3OH+H	C14H21N3O3	52.1	0	metab_2074	pos_2075	pos	45.9	3.412	0.8427	4.188	0.5059
2-morpholino-5-(1h-pyrrol-1-yl)benzoic acid	2-Âðßø´ú-5-£¨1h-ßÁ¿©-1-»ù£©±½¼×Ëá	0.001173	0.002954	1.117	1.4378	0.8143	-0.2963	yes	down	B(i)	-	-	-	-	-	-	-	-	-	-	-	-	273.1243345	6.367516667	M+H	C15H16N2O3	89.2	0	metab_1334	pos_1335	pos	53.8	3.228	1.086	3.964	0.5897
Pro-Tyr-Leu	-	1.367E-6	9.117E-6	1.4158	1.0263	0.8143	-0.2964	yes	down	B(i)	-	-	-	-	-	-	-	-	-	-	-	-	392.2193143	5.839583333	M+H	C20H29N3O5	40.2	0	metab_472	pos_473	pos	45.2	3.574	0.7965	4.389	0.3439
N-Palmitoyl Cysteine	N -×Øéµõ£°ëë×°±Ëá	1.472E-6	9.716E-6	1.497	1.1077	0.8143	-0.2964	yes	down	B(ii)	-	-	-	-	-	-	-	HMDB0241923	Lipids and lipid-like molecules	Fatty Acyls	Fatty acids and conjugates	-	299.1499295	4.713483333	M+FA-H	C14H22O4	0	63.1	metab_5266	neg_329	neg	52.1	4.112	0.9444	5.05	0.3028
Vitamin D2 3-glucuronide	Î¬ÉúËØD23-ÆÏÌÑÌÇÈ©ËáÜÕ	1.015E-6	7.066E-6	1.6791	1.2222	0.8142	-0.2965	yes	down	B(ii)	-	-	-	-	-	-	-	HMDB0010344	Lipids and lipid-like molecules	Steroids and steroid derivatives	Vitamin D and derivatives	-	573.3781659	13.41843333	M+H	C34H52O7	0	42.1	metab_1202	pos_1203	pos	46	5.045	1.155	6.196	0.2762
W123	N-(2-{[3-(»·¼º»ù¼×»ù)±½»ù]°±»ù}-2-Ñõ´úÒÒ»ù)-¦Â-±û°±Ëá	0.001009	0.002584	1.3096	1.3274	0.8138	-0.2973	yes	down	B(i)	-	-	-	-	-	-	-	-	-	-	-	-	305.1869411	7.959316667	M-H	C17H26N2O3	58.7	0	metab_6800	neg_1863	neg	51	4.23	1.205	5.198	1.174
Deoxycholylcitrulline	ÍÑÑõµ¨õ£¹Ï°±Ëá	1.76E-7	1.721E-6	1.4611	1.0997	0.8137	-0.2973	yes	down	B(ii)	-	-	-	-	-	-	-	HMDB0242436	Not Available	Not Available	Not Available	-	514.3647936	10.7081	M+H-2H2O	C30H51N3O6	0	72.5	metab_918	pos_919	pos	51	3.622	0.6168	4.451	0.5875
4-Propargylthiomorpholine 1,1-Dioxide	-	0.0001934	0.0006241	1.1141	1.1817	0.8137	-0.2973	yes	down	B(i)	-	-	-	-	-	-	-	-	-	-	-	-	191.0854752	4.174216667	M+NH4	C7H11NO2S	83.8	0	metab_2411	pos_2412	pos	54.5	2.853	0.6894	3.506	0.7208
Cl-amidine	-	4.249E-7	3.502E-6	1.2405	1.0312	0.8137	-0.2974	yes	down	B(ii)	-	-	-	-	-	-	-	HMDB0250310	Benzenoids	Benzene and substituted derivatives	Benzoic acids and derivatives	-	309.1124536	4.010783333	M-H	C14H19ClN4O2	0	49.7	metab_7369	neg_2432	neg	43.6	2.625	0.4578	3.226	0.4555
Strobilactone A	-	1.07E-6	7.397E-6	1.431	0.988	0.8135	-0.2978	yes	down	B(i)	-	-	-	-	-	-	-	-	-	-	-	-	267.1599917	7.461166667	M+H	C15H22O4	68.9	0	metab_643	pos_644	pos	52	3.707	0.7317	4.557	0.5778
13,14,15,16-Tetranor-8(17)-labden-12-oic acid	-	3.311E-8	4.902E-7	1.4491	1.0047	0.8133	-0.2982	yes	down	B(i)	-	-	-	-	-	-	-	-	-	-	-	-	233.1907384	13.56398333	M+H-H2O	C16H26O2	35.2	0	metab_1361	pos_1362	pos	43.5	3.428	0.6424	4.215	0.3223
Bilobol	ÒøÐÓ·Ó	7.617E-5	0.0002779	1.2137	0.8587	0.8132	-0.2983	yes	down	B(i)	C10770	-	-	-	-	-	-	LMPK15030001	-	-	-	22910-86-7	363.2541243	10.73795	M+FA-H	C21H34O2	53.2	0	metab_5948	neg_1011	neg	49.7	3.104	0.7547	3.817	0.6581
5-[3-acetyl-2-(carboxymethyl)-1,3,6-trimethylcyclohexyl]-3-methylpentanoic acid	-	0.001294	0.003216	1.2061	1.3007	0.8132	-0.2983	yes	down	B(i)	-	-	-	-	-	-	-	-	-	-	-	-	321.2069547	9.7619	M-H2O-H	C19H32O5	89.7	0	metab_7444	neg_2507	neg	57	3.622	1.068	4.454	1.02
13,14-Dihydro PGF2a	13£¬14-¶þÇâµØÅµÇ°ÁÐËØ	0.007532	0.01533	1.047	1.462	0.8131	-0.2985	yes	down	B(ii)	-	-	-	-	-	-	-	HMDB0004239	Lipids and lipid-like molecules	Fatty Acyls	Eicosanoids	27376-74-5	415.2701294	12.63888333	M+Hac-H	C20H36O5	0	50.2	metab_5598	neg_661	neg	49.4	3.42	1.309	4.206	1.035
(S)-Pterosin P	£¨S£© -µûßÊP	3.274E-6	1.882E-5	1.144	0.9814	0.813	-0.2987	yes	down	B(ii)	-	-	-	-	-	-	-	HMDB0036607	Benzenoids	Indanes	Indanones	56374-22-2	279.1236874	6.43835	M+FA-H	C14H18O3	0	61.3	metab_5533	neg_596	neg	50.4	2.504	0.5094	3.08	0.4382
Glycine, N-[3-(4-hydroxy-3-methoxyphenyl)-1-oxo-2-propenyl]-	¸Ê°±Ëá£¬N-[3-£¨4-ôÇ»ù-3-¼×Ñõ»ù±½»ù£©-1-Ñõ´ú-2-±ûÏ©»ù]-	1.24E-6	8.365E-6	1.4417	1.079	0.8129	-0.2989	yes	down	B(ii)	-	-	-	-	-	-	-	HMDB0244468	Organic acids and derivatives	Carboxylic acids and derivatives	Amino acids, peptides, and analogues	-	269.1141657	5.81545	M+NH4	C12H13NO5	0	45.3	metab_2219	pos_2220	pos	47.3	3.701	0.8133	4.553	0.4057
3-[4-(3-Trifluoromethyl-phenyl)-piperazin-1-yl]-dihydrofuran-2-one	3-[4-£¨3-Èý·ú¼×»ù±½»ù£©-ßßàº-1-»ù]-¶þÇâß»à«-2-Íª	0.0001771	0.000576	1.1791	0.9431	0.8128	-0.299	yes	down	B(ii)	-	-	-	-	-	-	-	HMDB0249941	Organic acids and derivatives	Carboxylic acids and derivatives	Amino acids, peptides, and analogues	-	359.1249765	5.575333333	M+FA-H	C15H17F3N2O2	0	50.7	metab_5388	neg_451	neg	47.4	3.127	0.9448	3.847	0.3755
Pantoyllactone glucoside	ãúÍÐÀ­ßòÆÏÌÑÌÇÜÕ	5.504E-5	0.0002072	1.2102	0.9179	0.8128	-0.299	yes	down	B(ii)	-	-	-	-	-	-	-	HMDB0041269	Lipids and lipid-like molecules	Fatty Acyls	Fatty acyl glycosides	-	313.0931058	3.93375	M+Na-2H	C12H20O8	0	54.7	metab_5130	neg_193	neg	48.2	3.135	0.7803	3.857	0.5949
Phe-Ser	-	5.355E-6	2.842E-5	1.3642	1.0233	0.8128	-0.299	yes	down	B(i)	-	-	-	-	-	-	-	HMDB0029004	Organic acids and derivatives	Carboxylic acids and derivatives	Amino acids, peptides, and analogues	16053-39-7	253.1190789	3.766716667	M+H	C12H16N2O4	52.7	0	metab_2461	pos_2462	pos	49.2	3.482	0.8212	4.284	0.4229
5(s),6(r)-11-trans dihete	-	5.951E-6	3.112E-5	1.3842	1.322	0.8127	-0.2991	yes	down	B(i)	-	-	-	-	-	-	-	-	-	-	-	-	335.2227703	11.90283333	M-H	C20H32O4	41.7	0	metab_6464	neg_1527	neg	47.5	3.624	0.8936	4.459	0.3312
5-(2-Furanyl)-1,2,3,4,5,6-hexahydro-7H-cyclopenta[b]pyridin-7-one	5-£¨2-ß»à«»ù£©-1,2,3,4,5,6-ÁùÇâ-7H-»·Îì»ù[b]ßÁà¤-7-Íª	1.626E-10	1.201E-8	1.5752	1.4523	0.8127	-0.2992	yes	down	B(ii)	-	-	-	-	-	-	-	HMDB0039656	Organoheterocyclic compounds	Pyridines and derivatives	Hydropyridines	118355-71-8	248.0925461	6.227816667	M+FA-H	C12H13NO2	0	65.6	metab_7021	neg_2084	neg	52.6	3.61	0.454	4.442	0.4972
Betamethasone 17,21-dipropionate	±¶ËûÃ×ËÉ17,21-¶þ±ûËáõ¥	5.624E-6	2.968E-5	1.4579	1.1497	0.8127	-0.2993	yes	down	B(ii)	-	-	-	-	-	-	-	HMDB0249160	Lipids and lipid-like molecules	Steroids and steroid derivatives	Pregnane steroids	-	527.239341	12.3812	M+Na	C28H37FO7	0	76.2	metab_1526	pos_1527	pos	52.6	4.082	0.9361	5.023	0.5736
Stavudine	Ë¾Ëû·ò¶¨	1.73E-6	1.101E-5	1.1922	0.9721	0.8125	-0.2995	yes	down	B(ii)	C07312	-	-	-	-	-	-	HMDB0014787	Nucleosides, nucleotides, and analogues	Nucleoside and nucleotide analogues	Not Available	3056-17-5	223.0718786	4.371016667	M-H	C10H12N2O4	0	57.3	metab_7315	neg_2378	neg	49.1	2.583	0.5271	3.179	0.4117
Prostaglandin J2	Ç°ÁÐÏÙËØJ2	1.496E-6	9.863E-6	1.3905	1.0584	0.8125	-0.2995	yes	down	B(i)	C05957	Lipids	Eicosanoids	map00590;map01100;map04726	Arachidonic acid metabolism;Metabolic pathways;Serotonergic synapse	Metabolism;Metabolism;Organismal Systems	Lipid metabolism;Global and overview maps;Nervous system	HMDB0002710;PW_C001687	Lipids and lipid-like molecules	Fatty Acyls	Eicosanoids	60203-57-8	333.2070803	11.87598333	M-H	C20H30O4	82.7	0	metab_6047	neg_1110	neg	55.9	3.506	0.7702	4.315	0.4153
Tetrahydrocortisol	ËÄÇâÆ¤ÖÊ´¼	8.181E-6	4.059E-5	1.2695	1.0973	0.8125	-0.2996	yes	down	B(i)	C05472	-	-	map00140	Steroid hormone biosynthesis	Metabolism	Lipid metabolism	HMDB0000949;LMST02030143;PW_C000757	Lipids and lipid-like molecules	Steroids and steroid derivatives	Bile acids, alcohols and derivatives	53-02-1	411.2388698	9.86305	M+FA-H	C21H34O5	65.6	0	metab_7591	neg_2654	neg	51.7	3.059	0.7112	3.765	0.4521
Stigmasteryl glucoside	¶¹çÞ´¼ÆÏÌÑÌÇÜÕ	3.074E-5	0.0001253	1.43	1.1148	0.8125	-0.2996	yes	down	B(ii)	-	-	-	-	-	-	-	HMDB0034419	Lipids and lipid-like molecules	Steroids and steroid derivatives	Stigmastanes and derivatives	19716-26-8	629.4411352	13.99905	M+CH3OH+Na	C35H58O6	0	67.5	metab_1302	pos_1303	pos	49.9	4.155	1.039	5.114	0.6753
All-trans-13,14-dihydroretinol	È«·´Ê½- 13£¬14 -¶þÇâÊÓ»Æ´¼	9.023E-6	4.424E-5	1.3568	1.3109	0.8124	-0.2997	yes	down	B(ii)	C15492	-	-	map00830	Retinol metabolism	Metabolism	Metabolism of cofactors and vitamins	HMDB0011618	Lipids and lipid-like molecules	Prenol lipids	Retinoids	115797-14-3	289.253408	11.74088333	M+H	C20H32O	0	47.2	metab_2829	pos_2830	pos	47.2	3.5	0.7225	4.308	0.701
5-Methoxydimethyltryptamine	5 -¼×Ñõ»ù¶þ¼×»ùÉ«°·	1.138E-9	4.647E-8	1.4015	1.2429	0.8124	-0.2997	yes	down	B(ii)	C08309	-	-	-	-	-	-	HMDB0002004	Organoheterocyclic compounds	Indoles and derivatives	Tryptamines and derivatives	1019-45-0	263.1400217	6.110083333	M+FA-H	C13H18N2O	0	84.3	metab_5463	neg_526	neg	49.2	2.919	0.3692	3.593	0.4563
Gln-Thr-Ile	-	8.437E-6	4.173E-5	1.3268	1.0264	0.8124	-0.2997	yes	down	B(i)	-	-	-	-	-	-	-	-	-	-	-	-	361.2093229	5.155233333	M+H	C15H28N4O6	47.1	0	metab_381	pos_382	pos	45.8	3.33	0.8207	4.099	0.3762
7a-Hydroxytestosterone	7a ~ôÇØºÍª	4.093E-5	0.0001599	1.3438	1.0274	0.812	-0.3004	yes	down	B(ii)	C05291	Hormones and transmitters	Steroid hormones	map00140	Steroid hormone biosynthesis	Metabolism	Lipid metabolism	HMDB0003956	Lipids and lipid-like molecules	Steroids and steroid derivatives	Androstane steroids	2141-17-5	359.2202297	13.00518333	M+CH3OH+Na	C19H28O3	0	41.4	metab_1141	pos_1142	pos	46.9	3.763	0.8518	4.634	0.8251
Quassin	¿àÄ¾ËØ	0.003768	0.008272	1.0585	1.6646	0.8119	-0.3006	yes	down	B(ii)	C08778	-	-	-	-	-	-	HMDB0036587	Lipids and lipid-like molecules	Prenol lipids	Terpene lactones	33804-89-6;76-78-8;24148-77-4;24148-78-5	387.1846202	7.989516667	M-H	C22H28O6	0	51.6	metab_7589	neg_2652	neg	47	3.005	1.16	3.701	0.631
Glu-Tyr	-	2.752E-7	2.508E-6	1.5062	1.1287	0.8115	-0.3014	yes	down	B(i)	-	-	-	-	-	-	-	HMDB0028831	Organic acids and derivatives	Carboxylic acids and derivatives	Amino acids, peptides, and analogues	3422-39-7	311.1248781	4.433166667	M+H	C14H18N2O6	82.9	0	metab_2374	pos_2375	pos	54.3	3.852	0.845	4.747	0.2092
Prephenate	-	8.609E-9	1.815E-7	1.3766	1.0055	0.8114	-0.3015	yes	down	B(ii)	C00254	-	-	map01100;map00996;map01110;map01240;map00998;map00999;map01230;map00400;map00401;map01063;map01061;map01060	Metabolic pathways;Biosynthesis of various alkaloids;Biosynthesis of secondary metabolites;Biosynthesis of cofactors;Biosynthesis of various antibiotics;Biosynthesis of various plant secondary metabolites;Biosynthesis of amino acids;Phenylalanine, tyrosine and tryptophan biosynthesis;Novobiocin biosynthesis;Biosynthesis of alkaloids derived from shikimate pathway;Biosynthesis of phenylpropanoids;…	Metabolism;Metabolism;Metabolism;Metabolism;Metabolism;Metabolism;Metabolism;Metabolism;Metabolism;Metabolism;Metabolism;Metabolism	Global and overview maps;Biosynthesis of other secondary metabolites;Global and overview maps;Global and overview maps;Biosynthesis of other secondary metabolites;Biosynthesis of other secondary metabolites;Global and overview maps;Amino acid metabolism;Biosynthesis of other secondary metabolites;Chemical structure transformation maps;Chemical structure transformation maps;Chemical structure tran…	HMDB0012283	Organic acids and derivatives	Keto acids and derivatives	Gamma-keto acids and derivatives	126-49-8;87664-40-2	225.0398948	4.513916667	M-H	C10H10O6	0	50.2	metab_7294	neg_2357	neg	48.7	2.964	0.506	3.653	0.3398
Cortisol	Æ¤ÖÊ´¼	0.0004145	0.001202	1.2277	1.3375	0.8114	-0.3016	yes	down	B(ii)	C00735	Steroids;Hormones and transmitters	21-Carbon atoms;Steroid hormones	map01100;map05215;map07225;map05200;map04976;map04960;map04080;map04927;map04934;map00140	Metabolic pathways;Prostate cancer;Glucocorticoid and mineralocorticoid receptor agonists/antagonists;Pathways in cancer;Bile secretion;Aldosterone-regulated sodium reabsorption;Neuroactive ligand-receptor interaction;Cortisol synthesis and secretion;Cushing syndrome;Steroid hormone biosynthesis	Metabolism;Human Diseases;Drug Development;Human Diseases;Organismal Systems;Organismal Systems;Environmental Information Processing;Organismal Systems;Human Diseases;Metabolism	Global and overview maps;Cancer: specific types;Target-based classification: Nuclear receptors;Cancer: overview;Digestive system;Excretory system;Signaling molecules and interaction;Endocrine system;Endocrine and metabolic disease;Lipid metabolism	HMDB0000063	Lipids and lipid-like molecules	Steroids and steroid derivatives	Hydroxysteroids	50-23-7	421.2232383	8.625816667	M+Hac-H	C21H30O5	0	42.4	metab_5785	neg_848	neg	47.8	3.527	0.9948	4.347	0.8378
Difenoxurone	-	3.162E-6	1.822E-5	1.3482	1.0088	0.8113	-0.3016	yes	down	B(i)	-	-	-	-	-	-	-	-	-	-	-	-	345.1463219	5.159966667	M+Hac-H	C16H18N2O3	39.9	0	metab_7201	neg_2264	neg	30.1	3.436	0.7847	4.235	0.4379
3-Oxo-4,6-choladienoic acid	3 -Ñõ´ú- 4£¬6 -µ¨¶þÏ©Ëá	0.003115	0.006988	1.0035	0.8713	0.8113	-0.3017	yes	down	B(ii)	-	-	-	-	-	-	-	HMDB0000476	Lipids and lipid-like molecules	Steroids and steroid derivatives	Bile acids, alcohols and derivatives	88179-71-9	415.2483775	8.69795	M+FA-H	C24H34O3	0	62.3	metab_5795	neg_858	neg	50.2	2.872	0.9014	3.54	0.9537
Clausarinol	-	0.0002591	0.0008013	1.1671	0.8754	0.8113	-0.3017	yes	down	B(ii)	-	-	-	-	-	-	-	HMDB0041407	Phenylpropanoids and polyketides	Coumarins and derivatives	Pyranocoumarins	-	473.2180971	8.111866667	M+Hac-H	C24H30O6	0	58.5	metab_6776	neg_1839	neg	50.9	3.138	0.7854	3.868	0.8255
16-[[(Z)-1-carboxyprop-1-enyl]amino]-16-oxohexadecanoic acid	-	4.613E-7	3.742E-6	1.3334	1.0474	0.8111	-0.302	yes	down	B(i)	-	-	-	-	-	-	-	-	-	-	-	-	352.2494046	8.757466667	M+H-H2O	C20H35NO5	51.9	0	metab_1858	pos_1859	pos	47	3.083	0.5427	3.801	0.5534
(6S,8Z)-6-Hydroxy-3-oxotetradecenoic acid	£¨6S£¬8Z£©-6-ôÇ»ù-3-Ñõ´úÃ³Ò×Ï©Ëá	1.119E-5	5.29E-5	1.3363	0.9802	0.811	-0.3023	yes	down	B(ii)	-	-	-	-	-	-	-	HMDB0062364	Lipids and lipid-like molecules	Fatty Acyls	Fatty acids and conjugates	-	301.1653399	4.11265	M+FA-H	C14H24O4	0	65.5	metab_7352	neg_2415	neg	52.4	3.471	0.6024	4.28	0.8719
2-O-alpha-D-Galactopyranosyl-1-deoxynojirimycin	-	7.035E-8	8.56E-7	1.4878	1.0456	0.8109	-0.3024	yes	down	B(ii)	-	-	-	-	-	-	-	HMDB0041337	Organic oxygen compounds	Organooxygen compounds	Carbohydrates and carbohydrate conjugates	155168-05-1	326.145542	1.457316667	M+H	C12H23NO9	0	54.7	metab_63	pos_64	pos	47.8	3.637	0.7236	4.485	0.3247
Lucidenic acid L	³àÖ¥ËáL	0.009147	0.01816	1.028	1.1258	0.8103	-0.3035	yes	down	B(ii)	-	-	-	-	-	-	-	HMDB0035975	Lipids and lipid-like molecules	Prenol lipids	Triterpenoids	110267-45-3	475.2684051	11.343	M+H	C27H38O7	0	68.3	metab_3815	pos_3816	pos	50.9	3.126	1.279	3.858	0.9388
Lusitanicoside	ÁúÑª½ßÜÕ	0.001558	0.003786	1.0353	1.1449	0.8099	-0.3042	yes	down	B(ii)	C10474	-	-	-	-	-	-	HMDB0034120	Organic oxygen compounds	Organooxygen compounds	Carbohydrates and carbohydrate conjugates	499-35-4	423.1620631	1.571	M-H2O-H	C21H30O10	0	64.1	metab_7490	neg_2553	neg	48.7	2.944	0.9126	3.635	0.8477
Arg-Tyr	-	8.378E-5	0.0003025	1.495	1.1265	0.8099	-0.3042	yes	down	B(ii)	-	-	-	-	-	-	-	HMDB0028721	Organic acids and derivatives	Carboxylic acids and derivatives	Amino acids, peptides, and analogues	74863-12-0	370.2058217	11.3174	M+CH3OH+H	C15H23N5O4	0	56.1	metab_977	pos_978	pos	48.7	4.614	1.309	5.697	0.6683
Gly-Arg	-	0.002481	0.005735	1.0211	1.0746	0.8096	-0.3046	yes	down	B(i)	-	-	-	-	-	-	-	HMDB0028835	Organic acids and derivatives	Carboxylic acids and derivatives	Amino acids, peptides, and analogues	-	232.1412073	1.38935	M+H	C8H17N5O3	65.2	0	metab_43	pos_44	pos	50.1	2.637	0.8375	3.257	0.8299
Ilexgenina	-	1.066E-9	4.574E-8	1.5948	1.3287	0.8095	-0.3049	yes	down	B(i)	-	-	-	-	-	-	-	-	-	-	-	-	501.3217282	12.53321667	M-H	C30H46O6	72.5	0	metab_6415	neg_1478	neg	51.8	3.671	0.5619	4.535	0.4527
Oxyphencyclimine	ôÇ±½»·à×	0.0002516	0.000784	1.2361	1.2606	0.8093	-0.3053	yes	down	B(i)	C07851	-	-	-	-	-	-	HMDB0014527	Organoheterocyclic compounds	Diazines	Pyrimidines and pyrimidine derivatives	125-53-1	362.2451381	7.717583333	M+NH4	C20H28N2O3	60	0	metab_672	pos_673	pos	50	3.539	0.9476	4.373	0.8631
20-dihydroxyleukotriene B4	20 -¶þôÇ»ù°×ÈýÏ©B4	2.341E-9	7.439E-8	1.6566	1.1776	0.8092	-0.3055	yes	down	B(ii)	-	-	-	-	-	-	-	HMDB0012635	Lipids and lipid-like molecules	Fatty Acyls	Eicosanoids	-	367.2124854	6.500516667	M-H	C20H32O6	0	40.8	metab_5544	neg_607	neg	46.4	4.109	0.7315	5.078	0.3148
5-hydroxy-7-(4-hydroxy-3-methoxyphenyl)-1-phenylheptan-3-one	-	3.151E-8	4.695E-7	1.4498	1.072	0.809	-0.3057	yes	down	B(i)	-	-	-	-	-	-	-	HMDB0029524	Phenylpropanoids and polyketides	Diarylheptanoids	Linear diarylheptanoids	79559-61-8	329.1718047	1.5487	M+H	C20H24O4	48.1	0	metab_79	pos_80	pos	44.2	3.241	0.5126	4.006	0.5341
Propafenone	±½±ûõ£±½ÐÄ°²	0.008229	0.01655	1.0776	1.21	0.8087	-0.3063	yes	down	B(i)	C07381	-	-	-	-	-	-	HMDB0015313	Phenylpropanoids and polyketides	Linear 1,3-diarylpropanoids	Not Available	54063-53-5	342.2080414	13.31411667	M+H	C21H27NO3	44.4	0	metab_1187	pos_1188	pos	46.7	3.589	1.521	4.438	0.948
Ala-Gln-His	-	5.312E-6	2.824E-5	1.3097	1.1806	0.8084	-0.3068	yes	down	B(i)	-	-	-	-	-	-	-	-	-	-	-	-	353.1613302	6.197333333	M-H	C14H22N6O5	46.5	0	metab_5479	neg_542	neg	45.2	3.123	0.7334	3.863	0.4515
Methyl 3b,24-dihydroxy-11,13(18)-oleanadien-30-oate	3b£¬24-¶þôÇ»ù-11,13£¨18£©-ÓÍËá¶þÏ©-30-¼×õ¥	0.008181	0.01646	1.0603	1.1598	0.8084	-0.3069	yes	down	B(ii)	-	-	-	-	-	-	-	HMDB0035257	Lipids and lipid-like molecules	Prenol lipids	Triterpenoids	98063-17-3	507.3446745	10.93691667	M+Na	C31H48O4	0	45.3	metab_3928	pos_3929	pos	43.7	3.485	1.472	4.311	0.9337
Gly-His-Tyr	-	0.001288	0.003205	1.1512	1.0737	0.8084	-0.3069	yes	down	B(i)	-	-	-	-	-	-	-	-	-	-	-	-	398.1431145	4.6002	M+Na	C17H21N5O5	61.1	0	metab_298	pos_299	pos	50.5	3.337	1.166	4.128	0.6752
Val-Pro-Glu-Pro-Lys	-	0.0007633	0.002026	1.0276	0.9512	0.8082	-0.3072	yes	down	B(i)	-	-	-	-	-	-	-	-	-	-	-	-	569.3341006	11.26511667	M+H	C26H44N6O8	40.9	0	metab_972	pos_973	pos	42.9	2.587	0.8224	3.201	0.5921
Rimiterol	ÀûÃ×ÌØÂÞ	2.097E-9	6.852E-8	1.4346	1.0466	0.8082	-0.3073	yes	down	B(ii)	-	-	-	-	-	-	-	HMDB0257235	Benzenoids	Phenols	Benzenediols	-	268.1191171	5.219083333	M+FA-H	C12H17NO3	0	42.8	metab_5339	neg_402	neg	47.8	3.012	0.4885	3.727	0.3601
Triton X-100	ÇúÀ­Í¨	3.996E-6	2.246E-5	1.3911	1.0021	0.808	-0.3075	yes	down	B(i)	C11623	-	-	-	-	-	-	HMDB0259285	Benzenoids	Benzene and substituted derivatives	Phenylpropanes	9002-93-1	233.1907053	13.21331667	M+H-H2O	C16H26O2	61.6	0	metab_1431	pos_1432	pos	49	3.388	0.8349	4.193	0.3418
Cyclopenin	Ô²»¡¾úËØ	7.54E-10	3.67E-8	1.5155	1.0664	0.8077	-0.3081	yes	down	B(i)	-	-	-	-	-	-	-	-	-	-	-	-	312.1351532	8.965766667	M+NH4	C17H14N2O3	76.7	0	metab_796	pos_797	pos	51	3.306	0.5481	4.093	0.3173
Gly-Asp	-	5.433E-6	2.877E-5	1.3575	1.0615	0.8075	-0.3084	yes	down	B(ii)	-	-	-	-	-	-	-	HMDB0028837	Organic acids and derivatives	Carboxylic acids and derivatives	Amino acids, peptides, and analogues	-	223.0915595	4.85075	M+CH3OH+H	C6H10N2O5	0	51.9	metab_332	pos_333	pos	37.6	3.487	0.8855	4.318	0.3238
Sorbitan palmitate	É½Àæ´¼×ØéµËáõ¥	6.863E-8	8.396E-7	1.4979	1.0862	0.8074	-0.3086	yes	down	B(ii)	-	-	-	-	-	-	-	HMDB0029887	Lipids and lipid-like molecules	Fatty Acyls	Fatty acid esters	26266-57-9	383.2801858	12.7968	M-H2O-H	C22H42O6	0	43.6	metab_6128	neg_1191	neg	44.1	3.451	0.6916	4.274	0.3493
3,4-Methylenedioxy-alpha-ethylmethylaminohexanophenone	-	3.44E-5	0.0001381	1.2029	0.8726	0.8074	-0.3087	yes	down	B(i)	-	-	-	-	-	-	-	-	-	-	-	-	278.1760698	8.837283333	M+H	C16H23NO3	49.1	0	metab_787	pos_788	pos	46.4	2.829	0.6737	3.504	0.6004
Prednisolone	ÍÑÇâÆ¤´¼	0.001245	0.00311	1.1617	1.3151	0.807	-0.3094	yes	down	B(ii)	C07369	-	-	-	-	-	-	HMDB0014998	Lipids and lipid-like molecules	Steroids and steroid derivatives	Hydroxysteroids	50-24-8	383.1826163	5.79365	M+Na	C21H28O5	0	49.1	metab_466	pos_467	pos	47.3	3.399	1.209	4.212	0.653
Ginsenoside C-K	ÈË²ÎÔíß°C-K	1.651E-5	7.395E-5	1.4801	1.1225	0.8069	-0.3095	yes	down	B(ii)	C22127	-	-	map01110;map00999	Biosynthesis of secondary metabolites;Biosynthesis of various plant secondary metabolites	Metabolism;Metabolism	Global and overview maps;Biosynthesis of other secondary metabolites	HMDB0252724	Lipids and lipid-like molecules	Prenol lipids	Triterpenoids	39262-14-1	645.435288	13.6432	M+Na	C36H62O8	0	76.1	metab_1355	pos_1356	pos	51.6	4.162	1.075	5.158	0.5893
T2 Triol	T2ÈýôÇ¼×»ù°±»ù¼×Íé	4.095E-5	0.0001599	1.1325	1.0081	0.8069	-0.3096	yes	down	B(ii)	-	-	-	-	-	-	-	HMDB0035396	Lipids and lipid-like molecules	Prenol lipids	Sesquiterpenoids	34114-98-2	403.1718334	4.2836	M+Na-2H	C20H30O7	0	43.7	metab_7324	neg_2387	neg	45	2.599	0.6204	3.221	0.5695
3-[(2R)-2-Aminopropyl]indole-1-carboxylic acid	3-[£¨2R£©-2-°±±û»ù]ßÅßá-1-ôÈËá	1.809E-5	8.005E-5	1.2644	0.9578	0.8068	-0.3097	yes	down	B(ii)	-	-	-	-	-	-	-	HMDB0257916	Organoheterocyclic compounds	Indoles and derivatives	Indolecarboxylic acids and derivatives	-	219.1135785	5.036933333	M+H	C12H14N2O2	0	43.1	metab_2313	pos_2314	pos	45.3	3.195	0.8564	3.96	0.3734
Stachyflin	-	0.0002069	0.0006629	1.3498	1.2357	0.8066	-0.3101	yes	down	B(ii)	-	-	-	-	-	-	-	HMDB0258481	Organoheterocyclic compounds	Benzopyrans	1-benzopyrans	-	386.229801	5.3691	M+H	C23H31NO4	0	64.4	metab_411	pos_412	pos	49.4	3.841	1.08	4.762	0.8508
14(Z)-Eicosenoic Acid	14£¨Z£©-¶þÊ®Ì¼Ï©Ëá	0.0003554	0.00105	1.3717	1.0974	0.8065	-0.3102	yes	down	B(i)	-	-	-	-	-	-	-	-	-	-	-	-	311.2952793	13.87271667	M+H	C20H38O2	45.9	0	metab_1324	pos_1325	pos	48	4.236	1.126	5.252	1.171
2-({4-chloro-6-[(2,3-dimethylphenyl)amino]pyrimidin-2-yl}sulfanyl)octanoic acid	2-£¨{4-ÂÈ-6-[£¨2,3-¶þ¼×»ù±½»ù£©°±»ù]à×à¤-2-»ù}»Çõ£»ù£©ÐÁËá	6.488E-5	0.0002402	1.1387	0.8933	0.8065	-0.3102	yes	down	B(i)	-	-	-	-	-	-	-	-	-	-	-	-	408.1517077	4.408033333	M+H	C20H26ClN3O2S	70.4	0	metab_265	pos_266	pos	47.6	2.835	0.7161	3.515	0.6143
2,3-dinor-6-oxoprostaglandin F1alpha	2£¬3 -¶þÏõ»ù- 6 -Ñõ´úÇ°ÁÐÏÙËØF1Alpha	9.192E-8	1.036E-6	1.4273	1.1314	0.8064	-0.3104	yes	down	B(ii)	-	-	-	-	-	-	-	HMDB0062618	Lipids and lipid-like molecules	Fatty Acyls	Eicosanoids	64700-71-6	363.1814	6.35665	M+Na-2H	C18H30O6	0	50.5	metab_6992	neg_2055	neg	47.8	3.278	0.6299	4.065	0.436
Dextran-70	ÆÏ¾ÛÌÇ-70	5.817E-8	7.455E-7	1.5935	1.1313	0.8063	-0.3105	yes	down	B(ii)	-	-	-	-	-	-	-	HMDB0256672	Organic oxygen compounds	Organooxygen compounds	Carbohydrates and carbohydrate conjugates	-	414.2323328	10.02491667	M+NH4	C17H32O10	0	60.2	metab_1744	pos_1745	pos	50.1	3.993	0.7986	4.952	0.4063
Calcium pantothenate	·ºËá¸Æ	0.0003462	0.001028	1.1797	0.8693	0.8063	-0.3107	yes	down	B(i)	C12276	-	-	-	-	-	-	HMDB0303373	Organic acids and derivatives	Carboxylic acids and derivatives	Amino acids, peptides, and analogues	137-08-6	477.1771915	4.85075	M+H	C18H32CaN2O10	47.4	0	metab_337	pos_338	pos	47.3	3.138	0.9454	3.892	0.6771
Quercetol C	éÎÆ¤ËØC	0.001616	0.003909	1.0465	0.8663	0.8061	-0.311	yes	down	B(i)	-	-	-	-	-	-	-	LMPK12140180	-	-	-	-	368.1635238	7.0843	M+	C22H24O5	37.5	0	metab_609	pos_610	pos	37.7	2.814	0.9344	3.491	0.7692
Macrophorin D	´ó»ÆËØD	8.01E-9	1.734E-7	1.6774	1.2265	0.806	-0.3112	yes	down	B(ii)	-	-	-	-	-	-	-	HMDB0029618	Lipids and lipid-like molecules	Fatty Acyls	Fatty acids and conjugates	92279-92-0	505.2788301	11.44676667	M+H	C28H40O8	0	53	metab_1639	pos_1640	pos	47.9	4.171	0.7646	5.175	0.426
12alpha-Hydroxy-13,18-dehydroparain	12alpha-ôÇ»ù-13,18-ÍÑÇâÅÁÀ­Òò	0.0004609	0.001317	1.2978	1.0981	0.806	-0.3112	yes	down	B(ii)	-	-	-	-	-	-	-	HMDB0039557	Lipids and lipid-like molecules	Prenol lipids	Terpene lactones	-	357.1706148	12.58648333	M-H2O-H	C21H28O6	0	54.5	metab_5543	neg_606	neg	50	3.718	1.141	4.613	0.8391
Marrubiin	ÏÄÖÁ²ÝËØ	5.892E-7	4.608E-6	1.461	1.076	0.8059	-0.3113	yes	down	B(i)	C09128	-	-	-	-	-	-	-	-	-	-	465-92-9	333.2071881	7.693833333	M+H	C20H28O4	70.8	0	metab_1984	pos_1985	pos	50	3.596	0.8046	4.462	0.3826
L-abrine	-	6.908E-9	1.549E-7	1.3476	1.0997	0.8054	-0.3122	yes	down	B(i)	C02983	-	-	-	-	-	-	-	-	-	-	526-31-8	219.1137159	5.508433333	M+H	C12H14N2O2	73.3	0	metab_435	pos_436	pos	51	2.695	0.3903	3.346	0.4582
Ubiquinone-1	·ºõ«- 1	6.277E-7	4.834E-6	1.5792	1.101	0.8053	-0.3124	yes	down	B(ii)	C00399	-	-	map01100;map00190;map02020;map01240	Metabolic pathways;Oxidative phosphorylation;Two-component system;Biosynthesis of cofactors	Metabolism;Metabolism;Environmental Information Processing;Metabolism	Global and overview maps;Energy metabolism;Signal transduction;Global and overview maps	HMDB0002012	Lipids and lipid-like molecules	Prenol lipids	Quinone and hydroquinone lipids	727-81-1	251.1284834	11.8709	M+H	C14H18O4	0	56.1	metab_1587	pos_1588	pos	49.7	4.145	0.9867	5.147	0.2134
Hydroxypropionylcarnitine	ôÇ»ù±ûõ£Èâ¼î	1.375E-8	2.589E-7	1.5479	1.1157	0.8052	-0.3127	yes	down	B(ii)	-	-	-	-	-	-	-	HMDB0013125	Lipids and lipid-like molecules	Fatty Acyls	Fatty acid esters	-	234.1343293	1.729116667	M+H	C10H19NO5	0	40.9	metab_2520	pos_2521	pos	47.1	3.686	0.6873	4.578	0.3984
2-(2-carbamoyl-5-ethoxyphenyl)sulfanylacetic acid	-	1.633E-6	1.057E-5	1.239	1.001	0.805	-0.313	yes	down	B(i)	-	-	-	-	-	-	-	-	-	-	-	-	254.0490776	5.00075	M-H	C11H13NO4S	51.5	0	metab_7223	neg_2286	neg	48.9	2.716	0.5664	3.374	0.4773
Didanosine	È¥ôÇ¼¡ÜÕ	5.717E-7	4.502E-6	1.3683	1.0324	0.8049	-0.3131	yes	down	B(ii)	C06953	-	-	-	-	-	-	HMDB0015037	Nucleosides, nucleotides, and analogues	Purine nucleosides	Purine 2'',3''-dideoxyribonucleosides	69655-05-6	281.0889605	5.047266667	M+FA-H	C10H12N4O3	0	52.5	metab_5316	neg_379	neg	49.9	3.173	0.6357	3.942	0.5188
3-Hydroxystigmast-5-en-7-one	3 -ôÇ»ù¶¹çÞ- 5 -Ï©- 7 -Íª	1.371E-7	1.422E-6	1.4961	1.5072	0.8049	-0.3132	yes	down	B(i)	-	-	-	-	-	-	-	HMDB0034422	Lipids and lipid-like molecules	Steroids and steroid derivatives	Stigmastanes and derivatives	2034-74-4	473.3634495	13.03418333	M+FA-H	C29H48O2	43.7	0	metab_6368	neg_1431	neg	46.7	3.568	0.6191	4.433	0.6344
3,5-dimethoxy-9,10-dihydrophenanthrene-2,7-diol	-	8.9E-5	0.0003194	1.2637	1.0265	0.8049	-0.3132	yes	down	B(i)	-	-	-	-	-	-	-	-	-	-	-	-	331.1189434	7.289616667	M+Hac-H	C16H16O4	67.4	0	metab_6589	neg_1652	neg	52.7	3.444	1.034	4.279	0.4532
Beta-D-Xylopyranoside,3,17-Dihydroxyspirost-5-en-1-yl	¦Â-D-ßÁà«Ä¾ÌÇ£¬3,17-¶þôÇ»ùÂÝçÞ-5-Ï©-1-»ù	0.0002281	0.0007191	1.2669	1.0874	0.8046	-0.3136	yes	down	B(i)	-	-	-	-	-	-	-	-	-	-	-	-	579.3530535	11.56918333	M+H	C32H50O9	36.9	0	metab_1622	pos_1623	pos	43.5	3.497	0.9788	4.346	0.8352
Matricin	Ä¸¾ÕËØ	0.0007236	0.001927	1.0052	0.835	0.8046	-0.3136	yes	down	B(ii)	C09499	-	-	-	-	-	-	HMDB0036643	Organoheterocyclic compounds	Lactones	Gamma butyrolactones	29041-35-8	287.1287846	10.67938333	M-H2O-H	C17H22O5	0	57.6	metab_5940	neg_1003	neg	50.5	2.302	0.6916	2.861	0.6306
Bufalin	ó¸òÜÁé	4.49E-6	2.469E-5	1.339	1.1626	0.8046	-0.3136	yes	down	B(i)	C16922	Steroids	24-Carbon atoms	-	-	-	-	HMDB0249428;LMST01130001	Lipids and lipid-like molecules	Steroids and steroid derivatives	Steroid lactones	465-21-4	431.2437255	10.39723333	M+FA-H	C24H34O4	81.7	0	metab_6581	neg_1644	neg	54.6	3.142	0.7426	3.905	0.4806
Murrayenol	-	6.843E-7	5.175E-6	1.5381	1.061	0.8046	-0.3137	yes	down	B(ii)	-	-	-	-	-	-	-	HMDB0029345	Organic oxygen compounds	Organooxygen compounds	Carbohydrates and carbohydrate conjugates	-	469.3288303	11.76875	M-H	C30H46O4	0	50.4	metab_6039	neg_1102	neg	42.4	3.916	0.9154	4.867	0.3328
2-Hydroxynaphthaldehydebenzoylhydrazone	2 -ôÇ»ùÝÁ¼×È©±½¼×õ£ëê	1.456E-6	9.625E-6	1.1719	1.0754	0.8044	-0.314	yes	down	B(ii)	-	-	-	-	-	-	-	HMDB0244678	Benzenoids	Naphthalenes	Naphthols and derivatives	-	311.0772971	4.249683333	M+Na-2H	C18H14N2O2	0	62.4	metab_5192	neg_255	neg	48.6	2.431	0.4559	3.022	0.5035
Ser-Leu-Gln	-	8.563E-7	6.199E-6	1.4309	1.14	0.8043	-0.3141	yes	down	B(i)	-	-	-	-	-	-	-	-	-	-	-	-	347.193974	4.2653	M+H	C14H26N4O6	46	0	metab_2392	pos_2393	pos	46.1	3.441	0.7965	4.278	0.3546
2,3-Dimethoxy-5-methyl-6-(9'-carboxynonyl)-1,4-benzoquinone	2,3-¶þ¼×Ñõ»ù-5-¼×»ù-6-£¨9'-ôÈ»ùÈÉ»ù£©-1,4-±½õ«	6.383E-6	3.285E-5	1.4006	1.2099	0.8043	-0.3142	yes	down	B(ii)	-	-	-	-	-	-	-	HMDB0258087	Lipids and lipid-like molecules	Prenol lipids	Quinone and hydroquinone lipids	-	351.1816398	11.09555	M-H	C19H28O6	0	48.3	metab_5968	neg_1031	neg	48.8	3.493	0.9034	4.343	0.375
Cortolone	Æ¤ÍªËÄ´¼	2.3E-6	1.384E-5	1.4277	1.2434	0.8042	-0.3144	yes	down	B(ii)	C05481	-	-	map00140	Steroid hormone biosynthesis	Metabolism	Lipid metabolism	HMDB0003128	Lipids and lipid-like molecules	Steroids and steroid derivatives	Hydroxysteroids	516-42-7	365.2331362	8.8002	M-H	C21H34O5	0	40.8	metab_5808	neg_871	neg	46.1	3.487	0.873	4.336	0.2825
Ile-Asp-Glu	-	0.001155	0.002914	1.1796	1.062	0.8041	-0.3145	yes	down	B(i)	-	-	-	-	-	-	-	-	-	-	-	-	376.1726598	4.2653	M+H	C15H25N3O8	75.3	0	metab_2390	pos_2391	pos	52.4	3.26	1.208	4.054	0.5229
Glutethimide	±½ÒÒßßà¤Íª	0.0004172	0.001209	1.2701	1.0927	0.8041	-0.3146	yes	down	B(ii)	C07489	-	-	-	-	-	-	HMDB0015505	Organoheterocyclic compounds	Piperidines	Phenylpiperidines	77-21-4	259.1449259	10.50465	M+ACN+H	C13H15NO2	0	41.9	metab_1711	pos_1712	pos	46.9	3.493	1.001	4.344	0.9256
Stearidonic acid	Ó²Ö¬ËÄÏ©Ëá	0.0001047	0.0003662	1.2029	1.0915	0.804	-0.3147	yes	down	B(ii)	C16300	-	-	map00592;map01110	alpha-Linolenic acid metabolism;Biosynthesis of secondary metabolites	Metabolism;Metabolism	Lipid metabolism;Global and overview maps	HMDB0006547	Lipids and lipid-like molecules	Fatty Acyls	Lineolic acids and derivatives	20290-75-9	321.206992	10.91075	M+FA-H	C18H28O2	0	61.1	metab_5956	neg_1019	neg	51.4	3.011	0.7414	3.745	0.7728
4-benzyl-N-(3,5-dimethyl-1,2-oxazol-4-yl)piperazine-1-carboxamide	-	7.934E-11	8.066E-9	1.662	1.1795	0.8038	-0.3151	yes	down	B(i)	-	-	-	-	-	-	-	-	-	-	-	-	313.165796	5.3389	M-H	C17H22N4O2	37.8	0	metab_5359	neg_422	neg	45.4	3.72	0.5877	4.628	0.3428
2-hydroxy-1,4-naphthoquinone	2-ôÇ»ù-1,4-ÝÁõ«	0.000481	0.001368	1.0235	0.8924	0.8034	-0.3158	yes	down	B(i)	-	-	-	-	-	-	-	HMDB0253997	Benzenoids	Naphthalenes	Naphthoquinones	-	207.0659322	6.2204	M+CH3OH+H	C10H6O3	61.9	0	metab_2152	pos_2153	pos	50.5	2.575	0.7981	3.205	0.6073
4-ene-Valproic acid	-	7.275E-8	8.759E-7	1.5646	1.1988	0.8034	-0.3158	yes	down	B(ii)	C16648	-	-	map00982	Drug metabolism - cytochrome P450	Metabolism	Xenobiotics biodegradation and metabolism	HMDB0013897	Lipids and lipid-like molecules	Fatty Acyls	Fatty acids and conjugates	1575-72-0	329.1969193	7.091883333	2M+FA-H	C8H14O2	0	46.9	metab_5607	neg_670	neg	48.4	3.755	0.8043	4.674	0.2834
Val-Met-Ser	-	8.546E-9	1.815E-7	1.561	1.1727	0.8034	-0.3159	yes	down	B(i)	-	-	-	-	-	-	-	-	-	-	-	-	336.1566616	5.036933333	M+H	C13H25N3O5S	39.1	0	metab_2312	pos_2313	pos	44	3.591	0.61	4.47	0.5047
Ruscogenin	Â³Ë¹¿ÉÔíß°Ôª	3.955E-5	0.0001558	1.4796	1.0566	0.803	-0.3166	yes	down	B(ii)	C08909	-	-	-	-	-	-	HMDB0257364	Lipids and lipid-like molecules	Prenol lipids	Triterpenoids	472-11-7	413.3061082	12.05325	M+H-H2O	C27H42O4	0	42.3	metab_1057	pos_1058	pos	46	4.189	1.269	5.217	0.2321
12-cytisineacetamide	-	2.956E-6	1.716E-5	1.4858	1.0902	0.803	-0.3166	yes	down	B(i)	-	-	-	-	-	-	-	-	-	-	-	-	248.1402112	5.321683333	M+H	C13H17N3O2	46	0	metab_403	pos_404	pos	47.4	3.81	0.8722	4.745	0.6132
(6Z,9Z)-Octadeca-6,9-dienoylcarnitine	£¨6Z£¬9Z£©-Ê®°ËÍé»ù-6,9-¶þÏ©õ£»ùÈâ¼î	0.01216	0.02343	1.0119	1.471	0.8028	-0.3169	yes	down	B(ii)	-	-	-	-	-	-	-	HMDB0241540	Lipids and lipid-like molecules	Fatty Acyls	Fatty acid esters	-	444.3118794	12.95413333	M+Na-2H	C25H45NO4	0	47.4	metab_6378	neg_1441	neg	46.7	3.13	1.451	3.899	0.9154
6-(1,3-benzodioxol-5-ylcarbamoyl)-3,4-dimethylcyclohex-3-ene-1-carboxylic acid	-	6.129E-7	4.753E-6	1.4528	1.1104	0.8027	-0.317	yes	down	B(i)	-	-	-	-	-	-	-	-	-	-	-	-	318.1306722	2.929433333	M+H	C17H19NO5	44.9	0	metab_2485	pos_2486	pos	43.3	3.467	0.7105	4.319	0.5704
Nefazodone	ÝÁ·¨ßòÍª	3.853E-5	0.0001524	1.4178	1.3009	0.8027	-0.3171	yes	down	B(ii)	C07256	-	-	-	-	-	-	HMDB0015280	Organoheterocyclic compounds	Diazinanes	Piperazines	83366-66-9	470.2302775	9.82615	M+H	C25H32ClN5O2	0	44.6	metab_1758	pos_1759	pos	42.3	3.804	1.004	4.739	0.7166
6alpha,9alpha-Difluoroprednisolone-17-butyrate	6Alpha£¬9Alpha -¶þ·úÆÃÄáËÉÁú- 17 -¶¡Ëá	0.002453	0.005682	1.2195	1.8544	0.8026	-0.3172	yes	down	B(ii)	-	-	-	-	-	-	-	HMDB0060797	Lipids and lipid-like molecules	Steroids and steroid derivatives	Hydroxysteroids	-	484.2458811	9.347516667	M+NH4	C25H32F2O6	0	61.6	metab_1799	pos_1800	pos	49.4	3.843	1.533	4.788	0.7296
2,3,4,5-Tetrahydroxy-6-(1,2,3,4-tetrahydroxybutyl)oxane-2-carbaldehyde	2,3,4,5-ËÄôÇ»ù-6-£¨1,2,3,4-ËÄôÇ»ù¶¡»ù£©ÑõÍé-2-¼×È©	1.72E-6	1.099E-5	1.3553	0.9636	0.8026	-0.3172	yes	down	B(ii)	-	-	-	-	-	-	-	HMDB0255397	Organic oxygen compounds	Organooxygen compounds	Carbohydrates and carbohydrate conjugates	-	297.0827718	1.728416667	M-H	C10H18O10	0	46.4	metab_5047	neg_110	neg	48	3.184	0.7237	3.967	0.4737
3-hydroxy-n-(2-oxooxolan-3-yl)hexanamide	3-ôÇ»ù-n-£¨2-Ñõ´ú»·ÑõÒÒÍé-3-»ù£©¼ºõ£°·	0.00103	0.002633	1.1284	1.0763	0.8026	-0.3173	yes	down	B(i)	-	-	-	-	-	-	-	-	-	-	-	-	233.1502917	2.331833333	M+NH4	C10H17NO4	55.9	0	metab_2504	pos_2505	pos	48.8	3.118	1.023	3.885	0.8199
Phaseollidin	²Ë¶¹ËØ	7.497E-5	0.0002742	1.2849	1.2291	0.8024	-0.3175	yes	down	B(ii)	C05230	-	-	-	-	-	-	HMDB0033669	Phenylpropanoids and polyketides	Isoflavonoids	Furanoisoflavonoids	37831-70-2	325.1407267	4.993183333	M+H	C20H20O4	0	49.2	metab_353	pos_354	pos	45.9	3.363	0.9323	4.191	0.657
Pf-4981517	-	5.439E-8	7.11E-7	1.4895	1.096	0.8022	-0.318	yes	down	B(i)	-	-	-	-	-	-	-	-	-	-	-	-	457.2815633	9.476066667	M+H	C26H32N8	47.8	0	metab_1786	pos_1787	pos	45.1	3.35	0.5963	4.176	0.5403
5-methoxy methylone	-	7.76E-10	3.737E-8	1.6233	1.2254	0.8016	-0.319	yes	down	B(i)	-	-	-	-	-	-	-	-	-	-	-	-	238.1081568	5.46065	M+H	C12H15NO4	50.9	0	metab_426	pos_427	pos	47.7	3.649	0.6362	4.552	0.3471
Artemidiol	ÇàÝï¶þ´¼	7.645E-7	5.65E-6	1.2856	1.0536	0.8014	-0.3194	yes	down	B(ii)	-	-	-	-	-	-	-	HMDB0030648	Phenylpropanoids and polyketides	Isocoumarins and derivatives	Not Available	54963-30-3	279.0872761	4.451983333	M+FA-H	C13H14O4	0	59.7	metab_7300	neg_2363	neg	46.1	2.776	0.5539	3.464	0.5103
Phenylpropionylglycine	±½±ûõ£¸Ê°±Ëá	1.202E-8	2.371E-7	1.5824	1.1141	0.8014	-0.3195	yes	down	B(i)	-	-	-	-	-	-	-	HMDB0000860	Organic acids and derivatives	Carboxylic acids and derivatives	Amino acids, peptides, and analogues	56613-60-6	208.0976217	4.2653	M+H	C11H13NO3	35.5	0	metab_242	pos_243	pos	45.1	3.643	0.6572	4.546	0.482
Gly-Ser-Arg	-	4.012E-6	2.247E-5	1.2945	1.0693	0.8013	-0.3195	yes	down	B(i)	-	-	-	-	-	-	-	-	-	-	-	-	317.1604364	5.35355	M-H	C11H22N6O5	58.7	0	metab_5360	neg_423	neg	48.5	2.868	0.7049	3.579	0.4038
Suberylglycine	ÐÁ¶þõ£¸Ê°±Ëá	1.194E-8	2.371E-7	1.4327	1.0476	0.8013	-0.3196	yes	down	B(ii)	-	-	-	-	-	-	-	HMDB0000953	Organic acids and derivatives	Carboxylic acids and derivatives	Amino acids, peptides, and analogues	60317-54-6	252.087504	4.875033333	M+Na-2H	C10H17NO5	0	50.9	metab_5293	neg_356	neg	46.6	2.96	0.551	3.694	0.3548
3-aminotyrosine	-	3.052E-8	4.563E-7	1.4623	1.0504	0.8013	-0.3196	yes	down	B(i)	-	-	-	-	-	-	-	-	-	-	-	-	255.0980331	3.9769	M+Hac-H	C9H12N2O3	52.8	0	metab_7375	neg_2438	neg	45.6	3.222	0.6733	4.021	0.2478
2-[(1E,3E,5E)-3,7-Dimethylnona-1,3,5,8-tetraenyl]-1,3,3-trimethylcyclohexene	2-[£¨1E£¬3E£¬5E£©-3,7-¶þ¼×»ùÈÉ-1,3,5,8-ËÄÏ©»ù]-1,3,3-Èý¼×»ù»·¼ºÏ©	1.725E-6	1.101E-5	1.6285	1.2952	0.8013	-0.3196	yes	down	B(ii)	-	-	-	-	-	-	-	HMDB0247831	Lipids and lipid-like molecules	Prenol lipids	Sesquiterpenoids	-	271.2427483	13.4901	M+H	C20H30	0	74	metab_1181	pos_1182	pos	53.5	4.536	1.069	5.661	0.6065
Genipin	¾©ÄáÆ½	4.19E-6	2.332E-5	1.3802	1.0029	0.801	-0.32	yes	down	B(i)	C09780	-	-	-	-	-	-	HMDB0035830	Lipids and lipid-like molecules	Prenol lipids	Monoterpenoids	6902-77-8	225.0762997	4.140083333	M-H	C11H14O5	38.3	0	metab_7346	neg_2409	neg	46.3	3.37	0.8148	4.207	0.5171
Procaine	ÆÕÂ³¿¨Òò	3.706E-6	2.109E-5	1.3437	0.9822	0.801	-0.3201	yes	down	B(i)	C07375	-	-	-	-	-	-	HMDB0014859;PW_C009196	Benzenoids	Benzene and substituted derivatives	Benzoic acids and derivatives	59-46-1	237.1598997	4.311166667	M+H	C13H20N2O2	35.1	0	metab_2386	pos_2387	pos	44	3.128	0.6885	3.905	0.6018
9,10-Epoxyoctadecanoic acid	9,10-ÁÚ¶þôÇ»ùÊ®°ËËá	2.073E-6	1.285E-5	1.5222	1.2024	0.801	-0.3201	yes	down	B(ii)	C19620	-	-	map00073	Cutin, suberine and wax biosynthesis	Metabolism	Lipid metabolism	HMDB0061650	Lipids and lipid-like molecules	Fatty Acyls	Fatty acids and conjugates	2443-39-2;154966-80-0	373.2595	7.9975	M+Hac-H	C18H34O4	0	67.9	metab_7902	neg_2965	neg	52.2	3.965	1.008	4.95	0.3182
27-Hydroxyisomangiferolic acid	27 -ôÇ»ùÒìÃ¢¹ûÜÕËá	3.74E-7	3.186E-6	1.6654	1.4924	0.8009	-0.3204	yes	down	B(ii)	C17568	-	-	-	-	-	-	HMDB0036064	Lipids and lipid-like molecules	Prenol lipids	Quinone and hydroquinone lipids	123563-64-4	531.3687901	13.47265	M+Hac-H	C30H48O4	0	78.9	metab_6157	neg_1220	neg	53.6	4.428	1.037	5.529	0.3496
Val-His-Lys	-	4.488E-7	3.666E-6	1.4921	1.2191	0.8009	-0.3204	yes	down	B(i)	-	-	-	-	-	-	-	-	-	-	-	-	381.2282206	6.828383333	M-H	C17H30N6O4	43.1	0	metab_5581	neg_644	neg	45.2	3.563	0.8351	4.449	0.305
2-(E-3-heptneyl)-3, 6-dihydroxy-5-(3-methyl-2-butenyl) benzaldehyde	-	6.073E-8	7.667E-7	1.3387	1.0315	0.8008	-0.3204	yes	down	B(i)	-	-	-	-	-	-	-	-	-	-	-	-	347.1862252	8.650583333	M+FA-H	C19H26O3	73.5	0	metab_5788	neg_851	neg	53.4	2.682	0.4941	3.349	0.4206
6-keto PGE1	-	4.486E-9	1.134E-7	1.7366	1.1994	0.8008	-0.3204	yes	down	B(i)	C05962	-	-	map00590;map01100	Arachidonic acid metabolism;Metabolic pathways	Metabolism;Metabolism	Lipid metabolism;Global and overview maps	LMFA03010012	-	-	-	-	367.2124446	8.14195	M-H	C20H32O6	61.4	0	metab_5733	neg_796	neg	51	4.242	0.7912	5.297	0.4259
Alantolactone	°¢À¼ÄÚõ¥	0.0001089	0.0003783	1.2946	1.1102	0.8008	-0.3206	yes	down	B(ii)	C09289	-	-	-	-	-	-	HMDB0035906	Lipids and lipid-like molecules	Prenol lipids	Terpene lactones	546-43-0	291.1601534	10.01935	M+Hac-H	C15H20O2	0	60.5	metab_5890	neg_953	neg	51.5	3.352	1.02	4.186	0.5423
N-benzyl-N-isopropyl-N'-[4-(trifluoromethoxy)phenyl]urea	-	5.275E-8	6.935E-7	1.4375	1.0473	0.8008	-0.3206	yes	down	B(i)	-	-	-	-	-	-	-	-	-	-	-	-	370.1731587	3.766716667	M+NH4	C18H19F3N2O2	43.2	0	metab_179	pos_180	pos	44.5	3.191	0.5515	3.985	0.5527
Prednisolone tebutate	-	0.009611	0.01899	1.0072	1.0975	0.8006	-0.3209	yes	down	B(i)	C08182	-	-	-	-	-	-	-	-	-	-	7681-14-3	441.2621622	13.99905	M+H-H2O	C27H38O6	38.6	0	metab_1300	pos_1301	pos	44.9	2.951	1.22	3.686	1.086
Allylestrenol	Ï©±û´Æ´¼	4.268E-6	2.367E-5	1.473	1.0766	0.8005	-0.3211	yes	down	B(ii)	C12811	-	-	-	-	-	-	HMDB0015500	Lipids and lipid-like molecules	Steroids and steroid derivatives	Estrane steroids	432-60-0	301.253451	12.3812	M+H	C21H32O	0	51.4	metab_1092	pos_1093	pos	48.3	3.711	0.9415	4.636	0.464
(4Z,9a)-9-Angeloyloxy-4,10(14)-oplopadien-3-one	£¨4Z£¬9a£©-9-ÌìÊ¹õ£Ñõ»ù-4,10£¨14£©-oplopadien-3-Íª	1.118E-5	5.289E-5	1.5395	1.2838	0.8005	-0.3211	yes	down	B(ii)	-	-	-	-	-	-	-	HMDB0034631	Lipids and lipid-like molecules	Prenol lipids	Sesquiterpenoids	237407-00-0	337.1767917	6.48015	M+Na-2H	C20H28O3	0	47.3	metab_5538	neg_601	neg	43.7	4.264	1.195	5.327	0.3543
Tyr-His	-	0.000279	0.0008561	1.0967	0.9949	0.8004	-0.3212	yes	down	B(ii)	-	-	-	-	-	-	-	HMDB0029107	Organic acids and derivatives	Carboxylic acids and derivatives	Amino acids, peptides, and analogues	-	317.1251977	3.875733333	M-H	C15H18N4O4	0	41.2	metab_7396	neg_2459	neg	46.6	2.611	0.8643	3.262	0.4186
Bicyclo prostaglandin E2	-	8.251E-8	9.529E-7	1.6668	1.1943	0.8004	-0.3212	yes	down	B(i)	-	-	-	-	-	-	-	HMDB0249187	Lipids and lipid-like molecules	Fatty Acyls	Eicosanoids	-	379.2125857	7.942433333	M+FA-H	C20H30O4	48.9	0	metab_6804	neg_1867	neg	48.6	4.222	0.9416	5.275	0.2578
Nalidixic acid	ÝÁà¤Ëá	1.571E-6	1.029E-5	1.3393	1.1141	0.7998	-0.3222	yes	down	B(i)	C05079	Antibiotics	Quinolones	-	-	-	-	HMDB0014917	Organoheterocyclic compounds	Diazanaphthalenes	Naphthyridines	389-08-2	274.1196079	6.009116667	M+ACN+H	C12H12N2O3	68.6	0	metab_2184	pos_2185	pos	50	3.025	0.6999	3.782	0.4484
Niazinin	À±Ä¾Äþ	0.01012	0.01983	1.0259	1.087	0.7997	-0.3225	yes	down	B(ii)	-	-	-	-	-	-	-	HMDB0031942	Organic oxygen compounds	Organooxygen compounds	Carbohydrates and carbohydrate conjugates	147821-57-6	361.1405234	3.834733333	M+NH4	C15H21NO6S	0	59	metab_184	pos_185	pos	48.9	3.018	1.369	3.774	0.9193
Bisnoryangonin	-	1.329E-5	6.13E-5	1.3365	1.3906	0.7997	-0.3225	yes	down	B(ii)	C12085	-	-	-	-	-	-	HMDB0303165	Benzenoids	Benzene and substituted derivatives	Styrenes	-	289.0717844	5.985916667	M+Hac-H	C13H10O4	0	57.2	metab_7066	neg_2129	neg	51	3.297	0.8861	4.123	0.4688
Propionylcarnitine	±ûõ£Èâ¼î	1.313E-7	1.385E-6	1.6704	1.1865	0.7994	-0.323	yes	down	B(ii)	C03017	-	-	-	-	-	-	HMDB0000824	Lipids and lipid-like molecules	Fatty Acyls	Fatty acid esters	20064-19-1;17298-37-2	479.2649243	6.906433333	2M+FA-H	C10H19NO4	0	45.8	metab_6930	neg_1993	neg	44.3	4.217	0.8367	5.275	0.6393
4'-Hydroxy Aceclofenac	4 ' -ôÇ»ù´×ÂÈ·ÒËá	3.059E-5	0.0001248	1.2965	1.0266	0.7993	-0.3231	yes	down	B(ii)	-	-	-	-	-	-	-	HMDB0246629	Benzenoids	Benzene and substituted derivatives	Halobenzenes	-	352.0112415	4.078183333	M+H-H2O	C16H13Cl2NO5	0	40.6	metab_2419	pos_2420	pos	36.8	3.123	0.7728	3.907	0.6983
10-hydroxy-6-methyl-3,7,12-trioxatricyclo[9.1.0.02,4]dodecan-8-one	-	6.14E-7	4.753E-6	1.2769	0.9229	0.7993	-0.3232	yes	down	B(i)	-	-	-	-	-	-	-	-	-	-	-	-	197.0816573	5.699633333	M+H-H2O	C10H14O5	36	0	metab_454	pos_455	pos	44.4	2.728	0.5516	3.413	0.4924
Incensole oxide	-	1.928E-10	1.337E-8	1.6728	1.1927	0.7992	-0.3233	yes	down	B(i)	-	-	-	-	-	-	-	-	-	-	-	-	323.2590603	12.3555	M+H	C20H34O3	53.6	0	metab_1534	pos_1535	pos	47.4	3.682	0.6307	4.607	0.3163
13(S)-Hydroperoxylinolenic acid	13£¨S£©-Çâ¹ýÑõÑÇÓÍËá	1.345E-8	2.565E-7	1.6601	1.2141	0.7992	-0.3234	yes	down	B(ii)	C04785	-	-	map01100;map00592;map01110	Metabolic pathways;alpha-Linolenic acid metabolism;Biosynthesis of secondary metabolites	Metabolism;Metabolism;Metabolism	Global and overview maps;Lipid metabolism;Global and overview maps	HMDB0301803	Lipids and lipid-like molecules	Fatty Acyls	Lineolic acids and derivatives	67597-26-6	355.2126538	7.669766667	M+FA-H	C18H30O4	0	63	metab_6830	neg_1893	neg	51.3	3.928	0.8129	4.915	0.2673
Leu-Lys-His	-	1.965E-7	1.892E-6	1.6054	1.2048	0.799	-0.3238	yes	down	B(i)	-	-	-	-	-	-	-	-	-	-	-	-	395.2437264	7.9975	M-H	C18H32N6O4	63.2	0	metab_5721	neg_784	neg	48.3	3.99	0.9419	4.994	0.1818
2-cyclopentyl-N-(2-pyridin-3-ylpyrimidin-5-yl)acetamide	2-»·Îì»ù-N-£¨2-ßÁà¤-3-»ùà×à¤-5-»ù£©ÒÒõ£°·	0.003257	0.007283	1.0278	1.0033	0.7988	-0.324	yes	down	B(i)	-	-	-	-	-	-	-	-	-	-	-	-	283.1548135	6.68515	M+H	C16H18N4O	41	0	metab_2094	pos_2095	pos	45.8	2.887	1.083	3.614	0.8887
Cinoxacin	Ñõ»·àáßøËá	1.695E-5	7.582E-5	1.1983	0.8728	0.7988	-0.3241	yes	down	B(i)	C08052	-	-	-	-	-	-	HMDB0014965	Organoheterocyclic compounds	Diazanaphthalenes	Benzodiazines	28657-80-9	263.0649329	4.383516667	M+H	C12H10N2O5	52.4	0	metab_2380	pos_2381	pos	48.8	2.676	0.6253	3.35	0.6067
Agmatine	ëÒ»ù¶¡°·	0.004339	0.009373	1.0309	1.3581	0.7986	-0.3245	yes	down	B(i)	C00179	-	-	map01100;map01110;map00330;map00999	Metabolic pathways;Biosynthesis of secondary metabolites;Arginine and proline metabolism;Biosynthesis of various plant secondary metabolites	Metabolism;Metabolism;Metabolism;Metabolism	Global and overview maps;Global and overview maps;Amino acid metabolism;Biosynthesis of other secondary metabolites	HMDB0001432	Organic nitrogen compounds	Organonitrogen compounds	Guanidines	306-60-5	131.1296192	1.250716667	M+H	C5H14N4	37.9	0	metab_2624	pos_2625	pos	46	2.696	1.077	3.376	0.8042
20a,22b-Dihydroxycholesterol	20a£¬22b-¶þôÇ»ùµ¨¹Ì´¼	2.858E-11	4.509E-9	1.6911	1.5427	0.7983	-0.325	yes	down	B(ii)	C05501	-	-	map01100;map00140	Metabolic pathways;Steroid hormone biosynthesis	Metabolism;Metabolism	Global and overview maps;Lipid metabolism	HMDB0006763	Lipids and lipid-like molecules	Steroids and steroid derivatives	Bile acids, alcohols and derivatives	15234-55-6	477.3580011	12.56028333	M+Hac-H	C27H46O3	0	76	metab_6413	neg_1476	neg	53.2	3.566	0.4983	4.467	0.4636
2-(4-Nitrobenzylidene)malononitrile	2-£¨4-Ïõ»ùÑÇÜÐ»ù£©±û¶þëæ	3.879E-6	2.193E-5	1.3401	1.2243	0.7983	-0.3251	yes	down	B(ii)	-	-	-	-	-	-	-	HMDB0245723	Benzenoids	Benzene and substituted derivatives	Nitrobenzenes	-	258.0507873	4.48215	M+Hac-H	C10H5N3O2	0	40.6	metab_7296	neg_2359	neg	46.1	3.035	0.7001	3.802	0.5618
(4Z,7Z,10Z,13Z,16E,18E)-20-Hydroxydocosa-4,7,10,13,16,18-hexaenoylcarnitine	£¨4Z£¬7Z£¬10Z£¬13Z£¬16E£¬18E£©-20-ôÇ»ù¶þÊ®¶þÍé»ù-4,7,10,13,16,18-¼ºÏ©õ£»ùÈâ¼î	0.0002233	0.000706	1.2738	1.0972	0.798	-0.3256	yes	down	B(ii)	-	-	-	-	-	-	-	HMDB0241621	Lipids and lipid-like molecules	Fatty Acyls	Fatty acid esters	-	488.3387165	10.2535	M+H	C29H45NO5	0	66	metab_891	pos_892	pos	51.1	3.326	1.037	4.168	0.6942
17a-Hydroxypregnenolone	17a -ôÇ»ùÔÐÏ©´¼Íª	3.512E-9	9.678E-8	1.6413	1.1571	0.7978	-0.3258	yes	down	B(ii)	C05138	Hormones and transmitters	Steroid hormones	map01100;map04934;map00140;map04927;map04913	Metabolic pathways;Cushing syndrome;Steroid hormone biosynthesis;Cortisol synthesis and secretion;Ovarian steroidogenesis	Metabolism;Human Diseases;Metabolism;Organismal Systems;Organismal Systems	Global and overview maps;Endocrine and metabolic disease;Lipid metabolism;Endocrine system;Endocrine system	HMDB0000363	Lipids and lipid-like molecules	Steroids and steroid derivatives	Pregnane steroids	387-79-1	377.2332474	9.881266667	M+FA-H	C21H32O3	0	63.6	metab_5884	neg_947	neg	51.1	3.698	0.7329	4.635	0.2501
Ganoderiol G	ÁéÖ¥àÑßÊG	3.868E-7	3.283E-6	1.751	1.2385	0.7978	-0.3258	yes	down	B(ii)	-	-	-	-	-	-	-	HMDB0037780	Lipids and lipid-like molecules	Prenol lipids	Triterpenoids	114567-48-5	559.3993397	13.99905	M+CH3OH+Na	C31H52O5	0	71.4	metab_1301	pos_1302	pos	51.6	4.791	1.163	6.005	0.2906
Ala-Ile-Asn	-	1.444E-7	1.472E-6	1.5319	1.2263	0.7976	-0.3263	yes	down	B(i)	-	-	-	-	-	-	-	-	-	-	-	-	317.1829162	4.004933333	M+H	C13H24N4O5	46.7	0	metab_216	pos_217	pos	46.3	3.598	0.8196	4.511	0.2967
(E)-2,6-dihydroxy-2-(2-hydroxy-4-methylphenyl)-6-methylhept-4-en-3-one	-	1.089E-10	9.769E-9	1.7285	1.2117	0.7975	-0.3265	yes	down	B(i)	-	-	-	-	-	-	-	-	-	-	-	-	287.1248417	4.1018	M+Na	C15H20O4	36.9	0	metab_2416	pos_2417	pos	45.4	3.922	0.6653	4.918	0.3407
Methylprednisolone acetate	¼×»ùÆÃÄáËÉÁú´×Ëáõ¥	6.372E-6	3.283E-5	1.3026	1.1631	0.7974	-0.3267	yes	down	B(ii)	C08179	-	-	-	-	-	-	HMDB0254661	Lipids and lipid-like molecules	Steroids and steroid derivatives	Pregnane steroids	53-36-1	475.2338929	8.164516667	M+Hac-H	C24H32O6	0	46.9	metab_6767	neg_1830	neg	47.9	2.928	0.6302	3.672	0.6651
Gingerol	½ªÀ±ËØ	7.272E-7	5.428E-6	1.6801	1.2586	0.7973	-0.3268	yes	down	B(ii)	C10462	-	-	map01110;map00945	Biosynthesis of secondary metabolites;Stilbenoid, diarylheptanoid and gingerol biosynthesis	Metabolism;Metabolism	Global and overview maps;Biosynthesis of other secondary metabolites	HMDB0005783	Benzenoids	Phenols	Methoxyphenols	58253-27-3	589.3731634	12.79858333	2M+H	C17H26O4	0	59.8	metab_1487	pos_1488	pos	50.7	4.465	1.082	5.6	0.4455
Pgf2alpha dimethyl amide	-	1.762E-6	1.117E-5	1.4665	1.0745	0.7973	-0.3268	yes	down	B(i)	-	-	-	-	-	-	-	LMFA03010074	-	-	-	-	382.2961796	13.00518333	M+H	C22H39NO4	35.8	0	metab_1464	pos_1465	pos	45	3.564	0.7041	4.47	0.7783
Cucurbitacin S	ºùÂ«ËØS	2.307E-7	2.171E-6	1.6724	1.2044	0.7971	-0.3272	yes	down	B(i)	C08806	-	-	-	-	-	-	HMDB0250583;LMST01010116	Lipids and lipid-like molecules	Steroids and steroid derivatives	Oxosteroids	60137-06-6	481.2947725	13.53916667	M+H-H2O	C30H42O6	47.6	0	metab_1228	pos_1229	pos	46.2	4.305	0.9708	5.401	0.4819
2',3-dihydroxy-4,4',6'-trimethoxychalcone	-	0.0003524	0.001043	1.3169	1.1855	0.7969	-0.3275	yes	down	B(i)	-	-	-	-	-	-	-	-	-	-	-	-	329.1031342	5.82925	M-H	C18H18O6	63.2	0	metab_5429	neg_492	neg	51.8	3.524	1.085	4.422	0.8881
Retinyl ester	ÊÓ»Æ»ùõ¥	1.212E-10	1.046E-8	1.7398	1.2855	0.7969	-0.3276	yes	down	B(ii)	C02075	-	-	map01100;map00830;map04977	Metabolic pathways;Retinol metabolism;Vitamin digestion and absorption	Metabolism;Metabolism;Organismal Systems	Global and overview maps;Metabolism of cofactors and vitamins;Digestive system	HMDB0003598	Lipids and lipid-like molecules	Prenol lipids	Retinoids	-	347.2225691	12.63888333	M+FA-H	C20H30O2	0	63.5	metab_6408	neg_1471	neg	51.7	3.888	0.6546	4.879	0.3664
N-Dodecanoyl-DL-Homoserine Lactone	N -Ê®¶þÍé»ù- Dl -¸ßË¿°±ËáÄÚõ¥	1.332E-6	8.922E-6	1.3419	1.1023	0.7968	-0.3277	yes	down	B(i)	-	-	-	-	-	-	-	-	-	-	-	-	284.2226581	7.30805	M+H	C16H29NO3	45.4	0	metab_2027	pos_2028	pos	45.1	2.878	0.4902	3.612	0.7067
2-(2,4,6-trihydroxypentadecyl)-2,3-dihydropyran-6-one	-	5.345E-11	6.973E-9	1.6799	1.2078	0.7965	-0.3282	yes	down	B(i)	-	-	-	-	-	-	-	-	-	-	-	-	355.2489163	8.48425	M-H	C20H36O5	49.4	0	metab_6735	neg_1798	neg	48.2	3.617	0.6111	4.541	0.2873
Adb-chminaca, (+/-)-	ÑÇÖÞ¿ª·¢ÒøÐÐchminaca£¬£¨+/-£©-	0.0004256	0.001229	1.2272	1.2025	0.7964	-0.3284	yes	down	B(ii)	-	-	-	-	-	-	-	HMDB0244819	Organic acids and derivatives	Carboxylic acids and derivatives	Amino acids, peptides, and analogues	-	391.2086971	5.8921	M+Na-2H	C21H30N4O2	0	41.8	metab_5438	neg_501	neg	44.7	3.169	1.065	3.979	0.6666
(1S,2S,4R,8S)-p-Menthane-1,2,8,9-tetrol 2-glucoside	£¨1S£¬2S£¬4R£¬8S£©-p-±¡ºÉÍé-1,2,8,9-ËÄ´¼2-ÆÏÌÑÌÇÜÕ	0.0002844	0.0008685	1.3649	1.1755	0.7961	-0.3291	yes	down	B(ii)	-	-	-	-	-	-	-	HMDB0039975	Lipids and lipid-like molecules	Prenol lipids	Terpene glycosides	402593-52-6	384.2214052	11.59536667	M+NH4	C16H30O9	0	42.4	metab_1008	pos_1009	pos	46.8	3.794	1.27	4.766	0.6919
Tetraphyllin B	ËÄÒ¶ËØB	1.011E-7	1.11E-6	1.446	1.0166	0.7958	-0.3295	yes	down	B(ii)	-	-	-	-	-	-	-	HMDB0029914	Organic oxygen compounds	Organooxygen compounds	Carbohydrates and carbohydrate conjugates	34323-07-4	286.0932162	3.993833333	M-H	C12H17NO7	0	44	metab_5145	neg_208	neg	47	3.134	0.7125	3.938	0.2541
Sorbitan oleate	-	2.363E-8	3.814E-7	1.6023	1.4034	0.7958	-0.3296	yes	down	B(ii)	-	-	-	-	-	-	-	HMDB0029886	Lipids and lipid-like molecules	Fatty Acyls	Fatty acid esters	1338-43-8	427.3064129	12.34733333	M-H	C24H44O6	0	49.3	metab_6430	neg_1493	neg	48.9	3.538	0.6506	4.446	0.5488
Ala-Thr-Val-Glu	-	1.372E-6	9.138E-6	1.3817	1.1071	0.7957	-0.3296	yes	down	B(i)	-	-	-	-	-	-	-	-	-	-	-	-	417.2035418	7.72545	M-H	C17H30N4O8	41.7	0	metab_6824	neg_1887	neg	44.4	3.066	0.607	3.853	0.6648
Glu-Phe-Phe	-	5.486E-6	2.901E-5	1.4577	1.1828	0.7955	-0.33	yes	down	B(i)	-	-	-	-	-	-	-	-	-	-	-	-	442.193394	1.7073	M+H	C23H27N3O6	71.9	0	metab_122	pos_123	pos	49.9	3.805	0.9335	4.783	0.6799
Dexamethasone	µØÈûÃ×ËÉ	5.741E-8	7.398E-7	1.6504	1.1551	0.7954	-0.3303	yes	down	B(ii)	C15643	-	-	-	-	-	-	HMDB0015364	Lipids and lipid-like molecules	Steroids and steroid derivatives	Hydroxysteroids	50-02-2	375.1928526	6.808633333	M+H-H2O	C22H29FO5	0	63.5	metab_580	pos_581	pos	49	4.004	0.8569	5.034	0.4398
Beta-Cortol	-	6.511E-8	8.139E-7	1.7505	1.2925	0.7953	-0.3304	yes	down	B(ii)	C01235	-	-	map01100;map00052	Metabolic pathways;Galactose metabolism	Metabolism;Metabolism	Global and overview maps;Carbohydrate metabolism	HMDB0005821	Lipids and lipid-like molecules	Steroids and steroid derivatives	Hydroxysteroids	667-65-2	413.2545808	7.62425	M+FA-H	C21H36O5	0	59.7	metab_5672	neg_735	neg	50.7	4.469	1.017	5.619	0.2821
Val-Tyr-Arg	-	0.001183	0.002977	1.1114	0.9929	0.7953	-0.3305	yes	down	B(i)	-	-	-	-	-	-	-	-	-	-	-	-	495.2598744	5.773783333	M+Hac-H	C20H32N6O5	63.8	0	metab_7097	neg_2160	neg	50.5	2.859	0.7389	3.595	1.138
Gibberellin A6	³àÃ¹ËØA6	0.001656	0.003999	1.0687	1.3258	0.7951	-0.3307	yes	down	B(ii)	C11856	-	-	-	-	-	-	HMDB0303476	Lipids and lipid-like molecules	Prenol lipids	Diterpenoids	19147-78-5	345.1346452	6.4134	M-H	C19H22O6	0	49.8	metab_5527	neg_590	neg	48.9	2.88	1.063	3.622	0.7765
17Z-hexacosenoic acid	17Z -¶þÊ®ÁùÌ¼Ï©Ëá	2.406E-6	1.437E-5	1.5099	1.2441	0.7951	-0.3307	yes	down	B(ii)	C17278	-	-	-	-	-	-	HMDB0062452	Lipids and lipid-like molecules	Fatty Acyls	Fatty acids and conjugates	-	433.3423066	13.3925	M+K	C26H50O2	0	44.7	metab_1196	pos_1197	pos	38.6	3.796	1.001	4.774	0.3583
Precocene II	ÔçÊìËØII	2.387E-5	0.0001012	1.1873	1.0212	0.795	-0.331	yes	down	B(ii)	C09018	-	-	-	-	-	-	HMDB0256742	Organoheterocyclic compounds	Benzopyrans	1-benzopyrans	644-06-4	265.1080808	6.3908	M+FA-H	C13H16O3	0	50.1	metab_6990	neg_2053	neg	49.4	2.625	0.6184	3.302	0.6529
Asp-Phe-Leu	-	0.0003422	0.001019	1.1732	0.9783	0.7949	-0.3312	yes	down	B(i)	-	-	-	-	-	-	-	-	-	-	-	-	392.1824587	5.85655	M-H	C19H27N3O6	64.4	0	metab_7084	neg_2147	neg	49.2	2.767	0.897	3.481	0.6358
5,6-Dihydroxyprostaglandin F1a	5£¬6 -¶þôÇ»ùÇ°ÁÐÏÙËØF1A	0.0001255	0.0004272	1.2296	1.2601	0.7946	-0.3317	yes	down	B(ii)	C06475	Lipids	Eicosanoids	-	-	-	-	HMDB0012109	Lipids and lipid-like molecules	Fatty Acyls	Eicosanoids	11000-26-3	447.2608963	6.3251	M+Hac-H	C20H36O7	0	52.3	metab_5504	neg_567	neg	48.7	2.878	0.8292	3.622	0.6873
1a,1b-dihomo PGF2alpha	-	6.793E-8	8.367E-7	1.577	1.1038	0.7945	-0.332	yes	down	B(i)	-	-	-	-	-	-	-	-	-	-	-	-	365.269821	11.6225	M+H-H2O	C22H38O5	66.8	0	metab_1616	pos_1617	pos	50	3.556	0.7405	4.476	0.4742
Stearyl citrate	-	2.72E-7	2.489E-6	1.5828	1.1834	0.7944	-0.3321	yes	down	B(ii)	-	-	-	-	-	-	-	HMDB0032521	Organic acids and derivatives	Carboxylic acids and derivatives	Tricarboxylic acids and derivatives	1337-33-3	445.3180543	11.343	M+H	C24H44O7	0	57.6	metab_1647	pos_1648	pos	46.8	3.755	0.8122	4.727	0.5656
Dihydroprogesterone	¶þÇâÔÐÍª	1.165E-7	1.243E-6	1.5003	1.1046	0.7944	-0.3321	yes	down	B(i)	C04042	-	-	map01100;map00140	Metabolic pathways;Steroid hormone biosynthesis	Metabolism;Metabolism	Global and overview maps;Lipid metabolism	HMDB0003069	Lipids and lipid-like molecules	Steroids and steroid derivatives	Pregnane steroids	145-14-2	317.2486363	12.59003333	M+H	C21H32O2	80.5	0	metab_1509	pos_1510	pos	53.3	3.245	0.6932	4.085	0.4357
3-[[(2S)-2,4-Dihydroxy-3,3-dimethylbutanoyl]amino]propanoic acid	3-[£¨2S£©-2,4-¶þôÇ»ù-3,3-¶þ¼×»ù¶¡õ£»ù]°±»ù]±ûËá	2.744E-9	8.1E-8	1.5944	1.1227	0.7942	-0.3323	yes	down	B(ii)	-	-	-	-	-	-	-	HMDB0250782	Organic acids and derivatives	Carboxylic acids and derivatives	Amino acids, peptides, and analogues	-	202.1081332	3.881683333	M+H-H2O	C9H17NO5	0	45.7	metab_2451	pos_2452	pos	47.7	3.397	0.5654	4.277	0.5207
Pterin	µûßÊ	0.001891	0.00451	1.0228	1.0775	0.7942	-0.3324	yes	down	B(i)	C00715	-	-	-	-	-	-	HMDB0000802	Organoheterocyclic compounds	Pteridines and derivatives	Pterins and derivatives	2236-60-4	162.0410465	3.93375	M-H	C6H5N5O	54.2	0	metab_5129	neg_192	neg	48.4	2.547	1.099	3.207	0.2503
11a-hydroxy-3,6,10-trimethyl-6,7,8,11-tetrahydro-4h-cyclodeca[b]furan-2,5-dione	11a-ôÇ»ù-3,6,10-Èý¼×»ù-6,7,8,11-ËÄÇâ-4h-»·¹ï[b]ß»à«-2,5-¶þÍª	0.0006535	0.001765	1.167	0.9879	0.794	-0.3327	yes	down	B(i)	-	-	-	-	-	-	-	-	-	-	-	-	319.151384	1.38935	M+CH3OH+Na	C15H20O4	70.8	0	metab_2614	pos_2615	pos	52.7	3.084	1.078	3.884	0.712
Isoconiferin	-	3.247E-7	2.862E-6	1.5416	1.123	0.794	-0.3328	yes	down	B(i)	-	-	-	-	-	-	-	-	-	-	-	-	347.1140469	6.018716667	M+Na-2H	C16H22O7	50	0	metab_5455	neg_518	neg	47	3.75	0.8841	4.723	0.4054
Leupeptin	ÁÁÒÖÃ¸ëÄ	4.035E-5	0.0001583	1.5132	1.2102	0.7939	-0.333	yes	down	B(ii)	C01591	-	-	-	-	-	-	HMDB0254042	Organic acids and derivatives	Carboxylic acids and derivatives	Amino acids, peptides, and analogues	24365-47-7	409.2961898	11.54356667	M+H-H2O	C20H38N6O4	0	43.6	metab_1625	pos_1626	pos	45	4.202	1.352	5.293	0.2125
Dihydroxyphenyl-valerolactone	¶þôÇ»ù±½»ù-ÎìÄÚõ¥	2.159E-9	6.96E-8	1.4257	1.0953	0.7937	-0.3334	yes	down	B(ii)	-	-	-	-	-	-	-	HMDB0251346	Organoheterocyclic compounds	Lactones	Delta valerolactones	-	253.0714922	5.534333333	M+FA-H	C11H12O4	0	56.9	metab_7133	neg_2196	neg	50	2.781	0.4775	3.504	0.3956
N-butyl Pentylone	-	0.0003268	0.0009783	1.3332	1.1965	0.7936	-0.3335	yes	down	B(i)	-	-	-	-	-	-	-	-	-	-	-	-	278.1760034	9.976133333	M+H	C16H23NO3	48.5	0	metab_4173	pos_4174	pos	48.3	3.807	1.024	4.797	1.222
3alpha-Androstanediol glucuronide	3 ¦Á -ÐÛÍé¶þ´¼ÆÏÌÑÌÇÈ©ËáÜÕ	4.876E-6	2.653E-5	1.4763	1.2352	0.7935	-0.3338	yes	down	B(ii)	-	-	-	-	-	-	-	HMDB0246252	Lipids and lipid-like molecules	Steroids and steroid derivatives	Steroidal glycosides	-	467.2645224	6.9188	M-H	C25H40O8	0	86.6	metab_6928	neg_1991	neg	55.6	3.646	1.007	4.595	0.3599
D-Linalool 3-(6''-malonylglucoside)	D-·¼ÕÁ´¼3-£¨6¡¯¡¯-±û¶þõ£ÆÏÌÑÌÇÜÕ£©	2.626E-11	4.29E-9	1.6402	1.2186	0.7933	-0.334	yes	down	B(ii)	-	-	-	-	-	-	-	HMDB0040729	Lipids and lipid-like molecules	Fatty Acyls	Fatty acyl glycosides	-	403.1989285	6.391133333	M+H	C19H30O9	0	42.1	metab_2128	pos_2129	pos	41	3.324	0.4789	4.19	0.4425
3,4-Dimethoxyphenyl-D-glucopyranoside	-	3.681E-8	5.279E-7	1.5853	1.0957	0.7933	-0.3341	yes	down	B(i)	-	-	-	-	-	-	-	-	-	-	-	-	281.1027984	8.548533333	M+H-2H2O	C14H20O8	43.2	0	metab_755	pos_756	pos	46.2	3.588	0.7624	4.523	0.398
Cinnzeylanol	ÎýÀ¼Èâ¹ð´¼	7.752E-7	5.716E-6	1.386	1.1009	0.7933	-0.3341	yes	down	B(ii)	-	-	-	-	-	-	-	HMDB0036010	Lipids and lipid-like molecules	Prenol lipids	Diterpenoids	62394-04-1	429.2130617	6.237966667	M+FA-H	C20H32O7	0	48.5	metab_5489	neg_552	neg	40.5	2.924	0.6584	3.686	0.4838
6'-Hydroxy-O-desmethylangolensin	-	0.0002062	0.0006611	1.1027	1.2702	0.7933	-0.3341	yes	down	B(ii)	C22560	-	-	map00946	Degradation of flavonoids	Metabolism	Biosynthesis of other secondary metabolites	HMDB0041695	Phenylpropanoids and polyketides	Alpha-methyldeoxybenzoin flavonoids	Not Available	-	319.0823236	6.400983333	M+FA-H	C15H14O5	0	46.1	metab_6989	neg_2052	neg	48.7	2.517	0.6573	3.173	0.7776
Pseudoephedrine tert-butyl carbamate	-	9.549E-5	0.0003394	1.275	1.1428	0.7933	-0.3342	yes	down	B(i)	-	-	-	-	-	-	-	-	-	-	-	-	248.1653746	6.415766667	M+H-H2O	C15H23NO3	54.3	0	metab_534	pos_535	pos	49.5	3.15	0.6796	3.971	1.032
Fahfa(7:0/20:4)	-	1.966E-8	3.375E-7	1.9042	1.3387	0.7932	-0.3343	yes	down	B(i)	-	-	-	-	-	-	-	-	-	-	-	-	477.3219233	12.32058333	M+FA-H	C27H44O4	38.3	0	metab_6437	neg_1500	neg	46.6	5.07	1.13	6.392	0.2156
Demissidine	´¹ÇÑ´Î¼î	6.746E-9	1.527E-7	1.8595	1.331	0.793	-0.3346	yes	down	B(ii)	C17735	-	-	map00905	Brassinosteroid biosynthesis	Metabolism	Metabolism of terpenoids and polyketides	HMDB0303382	Lipids and lipid-like molecules	Steroids and steroid derivatives	Steroid lactones	-	463.3430117	13.47265	M-H	C28H48O5	0	54.6	metab_6322	neg_1385	neg	49.3	4.731	1.012	5.966	0.2142
Pentostatin	ÅçË¾Ëû¶¡	1.282E-5	5.956E-5	1.1618	0.8971	0.7927	-0.3352	yes	down	B(ii)	C02267	-	-	-	-	-	-	HMDB0014692	Organoheterocyclic compounds	Imidazodiazepines	Not Available	53910-25-1	249.097949	3.950066667	M-H2O-H	C11H16N4O4	0	58.6	metab_7382	neg_2445	neg	49.4	2.443	0.6336	3.082	0.4779
Elaidic acid	·´ÓÍËá	1.245E-10	1.055E-8	1.7312	1.2374	0.7925	-0.3355	yes	down	B(i)	C01712	Lipids	Fatty acids	-	-	-	-	HMDB0000573	Lipids and lipid-like molecules	Fatty Acyls	Fatty acids and conjugates	112-79-8	341.2695104	11.04538333	M+Hac-H	C18H34O2	86	0	metab_5965	neg_1028	neg	56.5	3.739	0.6291	4.718	0.4071
(6E,8S,10Z)-8-hydroxy-3-oxohexadecadienoic acid	£¨6E£¬8S£¬10Z£©-8-ôÇ»ù-3-Ñõ´úÊ®ÁùÌ¼¶þÏ©Ëá	1.708E-7	1.68E-6	1.4859	1.1477	0.7924	-0.3357	yes	down	B(ii)	-	-	-	-	-	-	-	HMDB0062366	Lipids and lipid-like molecules	Fatty Acyls	Fatty acids and conjugates	-	263.1650602	12.61321667	M-H2O-H	C16H26O4	0	57.5	metab_6114	neg_1177	neg	50.2	3.348	0.6548	4.225	0.6166
Cay10397	-	6.596E-6	3.372E-5	1.3769	0.9849	0.7923	-0.3358	yes	down	B(i)	-	-	-	-	-	-	-	-	-	-	-	-	329.1119628	1.38935	M+H	C17H16N2O5	51.2	0	metab_47	pos_48	pos	44.6	3.075	0.8351	3.881	0.4284
Asp-Arg-Pro	-	2.495E-8	3.937E-7	1.7146	1.1741	0.7922	-0.3361	yes	down	B(i)	-	-	-	-	-	-	-	-	-	-	-	-	385.1869513	5.819033333	M-H	C15H26N6O6	36.9	0	metab_7092	neg_2155	neg	45.1	4.064	0.8492	5.13	0.4647
Diosgenin	ÊíÝ÷ÔíÜÕÔª	4.954E-11	6.667E-9	1.8614	1.4443	0.7919	-0.3367	yes	down	B(ii)	C08898	Steroids	27-Carbon atoms	map01060	Biosynthesis of plant secondary metabolites	Metabolism	Chemical structure transformation maps	HMDB0242671	Lipids and lipid-like molecules	Prenol lipids	Triterpenoids	512-04-9	459.3115337	13.08598333	M+FA-H	C27H42O3	0	45.6	metab_6152	neg_1215	neg	47.4	4.231	0.7637	5.343	0.2291
Byssochlamic acid	Ë¿ÒÂÃ¹Ëá	8.062E-7	5.892E-6	1.4639	1.0749	0.7918	-0.3367	yes	down	B(i)	C09312	-	-	-	-	-	-	HMDB0034262	Phenylpropanoids and polyketides	Coumarins and derivatives	Pyranocoumarins	743-51-1	331.1195467	6.30825	M-H	C18H20O6	52.4	0	metab_8194	neg_3257	neg	47.9	3.393	0.849	4.285	0.3734
N(2)-phenylacetyl-L-glutaminate	N£¨2£©-±½ÒÒõ£»ù-L-¹È°±õ£°·	1.509E-5	6.836E-5	1.3842	1.0323	0.7917	-0.337	yes	down	B(ii)	C05597	-	-	-	-	-	-	HMDB0062645	Organic acids and derivatives	Carboxylic acids and derivatives	Amino acids, peptides, and analogues	-	263.1035546	5.120383333	M-H	C13H16N2O4	0	51.5	metab_7205	neg_2268	neg	48.9	3.242	0.8492	4.095	0.6517
Tenuazonic acid	-	2.019E-5	8.795E-5	1.1005	1.3829	0.7915	-0.3373	yes	down	B(i)	C08511	-	-	-	-	-	-	HMDB0036074	Organoheterocyclic compounds	Pyrrolines	Not Available	27778-66-1;610-88-8	196.0971416	4.534733333	M-H	C10H15NO3	89.5	0	metab_5234	neg_297	neg	56.7	2.145	0.6197	2.71	0.3289
Cholylcitrulline	µ¨õ£¹Ï°±Ëá	7.417E-8	8.814E-7	1.5859	1.3318	0.7913	-0.3376	yes	down	B(ii)	-	-	-	-	-	-	-	HMDB0242383	Not Available	Not Available	Not Available	-	530.3606084	9.779016667	M+H-2H2O	C30H51N3O7	0	79.2	metab_1764	pos_1765	pos	53.1	3.69	0.6947	4.663	0.6718
12-oxo-20-dihydroxy-leukotriene B4	12 -Ñõ- 20 -¶þôÇ»ù-°×ÈýÏ©B4	0.0002082	0.0006648	1.254	1.0767	0.7913	-0.3376	yes	down	B(ii)	-	-	-	-	-	-	-	HMDB0012551	Lipids and lipid-like molecules	Fatty Acyls	Eicosanoids	-	365.1967576	11.66171667	M-H	C20H30O6	0	69.8	metab_6491	neg_1554	neg	52.3	3.087	0.8916	3.901	0.8619
3-Dehydroquinic acid	3 ~ÍÑÇâ¿üÄáËá	2.351E-5	9.987E-5	1.158	1.0142	0.7913	-0.3377	yes	down	B(ii)	C00944	-	-	map01100;map00400;map01110;map01230	Metabolic pathways;Phenylalanine, tyrosine and tryptophan biosynthesis;Biosynthesis of secondary metabolites;Biosynthesis of amino acids	Metabolism;Metabolism;Metabolism;Metabolism	Global and overview maps;Amino acid metabolism;Global and overview maps;Global and overview maps	HMDB0012710	Organic acids and derivatives	Hydroxy acids and derivatives	Alpha hydroxy acids and derivatives	10534-44-8	211.0240433	8.097333333	M+Na-2H	C7H10O6	0	75.3	metab_5726	neg_789	neg	52.8	2.419	0.6149	3.057	0.5642
Neocembrene	ÎåÕëËÉËØ	5.295E-8	6.942E-7	1.6657	1.3526	0.7909	-0.3385	yes	down	B(i)	C09140	-	-	-	-	-	-	LMPR0104190001	-	-	-	31570-39-5	273.2584404	13.66755	M+H	C20H32	90.5	0	metab_1241	pos_1242	pos	56.3	3.978	0.8428	5.03	0.5237
27-Norcholestanehexol	27 -È¥¼×µ¨Íé¼º´¼	1.067E-7	1.159E-6	1.7932	1.2815	0.7908	-0.3386	yes	down	B(ii)	-	-	-	-	-	-	-	HMDB0002157	Lipids and lipid-like molecules	Steroids and steroid derivatives	Bile acids, alcohols and derivatives	91999-66-5	453.3225594	11.60785	M-H	C26H46O6	0	75.2	metab_6020	neg_1083	neg	53.2	4.574	1.102	5.784	0.245
13-[(1-Carboxy-2-hydroxyethyl)amino]-13-oxotridecanoic acid	-	9.56E-6	4.6E-5	1.5169	1.1143	0.7906	-0.3389	yes	down	B(i)	-	-	-	-	-	-	-	-	-	-	-	-	332.2082742	5.014833333	M+H	C16H29NO6	41	0	metab_360	pos_361	pos	45.4	3.886	1.064	4.915	0.6222
Val-Ala-Ser-Asp	-	1.632E-7	1.616E-6	1.2917	1.1834	0.7906	-0.339	yes	down	B(i)	-	-	-	-	-	-	-	-	-	-	-	-	389.1634186	6.5743	M-H	C15H26N4O8	38.2	0	metab_6968	neg_2031	neg	44.6	2.424	0.4248	3.066	0.5234
Cladosporin	Ö¦æßÃ¹ËØ	2.051E-5	8.921E-5	1.5681	1.2359	0.7906	-0.339	yes	down	B(ii)	-	-	-	-	-	-	-	HMDB0250312	Benzenoids	Benzene and substituted derivatives	Benzoic acids and derivatives	-	313.108148	9.247016667	M+Na-2H	C16H20O5	0	63.6	metab_6662	neg_1725	neg	50.2	4.258	1.194	5.386	0.7702
Methyl (3b,11x)-3-Hydroxy-8-oxo-6-eremophilen-12-oate	£¨3b£¬11x£©-3-ôÇ»ù-8-Ñõ´ú-6-ÊÈÈÈ¾úÏ©-12-¼×Ëá¼×õ¥	0.0008816	0.002297	1.2171	1.1802	0.7904	-0.3394	yes	down	B(ii)	-	-	-	-	-	-	-	HMDB0041229	Lipids and lipid-like molecules	Prenol lipids	Sesquiterpenoids	64964-00-7	301.1444296	7.813966667	M+Na-2H	C16H24O4	0	50.2	metab_6816	neg_1879	neg	47.7	3.235	1.058	4.093	1.023
1-O-Caffeoyl-beta-D-glucose	1 - O -¿§·Èõ£»ù- Beta - D -ÆÏÌÑÌÇ	3.41E-6	1.953E-5	1.2642	1.1834	0.7903	-0.3395	yes	down	B(ii)	C10433	-	-	-	-	-	-	HMDB0302440	Lipids and lipid-like molecules	Steroids and steroid derivatives	Stigmastanes and derivatives	-	323.0770532	6.93915	M-H2O-H	C15H18O9	0	42.6	metab_5593	neg_656	neg	47.1	2.623	0.5006	3.319	0.6889
Diethyl 2,2'-methylenebis(3,4-dimethyl-5-pyrrolecarboxylate)	-	1.742E-5	7.762E-5	1.3407	0.9995	0.7902	-0.3396	yes	down	B(i)	-	-	-	-	-	-	-	-	-	-	-	-	347.1974943	10.15083333	M+H	C19H26N2O4	46	0	metab_1733	pos_1734	pos	46.6	3.176	0.885	4.019	0.5664
Nonioside B	-	0.01618	0.03023	1.049	1.5741	0.7902	-0.3398	yes	down	B(ii)	-	-	-	-	-	-	-	HMDB0303582	Organic oxygen compounds	Organooxygen compounds	Carbohydrates and carbohydrate conjugates	-	663.3049444	8.731733333	M+CH3OH+H	C26H46O17	0	79.3	metab_777	pos_778	pos	54	3.427	1.717	4.337	1.29
Cyclopassifloic acid B	»·°¢Î÷¸¥ÂåËáB	7.056E-8	8.563E-7	1.7857	1.299	0.7899	-0.3402	yes	down	B(ii)	-	-	-	-	-	-	-	HMDB0038388	Lipids and lipid-like molecules	Steroids and steroid derivatives	Cycloartanols and derivatives	292167-35-2	565.3744173	11.4735	M+FA-H	C31H52O6	0	61.6	metab_6006	neg_1069	neg	50.3	4.494	1.048	5.689	0.3522
(24S)-24-Ethylbrassinone	£¨24S£©-24-ÒÒ»ùÓÍ²ËËØÍª	5.913E-8	7.557E-7	1.9152	1.3664	0.7899	-0.3402	yes	down	B(ii)	-	-	-	-	-	-	-	HMDB0302393	Lipids and lipid-like molecules	Steroids and steroid derivatives	Stigmastanes and derivatives	-	523.3636025	11.44668333	M+FA-H	C29H50O5	0	45.8	metab_6002	neg_1065	neg	47.8	5.155	1.218	6.526	0.2802
Marinobufagenin	º£ó¸òÜ¶¾ËØ	0.0009174	0.002379	1.2703	1.0062	0.7899	-0.3403	yes	down	B(ii)	C20036	-	-	-	-	-	-	HMDB0254337	Lipids and lipid-like molecules	Steroids and steroid derivatives	Steroid lactones	470-42-8	459.2388589	8.925366667	M+Hac-H	C24H32O5	0	81.6	metab_5820	neg_883	neg	55.8	3.443	1.175	4.359	1.031
6-hydroxy-2-aminopurine	6 -ôÇ»ù- 2 -°±»ùàÑßÊ	9.885E-7	6.926E-6	1.5006	1.1091	0.7898	-0.3404	yes	down	B(i)	C00242	Nucleic acids	Bases	map01100;map01232;map00230	Metabolic pathways;Nucleotide metabolism;Purine metabolism	Metabolism;Metabolism;Metabolism	Global and overview maps;Global and overview maps;Nucleotide metabolism	HMDB0000132	Organoheterocyclic compounds	Imidazopyrimidines	Purines and purine derivatives	73-40-5	150.0409934	3.1404	M-H	C5H5N5O	81.5	0	metab_7428	neg_2491	neg	53.2	3.476	0.9023	4.401	0.3428
Lathyrol	-	2.309E-8	3.786E-7	1.7052	1.1814	0.7898	-0.3404	yes	down	B(i)	C09125	-	-	-	-	-	-	-	-	-	-	34420-19-4	335.2225454	11.3174	M+H	C20H30O4	68.1	0	metab_976	pos_977	pos	49.8	4.013	0.9118	5.081	0.218
N-(p-Hydroxyphenethyl)actinidine	N-£¨¶ÔôÇ»ù±½ÒÒ»ù£©â¨ºïÌÒ¼î	1.818E-10	1.299E-8	1.8102	1.2602	0.7896	-0.3408	yes	down	B(ii)	C09984	-	-	-	-	-	-	HMDB0030347	Benzenoids	Phenols	1-hydroxy-2-unsubstituted benzenoids	15794-92-0	313.1657097	6.3908	M+FA-H	C18H22NO+	0	45	metab_5518	neg_581	neg	45.5	4.072	0.7555	5.157	0.3146
N-(2-hydroxy-2-phenylpropyl)-N'-[3-(2-oxopiperidin-1-yl)phenyl]oxamide	N-£¨2-ôÇ»ù-2-±½»ù±û»ù£©-N'-[3-£¨2-Ñõ´úßßà¤-1-»ù£©±½»ù]²Ýõ£°·	6.18E-7	4.776E-6	1.4885	1.1226	0.7896	-0.3408	yes	down	B(i)	-	-	-	-	-	-	-	-	-	-	-	-	396.1877076	1.571616667	M+H	C22H25N3O4	80.5	0	metab_2560	pos_2561	pos	50.3	3.479	0.7566	4.406	0.6503
2-acetyl-4-nitroindane-1,3-dione	2 -ÒÒõ£»ù- 4 -Ïõ»ùÜáÂú- 1£¬3 -¶þÍª	4.035E-5	0.0001583	1.1058	0.9428	0.7893	-0.3414	yes	down	B(i)	-	-	-	-	-	-	-	-	-	-	-	-	292.0464965	4.7583	M+Hac-H	C11H7NO5	75.6	0	metab_7255	neg_2318	neg	54.2	2.176	0.5465	2.757	0.582
Lipofectin	Àû°û·¢¶¡	1.238E-6	8.365E-6	1.6129	1.2551	0.7893	-0.3414	yes	down	B(ii)	-	-	-	-	-	-	-	HMDB0254118	Lipids and lipid-like molecules	Glycerophospholipids	Not Available	-	803.5487121	13.8834	M+Hac-H	C41H77O9P	0	48.6	metab_6242	neg_1305	neg	44.1	4.086	1.068	5.177	0.4361
Goshonoside F2	-	2.402E-6	1.436E-5	1.4564	1.2321	0.7892	-0.3416	yes	down	B(ii)	-	-	-	-	-	-	-	HMDB0038540	Lipids and lipid-like molecules	Prenol lipids	Terpene glycosides	90851-25-5	543.3178437	7.824216667	M+Hac-H	C26H44O8	0	48.2	metab_5699	neg_762	neg	48	3.29	0.7997	4.169	0.5943
16-a-Hydroxypregnenolone	16 - ¦Á -ôÇ»ùÔÐÏ©´¼Íª	0.0003462	0.001028	1.2839	0.9381	0.789	-0.3418	yes	down	B(ii)	C06390	-	-	-	-	-	-	HMDB0000315	Lipids and lipid-like molecules	Steroids and steroid derivatives	Pregnane steroids	520-88-7	377.2335984	11.01815	M+FA-H	C21H32O3	0	61.7	metab_5750	neg_813	neg	51.3	3.299	1.181	4.181	0.607
Pro-Gln-His	-	3.44E-8	5.044E-7	1.4566	1.102	0.789	-0.3419	yes	down	B(i)	-	-	-	-	-	-	-	-	-	-	-	-	361.1662112	6.33975	M-H2O-H	C16H24N6O5	42.3	0	metab_5506	neg_569	neg	45.2	2.898	0.5724	3.673	0.4593
Starch acetate	´×Ëáµí·Û	2.228E-6	1.356E-5	1.351	0.9735	0.7888	-0.3423	yes	down	B(ii)	-	-	-	-	-	-	-	HMDB0029891	Organic acids and derivatives	Carboxylic acids and derivatives	Tricarboxylic acids and derivatives	-	351.0935127	2.377816667	M+FA-H	C12H18O9	0	49	metab_5062	neg_125	neg	48.2	3.025	0.7632	3.835	0.4842
Glu-Val-Lys	-	2.454E-5	0.0001032	1.4075	0.9979	0.7887	-0.3424	yes	down	B(i)	-	-	-	-	-	-	-	-	-	-	-	-	375.2249938	1.7073	M+H	C16H30N4O6	57.2	0	metab_121	pos_122	pos	48	3.337	0.9748	4.231	0.5727
Polyneuridine aldehyde	-	3.629E-8	5.237E-7	1.58	1.1526	0.7886	-0.3426	yes	down	B(ii)	C11632	-	-	map01110;map00901	Biosynthesis of secondary metabolites;Indole alkaloid biosynthesis	Metabolism;Metabolism	Global and overview maps;Biosynthesis of other secondary metabolites	HMDB0304467	Alkaloids and derivatives	Macroline alkaloids	Not Available	-	383.1981521	9.423566667	M+CH3OH+H	C21H22N2O3	0	54	metab_831	pos_832	pos	47.7	3.466	0.6497	4.395	0.6164
gamma-Glu-Hyp	-	2.756E-6	1.616E-5	1.4837	1.2526	0.7886	-0.3427	yes	down	B(ii)	-	-	-	-	-	-	-	HMDB0029150	Organic acids and derivatives	Carboxylic acids and derivatives	Amino acids, peptides, and analogues	1801529-32-7	261.1089527	1.68505	M+H	C10H16N2O6	0	68.5	metab_105	pos_106	pos	50.9	3.465	0.9401	4.394	0.403
Lycopersiconolide	-	5.493E-9	1.29E-7	1.656	1.1737	0.7885	-0.3429	yes	down	B(ii)	-	-	-	-	-	-	-	HMDB0033677	Lipids and lipid-like molecules	Steroids and steroid derivatives	Steroid lactones	110612-29-8	407.2439247	9.440433333	M+FA-H	C22H34O4	0	56.9	metab_6649	neg_1712	neg	49.3	3.593	0.7297	4.557	0.3873
Glycoursodeoxycholic acid	¸Ê°±ÐÜÈ¥Ñõµ¨Ëá	1.84E-7	1.791E-6	1.7689	1.5289	0.7884	-0.3429	yes	down	B(i)	-	-	-	-	-	-	-	HMDB0000708;LMST05030016	Lipids and lipid-like molecules	Steroids and steroid derivatives	Bile acids, alcohols and derivatives	64480-66-6	450.3225736	11.81963333	M+H	C26H43NO5	92	0	metab_1595	pos_1596	pos	57.4	4.446	0.9548	5.639	0.7348
15-Deoxy-delta12,14-prostaglandin A1	-	1.294E-9	4.974E-8	1.7148	1.2509	0.7883	-0.3432	yes	down	B(i)	-	-	-	-	-	-	-	-	-	-	-	-	319.2277741	9.952816667	M+H	C20H30O3	58.7	0	metab_1751	pos_1752	pos	49.6	3.802	0.7163	4.823	0.4366
Pisatoside	-	3.488E-6	1.992E-5	1.4511	1.0957	0.788	-0.3437	yes	down	B(ii)	-	-	-	-	-	-	-	HMDB0039127	Organic oxygen compounds	Organooxygen compounds	Carbohydrates and carbohydrate conjugates	18814-39-6	226.0718085	6.342833333	M+H-2H2O	C10H15NO7	0	41	metab_2133	pos_2134	pos	46.5	3.439	0.8475	4.364	0.6567
Humulinone	È„²ÝÁéÍª	1.927E-8	3.34E-7	1.5197	1.1314	0.788	-0.3437	yes	down	B(i)	-	-	-	-	-	-	-	HMDB0030105	Lipids and lipid-like molecules	Prenol lipids	Monoterpenoids	981-03-3	377.1976809	8.111866667	M-H	C21H30O6	42.4	0	metab_5730	neg_793	neg	45.4	3.104	0.5794	3.939	0.5244
Protopanaxatriol	Ô­ÈË²ÎÈý´¼	1.114E-12	5.099E-10	2.0061	1.595	0.7878	-0.3441	yes	down	B(ii)	C20716	-	-	map01110;map00999	Biosynthesis of secondary metabolites;Biosynthesis of various plant secondary metabolites	Metabolism;Metabolism	Global and overview maps;Biosynthesis of other secondary metabolites	HMDB0243571	Lipids and lipid-like molecules	Prenol lipids	Triterpenoids	34080-08-5	535.4001946	13.76453333	M+Hac-H	C30H52O4	0	55.8	metab_6275	neg_1338	neg	49.2	4.504	0.6422	5.717	0.5173
5-Hydroxy-4-methoxybisabola-2,10-dien-9-one	5-ôÇ»ù-4-¼×Ñõ»ùË«Ïã¶¹ËØ-2£¬10-¶þÏ©-9-Íª	1.883E-8	3.289E-7	1.6286	1.2306	0.7877	-0.3443	yes	down	B(ii)	-	-	-	-	-	-	-	HMDB0302604	Lipids and lipid-like molecules	Prenol lipids	Sesquiterpenoids	-	311.1864189	7.019116667	M+FA-H	C16H26O3	0	64.8	metab_6915	neg_1978	neg	50.7	3.584	0.8177	4.55	0.2053
8,9-dhet	-	2.135E-6	1.313E-5	1.539	1.2234	0.7876	-0.3444	yes	down	B(i)	C14773	-	-	map00590;map01100;map04726	Arachidonic acid metabolism;Metabolic pathways;Serotonergic synapse	Metabolism;Metabolism;Organismal Systems	Lipid metabolism;Global and overview maps;Nervous system	HMDB0002311	Lipids and lipid-like molecules	Fatty Acyls	Eicosanoids	-	337.2384498	10.86805	M-H	C20H34O4	45.1	0	metab_5953	neg_1016	neg	48.1	3.727	0.962	4.732	0.5574
16-Acetylpriverogenin A	16-ÒÒõ£É½²èÔíÜÕÔªA	0.0001033	0.0003637	1.2947	1.2126	0.7875	-0.3447	yes	down	B(ii)	-	-	-	-	-	-	-	HMDB0034529	Lipids and lipid-like molecules	Prenol lipids	Triterpenoids	26339-85-5	513.3581544	12.77018333	M-H	C32H50O5	0	68.3	metab_6395	neg_1458	neg	51.3	3.142	0.8622	3.99	0.8827
Ser-Ile-Tyr	-	8.539E-7	6.191E-6	1.5432	1.1576	0.787	-0.3455	yes	down	B(i)	-	-	-	-	-	-	-	-	-	-	-	-	382.1982062	5.865833333	M+H	C18H27N3O6	60	0	metab_2209	pos_2210	pos	49.4	3.577	0.9582	4.545	0.2578
5-(2-phenylethynyl)nicotinohydrazide	-	1.647E-8	2.978E-7	1.5435	1.0865	0.787	-0.3456	yes	down	B(i)	-	-	-	-	-	-	-	-	-	-	-	-	237.0878505	4.528733333	M+	C14H11N3O	40.2	0	metab_283	pos_284	pos	43.8	3.295	0.6985	4.187	0.3856
8-Acetoxy-4-acoren-3-one	-	1.137E-6	7.782E-6	1.7804	1.289	0.7869	-0.3458	yes	down	B(ii)	-	-	-	-	-	-	-	HMDB0030974	Organic oxygen compounds	Organooxygen compounds	Carbonyl compounds	185154-95-4	557.3833841	13.94696667	2M+H	C17H26O3	0	44.3	metab_1293	pos_1294	pos	46.6	4.818	1.322	6.123	0.2844
24-Norursa-3,9(11),12-triene	24-Norursa-3,9£¨11£©£¬12-ÈýÏ©	7.169E-5	0.000263	1.5993	1.6006	0.7868	-0.346	yes	down	B(i)	-	-	-	-	-	-	-	-	-	-	-	-	393.3526333	13.24	M+H	C29H44	64.8	0	metab_1420	pos_1421	pos	51.4	4.472	1.325	5.684	1.029
Monic acid	-	3.144E-9	8.991E-8	1.7094	1.1731	0.7868	-0.346	yes	down	B(ii)	-	-	-	-	-	-	-	HMDB0061154	Lipids and lipid-like molecules	Fatty Acyls	Fatty acids and conjugates	-	307.1915728	10.9125	M+H-2H2O	C18H30O6	0	46.6	metab_932	pos_933	pos	45.4	3.745	0.7933	4.76	0.259
Koninginin A	-	4.909E-9	1.214E-7	1.6868	1.1661	0.7867	-0.346	yes	down	B(i)	-	-	-	-	-	-	-	-	-	-	-	-	285.206829	10.50465	M+H	C16H28O4	70.8	0	metab_904	pos_905	pos	52	3.704	0.7771	4.708	0.3397
(2'E,4'Z,7'Z,8E)-Colnelenic acid	£¨2'E£¬4'Z£¬7'Z£¬8E£©-ÑÇÓÍËá	7.48E-9	1.645E-7	1.6666	1.283	0.7867	-0.3461	yes	down	B(ii)	C16320	-	-	map00592;map01110	alpha-Linolenic acid metabolism;Biosynthesis of secondary metabolites	Metabolism;Metabolism	Lipid metabolism;Global and overview maps	HMDB0030996	Lipids and lipid-like molecules	Fatty Acyls	Fatty acids and conjugates	52591-16-9	337.202436	7.529716667	M+FA-H	C18H28O3	0	55.8	metab_6845	neg_1908	neg	49	3.677	0.8099	4.674	0.2341
Cyclopassifloic acid D	»·ÅÁÎ÷·úËáD	5.809E-11	7.183E-9	1.9098	1.3534	0.7867	-0.3462	yes	down	B(ii)	-	-	-	-	-	-	-	HMDB0035948	Organic acids and derivatives	Peptidomimetics	Hybrid peptides	292167-37-4	503.3376649	12.71663333	M-H	C30H48O6	0	66.8	metab_6399	neg_1462	neg	50.9	4.388	0.8082	5.578	0.3021
4-Methyl-2-oxo-2H-chromen-7-yl sulfamate	4 -¼×»ù- 2 -Ñõ´ú- 2H -É«Ï©- 7 -»ù°±»ù»ÇËá¼×õ¥	1.004E-6	7.01E-6	1.4265	1.0495	0.7866	-0.3462	yes	down	B(ii)	-	-	-	-	-	-	-	HMDB0250495	Phenylpropanoids and polyketides	Coumarins and derivatives	Not Available	-	236.0046612	2.365283333	M-H2O-H	C10H9NO5S	0	49.5	metab_7447	neg_2510	neg	47.5	3.049	0.7621	3.876	0.445
Pc(2:0/0:0)	-	5.245E-8	6.915E-7	1.6049	1.1537	0.7866	-0.3463	yes	down	B(i)	-	-	-	-	-	-	-	LMGP01050043	-	-	-	-	300.1200392	3.98175	M+H	C10H22NO7P	49.5	0	metab_2438	pos_2439	pos	48.3	3.631	0.7671	4.616	0.5384
N-(2-ethoxyphenyl)-3-[ethyl(oxan-4-yl)amino]azetidine-1-carboxamide	N-£¨2-ÒÒÑõ»ù±½»ù£©-3-[ÒÒ»ù£¨Ñõ´ú-4-»ù£©°±»ù]µªÔÓ»·¶¡Íé-1-¼×õ£°·	0.0001473	0.000492	1.2254	1.2194	0.7864	-0.3467	yes	down	B(i)	-	-	-	-	-	-	-	-	-	-	-	-	348.2290126	7.66765	M+H	C19H29N3O3	48	0	metab_1987	pos_1988	pos	45.8	2.886	0.9094	3.67	0.6815
NeuNGc	-	2.255E-5	9.652E-5	1.2213	0.9604	0.7862	-0.347	yes	down	B(ii)	C03410	Carbohydrates	Monosaccharides	map00520	Amino sugar and nucleotide sugar metabolism	Metabolism	Carbohydrate metabolism	HMDB0062502	Organic oxygen compounds	Organooxygen compounds	Carbohydrates and carbohydrate conjugates	-	306.0830346	1.271233333	M-H2O-H	C11H19NO10	0	51.2	metab_7544	neg_2607	neg	48.3	2.446	0.5672	3.111	0.6897
Grandifloric acid	-	5.711E-8	7.38E-7	1.3241	1.0372	0.7861	-0.3472	yes	down	B(i)	C17956	-	-	-	-	-	-	-	-	-	-	22338-69-8	363.2176232	8.0524	M+FA-H	C20H30O3	80.6	0	metab_5723	neg_786	neg	55	2.367	0.4195	3.011	0.4895
(8alpha,10beta,11beta)-3-Hydroxy-4,15-dinor-1(5)-xanthen-12,8-olide	£¨8alpha£¬10beta£¬11beta£©-3-ôÇ»ù-4,15-¶þÅµ-1£¨5£©-»ÆÔ­-12,8-ÄÚõ¥	1.133E-7	1.211E-6	1.6655	1.2147	0.7861	-0.3472	yes	down	B(ii)	-	-	-	-	-	-	-	HMDB0037244	Organoheterocyclic compounds	Lactones	Gamma butyrolactones	342372-61-6	447.2750993	9.094883333	2M-H	C13H20O3	0	48	metab_5836	neg_899	neg	47.4	3.91	0.938	4.974	0.3727
7,12-diketolithocholic acid	7£¬12 -¶þÍªµ¨Ëá	3.755E-8	5.307E-7	1.695	1.24	0.786	-0.3474	yes	down	B(i)	-	-	-	-	-	-	-	-	-	-	-	-	449.2541917	7.8948	M+FA-H	C24H36O5	85.9	0	metab_6806	neg_1869	neg	55.5	3.897	0.9112	4.958	0.2884
[6]-Gingerdiol 4'-O-beta-D-glucopyranoside	[6]-½ª¶þ´¼4'-O-beta-D-ßÁà«ÆÏÌÑÌÇÜÕ	9.413E-7	6.687E-6	1.4011	1.0901	0.7858	-0.3477	yes	down	B(ii)	-	-	-	-	-	-	-	HMDB0036122	Organic oxygen compounds	Organooxygen compounds	Carbohydrates and carbohydrate conjugates	-	457.2445706	6.35665	M-H	C23H38O9	0	60.1	metab_5511	neg_574	neg	49.8	2.851	0.5986	3.628	0.6306
BOX A	-	9.08E-7	6.511E-6	1.2851	0.9922	0.7855	-0.3483	yes	down	B(ii)	-	-	-	-	-	-	-	HMDB0004146	Organoheterocyclic compounds	Pyrrolines	Not Available	329314-76-3	223.0718771	3.943633333	M+FA-H	C9H10N2O2	0	41.4	metab_5132	neg_195	neg	46.6	2.454	0.5878	3.124	0.4216
5a-Dihydrotestosterone sulfate	5a -ÁòËá¶þÇâØºÍª	0.0003453	0.001027	1.1468	0.933	0.7855	-0.3484	yes	down	B(ii)	-	-	-	-	-	-	-	HMDB0006278	Lipids and lipid-like molecules	Steroids and steroid derivatives	Sulfated steroids	-	415.1788964	9.02735	M+FA-H	C19H30O5S	0	50.8	metab_6681	neg_1744	neg	47	2.607	0.8171	3.319	0.7759
Tricresyl phosphate	-	0.0002855	0.0008707	1.1938	1.0315	0.7853	-0.3487	yes	down	B(i)	-	-	-	-	-	-	-	HMDB0259135	Organic acids and derivatives	Organic phosphoric acids and derivatives	Phosphate esters	-	386.1509468	4.481116667	M+NH4	C21H21O4P	61.8	0	metab_277	pos_278	pos	45	2.871	0.9834	3.656	0.6626
(9S,10S)-10-hydroxy-9-(phosphonooxy)octadecanoate	£¨9S£¬10S£©-10-ôÇ»ù-9-£¨ì¢õ£»ù£©Ê®°ËËáõ¥	1.328E-5	6.13E-5	1.2417	1.0987	0.7853	-0.3487	yes	down	B(ii)	C15989	-	-	-	-	-	-	HMDB0059632	Lipids and lipid-like molecules	Fatty Acyls	Fatty acids and conjugates	-	377.2072669	6.89175	M-H2O-H	C18H37O7P	0	54.8	metab_5586	neg_649	neg	48	2.604	0.696	3.316	0.5541
Ile-Ile-Ile-Pro	-	1.056E-7	1.153E-6	1.7048	1.325	0.785	-0.3492	yes	down	B(ii)	-	-	-	-	-	-	-	HMDB0304800	Organic acids and derivatives	Carboxylic acids and derivatives	Amino acids, peptides, and analogues	-	513.3262646	11.25968333	M+Hac-H	C23H42N4O5	0	54.1	metab_6518	neg_1581	neg	47	4.053	1.011	5.163	0.2237
[16]-Gingerol	[ 16 ] -½ª·Ó	5.714E-9	1.327E-7	1.9904	1.3895	0.7847	-0.3498	yes	down	B(ii)	-	-	-	-	-	-	-	HMDB0303092	Benzenoids	Phenols	Methoxyphenols	-	479.337517	13.44728333	M+FA-H	C27H46O4	0	59.3	metab_6173	neg_1236	neg	50.7	5.11	1.137	6.512	0.2713
Salicyluric acid	Ë®ÑîÄòËá	4.258E-8	5.798E-7	1.4861	1.1299	0.7845	-0.3501	yes	down	B(i)	C07588	-	-	-	-	-	-	HMDB0000840	Benzenoids	Benzene and substituted derivatives	Benzoic acids and derivatives	487-54-7	196.0607134	5.10525	M+H	C9H9NO4	56.9	0	metab_2307	pos_2308	pos	49	3.011	0.5787	3.838	0.5556
Miserotoxin	Ã×Éª¶¾ÜÕ	0.00242	0.005608	1.1395	0.9793	0.7844	-0.3503	yes	down	B(ii)	C08507	-	-	-	-	-	-	HMDB0254754	Organic oxygen compounds	Organooxygen compounds	Carbohydrates and carbohydrate conjugates	24502-76-9	250.0943124	4.0544	M+H-H2O	C9H17NO8	0	55.7	metab_220	pos_221	pos	47.8	2.82	1.146	3.595	0.8619
Hulupinic acid	ºùÂ«Ëá	9.744E-7	6.859E-6	1.4012	1.0547	0.7844	-0.3504	yes	down	B(i)	-	-	-	-	-	-	-	HMDB0030102	Organic acids and derivatives	Vinylogous acids	Not Available	-	263.1312498	6.81825	M-H	C15H20O4	41.7	0	metab_5578	neg_641	neg	44.4	3.001	0.8077	3.826	0.2897
Coniferaldehyde	ËÉ°ØÈ©	5.186E-7	4.141E-6	1.3912	0.9888	0.784	-0.3511	yes	down	B(ii)	C02666	-	-	map01100;map00940;map01110;map01061	Metabolic pathways;Phenylpropanoid biosynthesis;Biosynthesis of secondary metabolites;Biosynthesis of phenylpropanoids	Metabolism;Metabolism;Metabolism;Metabolism	Global and overview maps;Biosynthesis of other secondary metabolites;Global and overview maps;Chemical structure transformation maps	HMDB0141782	Benzenoids	Phenols	Methoxyphenols	458-36-6;20649-42-7	223.0605982	4.412433333	M+FA-H	C10H10O3	0	42.5	metab_5208	neg_271	neg	47	2.911	0.6634	3.713	0.5348
6-(4-O-beta-D-Glucosyl-3-methyl-trans-but-2-enyl-amino)-purine	6-£¨4-O-¦Â-D-ÆÏÌÇ»ù-3-¼×»ù-·´Ê½-¶¡-2-Ï©»ù-°±»ù£©-àÑßÊ	0.0005097	0.001433	1.0921	0.9148	0.7839	-0.3512	yes	down	B(ii)	C03423	-	-	map01110;map00908	Biosynthesis of secondary metabolites;Zeatin biosynthesis	Metabolism;Metabolism	Global and overview maps;Metabolism of terpenoids and polyketides	HMDB0302640	Lipids and lipid-like molecules	Fatty Acyls	Fatty acyl glycosides	-	380.1556514	3.884016667	M-H	C16H23N5O6	0	43.7	metab_5122	neg_185	neg	47	2.315	0.7756	2.953	0.6845
Pyrenocin a	-	6.413E-6	3.292E-5	1.3811	1.1542	0.7838	-0.3514	yes	down	B(i)	-	-	-	-	-	-	-	-	-	-	-	-	209.0816564	6.633883333	M+H	C11H12O4	45.1	0	metab_2101	pos_2102	pos	46.5	3.104	0.7885	3.96	0.6674
(2E,7E)-6-hydroxy-6-methyl-2-(4-methylpent-3-enyl)nona-2,7-dienedioic acid	-	7.349E-8	8.778E-7	1.4707	1.1088	0.7838	-0.3514	yes	down	B(i)	-	-	-	-	-	-	-	-	-	-	-	-	295.1549073	7.129566667	M-H	C16H24O5	86.4	0	metab_6899	neg_1962	neg	55.8	2.948	0.6815	3.761	0.3528
7,8-Dihydro-3b,6a-dihydroxy-alpha-ionol 9-glucoside	7,8-¶þÇâ-3b£¬6a-¶þôÇ»ù¦Á-×ÏÂÞÀ¼´¼9-ÆÏÌÑÌÇÜÕ	1.632E-6	1.057E-5	1.3928	1.0312	0.7836	-0.3518	yes	down	B(ii)	-	-	-	-	-	-	-	HMDB0041578	Lipids and lipid-like molecules	Fatty Acyls	Fatty acyl glycosides	177261-75-5	411.2025181	7.54985	M+Na-2H	C19H34O8	0	64.8	metab_5664	neg_727	neg	50.7	2.893	0.6302	3.692	0.6699
Cinchonidine	ÐÁ¿ÉÄá¶¡	4.256E-5	0.0001647	1.2271	0.9662	0.7835	-0.352	yes	down	B(ii)	C11379	-	-	map00996;map01063	Biosynthesis of various alkaloids;Biosynthesis of alkaloids derived from shikimate pathway	Metabolism;Metabolism	Biosynthesis of other secondary metabolites;Chemical structure transformation maps	HMDB0030282	Alkaloids and derivatives	Cinchona alkaloids	Not Available	485-71-2	315.1451744	4.08905	M+Na-2H	C19H22N2O	0	48.9	metab_7354	neg_2417	neg	44.8	2.743	0.7383	3.501	0.7275
Pleuromutilin	-	7.891E-9	1.719E-7	1.7517	1.2551	0.783	-0.3529	yes	down	B(i)	C09169	-	-	-	-	-	-	HMDB0248901	Lipids and lipid-like molecules	Prenol lipids	Diterpenoids	125-65-5	379.2489775	11.3174	M+H	C22H34O5	48	0	metab_978	pos_979	pos	45.5	3.962	0.8882	5.06	0.2835
2'-deoxycytidine	-	3.655E-9	9.837E-8	1.6447	1.165	0.783	-0.353	yes	down	B(i)	C00881	Nucleic acids	Nucleosides	map00240;map01100;map02010;map01232	Pyrimidine metabolism;Metabolic pathways;ABC transporters;Nucleotide metabolism	Metabolism;Metabolism;Environmental Information Processing;Metabolism	Nucleotide metabolism;Global and overview maps;Membrane transport;Global and overview maps	HMDB0000014	Nucleosides, nucleotides, and analogues	Pyrimidine nucleosides	Pyrimidine 2''-deoxyribonucleosides	951-77-9	228.0985908	2.517883333	M+H	C9H13N3O4	39.1	0	metab_150	pos_151	pos	45.5	3.474	0.7471	4.437	0.2885
Artemisin	ÝïÊôËØ	4.966E-7	3.986E-6	1.3419	1.0901	0.7828	-0.3533	yes	down	B(ii)	C09344	-	-	-	-	-	-	HMDB0248621	Lipids and lipid-like molecules	Prenol lipids	Terpene lactones	481-05-0	263.1287669	8.965766667	M+H	C15H18O4	0	54.4	metab_2673	pos_2674	pos	49.2	2.627	0.3848	3.356	0.742
3'-Amino-3'-deoxythimidine	3¡ä-°±»ù-3¡ä-ÍÑÑõÄñÜÕ	1.652E-5	7.395E-5	1.4319	1.0277	0.7826	-0.3536	yes	down	B(ii)	-	-	-	-	-	-	-	HMDB0060750	Nucleosides, nucleotides, and analogues	Pyrimidine nucleosides	Pyrimidine 2'',3''-dideoxyribonucleosides	-	224.1037784	4.333933333	M+H-H2O	C10H15N3O4	0	51.5	metab_249	pos_250	pos	48.8	3.478	1	4.444	0.6744
Cavipetin B	2-¶¡Ï©¶þËá£¨2E£©-£¬£¨2E£¬6E£¬10E£¬14E£©-2,6,10,14-ËÄ¼×»ù-2,6,10,14-Ê®ÁùÌ¼ËÄÏ©-1,16-¶þÑÇ»ùõ¥£¨9CI£©	0.0001695	0.0005547	1.2036	0.9334	0.7826	-0.3536	yes	down	B(ii)	-	-	-	-	-	-	-	HMDB0030362	Lipids and lipid-like molecules	Prenol lipids	Diterpenoids	128530-03-0	483.2424404	11.58105	M-H2O-H	C28H38O8	0	58.7	metab_6495	neg_1558	neg	47.8	2.736	0.8663	3.496	0.7158
20-Epi-Eldecalcitol	20 -±í-°¬µØ¹Ç»¯´¼	5.67E-6	2.985E-5	1.5998	1.5599	0.7825	-0.3539	yes	down	B(ii)	-	-	-	-	-	-	-	HMDB0245562	Lipids and lipid-like molecules	Steroids and steroid derivatives	Vitamin D and derivatives	-	492.4061543	13.51598333	M+NH4	C30H50O4	0	61.7	metab_1224	pos_1225	pos	49.9	3.95	1.063	5.048	0.7385
Glutarylcarnitine	Îì¶þõ£Èâ¼î	1.29E-8	2.48E-7	1.5157	1.0794	0.7824	-0.354	yes	down	B(ii)	-	-	-	-	-	-	-	HMDB0013130	Lipids and lipid-like molecules	Fatty Acyls	Fatty acid esters	102636-82-8	258.1345883	7.614333333	M+H-H2O	C12H21NO6	0	48.5	metab_659	pos_660	pos	46.1	3.028	0.6362	3.87	0.4015
Physapubescin	-	2.194E-5	9.424E-5	1.5138	1.3213	0.7824	-0.354	yes	down	B(ii)	-	-	-	-	-	-	-	HMDB0033796	Lipids and lipid-like molecules	Fatty Acyls	Fatty acids and conjugates	74747-52-7	531.2953902	10.88698333	M+H	C30H42O8	0	54.2	metab_930	pos_931	pos	49.4	3.855	1.192	4.927	0.5998
3-Methyl-alpha-ionyl acetate	3 -¼×»ù- ¦Á -×ÏÂÞÀ¼ÍªÒÒËáõ¥	1.15E-9	4.655E-8	1.6216	1.1454	0.7824	-0.354	yes	down	B(ii)	-	-	-	-	-	-	-	HMDB0037631	Lipids and lipid-like molecules	Prenol lipids	Sesquiterpenoids	68555-61-3	215.1801313	13.4901	M+H-2H2O	C16H26O2	0	49.9	metab_1379	pos_1380	pos	47.6	3.315	0.6294	4.237	0.4269
Lpg(o-15:1)	-	3.36E-6	1.926E-5	1.6129	1.2383	0.7822	-0.3544	yes	down	B(i)	-	-	-	-	-	-	-	-	-	-	-	-	453.2623346	12.1943	M-H	C21H43O8P	39.9	0	metab_6074	neg_1137	neg	44.7	4.04	1.088	5.165	0.6715
Fahfa(4:0/20:4)	-	1.701E-9	6.1E-8	1.7235	1.7027	0.7821	-0.3546	yes	down	B(i)	-	-	-	-	-	-	-	-	-	-	-	-	779.5467323	12.2681	2M-H	C24H38O4	51.1	0	metab_6085	neg_1148	neg	46.8	3.715	0.5599	4.75	0.7296
Deoxycorticosterone	ÍÑÑõÆ¤ÖÊÍª	0.001183	0.002977	1.1469	1.2484	0.782	-0.3547	yes	down	B(ii)	C03205	Steroids;Hormones and transmitters	21-Carbon atoms;Steroid hormones	map01100;map00140;map04925	Metabolic pathways;Steroid hormone biosynthesis;Aldosterone synthesis and secretion	Metabolism;Metabolism;Organismal Systems	Global and overview maps;Lipid metabolism;Endocrine system	HMDB0000016	Lipids and lipid-like molecules	Steroids and steroid derivatives	Hydroxysteroids	64-85-7	375.2178342	11.25968333	M+FA-H	C21H30O3	0	76.1	metab_5985	neg_1048	neg	54.4	2.716	0.9387	3.473	0.9582
2,3-Dinor-TXB2	2,3-¶þÕýÄýÑª‡fÍéB2	8.406E-7	6.105E-6	1.4627	1.0289	0.7818	-0.3551	yes	down	B(ii)	-	-	-	-	-	-	-	HMDB0002904	Lipids and lipid-like molecules	Fatty Acyls	Eicosanoids	63250-09-9	377.1717881	5.114233333	M+Cl	C18H30O6	0	50.2	metab_7207	neg_2270	neg	44.4	3.107	0.7878	3.974	0.4734
Casokefamide	¿¨Ë÷°·	0.000551	0.001529	1.4338	1.5349	0.7818	-0.3552	yes	down	B(ii)	-	-	-	-	-	-	-	HMDB0249695	Organic acids and derivatives	Carboxylic acids and derivatives	Amino acids, peptides, and analogues	-	633.2971151	8.477416667	M+H	C33H40N6O7	0	56.8	metab_748	pos_749	pos	45.7	4.148	1.658	5.306	0.6832
Hippuryl-L-arginine	ÂíÄòõ£- L -¾«°±Ëá	7.288E-11	7.938E-9	1.8058	1.3615	0.7817	-0.3552	yes	down	B(ii)	-	-	-	-	-	-	-	HMDB0253174	Organic acids and derivatives	Carboxylic acids and derivatives	Amino acids, peptides, and analogues	-	300.1453334	3.930733333	M+H-2H2O	C15H21N5O4	0	43.6	metab_204	pos_205	pos	48.1	3.818	0.6858	4.884	0.4073
His-Thr-Ala	-	0.0003136	0.0009439	1.3248	1.1007	0.7815	-0.3557	yes	down	B(i)	-	-	-	-	-	-	-	-	-	-	-	-	328.1619355	8.4996	M+H	C13H21N5O5	42.1	0	metab_750	pos_751	pos	46.1	3.355	1.221	4.293	0.709
(3b,6b,8a,12a)-8,12-Epoxy-7(11)-eremophilene-6,8,12-trimethoxy-3-ol	£¨3b£¬6b£¬8a£¬12a£©-8,12-»·Ñõ-7£¨11£©-eremophilene-6,8,12-Èý¼×Ñõ»ù-3-´¼	1.288E-8	2.48E-7	1.7559	1.2842	0.7814	-0.3559	yes	down	B(ii)	-	-	-	-	-	-	-	HMDB0031963	Organoheterocyclic compounds	Naphthofurans	Not Available	-	371.2075282	6.102133333	M+FA-H	C18H30O5	0	40.8	metab_5461	neg_524	neg	47.1	3.942	0.901	5.045	0.3237
Leu-Glu-Tyr	-	1.571E-6	1.029E-5	1.5081	1.0662	0.7813	-0.3561	yes	down	B(i)	-	-	-	-	-	-	-	-	-	-	-	-	424.2094498	5.6745	M+H	C20H29N3O7	71.6	0	metab_2237	pos_2238	pos	50.9	3.34	0.9169	4.275	0.4075
6,7-dimethoxy-quinazoline-2,4-diol	6£¬7-¶þ¼×Ñõ»ùà­ßòßø-2£¬4-¶þ´¼	3.24E-9	9.148E-8	1.6309	1.1555	0.7812	-0.3563	yes	down	B(i)	-	-	-	-	-	-	-	-	-	-	-	-	223.0721381	4.383516667	M+H	C10H10N2O4	43.9	0	metab_258	pos_259	pos	47.2	3.384	0.7019	4.332	0.3807
Arg-Arg-Lys	-	6.172E-9	1.412E-7	1.8566	1.2843	0.781	-0.3566	yes	down	B(i)	-	-	-	-	-	-	-	-	-	-	-	-	459.31186	12.17906667	M+H	C18H38N10O4	46.6	0	metab_1551	pos_1552	pos	46.6	4.387	0.9845	5.617	0.3201
7-methoxycoumarin	-	1.125E-5	5.306E-5	1.3317	1.0186	0.7808	-0.3569	yes	down	B(i)	C09268	-	-	-	-	-	-	HMDB0029758	Phenylpropanoids and polyketides	Coumarins and derivatives	Not Available	531-59-9	209.0816348	5.746283333	M+CH3OH+H	C10H8O3	42.5	0	metab_460	pos_461	pos	47	2.918	0.7493	3.737	0.709
13,14-Dihydro-15-keto-20-ethyl prostaglandin f2alpha	13,14-¶þÇâ-15-Íª-20-ÒÒ»ùÇ°ÁÐÏÙËØf2alpha	1.353E-7	1.41E-6	1.8534	1.3497	0.7807	-0.3571	yes	down	B(ii)	-	-	-	-	-	-	-	HMDB0244515	Lipids and lipid-like molecules	Fatty Acyls	Eicosanoids	-	441.2857213	8.322416667	M+Hac-H	C22H38O5	0	79.8	metab_5759	neg_822	neg	55	4.682	1.204	5.997	0.301
(3beta,5alpha,9alpha,22E,24R)-3,5,9-Trihydroxy-23-methylergosta-7,22-dien-6-one	£¨3beta£¬5alpha£¬9alpha£¬22E£¬24R£©-3,5,9-ÈýôÇ»ù-23-¼×»ùÂó½ÇçÞ-7,22-¶þÏ©-6-Íª	9.326E-7	6.635E-6	1.6228	1.239	0.7807	-0.3572	yes	down	B(ii)	-	-	-	-	-	-	-	HMDB0032669	Lipids and lipid-like molecules	Steroids and steroid derivatives	Ergostane steroids	211486-12-3	503.3376392	10.39723333	M+FA-H	C29H46O4	0	42.8	metab_5921	neg_984	neg	47.3	3.862	0.9973	4.947	0.5808
16,16-dimethyl-pge2	-	2.16E-9	6.96E-8	1.8026	1.2642	0.7806	-0.3574	yes	down	B(i)	-	-	-	-	-	-	-	LMFA03010065	-	-	-	-	379.2489347	10.00871667	M-H	C22H36O5	38.2	0	metab_5888	neg_951	neg	45.8	3.981	0.8785	5.1	0.1989
Polyporusterone G	¿×¾úçÞÍªG	0.0006718	0.001807	1.298	1.329	0.7805	-0.3575	yes	down	B(ii)	-	-	-	-	-	-	-	HMDB0038501	Lipids and lipid-like molecules	Steroids and steroid derivatives	Bile acids, alcohols and derivatives	141360-94-3	505.3171458	9.427966667	M+FA-H	C28H44O5	0	58	metab_6650	neg_1713	neg	48.6	3.407	1.45	4.365	0.3107
2-[(4-sulfooxybenzoyl)amino]acetic acid	2-[£¨4-»Çõ£Ñõ»ù±½¼×õ£»ù£©°±»ù]ÒÒËá	3.383E-5	0.000136	1.1791	0.9991	0.7804	-0.3577	yes	down	B(i)	-	-	-	-	-	-	-	-	-	-	-	-	320.0087006	4.685466667	M+FA-H	C9H9NO7S	60.7	0	metab_7263	neg_2326	neg	50.2	2.303	0.5696	2.951	0.6846
1-(2-Hydroxyethyloxymethyl)-6-phenyl thiothymine	1-£¨2-ôÇÒÒ»ùÑõ»ù¼×»ù£©-6-±½»ùÁò´úÐØÏÙà×à¤	1.236E-9	4.832E-8	1.6938	1.2781	0.7804	-0.3577	yes	down	B(ii)	-	-	-	-	-	-	-	HMDB0253092	Organosulfur compounds	Thioethers	Aryl thioethers	-	309.0879119	9.476066667	M+H	C14H16N2O4S	0	59.8	metab_1788	pos_1789	pos	48.6	3.575	0.6607	4.581	0.5233
Stearidonic Acid ethyl ester	Ó²Ö¬ËÄÏ©ËáÒÒõ¥	6.165E-11	7.38E-9	1.724	1.2535	0.7801	-0.3582	yes	down	B(i)	-	-	-	-	-	-	-	-	-	-	-	-	305.2484443	12.17906667	M+H	C20H32O2	48.5	0	metab_1553	pos_1554	pos	45.5	3.435	0.6447	4.403	0.2965
8,9-ee-14(z)-e	8,9-ee-14£¨z£©-e	5.006E-5	0.0001902	1.3627	1.6242	0.7801	-0.3582	yes	down	B(i)	-	-	-	-	-	-	-	-	-	-	-	-	359.2356375	13.29303333	M+Cl	C20H36O3	75.5	0	metab_6343	neg_1406	neg	48.7	3.172	0.9276	4.066	0.792
(E)-3-[3-methoxy-4-[1-(3,4,5-trimethoxyphenyl)propan-2-yloxy]phenyl]prop-2-enal	-	2.682E-7	2.473E-6	1.6708	1.1889	0.78	-0.3584	yes	down	B(i)	-	-	-	-	-	-	-	-	-	-	-	-	385.1688871	8.518083333	M-H	C22H26O6	42.4	0	metab_6732	neg_1795	neg	38.4	3.908	0.9599	5.01	0.5506
Panthenol	·º´¼	3.906E-7	3.302E-6	1.7568	1.2782	0.7798	-0.3588	yes	down	B(ii)	C05944	-	-	map00770	Pantothenate and CoA biosynthesis	Metabolism	Metabolism of cofactors and vitamins	HMDB0004231	Organic oxygen compounds	Organooxygen compounds	Alcohols and polyols	81-13-0	455.2650947	7.509033333	2M+FA-H	C9H19NO4	0	57.3	metab_5659	neg_722	neg	47.1	4.285	1.153	5.495	0.3276
Trioxilin A3	-	3.353E-8	4.949E-7	1.7693	1.3306	0.7798	-0.3589	yes	down	B(ii)	C14809	-	-	map00590	Arachidonic acid metabolism	Metabolism	Lipid metabolism	HMDB0001977	Lipids and lipid-like molecules	Fatty Acyls	Eicosanoids	68860-46-8	399.2387653	7.019116667	M+FA-H	C20H34O5	0	45.6	metab_7592	neg_2655	neg	47.4	4.075	0.9893	5.226	0.2865
Capsianoside V methyl ester	-	0.0003973	0.001161	1.2604	1.2621	0.7796	-0.3592	yes	down	B(i)	-	-	-	-	-	-	-	-	-	-	-	-	529.2966635	9.68445	M+H	C27H44O10	45.9	0	metab_853	pos_854	pos	45.5	3.063	1.063	3.929	0.8541
1-[2-(hydroxymethyl)pyrrolidin-1-yl]-2-methyldec-8-ene-1,3-dione	1-[2-£¨ôÇ¼×»ù£©ßÁ¿©Íé-1-»ù]-2-¼×»ù¹ï-8-Ï©-1,3-¶þÍª	7.239E-6	3.648E-5	1.5296	1.0455	0.7796	-0.3593	yes	down	B(i)	-	-	-	-	-	-	-	-	-	-	-	-	282.2073529	6.937583333	M+H	C16H27NO3	57.9	0	metab_703	pos_704	pos	49.4	3.547	0.9778	4.55	0.6962
Glycine, N-[1-(phenylacetyl)-L-prolyl]-	¸Ê°±Ëá£¬N-[1-£¨±½ÒÒõ£»ù£©-L-¸¬°±õ£»ù]-	2.385E-6	1.428E-5	1.4856	1.0861	0.7795	-0.3594	yes	down	B(ii)	-	-	-	-	-	-	-	HMDB0252866	Organic acids and derivatives	Carboxylic acids and derivatives	Amino acids, peptides, and analogues	-	349.1405303	4.95445	M+Hac-H	C15H18N2O4	0	46.7	metab_5302	neg_365	neg	44.2	3.333	0.9835	4.276	0.2482
[3-(3-ethylimidazo[4,5-b]pyridin-2-yl)pyrrolidin-1-yl]-(furan-3-yl)methanone	[3-£¨3-ÒÒ»ùßäßò²¢[4,5-b]ßÁà¤-2-»ù£©ßÁ¿©Íé-1-»ù]-£¨ß»à«-3-»ù£©¼×Íª	1.619E-7	1.61E-6	1.4759	1.1219	0.7793	-0.3598	yes	down	B(i)	-	-	-	-	-	-	-	-	-	-	-	-	311.1493806	7.410866667	M+H	C17H18N4O2	57.4	0	metab_635	pos_636	pos	47.6	3.04	0.6193	3.901	0.6369
Auxin	Éú³¤ËØ	8.058E-7	5.892E-6	1.1882	1.0344	0.7793	-0.3598	yes	down	B(ii)	-	-	-	-	-	-	-	HMDB0302181	Organoheterocyclic compounds	Indoles and derivatives	Indolyl carboxylic acids and derivatives	-	195.0290455	4.412433333	M+Na-2H	C10H8NO2-	0	50	metab_7307	neg_2370	neg	47.1	2.083	0.4823	2.673	0.427
His-Asn-Arg	-	0.001217	0.003051	1.2467	0.9728	0.7791	-0.3602	yes	down	B(i)	-	-	-	-	-	-	-	-	-	-	-	-	448.2061534	4.6897	M+Na	C16H27N9O5	40.9	0	metab_312	pos_313	pos	44.2	3.195	1.351	4.101	0.7053
Tyr-Leu	-	4.351E-9	1.106E-7	1.5244	1.1093	0.7791	-0.3602	yes	down	B(i)	-	-	-	-	-	-	-	HMDB0029109	Organic acids and derivatives	Carboxylic acids and derivatives	Amino acids, peptides, and analogues	-	293.1506934	5.593633333	M-H	C15H22N2O4	72.7	0	metab_7121	neg_2184	neg	53.6	2.874	0.5554	3.689	0.4499
N1-trans-Feruloylagmatine	-	3.603E-7	3.098E-6	1.532	1.1642	0.7791	-0.3602	yes	down	B(ii)	C18325	-	-	map01100;map01110;map00999	Metabolic pathways;Biosynthesis of secondary metabolites;Biosynthesis of various plant secondary metabolites	Metabolism;Metabolism;Metabolism	Global and overview maps;Global and overview maps;Biosynthesis of other secondary metabolites	HMDB0037107	Phenylpropanoids and polyketides	Cinnamic acids and derivatives	Hydroxycinnamic acids and derivatives	-	361.1861059	9.2454	M+CH3OH+Na	C15H22N4O3	0	41.6	metab_1809	pos_1810	pos	45	3.304	0.8074	4.241	0.5203
Ethyl 4,4,4-trifluoro-3-oxo-2-(1-thien-3-yl-1-thioureidomethyl)butyrate	-	0.001545	0.003759	1.1487	0.9307	0.779	-0.3603	yes	down	B(i)	-	-	-	-	-	-	-	-	-	-	-	-	355.0405438	1.457316667	M+H	C12H13F3N2O3S2	50.6	0	metab_65	pos_66	pos	47.2	2.813	1.1	3.611	0.8992
6-(9-hydroxy-1,8-dimethylspiro[4.5]dec-7-en-4-yl)-2-methylhept-2-enal	6-£¨9-ôÇ»ù-1,8-¶þ¼×»ùÂÝ[4.5]¹ï-7-Ï©-4-»ù£©-2-¼×»ù¸ý-2-Ï©È©	4.109E-9	1.056E-7	1.6828	1.2508	0.7789	-0.3605	yes	down	B(i)	-	-	-	-	-	-	-	-	-	-	-	-	287.2377602	13.79545	M+H-H2O	C20H32O2	73	0	metab_1262	pos_1263	pos	51.8	3.516	0.7501	4.514	0.3878
Estradiol benzoate	-	0.0002578	0.0007985	1.3482	1.1948	0.7788	-0.3606	yes	down	B(i)	C13444	-	-	-	-	-	-	HMDB0251961	Lipids and lipid-like molecules	Steroids and steroid derivatives	Estrane steroids	50-50-0	377.2084774	8.048916667	M+H	C25H28O3	36	0	metab_1940	pos_1941	pos	43.7	3.349	1.073	4.3	1.001
(2E,5E)-3,5,7-trimethylocta-2,5-dienedioic acid	-	3.386E-8	4.981E-7	1.5239	1.705	0.7786	-0.361	yes	down	B(i)	-	-	-	-	-	-	-	-	-	-	-	-	177.0915664	13.18691667	M+H-2H2O	C11H16O4	56.8	0	metab_1168	pos_1169	pos	48.6	2.99	0.6342	3.84	0.49
4'-Hydroxycilostazol, trans-	-	1.198E-8	2.371E-7	1.838	1.3432	0.7786	-0.3611	yes	down	B(ii)	-	-	-	-	-	-	-	HMDB0247541	Organoheterocyclic compounds	Quinolines and derivatives	Quinolones and derivatives	-	403.2480813	10.0751	M+NH4	C20H27N5O3	0	50.9	metab_1739	pos_1740	pos	46.2	4.262	0.9581	5.474	0.4576
Ala-Met	-	2.369E-5	0.0001006	1.3631	1.264	0.7784	-0.3614	yes	down	B(ii)	-	-	-	-	-	-	-	HMDB0028693	Organic acids and derivatives	Carboxylic acids and derivatives	Amino acids, peptides, and analogues	14486-05-6	275.1035081	6.129016667	M+CH3OH+Na	C8H16N2O3S	0	44.9	metab_2165	pos_2166	pos	46	3.098	0.8853	3.98	0.7247
Thioxanthine monophosphate	àç¶Öµ¥Á×Ëá	3.521E-7	3.045E-6	1.7636	1.3854	0.7773	-0.3634	yes	down	B(ii)	-	-	-	-	-	-	-	HMDB0060876	Organoheterocyclic compounds	Imidazopyrimidines	Purines and purine derivatives	-	286.9592324	1.161866667	M+NH4, M+Na, M+Na-H2O	C5H5N4O5PS	0	42.6	metab_2662	pos_2663	pos	42.1	4.262	1.109	5.483	0.5221
Salicylamide glucuronide	Ë®Ñîõ£°·ÆÏÌÑÌÇÈ©ËáÜÕ	3.984E-5	0.0001567	1.4004	1.3366	0.7772	-0.3637	yes	down	B(ii)	-	-	-	-	-	-	-	HMDB0257458	Organic oxygen compounds	Organooxygen compounds	Carbohydrates and carbohydrate conjugates	-	314.0856369	2.972733333	M+H	C13H15NO8	0	47.8	metab_2484	pos_2485	pos	46.4	3.296	0.9248	4.241	0.8928
2-[(Z)-dodec-6-enyl]-3-hydroxypentanedioic acid	-	1.273E-7	1.348E-6	1.492	1.2051	0.7771	-0.3638	yes	down	B(i)	-	-	-	-	-	-	-	-	-	-	-	-	295.1912241	10.95703333	M-H2O-H	C17H30O5	88.2	0	metab_5958	neg_1021	neg	55.9	2.918	0.6209	3.755	0.5759
8-Amino-7-oxononanoic acid	8 -°±»ù- 7 -Ñõ´úÈÉËá	6.04E-8	7.655E-7	1.3271	1.1837	0.7769	-0.3642	yes	down	B(ii)	C01092	-	-	map01100;map00780;map01240	Metabolic pathways;Biotin metabolism;Biosynthesis of cofactors	Metabolism;Metabolism;Metabolism	Global and overview maps;Metabolism of cofactors and vitamins;Global and overview maps	HMDB0240687	Lipids and lipid-like molecules	Fatty Acyls	Fatty acids and conjugates	682799-71-9	208.0971927	5.3926	M+Na-2H	C9H17NO3	0	62.8	metab_7163	neg_2226	neg	49.9	2.26	0.3988	2.909	0.5249
Pe(34:2)	-	3.08E-5	0.0001254	1.6106	1.6385	0.7764	-0.365	yes	down	B(i)	-	-	-	-	-	-	-	HMDB0008835	Lipids and lipid-like molecules	Glycerophospholipids	Glycerophosphoethanolamines	-	716.5244402	13.13398333	M+H	C39H74NO8P	89.4	0	metab_1161	pos_1162	pos	53.5	4.279	1.454	5.511	0.5169
15-Keto-prostaglandin E2	15 -Íª-Ç°ÁÐÏÙËØE2	7.323E-8	8.771E-7	1.5932	1.2196	0.7762	-0.3656	yes	down	B(ii)	C04707	-	-	map00590	Arachidonic acid metabolism	Metabolism	Lipid metabolism	HMDB0003175	Lipids and lipid-like molecules	Fatty Acyls	Eicosanoids	26441-05-4	395.2074477	7.426883333	M+FA-H	C20H30O5	0	72.2	metab_6855	neg_1918	neg	52.8	3.277	0.7593	4.222	0.4944
Isopulegone caffeate	¿§·ÈËáÒìºú±¡ºÉÍª	0.002596	0.005971	1.1619	1.0079	0.776	-0.3658	yes	down	B(ii)	-	-	-	-	-	-	-	HMDB0029566	Phenylpropanoids and polyketides	Cinnamic acids and derivatives	Hydroxycinnamic acids and derivatives	179694-78-1	375.1812822	12.06286667	M+Hac-H	C19H24O4	0	68.3	metab_6450	neg_1513	neg	52.4	2.942	1.164	3.791	1.128
Leu-Val-Tyr	-	9.615E-7	6.788E-6	1.5295	1.0764	0.7758	-0.3663	yes	down	B(i)	-	-	-	-	-	-	-	-	-	-	-	-	394.23504	5.936483333	M+H	C20H31N3O5	47.7	0	metab_2196	pos_2197	pos	46.6	3.311	0.9229	4.268	0.3873
(20beta)-3,11-dioxoolean-12-en-29-oic acid	£¨20beta£©-3,11-¶þÑõ´úÓÍËá-12-Ï©-29-ÓÍËá	3.213E-5	0.0001303	1.381	1.0642	0.7754	-0.367	yes	down	B(i)	-	-	-	-	-	-	-	-	-	-	-	-	469.3331062	8.942033333	M+H	C30H44O4	35	0	metab_794	pos_795	pos	43	3.031	0.8951	3.909	0.7391
Naproxen O-glucuronide	ÝÁÆÕÉúO -ÆÏÌÑÌÇÈ©ËáÜÕ	1.929E-6	1.205E-5	1.4056	1.0691	0.7749	-0.3678	yes	down	B(ii)	-	-	-	-	-	-	-	HMDB0060923	Organic oxygen compounds	Organooxygen compounds	Carbohydrates and carbohydrate conjugates	-	405.1195099	5.4425	M-H	C20H22O9	0	52.6	metab_7155	neg_2218	neg	48.4	2.827	0.7079	3.648	0.6086
Cofaryloside	¿î¶¬»¨ÜÕ	6.922E-5	0.000255	1.3537	1.0763	0.7749	-0.368	yes	down	B(ii)	-	-	-	-	-	-	-	HMDB0035096	Lipids and lipid-like molecules	Prenol lipids	Terpene glycosides	63558-43-0	495.2598943	6.561816667	M-H2O-H	C26H42O10	0	47.2	metab_6970	neg_2033	neg	49	3.032	0.7705	3.913	1.021
Menatetrenone Epoxide	Î¬ÉúËØ»·Ñõ»¯Îï	7.086E-6	3.578E-5	1.5143	1.2304	0.7748	-0.3681	yes	down	B(ii)	-	-	-	-	-	-	-	HMDB0254438	Lipids and lipid-like molecules	Prenol lipids	Quinone and hydroquinone lipids	-	519.3146556	13.3977	M+Hac-H	C31H40O3	0	53.1	metab_6331	neg_1394	neg	46.6	3.482	0.9786	4.494	0.7159
Lys-His-Thr	-	4.33E-10	2.507E-8	1.8297	1.2747	0.7747	-0.3682	yes	down	B(i)	-	-	-	-	-	-	-	-	-	-	-	-	367.2119569	9.63325	M+H-H2O	C16H28N6O5	35.1	0	metab_1775	pos_1776	pos	43.4	3.869	0.8102	4.994	0.3188
Fuzhuanin B	Üò×©ËØB	1.282E-9	4.97E-8	1.6342	1.1746	0.7746	-0.3684	yes	down	B(i)	-	-	-	-	-	-	-	-	-	-	-	-	284.1139325	4.241416667	M+NH4	C13H14O6	36.9	0	metab_2397	pos_2398	pos	37.9	3.241	0.6181	4.184	0.4946
Methyl 2-(1,5-dihydroxy-3,4-dioxonaphthalen-2-yl)-3-methoxy-5-methylbenzoate	-	1.035E-7	1.133E-6	1.5306	1.1571	0.7744	-0.3688	yes	down	B(i)	-	-	-	-	-	-	-	-	-	-	-	-	367.0820208	1.728416667	M-H	C20H16O7	47.3	0	metab_5050	neg_113	neg	44.1	3.131	0.7658	4.043	0.4291
3-Alpha-Hydroxy-6-Ketocholanic Acid	3 - ¦Á -ôÇ»ù- 6 -Íª»ùµ¨Ëá	0.0001097	0.0003802	1.7207	1.3657	0.7743	-0.369	yes	down	B(i)	-	-	-	-	-	-	-	-	-	-	-	-	373.274702	12.8772	M+H-H2O	C24H38O4	47.3	0	metab_1473	pos_1474	pos	47.7	5.091	1.972	6.575	0.2274
4-Hydroxytetradecanedioylcarnitine	4 -ôÇ»ùÊ®ËÄÍé¶þõ£»ùÈâ¼î	0.01898	0.03466	1.06	1.2182	0.7743	-0.369	yes	down	B(ii)	-	-	-	-	-	-	-	HMDB0241424	Lipids and lipid-like molecules	Fatty Acyls	Fatty acid esters	-	481.2847588	7.975116667	M+ACN+Na	C21H39NO7	0	51.4	metab_1949	pos_1950	pos	44.2	3.036	1.639	3.921	1.428
(S)-[10]-Gingerol	£¨S£© [10]-½ª·Ó	7.876E-7	5.787E-6	1.4725	1.1584	0.7743	-0.3691	yes	down	B(ii)	C17496	-	-	-	-	-	-	HMDB0033616	Benzenoids	Phenols	Methoxyphenols	23513-15-7	355.2280405	10.9125	M+Na-H2O	C21H34O4	0	43.1	metab_1687	pos_1688	pos	45.2	3.001	0.5919	3.876	0.8005
Arg-Pro-Glu	-	2.567E-5	0.0001073	1.3458	1.103	0.7742	-0.3692	yes	down	B(i)	-	-	-	-	-	-	-	-	-	-	-	-	401.2118668	6.588183333	M+H	C16H28N6O6	40.3	0	metab_2105	pos_2106	pos	46.4	2.918	0.8846	3.769	0.6511
N-(4-acetylphenyl)methanesulfonamide	-	5.31E-6	2.824E-5	1.3188	0.9566	0.7742	-0.3693	yes	down	B(i)	-	-	-	-	-	-	-	-	-	-	-	-	212.0380563	4.387283333	M-H	C9H11NO3S	36.3	0	metab_5206	neg_269	neg	43.5	2.705	0.7134	3.494	0.6207
7alpha,12alpha,26-trihydroxycholest-4-en-3-one	7Alpha£¬12Alpha£¬26 -ÈýôÇ»ùµ¨çÞ- 4 -Ï©- 3 -Íª	4.383E-10	2.507E-8	1.8368	1.3801	0.7742	-0.3693	yes	down	B(ii)	-	-	-	-	-	-	-	HMDB0062400	Lipids and lipid-like molecules	Steroids and steroid derivatives	Bile acids, alcohols and derivatives	-	431.3163531	13.21673333	M-H	C27H44O4	0	65.2	metab_6351	neg_1414	neg	50.7	3.901	0.8212	5.039	0.3177
(9R,10S,12Z)-9,10-Dihydroxy-8-oxo-12-octadecenoic acid	£¨9R£¬10S£¬12Z£©-9,10-¶þôÇ»ù-8-Ñõ´ú-12-Ê®°ËÌ¼Ï©Ëá	4.075E-8	5.65E-7	1.6463	1.2803	0.7741	-0.3693	yes	down	B(ii)	-	-	-	-	-	-	-	HMDB0040611	Lipids and lipid-like molecules	Fatty Acyls	Lineolic acids and derivatives	142036-13-3	373.2230964	6.906433333	M+FA-H	C18H32O5	0	43.5	metab_5588	neg_651	neg	47.1	3.438	0.8601	4.441	0.2944
Phe-Asn	-	1.117E-10	9.828E-9	1.6597	1.2884	0.774	-0.3695	yes	down	B(i)	-	-	-	-	-	-	-	HMDB0028990	Organic acids and derivatives	Carboxylic acids and derivatives	Amino acids, peptides, and analogues	39537-20-7	280.1302821	4.031416667	M+H	C13H17N3O4	38	0	metab_2429	pos_2430	pos	45	3.083	0.5418	3.983	0.4426
Dianthoside	-	1.778E-8	3.117E-7	1.5586	1.2381	0.7738	-0.3699	yes	down	B(i)	-	-	-	-	-	-	-	-	-	-	-	-	271.0821472	10.73461667	M+H-H2O	C12H16O8	37	0	metab_919	pos_920	pos	44.7	3.083	0.6056	3.984	0.5925
Phe-Gly-His	-	2.249E-6	1.367E-5	1.4575	1.0986	0.7734	-0.3707	yes	down	B(i)	-	-	-	-	-	-	-	-	-	-	-	-	360.1664113	1.729116667	M+H	C17H21N5O4	70.9	0	metab_2516	pos_2517	pos	50.2	3.236	0.8156	4.184	0.7217
12-hhtre	-	5.002E-9	1.226E-7	1.4656	1.4524	0.7732	-0.3711	yes	down	B(i)	C20388	-	-	-	-	-	-	HMDB0012535	Lipids and lipid-like molecules	Fatty Acyls	Fatty acids and conjugates	54397-84-1	279.1963332	11.4735	M-H	C17H28O3	62.8	0	metab_6509	neg_1572	neg	51.4	2.533	0.3991	3.276	0.5643
Hemiasterlin	°ëÒ¶õ¥ÁÖ	5.012E-9	1.226E-7	1.7445	1.303	0.7731	-0.3713	yes	down	B(ii)	-	-	-	-	-	-	-	HMDB0253082	Organic acids and derivatives	Carboxylic acids and derivatives	Amino acids, peptides, and analogues	-	525.3430608	9.3761	M-H	C30H46N4O4	0	87.1	metab_5856	neg_919	neg	54	3.601	0.8137	4.658	0.3731
14,15beta-dihydroxyklaineanone	14£¬15 ¦Â -¶þôÇ»ùà­ßøÍª	3.151E-7	2.799E-6	1.5309	1.2024	0.773	-0.3715	yes	down	B(i)	-	-	-	-	-	-	-	-	-	-	-	-	395.1713687	5.490366667	M-H	C20H28O8	87.4	0	metab_5382	neg_445	neg	56.3	3.126	0.741	4.044	0.6001
6,8-Dihydroxy-3-(10-hydroxyundecyl)-3,4-dihydro-1H-isochromen-1-one	-	8.946E-13	4.631E-10	1.7542	1.2901	0.7727	-0.3719	yes	down	B(i)	-	-	-	-	-	-	-	-	-	-	-	-	349.2018834	9.118016667	M-H	C20H30O5	36	0	metab_5838	neg_901	neg	45.5	3.152	0.5503	4.079	0.2397
8-Isoprostaglandin E1	8 -ÒìÇ°ÁÐÏÙËØE1	9.748E-10	4.355E-8	1.7783	1.2639	0.7727	-0.3721	yes	down	B(i)	-	-	-	-	-	-	-	HMDB0004686	Lipids and lipid-like molecules	Fatty Acyls	Eicosanoids	21003-46-3	377.2317998	9.952816667	M+Na	C20H34O5	63.8	0	metab_1749	pos_1750	pos	49.9	3.722	0.7654	4.817	0.4529
Indirubin-3'-monoxime	µåÓñºì-3¡ä-ë¿	1.746E-9	6.1E-8	1.6477	1.2058	0.7726	-0.3721	yes	down	B(i)	-	-	-	-	-	-	-	HMDB0253461	Organoheterocyclic compounds	Indoles and derivatives	Hydroxyindoles	-	278.0894361	4.457616667	M+H	C16H11N3O2	44.5	0	metab_2370	pos_2371	pos	43.1	3.259	0.623	4.218	0.5309
Antipyrine	°²Ìæ±ÈÁÖ	9.335E-6	4.524E-5	1.4419	1.1647	0.7726	-0.3722	yes	down	B(ii)	C13244	-	-	-	-	-	-	HMDB0015503	Organoheterocyclic compounds	Azoles	Pyrazoles	60-80-0	233.0926952	7.338716667	M+FA-H	C11H12N2O	0	57.8	metab_6870	neg_1933	neg	50.1	3.156	0.97	4.085	0.5317
Phenobarbital N-glucoside	±½°Í±ÈÍ×ÆÏÌÑÌÇµªÜÕ	8.161E-7	5.946E-6	1.4172	1.2372	0.7726	-0.3723	yes	down	B(ii)	-	-	-	-	-	-	-	HMDB0256406	Organic oxygen compounds	Organooxygen compounds	Carbohydrates and carbohydrate conjugates	-	411.1388712	4.55235	M+H	C18H22N2O9	0	59.9	metab_292	pos_293	pos	49.5	2.799	0.506	3.623	0.808
Leu-Val-Asp	-	1.97E-8	3.375E-7	1.7573	1.3086	0.7724	-0.3725	yes	down	B(i)	-	-	-	-	-	-	-	-	-	-	-	-	346.198341	4.642983333	M+H	C15H27N3O6	61.3	0	metab_307	pos_308	pos	49	3.829	0.9649	4.957	0.1794
Ile-Tyr-Phe	-	0.001737	0.004178	1.2239	1.6316	0.7722	-0.373	yes	down	B(i)	-	-	-	-	-	-	-	-	-	-	-	-	442.2351938	7.693833333	M+H	C24H31N3O5	66.3	0	metab_1982	pos_1983	pos	50.5	3.122	1.403	4.043	0.7947
Cimiciphenone	-	8.354E-5	0.0003019	1.2116	0.8778	0.772	-0.3733	yes	down	B(i)	-	-	-	-	-	-	-	-	-	-	-	-	343.0823971	6.085783333	M-H	C18H16O7	35.8	0	metab_7046	neg_2109	neg	45.8	2.577	0.87	3.338	0.5926
1-cyclohexyl-3-[2-(4-ethoxyphenoxy)ethyl]urea	1-»·¼º»ù-3-[2-£¨4-ÒÒÑõ»ù±½Ñõ»ù£©ÒÒ»ù]ëå	9.618E-5	0.0003414	1.6988	1.5124	0.7718	-0.3737	yes	down	B(i)	-	-	-	-	-	-	-	-	-	-	-	-	307.2024312	9.82615	M+H	C17H26N2O3	70.4	0	metab_982	pos_983	pos	52.8	4.691	1.482	6.078	1.316
2-methylbutyroylcarnitine	-	0.0001543	0.0005126	1.2963	1.0499	0.7718	-0.3738	yes	down	B(i)	-	-	-	-	-	-	-	HMDB0000378;LMFA07070034	Lipids and lipid-like molecules	Fatty Acyls	Fatty acid esters	31023-25-3	246.1709734	5.865833333	M+H	C12H23NO4	47.5	0	metab_1327	pos_1328	pos	47.5	2.854	1.097	3.698	0.4369
Met-Arg-Ile	-	0.006466	0.01343	1.06	1.0531	0.7716	-0.3741	yes	down	B(i)	-	-	-	-	-	-	-	-	-	-	-	-	463.2339134	10.0938	M+FA-H	C17H34N6O4S	40.1	0	metab_6605	neg_1668	neg	43.5	2.699	1.284	3.498	1.072
6-Ketoprostaglandin F1alpha	-	3.041E-8	4.562E-7	1.8023	1.296	0.7714	-0.3744	yes	down	B(i)	C05961	-	-	map00590;map01100	Arachidonic acid metabolism;Metabolic pathways	Metabolism;Metabolism	Lipid metabolism;Global and overview maps	HMDB0002886	Lipids and lipid-like molecules	Fatty Acyls	Eicosanoids	58962-34-8	369.2281585	7.314116667	M-H	C20H34O6	69.7	0	metab_6873	neg_1936	neg	52.6	4.087	1.051	5.298	0.2154
Isopropyl unoprostone	-	2.377E-8	3.814E-7	1.919	1.413	0.7714	-0.3745	yes	down	B(ii)	-	-	-	-	-	-	-	HMDB0253677	Lipids and lipid-like molecules	Fatty Acyls	Eicosanoids	-	469.3171125	9.427966667	M+FA-H	C25H44O5	0	51.6	metab_5859	neg_922	neg	49.8	4.555	1.143	5.905	0.3394
Met-Val-Lys	-	0.0007124	0.001903	1.1572	1.1705	0.7714	-0.3745	yes	down	B(i)	-	-	-	-	-	-	-	-	-	-	-	-	399.2035681	6.391133333	M+Na	C16H32N4O4S	35.2	0	metab_533	pos_534	pos	44.9	2.554	0.8643	3.311	0.9596
4-[2-[(2-Ethyl-2,3-dihydroxybutanoyl)oxymethyl]anilino]-4-oxobutanoic acid	-	6.624E-6	3.382E-5	1.5197	1.1005	0.771	-0.3751	yes	down	B(i)	-	-	-	-	-	-	-	-	-	-	-	-	354.1530475	4.735333333	M+H	C17H23NO7	67.9	0	metab_318	pos_319	pos	49.3	3.391	1.039	4.398	0.5473
Glu-Ile-Ser	-	2.717E-9	8.07E-8	1.7713	1.2623	0.7709	-0.3754	yes	down	B(i)	-	-	-	-	-	-	-	-	-	-	-	-	389.2040701	4.333933333	M+ACN+H	C14H25N3O7	59.2	0	metab_253	pos_254	pos	48.9	3.664	0.8465	4.753	0.2777
4-methyl-alpha-ethyltryptamine	4 -¼×»ù- ¦Á -ÒÒ»ùÉ«°·	6.634E-7	5.059E-6	1.5473	1.1322	0.7709	-0.3754	yes	down	B(i)	-	-	-	-	-	-	-	-	-	-	-	-	203.1550185	6.2451	M+H	C13H18N2	75.1	0	metab_2150	pos_2151	pos	53.3	3.297	0.8975	4.277	0.4855
Coatlin A	-	0.001411	0.003477	1.0944	1.0582	0.7702	-0.3768	yes	down	B(i)	-	-	-	-	-	-	-	-	-	-	-	-	435.1295246	5.510883333	M-H	C21H24O10	41.5	0	metab_7139	neg_2202	neg	46.6	2.627	0.9965	3.411	0.9979
1-(4-hydroxy-1,3-dihydro-2-benzofuran-1-yl)octane-2,3,7-triol	-	9.849E-10	4.355E-8	1.6465	1.18	0.7701	-0.3769	yes	down	B(i)	-	-	-	-	-	-	-	-	-	-	-	-	295.1549601	6.500516667	M-H	C16H24O5	67.9	0	metab_6976	neg_2039	neg	52.4	3.132	0.655	4.067	0.3855
3-butan-2-yl-6-[(4-hydroxyphenyl)methyl]piperazine-2,5-dione	-	1.598E-6	1.04E-5	1.403	1.0776	0.7698	-0.3774	yes	down	B(i)	-	-	-	-	-	-	-	-	-	-	-	-	277.1556771	6.564983333	M+H	C15H20N2O3	48.3	0	metab_2110	pos_2111	pos	48.1	2.749	0.6297	3.571	0.7113
(+)-cis-Khellactone	£¨+£©-Ë³Ê½¿­À­ÄÚõ¥	0.009908	0.0195	1.0051	1.1666	0.7698	-0.3774	yes	down	B(ii)	-	-	-	-	-	-	-	HMDB0243535	Phenylpropanoids and polyketides	Coumarins and derivatives	Pyranocoumarins	-	261.0767013	6.517416667	M-H	C14H14O5	0	54.7	metab_4940	neg_3	neg	47.2	2.488	1.236	3.232	1.106
Methyldienolone	-	3.376E-10	2.059E-8	1.6972	1.209	0.7697	-0.3776	yes	down	B(i)	-	-	-	-	-	-	-	-	-	-	-	-	287.2014352	11.29093333	M+H	C19H26O2	47	0	metab_1649	pos_1650	pos	46.2	3.236	0.6627	4.204	0.3641
5alpha-Dihydrodeoxycorticosterone	5 ¦Á -¶þÇâÍÑÑõÆ¤ÖÊÍª	3.903E-9	1.038E-7	1.6662	1.2123	0.7696	-0.3778	yes	down	B(ii)	C18040	-	-	map00140	Steroid hormone biosynthesis	Metabolism	Lipid metabolism	HMDB0060407	Lipids and lipid-like molecules	Steroids and steroid derivatives	Hydroxysteroids	298-36-2	377.2331856	10.65921667	M+FA-H	C21H32O3	0	45.1	metab_6567	neg_1630	neg	47.5	3.247	0.7349	4.219	0.3622
Diofenolan	±½³æÃÑ	3.72E-8	5.285E-7	1.7033	1.1956	0.7695	-0.378	yes	down	B(i)	-	-	-	-	-	-	-	-	-	-	-	-	345.1343053	7.79705	M+FA-H	C18H20O4	67.6	0	metab_5694	neg_757	neg	52.6	3.709	0.8897	4.82	0.5154
Dioctyl phthalate	ÁÚ±½¶þ¼×Ëá¶þÐÁõ¥	1.096E-9	4.588E-8	1.9647	1.4122	0.7695	-0.378	yes	down	B(ii)	C03690	-	-	map05207	Chemical carcinogenesis - receptor activation	Human Diseases	Cancer: overview	HMDB0251427	Benzenoids	Benzene and substituted derivatives	Benzoic acids and derivatives	117-81-7	779.5469099	11.39391667	2M-H	C24H38O4	0	72.8	metab_7580	neg_2643	neg	48.7	4.51	0.9015	5.861	0.6662
Serotonin o-sulfate	-	5.932E-5	0.0002221	1.0984	0.8799	0.7695	-0.378	yes	down	B(i)	-	-	-	-	-	-	-	HMDB0258257	Organoheterocyclic compounds	Indoles and derivatives	Tryptamines and derivatives	-	255.0447571	4.60215	M-H	C10H12N2O4S	46.9	0	metab_7279	neg_2342	neg	47.1	2.063	0.6251	2.681	0.5898
7-Hydroxychlorpromazine	7 -ôÇ»ùÂÈ±ûàº	2.691E-7	2.473E-6	1.3998	1.0274	0.7692	-0.3786	yes	down	B(i)	-	-	-	-	-	-	-	HMDB0060991	Organoheterocyclic compounds	Benzothiazines	Phenothiazines	-	333.0829708	3.875733333	M-H	C17H19ClN2OS	40.5	0	metab_5119	neg_182	neg	40.8	2.689	0.7047	3.496	0.3984
Soyasaponin bb	-	0.005716	0.01202	1.2068	0.9907	0.769	-0.3789	yes	down	B(i)	C08983	-	-	-	-	-	-	HMDB0034649	Lipids and lipid-like molecules	Prenol lipids	Terpene glycosides	51330-27-9	943.5287152	10.93691667	M+H	C48H78O18	91.4	0	metab_1684	pos_1685	pos	56.1	3.213	1.523	4.178	1.28
2-Methyl-5-(8,11-pentadecadienyl)-1,3-benzenediol	2-¼×»ù-5-£¨8,11-Ê®ÎåÌ¼¶þÏ©»ù£©-1,3-±½¶þ´¼	9.477E-6	4.583E-5	1.5354	1.1492	0.769	-0.379	yes	down	B(ii)	-	-	-	-	-	-	-	HMDB0038909	Benzenoids	Phenols	Benzenediols	50423-14-8	313.2542068	13.13398333	M+H-H2O	C22H34O2	0	54.1	metab_1156	pos_1157	pos	46.7	3.462	1.156	4.502	0.3556
Palmyrolide A	×ØéµÄÚõ¥A	5.759E-5	0.0002165	1.3314	1.2261	0.7688	-0.3794	yes	down	B(i)	-	-	-	-	-	-	-	-	-	-	-	-	338.2700108	9.017283333	M+H	C20H35NO3	39.6	0	metab_800	pos_801	pos	45.4	2.952	0.9608	3.84	0.7347
5-Hydroxyferulic acid	5 -ôÇ»ù°¢ÎºËá	2.661E-9	8.034E-8	1.7491	1.2773	0.7687	-0.3796	yes	down	B(ii)	C05619	-	-	map01100;map00940;map01110;map01061	Metabolic pathways;Phenylpropanoid biosynthesis;Biosynthesis of secondary metabolites;Biosynthesis of phenylpropanoids	Metabolism;Metabolism;Metabolism;Metabolism	Global and overview maps;Biosynthesis of other secondary metabolites;Global and overview maps;Chemical structure transformation maps	HMDB0035484	Phenylpropanoids and polyketides	Cinnamic acids and derivatives	Hydroxycinnamic acids and derivatives	1782-55-4;110642-42-7	269.066619	3.829966667	M+Hac-H	C10H10O5	0	63.8	metab_5117	neg_180	neg	52.1	3.595	0.8106	4.677	0.3866
Aclacinomycin S	-	3.106E-9	8.937E-8	1.8691	1.7968	0.7686	-0.3796	yes	down	B(ii)	C18635	-	-	map01110;map01057	Biosynthesis of secondary metabolites;Biosynthesis of type II polyketide products	Metabolism;Metabolism	Global and overview maps;Metabolism of terpenoids and polyketides	HMDB0247947	Phenylpropanoids and polyketides	Anthracyclines	Not Available	-	699.2868905	11.2156	M+	C36H45NO13	0	56.8	metab_966	pos_967	pos	50	4.053	0.7442	5.273	0.7882
7-(1,2-dihydroxyethyl)-4,8-dihydroxy-6-methoxy-3,4-dihydro-2H-naphthalen-1-one	-	4.277E-10	2.507E-8	1.5552	1.1614	0.7681	-0.3807	yes	down	B(i)	-	-	-	-	-	-	-	-	-	-	-	-	267.0873485	4.897566667	M-H	C13H16O6	72.6	0	metab_7236	neg_2299	neg	52.1	2.772	0.5577	3.609	0.3645
Cis-Neoxanthin	-	2.858E-7	2.574E-6	1.5571	1.1726	0.768	-0.3807	yes	down	B(ii)	C13431	-	-	map01100;map00906;map01110	Metabolic pathways;Carotenoid biosynthesis;Biosynthesis of secondary metabolites	Metabolism;Metabolism;Metabolism	Global and overview maps;Metabolism of terpenoids and polyketides;Global and overview maps	HMDB0302969	Lipids and lipid-like molecules	Prenol lipids	Tetraterpenoids	-	583.410659	11.06553333	M+H-H2O	C40H56O4	0	72.8	metab_954	pos_955	pos	49.5	3.096	0.7187	4.031	0.6646
Glu-Arg-Pro	-	7.583E-9	1.66E-7	1.7966	1.2995	0.768	-0.3808	yes	down	B(i)	-	-	-	-	-	-	-	-	-	-	-	-	399.2024659	5.929116667	M-H	C16H28N6O6	50.9	0	metab_7075	neg_2138	neg	47.5	3.804	0.9147	4.953	0.3558
Gly-Ser-Trp	-	8.887E-8	1.011E-6	1.6534	1.2582	0.7679	-0.3811	yes	down	B(i)	-	-	-	-	-	-	-	-	-	-	-	-	349.1517986	4.578283333	M+H	C16H20N4O5	44	0	metab_2359	pos_2360	pos	46.6	3.523	0.7733	4.588	0.7285
Prostaglandin K1	-	1.414E-6	9.373E-6	1.5367	1.6489	0.7678	-0.3812	yes	down	B(i)	-	-	-	-	-	-	-	LMFA03010170	-	-	-	-	333.2070387	12.56028333	M-H2O-H	C20H32O5	65.8	0	metab_6111	neg_1174	neg	52.1	3.237	0.896	4.216	0.5861
(3R)-3-Hydroxy-N-[(3S)-2-oxooxolan-3-yl]butanamide	£¨3R£©-3-ôÇ»ù-N-[£¨3S£©-2-Ñõ´úÍé-3-»ù]¶¡õ£°·	6.375E-5	0.0002365	1.3412	1.1271	0.7677	-0.3814	yes	down	B(ii)	-	-	-	-	-	-	-	HMDB0243607	Organic acids and derivatives	Carboxylic acids and derivatives	Amino acids, peptides, and analogues	-	246.0994636	5.8774	M+Hac-H	C8H13NO4	0	65.1	metab_7082	neg_2145	neg	51.2	2.961	0.9839	3.857	0.7326
Norketamine	È¥¼×ÂÈ°·Íª	5.412E-6	2.869E-5	1.4361	1.2889	0.7676	-0.3816	yes	down	B(ii)	-	-	-	-	-	-	-	HMDB0060549	Benzenoids	Benzene and substituted derivatives	Halobenzenes	-	258.0478127	4.187233333	M+Cl	C12H14ClNO	0	62.8	metab_5179	neg_242	neg	44.8	3.068	0.851	3.997	0.7122
Goshonoside F6	¸²Åè×ÓÜÕF6	0.0006991	0.001875	1.1183	1.0402	0.7675	-0.3818	yes	down	B(ii)	-	-	-	-	-	-	-	HMDB0038542	Lipids and lipid-like molecules	Prenol lipids	Terpene glycosides	138614-60-5	615.337981	9.2867	M-H	C31H52O12	0	72.5	metab_6658	neg_1721	neg	51.6	2.363	0.909	3.079	0.7634
(2S,3S,4R)-3,4,4',7-Tetrahydroxyflavan	£¨2S£¬3S£¬4R£©-3,4,4'£¬7-ËÄôÇ»ù»ÆÍé	3.175E-5	0.0001291	1.2019	1.4335	0.7674	-0.382	yes	down	B(ii)	-	-	-	-	-	-	-	HMDB0040828	Phenylpropanoids and polyketides	Flavonoids	Flavans	149820-44-0	319.0822524	5.998416667	M+FA-H	C15H14O5	0	48.8	metab_7064	neg_2127	neg	49.1	2.286	0.5772	2.979	0.7644
Asp-Pro-Val	-	3.639E-9	9.837E-8	1.7175	1.2975	0.7673	-0.3821	yes	down	B(i)	-	-	-	-	-	-	-	-	-	-	-	-	330.1670252	4.6648	M+H	C14H23N3O6	92.2	0	metab_308	pos_309	pos	56.7	3.423	0.8184	4.461	0.2529
Tyr-Ser	-	2.139E-10	1.451E-8	1.7492	1.2351	0.7669	-0.3829	yes	down	B(i)	-	-	-	-	-	-	-	HMDB0029114	Organic acids and derivatives	Carboxylic acids and derivatives	Amino acids, peptides, and analogues	-	269.1138176	3.956183333	M+H	C12H16N2O5	66.3	0	metab_208	pos_209	pos	51.3	3.448	0.7079	4.496	0.3836
9,11-dideoxy-9alpha,11alpha-epoxymethanoprostaglandin f2alpha	9,11-Ë«ÍÑÑõ-9¦Á£¬11¦Á-»·Ñõ¼×»ùÇ°ÁÐÏÙËØf2alpha	5.141E-10	2.8E-8	1.7215	1.2307	0.7665	-0.3836	yes	down	B(i)	-	-	-	-	-	-	-	-	-	-	-	-	351.2541894	10.35775	M+H	C21H34O4	61.3	0	metab_1718	pos_1719	pos	49.6	3.28	0.7298	4.279	0.2585
Tyr-Pro-Arg	-	0.003616	0.007985	1.1154	0.9926	0.7662	-0.3842	yes	down	B(i)	-	-	-	-	-	-	-	-	-	-	-	-	493.2442577	6.147216667	M+Hac-H	C20H30N6O5	39.6	0	metab_7031	neg_2094	neg	45.6	2.632	0.9223	3.435	1.376
3-(2-Hydroxyethyl)histidine	3-£¨2-ôÇÒÒ»ù£©×é°±Ëá	6.889E-10	3.455E-8	1.5472	1.2008	0.7662	-0.3842	yes	down	B(ii)	-	-	-	-	-	-	-	HMDB0245773	Organic acids and derivatives	Carboxylic acids and derivatives	Amino acids, peptides, and analogues	-	198.0875988	1.728416667	M-H	C8H13N3O3	0	50.9	metab_7465	neg_2528	neg	48.2	2.681	0.4578	3.499	0.5238
7-Hydroxy-8,11,13-abietatrien-19-oic acid	-	7.801E-11	8.066E-9	1.7718	1.2785	0.7662	-0.3842	yes	down	B(i)	-	-	-	-	-	-	-	-	-	-	-	-	361.2041813	10.11188333	M+FA-H	C20H28O3	39.8	0	metab_5902	neg_965	neg	45	3.313	0.6014	4.324	0.4926
Imidazolone A	ßäßòßøÍªA	3.732E-5	0.0001484	1.5285	1.3443	0.7661	-0.3843	yes	down	B(ii)	-	-	-	-	-	-	-	HMDB0253421	Organic acids and derivatives	Carboxylic acids and derivatives	Amino acids, peptides, and analogues	-	360.1846515	8.784016667	M+ACN+H	C12H22N4O6	0	69.2	metab_782	pos_783	pos	50.7	3.705	1.374	4.836	0.3673
Glutamyl pyruvate	¹È°±õ£±ûÍªËá	0.0002393	0.0007484	1.3678	1.0983	0.7659	-0.3848	yes	down	B(ii)	-	-	-	-	-	-	-	HMDB0252814	Organic acids and derivatives	Carboxylic acids and derivatives	Amino acids, peptides, and analogues	-	259.0933596	3.905833333	M+ACN+H	C8H11NO6	0	41.3	metab_201	pos_202	pos	46.7	3.16	1.224	4.126	0.739
4-Acetyl-2-prenylphenol glucoside	4 -ÒÒõ£»ù- 2 -ÒìÎìÏ©»ù±½·ÓÆÏÌÑÌÇÜÕ	6.323E-5	0.000235	1.3546	1.1451	0.7658	-0.3849	yes	down	B(ii)	-	-	-	-	-	-	-	HMDB0038282	Organic oxygen compounds	Organooxygen compounds	Carbohydrates and carbohydrate conjugates	-	408.1993357	4.76005	M+ACN+H	C19H26O7	0	54.2	metab_323	pos_324	pos	47.9	3.025	1.007	3.95	0.7715
(4Z,7Z,10Z,13Z,16Z)-19,20-Dihydroxydocosa-4,7,10,13,16-pentaenoylcarnitine	£¨4Z£¬7Z£¬10Z£¬13Z£¬16Z£©-19,20-¶þôÇ»ù¶þÊ®¶þÍé»ù-4,7,10,13,16-ÎìÏ©õ£»ùÈâ¼î	3.734E-5	0.0001484	1.4653	1.364	0.7658	-0.385	yes	down	B(ii)	-	-	-	-	-	-	-	HMDB0241611	Lipids and lipid-like molecules	Fatty Acyls	Fatty acid esters	-	504.329403	11.00128333	M-H	C29H47NO6	0	60.4	metab_6535	neg_1598	neg	46.7	3.292	1.189	4.299	0.476
Arg-Asp-Leu	-	3.617E-8	5.237E-7	1.8245	1.3101	0.7656	-0.3854	yes	down	B(i)	-	-	-	-	-	-	-	-	-	-	-	-	401.2180574	5.585566667	M-H	C16H30N6O6	72.3	0	metab_5391	neg_454	neg	52	4.007	1.049	5.234	0.348
Asn-Thr-Leu	-	1.068E-5	5.079E-5	1.4069	1.1398	0.7656	-0.3854	yes	down	B(i)	-	-	-	-	-	-	-	-	-	-	-	-	345.177637	4.393733333	M-H	C14H26N4O6	59.8	0	metab_7310	neg_2373	neg	49.9	2.867	0.9521	3.745	0.4242
20-ethyl-PGE2	20-ÒÒ»ù-PGE2	1.503E-9	5.635E-8	1.862	1.2716	0.7651	-0.3863	yes	down	B(i)	-	-	-	-	-	-	-	LMFA03010174	-	-	-	-	363.2537145	12.1544	M+H-H2O	C22H36O5	61.4	0	metab_1557	pos_1558	pos	49.2	3.885	0.9154	5.078	0.2692
5'-N-Ethylcarboxamidoadenosine	5 ' - N -ÒÒ»ù°±»ùÏÙÜÕ	1.286E-11	3.269E-9	1.8962	1.3258	0.765	-0.3864	yes	down	B(ii)	-	-	-	-	-	-	-	HMDB0255498	Nucleosides, nucleotides, and analogues	Purine nucleosides	Not Available	-	273.1091011	1.7073	M+H-2H2O	C12H16N6O4	0	41.2	metab_115	pos_116	pos	45	3.757	0.7207	4.911	0.3784
Androstendiol	ÐÛÏ©¶þ´¼	3.948E-6	2.224E-5	1.5276	1.4528	0.7648	-0.3868	yes	down	B(ii)	-	-	-	-	-	-	-	HMDB0248415	Lipids and lipid-like molecules	Steroids and steroid derivatives	Androstane steroids	-	335.2226975	10.24106667	M+FA-H	C19H30O2	0	43	metab_5911	neg_974	neg	47.7	3.252	0.9571	4.252	0.6429
N-ethyl-2-(4-ethyl-2-morpholin-4-yl-6-oxopyrimidin-1-yl)-N-phenylacetamide	N-ÒÒ»ù-2-£¨4-ÒÒ»ù-2-Âðßø-4-»ù-6-Ñõ´úà×à¤-1-»ù£©-N-±½»ùÒÒõ£°·	1.343E-9	5.078E-8	1.6715	1.2125	0.7647	-0.387	yes	down	B(i)	-	-	-	-	-	-	-	-	-	-	-	-	371.207636	8.837283333	M+H	C20H26N4O3	51.6	0	metab_1850	pos_1851	pos	46.4	3.094	0.5762	4.046	0.5811
1,2-Di-O-myristoyl-3-O-(6-sulfoquinovopyranosyl)glycerol	1,2-¶þ-O-Èâ¶¹Þ¢õ£»ù-3-O-£¨6-»Ç»ùà­ßøßÁà«õ£»ù£©¸ÊÓÍ	9.11E-13	4.631E-10	1.9389	1.8245	0.7645	-0.3875	yes	down	B(ii)	-	-	-	-	-	-	-	HMDB0031687	Lipids and lipid-like molecules	Glycerolipids	Glycosylglycerols	-	773.4302273	13.11163333	M+Cl	C37H70O12S	0	53.8	metab_6361	neg_1424	neg	48.2	3.765	0.4718	4.925	0.6819
Betulinic acid	°×èëÖ¬Ëá	5.12E-7	4.095E-6	1.5906	1.1828	0.7644	-0.3876	yes	down	B(ii)	C08619	-	-	-	-	-	-	HMDB0030094	Lipids and lipid-like molecules	Prenol lipids	Triterpenoids	472-15-1	479.3499884	10.17731667	M+Na	C30H48O3	0	62.8	metab_1731	pos_1732	pos	51.9	3.322	0.7134	4.346	0.8788
Ketorolac	Íª¿©Ëá	0.000598	0.001644	1.2133	1.0993	0.7644	-0.3877	yes	down	B(i)	C07062	-	-	-	-	-	-	HMDB0014608;PW_C008970	Organic oxygen compounds	Organooxygen compounds	Carbonyl compounds	74103-06-3;66635-83-4	273.1242323	10.63093333	M+NH4	C15H13NO3	51	0	metab_1704	pos_1705	pos	45	2.689	1.114	3.518	0.722
Leu-Val-Asn	-	3.652E-6	2.08E-5	1.5614	1.1678	0.764	-0.3884	yes	down	B(i)	-	-	-	-	-	-	-	-	-	-	-	-	345.2143849	4.195366667	M+H	C15H28N4O5	36.5	0	metab_2406	pos_2407	pos	44.2	3.392	1.064	4.44	0.5038
Fluvoxamino acid	-	2.326E-8	3.787E-7	1.5821	1.2083	0.7635	-0.3893	yes	down	B(ii)	-	-	-	-	-	-	-	HMDB0060950	Benzenoids	Benzene and substituted derivatives	Trifluoromethylbenzenes	88699-91-6	317.1121548	5.603866667	M-H	C14H17F3N2O3	0	43.4	metab_5397	neg_460	neg	47.1	3.041	0.7095	3.983	0.5011
6-[4-(2-cyclohexylacetyl)piperazin-1-yl]-2-phenylpyridazin-3-one	6-[4-£¨2-»·¼º»ùÒÒõ£»ù£©ßßàº-1-»ù]-2-±½»ùßÕàº-3-Íª	1.291E-10	1.074E-8	1.8922	1.3362	0.7631	-0.39	yes	down	B(i)	-	-	-	-	-	-	-	-	-	-	-	-	381.2285023	9.850733333	M+H	C22H28N4O2	35	0	metab_1754	pos_1755	pos	44	3.798	0.7811	4.977	0.4332
DG(5-iso PGF2VI/0:0/8:0)	-	3.564E-9	9.749E-8	1.8151	1.369	0.763	-0.3902	yes	down	B(ii)	-	-	-	-	-	-	-	HMDB0297154	Not Available	Not Available	Not Available	-	525.3433888	9.832366667	M-H	C29H50O8	0	40.6	metab_5883	neg_946	neg	45.6	3.703	0.8964	4.853	0.3204
Thromboxane B3	ÑªË¨ËØB3	1.009E-9	4.395E-8	1.8187	1.2764	0.7627	-0.3908	yes	down	B(ii)	-	-	-	-	-	-	-	HMDB0005099	Lipids and lipid-like molecules	Fatty Acyls	Eicosanoids	71953-80-5	367.2125309	7.203	M-H	C20H32O6	0	68.7	metab_6887	neg_1950	neg	51.7	3.645	0.8581	4.779	0.2513
Milbemycin alpha9	-	5.518E-5	0.0002076	1.6996	1.4913	0.7626	-0.3911	yes	down	B(ii)	-	-	-	-	-	-	-	HMDB0254726	Phenylpropanoids and polyketides	Macrolides and analogues	Milbemycins	-	637.3253936	7.819516667	M+	C36H47NO9	0	81	metab_682	pos_683	pos	55.4	4.445	1.507	5.829	1.114
Peramine	²¨°·	6.65E-7	5.062E-6	1.4172	1.1368	0.7626	-0.3911	yes	down	B(ii)	-	-	-	-	-	-	-	HMDB0256303	Organoheterocyclic compounds	Pyrrolopyrazines	Not Available	-	228.123716	5.432266667	M-H2O-H	C12H17N5O	0	41.9	metab_7159	neg_2222	neg	44.8	2.582	0.6195	3.386	0.6269
7a-Hydroxy-5b-cholanic acid	7a-ôÇ»ù-5b-µ¨ÍéËá	1.378E-11	3.319E-9	2.001	1.427	0.7623	-0.3915	yes	down	B(ii)	-	-	-	-	-	-	-	HMDB0002492	Lipids and lipid-like molecules	Steroids and steroid derivatives	Bile acids, alcohols and derivatives	28083-34-3	435.311428	12.48023333	M+Hac-H	C24H40O3	0	70.3	metab_6104	neg_1167	neg	52.6	4.07	0.8261	5.339	0.3098
Clinprost	¿ËÁÖÇ°ÁÐËØ	1.619E-8	2.956E-7	1.756	1.3271	0.7623	-0.3916	yes	down	B(ii)	-	-	-	-	-	-	-	HMDB0250326	Lipids and lipid-like molecules	Prenol lipids	Monoterpenoids	-	409.2595755	10.11188333	M+FA-H	C22H36O4	0	41.3	metab_6602	neg_1665	neg	46.5	3.556	0.909	4.665	0.3452
7-Amino-4-(trifluoromethyl)coumarin	7-°±»ù-4-£¨Èý·ú¼×»ù£©Ïã¶¹ËØ	0.005021	0.01068	1.0384	1.5368	0.7619	-0.3923	yes	down	B(ii)	-	-	-	-	-	-	-	HMDB0250491	Phenylpropanoids and polyketides	Coumarins and derivatives	Not Available	-	274.0332582	3.93375	M+FA-H	C10H6F3NO2	0	44.9	metab_7386	neg_2449	neg	48.2	2.378	1.213	3.121	0.8538
Ala-His-Lys	-	2.167E-8	3.615E-7	1.7931	1.3542	0.7619	-0.3923	yes	down	B(i)	-	-	-	-	-	-	-	-	-	-	-	-	353.1969649	7.4145	M-H	C15H26N6O4	75.5	0	metab_5641	neg_704	neg	52.6	3.757	0.9918	4.931	0.2885
5-(Benzyloxy)-2-(hydroxymethyl)pyridin-4-ol	-	0.0001003	0.0003547	1.4819	1.2199	0.7617	-0.3927	yes	down	B(i)	-	-	-	-	-	-	-	-	-	-	-	-	249.1242513	5.46065	M+NH4	C13H13NO3	63.8	0	metab_427	pos_428	pos	50.8	3.58	1.442	4.7	0.4325
Vitamin a	-	8.165E-8	9.511E-7	1.687	1.2878	0.7616	-0.3928	yes	down	B(i)	C00473;C17276;C00899	Vitamins and cofactors;-;-	Vitamins;-;-	map01100;map00830;map04977;map01240	Metabolic pathways;Retinol metabolism;Vitamin digestion and absorption;Biosynthesis of cofactors	Metabolism;Metabolism;Organismal Systems;Metabolism	Global and overview maps;Metabolism of cofactors and vitamins;Digestive system;Global and overview maps	HMDB0000305;HMDB0006216;PW_C000209	Lipids and lipid-like molecules	Prenol lipids	Retinoids	68-26-8;11103-57-4;68-26-8;22737-96-8	287.2377332	13.31411667	M+H	C20H30O	62.3	0	metab_4917	pos_4918	pos	49.7	3.537	0.9616	4.644	0.389
Massarilactone B	-	1.201E-6	8.15E-6	1.3813	1.0504	0.7615	-0.393	yes	down	B(i)	-	-	-	-	-	-	-	-	-	-	-	-	227.0921796	5.46065	M+H	C11H14O5	42.5	0	metab_425	pos_426	pos	46.3	2.654	0.6115	3.485	0.7285
Helinorbisabone	-	4.905E-6	2.662E-5	1.6003	1.1543	0.7615	-0.393	yes	down	B(ii)	-	-	-	-	-	-	-	HMDB0032116	Lipids and lipid-like molecules	Prenol lipids	Monoterpenoids	201288-95-1	268.1552901	7.693833333	M+NH4	C14H18O4	0	54.6	metab_1985	pos_1986	pos	48.5	3.519	1.088	4.621	0.6704
7-methyl-2-phenyl-5-(4-pyridin-2-ylpiperazin-1-yl)-[1,3]oxazolo[5,4-d]pyrimidine	7-¼×»ù-2-±½»ù-5-£¨4-ßÁà¤-2-»ùßßàº-1-»ù£©-[1,3]¶ñßò²¢[5,4-d]à×à¤	3.288E-5	0.0001329	1.4123	1.1393	0.7615	-0.3932	yes	down	B(i)	-	-	-	-	-	-	-	-	-	-	-	-	373.175318	8.916916667	M+H	C21H20N6O	41.3	0	metab_1845	pos_1846	pos	45.4	2.908	0.9447	3.819	0.7408
(25R)-3beta,4beta-dihydroxycholest-5-en-26-al	£¨25R£©-3¦Â£¬4¦Â-¶þôÇ»ùµ¨çÞ-5-Ï©-26-ÂÁ	8.555E-6	4.222E-5	1.4202	1.1981	0.7614	-0.3933	yes	down	B(ii)	-	-	-	-	-	-	-	HMDB0062736	Lipids and lipid-like molecules	Steroids and steroid derivatives	Bile acids, alcohols and derivatives	-	475.342379	11.60785	M+Hac-H	C27H44O3	0	48	metab_6021	neg_1084	neg	47.4	2.856	0.8359	3.751	0.7115
Antramycin	°²ÇúÃ¹ËØ	1.12E-5	5.29E-5	1.4922	1.1043	0.7613	-0.3935	yes	down	B(ii)	-	-	-	-	-	-	-	HMDB0248464	Organoheterocyclic compounds	Benzodiazepines	1,4-benzodiazepines	-	379.1374789	5.343633333	M+ACN+Na	C16H17N3O4	0	69.1	metab_2273	pos_2274	pos	46.4	3.339	1.106	4.386	0.6027
Scorzoside	È«Ð«ÜÕ	0.000441	0.001267	1.2594	1.1561	0.7606	-0.3947	yes	down	B(ii)	-	-	-	-	-	-	-	HMDB0040713	Lipids and lipid-like molecules	Prenol lipids	Terpene lactones	106009-45-4	443.2240835	7.2065	M+CH3OH+H	C21H30O8	0	44.9	metab_620	pos_621	pos	44.7	2.876	1.071	3.781	0.9854
Arg-Glu-Leu	-	2.12E-7	2.025E-6	1.6625	1.2972	0.7602	-0.3955	yes	down	B(i)	-	-	-	-	-	-	-	-	-	-	-	-	415.2338114	7.039283333	M-H	C17H32N6O6	54.9	0	metab_6911	neg_1974	neg	48.8	3.431	1.004	4.513	0.2819
Pangamic acid	ÅË°±Ëá	1.869E-7	1.816E-6	1.7525	1.2358	0.7596	-0.3967	yes	down	B(ii)	-	-	-	-	-	-	-	HMDB0029949	Organic acids and derivatives	Carboxylic acids and derivatives	Amino acids, peptides, and analogues	11006-56-7	457.2572918	11.39391667	M+Na-2H	C20H40N2O8	0	56.6	metab_6512	neg_1575	neg	48.3	3.804	1.122	5.008	0.2558
3-Hydroxynona-4,6-dienoylcarnitine	3 -ôÇ»ùÈÉ- 4£¬6 -¶þõ£»ùÈâ¼î	3.469E-5	0.0001388	1.2031	1.1214	0.7595	-0.3969	yes	down	B(ii)	-	-	-	-	-	-	-	HMDB0241771	Lipids and lipid-like molecules	Fatty Acyls	Fatty acid esters	-	334.1612157	5.773783333	M+Na-2H	C16H27NO5	0	56.9	metab_5417	neg_480	neg	46.2	2.185	0.7131	2.877	0.5772
7a,12a-Dihydroxy-5b-cholestan-3-one	7A£¬12A -¶þôÇ»ù- 5B -µ¨çÞ- 3 -Íª	1.604E-11	3.67E-9	1.9849	1.4342	0.7594	-0.3971	yes	down	B(ii)	C05453	-	-	map01100;map00120	Metabolic pathways;Primary bile acid biosynthesis	Metabolism;Metabolism	Global and overview maps;Lipid metabolism	HMDB0006887	Lipids and lipid-like molecules	Glycerolipids	Diradylglycerols	-	477.3582179	13.16386667	M+Hac-H	C27H46O3	0	75.4	metab_6358	neg_1421	neg	53.2	3.961	0.7993	5.216	0.3822
2-(2-amino-6-methyl-4-oxo-1h-pyrimidin-5-yl)acetic acid	2-£¨2-°±»ù-6-¼×»ù-4-Ñõ´ú-1h-à×à¤-5-»ù£©ÒÒËá	2.463E-9	7.613E-8	1.7105	1.2914	0.7594	-0.3971	yes	down	B(i)	-	-	-	-	-	-	-	-	-	-	-	-	184.0723474	1.729116667	M+H	C7H9N3O3	42.1	0	metab_125	pos_126	pos	46.1	3.276	0.729	4.314	0.492
1-(2,3-dihydro-1H-inden-2-ylamino)-3-(3,4-dimethylphenoxy)propan-2-ol	-	1.536E-8	2.823E-7	1.6304	1.1454	0.7594	-0.3971	yes	down	B(i)	-	-	-	-	-	-	-	-	-	-	-	-	312.1929858	6.588183333	M+H	C20H25NO2	35.8	0	metab_556	pos_557	pos	40.9	3.036	0.6874	3.998	0.5532
Estetrol	´ÆÈýÏ©ËÄ´¼	0.001665	0.004018	1.1831	1.116	0.7593	-0.3972	yes	down	B(ii)	C22548	Hormones and transmitters	Steroid hormones	-	-	-	-	HMDB0304837	Lipids and lipid-like molecules	Steroids and steroid derivatives	Estrane steroids	15183-37-6	359.1838321	5.20335	M+CH3OH+Na	C18H24O4	0	41.8	metab_390	pos_391	pos	46.1	2.71	1.354	3.569	0.5882
Lactapiperanol C	ÈéËáßßà¤´¼C	4.811E-9	1.196E-7	1.7176	1.3034	0.7593	-0.3973	yes	down	B(ii)	-	-	-	-	-	-	-	HMDB0033630	Lipids and lipid-like molecules	Prenol lipids	Diterpenoids	243447-93-0	327.1814181	5.935333333	M+FA-H	C16H26O4	0	44.6	metab_7074	neg_2137	neg	47.9	3.287	0.8025	4.329	0.3624
Forskolin	Ã«ºíËØ	0.0003171	0.0009537	1.2049	0.9011	0.7592	-0.3975	yes	down	B(ii)	C09076	-	-	-	-	-	-	HMDB0252457	Lipids and lipid-like molecules	Prenol lipids	Triterpenoids	66575-29-9	455.2286343	5.432266667	M+FA-H	C22H34O7	0	84.1	metab_7157	neg_2220	neg	55.1	2.465	0.864	3.247	0.8848
N-[4-(5-pyrazin-2-yl-2,3-dihydro-1H-1,2,4-triazol-3-yl)phenyl]acetamide	-	2.562E-5	0.0001072	1.3804	1.122	0.7591	-0.3976	yes	down	B(i)	-	-	-	-	-	-	-	-	-	-	-	-	341.1355267	3.76945	M+Hac-H	C14H14N6O	35.5	0	metab_7409	neg_2472	neg	44.6	2.805	1.017	3.695	0.4477
Sagopilone	É³¸êÆ¥Â¡	4.721E-5	0.0001807	1.2947	1.0196	0.7588	-0.3982	yes	down	B(ii)	-	-	-	-	-	-	-	HMDB0257445	Phenylpropanoids and polyketides	Macrolides and analogues	Not Available	-	542.2607323	7.289616667	M-H	C30H41NO6S	0	57.5	metab_5632	neg_695	neg	49	2.548	0.808	3.358	0.7618
2-(1-benzothiophen-3-ylmethylidene)-3,4-dihydronaphthalen-1-one	-	0.0002217	0.0007013	1.1603	1.2276	0.7586	-0.3987	yes	down	B(i)	-	-	-	-	-	-	-	-	-	-	-	-	335.0774568	6.12025	M+FA-H	C19H14OS	46.9	0	metab_5465	neg_528	neg	44.7	2.347	0.8067	3.094	0.8188
(4Z)-dec-4-enedioylcarnitine	£¨4Z£©-dec-4-Ï©¶þõ£»ùÈâ¼î	1.66E-8	2.978E-7	1.5625	1.1746	0.7581	-0.3994	yes	down	B(ii)	-	-	-	-	-	-	-	HMDB0241086	Lipids and lipid-like molecules	Fatty Acyls	Fatty acid esters	-	342.1931415	6.00635	M-H	C17H29NO6	0	55.2	metab_7061	neg_2124	neg	46.9	2.768	0.6168	3.651	0.5388
Fahfa(16:0/4:0)	-	2.509E-7	2.333E-6	1.8166	1.4001	0.7581	-0.3995	yes	down	B(i)	-	-	-	-	-	-	-	-	-	-	-	-	323.258943	13.26683333	M-H2O-H	C20H38O4	69.8	0	metab_6344	neg_1407	neg	53	4.156	0.9594	5.482	1.017
Asp-Thr-Ala	-	0.004861	0.01036	1.0901	1.3284	0.7578	-0.4002	yes	down	B(i)	-	-	-	-	-	-	-	-	-	-	-	-	270.1095715	4.333933333	M+H-2H2O	C11H19N3O7	66.2	0	metab_251	pos_252	pos	51.4	2.631	1.361	3.472	0.9809
Propyl gallate	Ã»Ê³×ÓËá±ûõ¥	1.246E-7	1.323E-6	1.5093	1.0905	0.7573	-0.401	yes	down	B(i)	C11155	-	-	-	-	-	-	HMDB0033835	Benzenoids	Benzene and substituted derivatives	Benzoic acids and derivatives	121-79-9	271.0823289	2.305183333	M+Hac-H	C10H12O5	35.8	0	metab_7454	neg_2517	neg	44.9	2.771	0.7306	3.659	0.4717
Limazocic	ÀûÂíÎ÷¿Ë	1.747E-8	3.086E-7	1.6924	1.2114	0.7571	-0.4014	yes	down	B(ii)	-	-	-	-	-	-	-	HMDB0254094	Organic acids and derivatives	Carboxylic acids and derivatives	Amino acids, peptides, and analogues	-	294.0469642	2.90965	M+Hac-H	C8H13NO3S2	0	42.6	metab_5078	neg_141	neg	46.4	3.233	0.8679	4.27	0.257
Taurohyodeoxycholic acid	Öí»ÇÈ¥Ñõµ¨Ëá	5.506E-9	1.29E-7	1.8505	1.275	0.7571	-0.4014	yes	down	B(i)	-	-	-	-	-	-	-	-	-	-	-	-	500.3060407	11.56918333	M+H	C26H45NO6S	89.5	0	metab_1623	pos_1624	pos	52.6	3.803	0.9333	5.023	0.4626
4-(1,3-benzodioxol-5-ylmethyl)-3-[(3,4-dimethoxyphenyl)methyl]oxolan-2-one	4-£¨1,3-±½²¢¶þÑõÔÓ»·Îì´¼-5-»ù¼×»ù£©-3-[£¨3,4-¶þ¼×Ñõ»ù±½»ù£©¼×»ù]¶ñßò-2-Íª	2.172E-7	2.057E-6	1.7134	1.2101	0.7567	-0.4021	yes	down	B(i)	-	-	-	-	-	-	-	-	-	-	-	-	371.146358	4.55235	M+H	C21H22O6	43	0	metab_291	pos_292	pos	45	3.59	0.9294	4.744	0.7185
7-beta-D-Glucopyranosyloxybutylidenephthalide	7 - ¦Â - D -ßÁà«ÆÏÌÑÌÇÑõ»ù¶¡Ï©»ù±½Ìª	0.000239	0.0007479	1.2123	0.9284	0.7566	-0.4023	yes	down	B(ii)	-	-	-	-	-	-	-	HMDB0034752	Organic oxygen compounds	Organooxygen compounds	Carbohydrates and carbohydrate conjugates	240823-19-2	411.1270291	4.5427	M+FA-H	C18H22O8	0	64.4	metab_5241	neg_304	neg	50	2.366	0.9977	3.127	0.4897
Vulgarin	-	1.641E-5	7.359E-5	1.5846	1.2728	0.7565	-0.4026	yes	down	B(ii)	C09600	-	-	-	-	-	-	HMDB0036130	Lipids and lipid-like molecules	Prenol lipids	Terpene lactones	3162-56-9	285.113144	7.824216667	M+Na-2H	C15H20O4	0	78.6	metab_6813	neg_1876	neg	53.2	3.585	1.173	4.739	0.8512
Docosahexaenoyl serotonin	-	0.0004772	0.001359	1.2482	0.991	0.7564	-0.4027	yes	down	B(i)	-	-	-	-	-	-	-	-	-	-	-	-	521.2943285	10.7077	M+Cl	C32H42N2O2	36.2	0	metab_5945	neg_1008	neg	44.5	2.612	0.9396	3.453	1.016
Epsilon-Deoxy-fructosyl-lysine	-	0.002105	0.004961	1.097	1.0712	0.7564	-0.4027	yes	down	B(ii)	-	-	-	-	-	-	-	HMDB0251890	Organic acids and derivatives	Carboxylic acids and derivatives	Amino acids, peptides, and analogues	-	305.1354129	1.470166667	M-H2O-H	C12H24N2O8	0	56.5	metab_7504	neg_2567	neg	49.7	2.348	1.143	3.104	0.7399
Trp-Pro-Gly	-	0.0005464	0.00152	1.228	1.1877	0.7563	-0.403	yes	down	B(i)	-	-	-	-	-	-	-	-	-	-	-	-	359.1726342	6.564983333	M+H	C18H22N4O4	53.1	0	metab_2108	pos_2109	pos	48	2.672	1.081	3.533	0.8799
5-hydroxyindole thiazolidine carboxylate	5 -ôÇ»ùßÅßáàçßòÍéôÈËáõ¥	5.487E-11	6.973E-9	1.6218	1.3373	0.7563	-0.403	yes	down	B(ii)	-	-	-	-	-	-	-	HMDB0304217	Organic acids and derivatives	Carboxylic acids and derivatives	Amino acids, peptides, and analogues	-	311.1038804	6.785016667	M+CH3OH+H	C13H14N2O3S	0	41.4	metab_2082	pos_2083	pos	45.3	2.737	0.4027	3.619	0.5834
11beta,13-Dihydrolactucin	-	0.001919	0.00457	1.1383	1.3989	0.7559	-0.4037	yes	down	B(i)	-	-	-	-	-	-	-	-	-	-	-	-	277.1079612	6.147216667	M-H	C15H18O5	55.9	0	metab_5509	neg_572	neg	49.4	2.397	1.152	3.171	0.7662
3,14-dihydro-15-keto-tetranor Prostaglandin E2	-	1.771E-8	3.116E-7	1.8151	1.2824	0.7557	-0.404	yes	down	B(i)	-	-	-	-	-	-	-	-	-	-	-	-	297.1706447	6.3251	M-H	C16H26O5	75.8	0	metab_5503	neg_566	neg	54	3.719	1.02	4.921	0.2234
Salidroside	ºì¾°ÌìÜÕ	2.647E-5	0.0001104	1.4749	1.4699	0.7556	-0.4043	yes	down	B(ii)	C06046	-	-	map01100;map00350	Metabolic pathways;Tyrosine metabolism	Metabolism;Metabolism	Global and overview maps;Amino acid metabolism	HMDB0257463	Organic oxygen compounds	Organooxygen compounds	Carbohydrates and carbohydrate conjugates	10338-51-9	265.1078794	8.916916667	M+H-2H2O	C14H20O7	0	45	metab_1846	pos_1847	pos	46.7	3.268	1.257	4.325	0.3327
3,3-dimethyl-5-oxo-5-(2-piperidinoanilino)pentanoic acid	-	5.625E-6	2.968E-5	1.4146	1.2317	0.7552	-0.405	yes	down	B(i)	-	-	-	-	-	-	-	-	-	-	-	-	317.1872076	7.338716667	M-H	C18H26N2O3	68.7	0	metab_5634	neg_697	neg	52	2.712	0.8568	3.591	0.5801
5-(Biotinamido)pentylamine	5-£¨ÉúÎïËØõ£°·»ù£©Îì°·	2.079E-7	1.99E-6	1.6678	1.2335	0.7551	-0.4053	yes	down	B(ii)	-	-	-	-	-	-	-	HMDB0246726	Organoheterocyclic compounds	Biotin and derivatives	Not Available	-	383.2073125	8.228633333	M+CH3OH+Na	C15H28N4O2S	0	49.5	metab_1919	pos_1920	pos	47.2	3.342	0.9337	4.426	0.5358
8-Hydroxydesmethylclomipramine	8 -ôÇ»ùÈ¥¼×ÂÈÃ×ÅÁÃ÷	9.647E-5	0.0003421	1.4697	1.1778	0.7548	-0.4059	yes	down	B(ii)	-	-	-	-	-	-	-	HMDB0060803	Organoheterocyclic compounds	Benzazepines	Not Available	-	315.1271683	7.70405	M-H	C18H21ClN2O	0	48.6	metab_6828	neg_1891	neg	42.3	3.41	1.37	4.518	0.6322
Prostaglandin F-main urinary metabolite	Ç°ÁÐÏÙËØF -Ö÷ÒªÄòÒº´úÐ»Îï	3.409E-7	2.977E-6	1.7064	1.3272	0.7538	-0.4077	yes	down	B(ii)	-	-	-	-	-	-	-	HMDB0256371	Lipids and lipid-like molecules	Fatty Acyls	Eicosanoids	-	377.1719095	6.132616667	M+Cl	C18H30O6	0	50.9	metab_7037	neg_2100	neg	38.1	3.543	1.104	4.7	0.261
His-Gly-Met	-	1.553E-10	1.201E-8	1.783	1.3879	0.7538	-0.4078	yes	down	B(i)	-	-	-	-	-	-	-	-	-	-	-	-	344.1353325	3.881683333	M+H	C13H21N5O4S	52.8	0	metab_198	pos_199	pos	44.7	3.214	0.6753	4.264	0.4484
(8aR)-2-Methyl-7-(2-pyrazinylcarbonyl)hexahydroimidazo[1,5-a]pyrazin-3(2H)-one	-	9.899E-10	4.355E-8	1.8826	1.3129	0.7537	-0.408	yes	down	B(i)	-	-	-	-	-	-	-	-	-	-	-	-	262.1293785	1.7073	M+H	C12H15N5O2	39.1	0	metab_2532	pos_2533	pos	40.1	3.739	0.9166	4.961	0.3069
Gly-Glu-Arg	-	1.846E-10	1.299E-8	1.8314	1.262	0.7532	-0.4089	yes	down	B(i)	-	-	-	-	-	-	-	-	-	-	-	-	359.1714483	5.184883333	M-H	C13H24N6O6	47	0	metab_7197	neg_2260	neg	46.9	3.366	0.7338	4.469	0.4244
1-N-cyclohexyl-3-N-[(4-fluorophenyl)methyl]-3-methylpiperidine-1,3-dicarboxamide	1-N-»·¼º»ù-3-N-[£¨4-·ú±½»ù£©¼×»ù]-3-¼×»ùßßà¤-1,3-¶þ¼×õ£°·	0.01375	0.02619	1.0549	1.5421	0.7531	-0.4091	yes	down	B(i)	-	-	-	-	-	-	-	-	-	-	-	-	376.2395655	12.79858333	M+H	C21H30FN3O2	66.9	0	metab_1121	pos_1122	pos	52.1	2.675	1.497	3.552	1.418
Pyroglutamyl-3-methylhistidyl-prolinamide	½¹¹È°±õ£-3-¼×»ù×é°±õ£-¸¬°±õ£°·	9.652E-7	6.804E-6	1.6094	1.2101	0.753	-0.4093	yes	down	B(ii)	-	-	-	-	-	-	-	HMDB0245915	Organic acids and derivatives	Carboxylic acids and derivatives	Amino acids, peptides, and analogues	-	375.1771295	6.028966667	M-H	C17H24N6O4	0	61.8	metab_7054	neg_2117	neg	48.5	3.228	0.9447	4.287	0.6384
21-Hydroxy-5b-pregnane-3,11,20-trione	21-ôÇ»ù-5b-ÔÐçÞÍé-3,11,20-ÈýÍª	3.583E-8	5.22E-7	1.6992	1.291	0.7529	-0.4095	yes	down	B(ii)	C05477	-	-	map00140	Steroid hormone biosynthesis	Metabolism	Lipid metabolism	HMDB0006756	Lipids and lipid-like molecules	Steroids and steroid derivatives	Pregnane steroids	10417-86-4	405.2281726	8.908516667	M+Hac-H	C21H30O4	0	41	metab_7571	neg_2634	neg	46.5	3.266	0.8515	4.338	0.5105
Uniconazole	Ï©Ð§ßò	0.0007793	0.002064	1.2077	0.9772	0.7528	-0.4096	yes	down	B(i)	-	-	-	-	-	-	-	-	-	-	-	-	292.1222875	3.7226	M+H	C15H18ClN3O	84	0	metab_173	pos_174	pos	50.2	2.513	1.003	3.338	0.9771
Ethylnorepinephrine	-	0.0007657	0.00203	1.255	1.2499	0.7527	-0.4099	yes	down	B(i)	-	-	-	-	-	-	-	-	-	-	-	-	198.1133086	4.578283333	M+H	C10H15NO3	52.9	0	metab_293	pos_294	pos	47.8	2.766	1.22	3.675	0.8674
3,6,7-trimethoxyphenanthrene-2,5-diol	-	9.027E-9	1.889E-7	1.5429	1.296	0.7526	-0.4101	yes	down	B(i)	-	-	-	-	-	-	-	-	-	-	-	-	283.0936924	5.839583333	M+H-H2O	C17H16O5	58.1	0	metab_2215	pos_2216	pos	36.9	2.625	0.4286	3.488	0.7115
N,n-dimethyl-histidine	-	1.715E-5	7.664E-5	1.4778	1.1344	0.7526	-0.4101	yes	down	B(i)	-	-	-	-	-	-	-	-	-	-	-	-	228.0984952	2.332333333	M+FA-H	C8H13N3O2	47.3	0	metab_7452	neg_2515	neg	47.7	3.084	1.171	4.098	0.337
6-(4-sulfophenyl)nonanoic acid	6-£¨4-»Ç»ù±½»ù£©ÈÉËá	0.0006132	0.001679	1.2863	1.1704	0.7522	-0.4107	yes	down	B(i)	-	-	-	-	-	-	-	-	-	-	-	-	359.1142697	9.308983333	M+FA-H	C15H22O5S	61.8	0	metab_6655	neg_1718	neg	48.6	2.763	1.014	3.673	1.155
O1-(2,2-dimethylpropanoyl)-2-[4-(tert-butyl)phenoxy]ethanehydroximamide	-	0.02732	0.04783	1.0964	1.3135	0.7522	-0.4108	yes	down	B(i)	-	-	-	-	-	-	-	-	-	-	-	-	613.3966419	9.82615	2M+H	C17H26N2O3	43.5	0	metab_1756	pos_1757	pos	45.2	3.087	1.703	4.104	2.172
(+/-)5(6)-eet methyl ester	£¨+/-£©5£¨6£©-eet¼×õ¥	0.001034	0.002643	1.2704	1.4421	0.7522	-0.4109	yes	down	B(i)	-	-	-	-	-	-	-	-	-	-	-	-	367.2853	12.9798	M+CH3OH+H	C21H34O3	37.7	0	metab_1468	pos_1469	pos	44.6	2.862	1.279	3.805	0.9711
Histidylglutamine	×é°±õ£¹È°±õ£°·	1.004E-5	4.809E-5	1.6194	1.2203	0.7521	-0.4109	yes	down	B(ii)	-	-	-	-	-	-	-	HMDB0028883	Organic acids and derivatives	Carboxylic acids and derivatives	Amino acids, peptides, and analogues	224638-13-5	284.1362757	1.7073	M+H	C11H17N5O4	0	67.7	metab_116	pos_117	pos	50	3.517	1.245	4.676	0.5831
Methyl 2-(4,5-dimethoxy-2-nitrophenyl)acetate	-	4.277E-6	2.369E-5	1.4423	1.3257	0.752	-0.4112	yes	down	B(i)	-	-	-	-	-	-	-	-	-	-	-	-	256.0824428	5.3691	M+H	C11H13NO6	47.1	0	metab_2269	pos_2270	pos	47	2.741	0.6898	3.645	0.8704
Pr toxin	-	1.08E-7	1.165E-6	1.6492	1.1773	0.7518	-0.4115	yes	down	B(i)	C06079	-	-	map00909	Sesquiterpenoid and triterpenoid biosynthesis	Metabolism	Metabolism of terpenoids and polyketides	-	-	-	-	56299-00-4	379.1401689	5.71145	M+Hac-H	C17H20O6	51.5	0	metab_5411	neg_474	neg	49.4	3.178	0.7684	4.227	0.7222
(S)-p-Menth-1-ene-4,7-diol 4-glucoside	£¨S£© -¶Ô±¡ºÉ-1-Ï©-4,7-¶þ´¼4-ÆÏÌÑÌÇÜÕ	1.893E-9	6.414E-8	1.7806	1.2974	0.7518	-0.4116	yes	down	B(ii)	-	-	-	-	-	-	-	HMDB0038981	Lipids and lipid-like molecules	Prenol lipids	Terpene glycosides	359875-77-7	331.176278	5.114233333	M-H	C16H28O7	0	55.4	metab_7209	neg_2272	neg	49.4	3.338	0.8442	4.44	0.2857
N2-Succinoylarginine	N2 -çúçêõ£¾«°±Ëá	0.007607	0.01546	1.1553	1.4168	0.7517	-0.4117	yes	down	B(ii)	-	-	-	-	-	-	-	HMDB0032764	Organic acids and derivatives	Carboxylic acids and derivatives	Amino acids, peptides, and analogues	2478-02-6	257.1254005	4.433166667	M+H-H2O	C10H18N4O5	0	41.7	metab_266	pos_267	pos	46.2	2.831	1.579	3.766	1.197
Bruceine D	Ñ»µ¨×ÓËØD	0.0001346	0.0004542	1.2059	1.0853	0.7517	-0.4117	yes	down	B(ii)	C08752	-	-	-	-	-	-	HMDB0249404	Lipids and lipid-like molecules	Prenol lipids	Terpene lactones	21499-66-1	409.1534577	3.863266667	M-H	C20H26O9	0	67.6	metab_5118	neg_181	neg	51	2.183	0.753	2.904	0.7577
Rhynchophylline	-	0.0004124	0.001196	1.4343	1.4203	0.7515	-0.4121	yes	down	B(i)	C09236	-	-	-	-	-	-	-	-	-	-	76-66-4	402.2398678	8.457933333	M+NH4	C22H28N2O4	41.3	0	metab_1890	pos_1891	pos	44.1	3.315	1.342	4.411	1.098
His-Trp	-	1.723E-5	7.692E-5	1.4157	1.2964	0.7515	-0.4122	yes	down	B(i)	-	-	-	-	-	-	-	HMDB0028896	Organic acids and derivatives	Carboxylic acids and derivatives	Amino acids, peptides, and analogues	23403-90-9	342.156512	5.082783333	M+H	C17H19N5O3	52.1	0	metab_2309	pos_2310	pos	49.4	2.715	0.8767	3.613	0.7355
Asn-Pro-Leu	-	4.581E-11	6.474E-9	1.7965	1.4075	0.751	-0.4131	yes	down	B(i)	-	-	-	-	-	-	-	-	-	-	-	-	343.1985891	5.178016667	M+H	C15H26N4O5	69.7	0	metab_386	pos_387	pos	51.4	3.273	0.6566	4.358	0.4792
Sescandelin B	-	3.703E-8	5.28E-7	1.3258	1.0459	0.7506	-0.414	yes	down	B(i)	-	-	-	-	-	-	-	-	-	-	-	-	221.0449617	5.841833333	M-H	C11H10O5	58.4	0	metab_5432	neg_495	neg	49.7	2.04	0.4502	2.718	0.4865
(+/-)10(11)-EpDPA	-	4.161E-8	5.717E-7	1.6273	1.2961	0.7503	-0.4144	yes	down	B(i)	-	-	-	-	-	-	-	-	-	-	-	-	403.2494173	11.39391667	M+Hac-H	C22H32O3	42.3	0	metab_6513	neg_1576	neg	46.6	2.888	0.7353	3.849	0.533
Glucose pyruvate lactate	ÆÏÌÑÌÇ±ûÍªËáÈéËá	0.009344	0.01853	1.0605	1.1198	0.7502	-0.4146	yes	down	B(ii)	-	-	-	-	-	-	-	HMDB0252788	Organic oxygen compounds	Organooxygen compounds	Carbohydrates and carbohydrate conjugates	-	335.0609937	4.05625	M-H2O-H	C12H18O12	0	53.8	metab_8761	neg_3824	neg	48.6	2.37	1.448	3.159	0.8679
2'-Deoxy-2'-methylenecytidine	2 ' -ÍÑÑõ- 2 ' -ÑÇ¼×»ù°ûÜÕ	0.005588	0.01178	1.0748	1.032	0.7502	-0.4146	yes	down	B(ii)	-	-	-	-	-	-	-	HMDB0245533	Organoheterocyclic compounds	Diazines	Pyrimidines and pyrimidine derivatives	-	220.0722148	5.534333333	M-H2O-H	C10H13N3O4	0	67.2	metab_7134	neg_2197	neg	52.4	2.595	1.463	3.459	0.9362
Demethoxyrapamycin	È¥¼×ÑõÀ×ÅÁÃ¹ËØ	4.291E-5	0.000166	1.6206	1.2799	0.7502	-0.4147	yes	down	B(ii)	-	-	-	-	-	-	-	HMDB0250990	Phenylpropanoids and polyketides	Macrolide lactams	Not Available	-	888.5233589	12.27901667	M+Na-H2O	C50H77NO12	0	93.6	metab_1541	pos_1542	pos	55.5	3.745	1.306	4.992	1.049
Lagociclovir	À­¸êÎôÂåÎ¤	7.612E-8	9.022E-7	1.4912	1.1919	0.7499	-0.4153	yes	down	B(ii)	-	-	-	-	-	-	-	HMDB0253955	Nucleosides, nucleotides, and analogues	Purine nucleosides	Purine 2'',3''-dideoxyribonucleosides	-	314.0881053	1.2983	M+FA-H	C10H12FN5O3	0	66	metab_7538	neg_2601	neg	48.6	2.521	0.5778	3.362	0.6154
2-Tiglylcarnitine	2 -¼×»ù°Í¶¹õ£Èâ¼î	0.001679	0.004049	1.192	1.1289	0.7497	-0.4156	yes	down	B(ii)	-	-	-	-	-	-	-	HMDB0241658	Lipids and lipid-like molecules	Fatty Acyls	Fatty acid esters	-	264.124071	5.8921	M+Na-2H	C12H21NO4	0	42.5	metab_7080	neg_2143	neg	45.1	2.609	1.364	3.48	0.6235
Senkyunolide F	-	1.339E-6	8.956E-6	1.531	1.2252	0.7494	-0.4162	yes	down	B(i)	-	-	-	-	-	-	-	-	-	-	-	-	207.1023956	5.082783333	M+H	C12H14O3	61.3	0	metab_366	pos_367	pos	50.2	2.886	0.6965	3.851	0.8741
Carboprost methyl	²¨¿¨Ç°ÁÐËØ¼×õ¥	2.013E-8	3.437E-7	1.8746	1.3848	0.7494	-0.4162	yes	down	B(ii)	-	-	-	-	-	-	-	HMDB0249645	Lipids and lipid-like molecules	Fatty Acyls	Eicosanoids	-	427.2700547	7.72545	M+FA-H	C22H38O5	0	53.5	metab_5684	neg_747	neg	48.9	3.792	1.048	5.06	0.3989
Melamine	Èý¾ÛÇè°·	9.828E-5	0.0003483	1.0873	0.8512	0.7492	-0.4166	yes	down	B(ii)	C08737	-	-	map01120;map00791	Microbial metabolism in diverse environments;Atrazine degradation	Metabolism;Metabolism	Global and overview maps;Xenobiotics biodegradation and metabolism	HMDB0041922	Organoheterocyclic compounds	Triazines	1,3,5-triazines	108-78-1	251.1258945	3.8921	2M-H	C3H6N6	0	50.5	metab_5123	neg_186	neg	46.6	1.87	0.5443	2.496	0.7637
Cucurbitacin IIa	ºùÂ«ËØ¢òa	8.017E-8	9.38E-7	1.8158	1.4021	0.749	-0.4171	yes	down	B(ii)	-	-	-	-	-	-	-	HMDB0246992	Lipids and lipid-like molecules	Steroids and steroid derivatives	Cucurbitacins	-	563.3578454	11.66735	M+H	C32H50O8	0	59.5	metab_1609	pos_1610	pos	47.1	3.756	1.099	5.015	0.4155
7-hydroxy-5-(2-hydroxypentyl)-2,2-dimethyl-4,11-dioxabicyclo[6.2.1]undecan-3-one	-	2.885E-14	4.4E-11	1.9624	1.4496	0.7488	-0.4173	yes	down	B(i)	-	-	-	-	-	-	-	-	-	-	-	-	283.1913247	8.757466667	M+H-H2O	C16H28O5	41.3	0	metab_778	pos_779	pos	44.1	3.303	0.5911	4.411	0.2989
Gln-Thr-Asn	-	3.259E-9	9.148E-8	1.6416	1.1425	0.7487	-0.4175	yes	down	B(i)	-	-	-	-	-	-	-	-	-	-	-	-	362.1642132	7.182616667	M+H	C13H23N5O7	53.8	0	metab_2040	pos_2041	pos	47.7	2.795	0.6175	3.733	0.5413
Homovanillin	¸ßÏã²ÝÈ©	1.333E-7	1.402E-6	1.5868	1.1102	0.7487	-0.4175	yes	down	B(ii)	C05581	-	-	map01100;map00350	Metabolic pathways;Tyrosine metabolism	Metabolism;Metabolism	Global and overview maps;Amino acid metabolism	HMDB0005175	Benzenoids	Phenols	Methoxyphenols	5703-24-2	377.1241989	5.459	2M+FA-H	C9H10O3	0	48.6	metab_5378	neg_441	neg	47.5	2.929	0.8162	3.912	0.5129
Secologanate	-	8.339E-7	6.065E-6	1.5036	1.2359	0.7487	-0.4176	yes	down	B(ii)	C01957	-	-	map01110;map00902	Biosynthesis of secondary metabolites;Monoterpenoid biosynthesis	Metabolism;Metabolism	Global and overview maps;Metabolism of terpenoids and polyketides	HMDB0304481	Lipids and lipid-like molecules	Prenol lipids	Terpene glycosides	-	355.1048457	5.4425	M-H2O-H	C16H22O10	0	43.4	metab_5371	neg_434	neg	46.7	2.836	0.7555	3.788	0.7299
Ile-Phe-Leu	-	0.000236	0.0007401	1.2862	1.2453	0.7483	-0.4182	yes	down	B(i)	-	-	-	-	-	-	-	-	-	-	-	-	391.2500664	7.231716667	M+	C21H33N3O4	84.9	0	metab_624	pos_625	pos	50.3	2.703	0.9902	3.612	0.9917
Barringtogenol C	ÓñÈï´¼C	6.775E-9	1.527E-7	2.0654	1.4691	0.7482	-0.4185	yes	down	B(ii)	C08931	-	-	-	-	-	-	HMDB0034525	Lipids and lipid-like molecules	Prenol lipids	Triterpenoids	17304-24-4;13844-01-4	549.3793039	12.29426667	M+Hac-H	C30H50O5	0	40.3	metab_6439	neg_1502	neg	46.2	4.499	1.229	6.013	0.3361
2-(3-propan-2-yl-1,2,4-oxadiazol-5-yl)-N-propyl-2,3-dihydroindole-1-carboxamide	2-£¨3-±û-2-»ù-1,2,4-¶ñ¶þßò-5-»ù£©-Õý±û»ù-2,3-¶þÇâßÅßá-1-¼×õ£°·	9.165E-10	4.278E-8	1.7857	1.2757	0.7482	-0.4185	yes	down	B(i)	-	-	-	-	-	-	-	-	-	-	-	-	315.1812575	9.554916667	M+H	C17H22N4O2	44.1	0	metab_1783	pos_1784	pos	46.3	3.215	0.7008	4.297	0.564
N-(2-Hydroxyethyl)pentadecanamide	N-£¨2-ôÇÒÒ»ù£©Ê®Îåõ£°·	2.235E-11	3.933E-9	1.8283	1.4635	0.7481	-0.4186	yes	down	B(i)	-	-	-	-	-	-	-	-	-	-	-	-	286.2748892	12.53806667	M+H	C17H35NO2	47	0	metab_1104	pos_1105	pos	47.5	3.193	0.5289	4.268	0.6343
5-Hydroxyprocurcumenol	5 -ôÇ»ùÆÕÂ³¿¨´¼	1.508E-10	1.201E-8	1.8418	1.3079	0.748	-0.4188	yes	down	B(ii)	-	-	-	-	-	-	-	HMDB0302605	Lipids and lipid-like molecules	Prenol lipids	Sesquiterpenoids	-	295.1549578	6.1641	M+FA-H	C15H22O3	0	43.4	metab_7028	neg_2091	neg	48	3.325	0.7811	4.445	0.3036
Cyclovirobuxine D	»·Î¬»ÆÑîÐÇ D	1.208E-9	4.807E-8	1.9448	1.6204	0.7479	-0.4191	yes	down	B(ii)	-	-	-	-	-	-	-	HMDB0250688	Lipids and lipid-like molecules	Prenol lipids	Triterpenoids	-	437.3269837	13.08598333	M+Cl	C26H46N2O	0	54.8	metab_6151	neg_1214	neg	46	3.833	0.9402	5.125	0.4537
2-glucosyloxy-4-methoxycinnamic acid	2 -ÆÏÌÇÑõ»ù- 4 -¼×Ñõ»ùÈâ¹ðËá	0.0003445	0.001025	1.123	1.0874	0.7474	-0.42	yes	down	B(i)	-	-	-	-	-	-	-	-	-	-	-	-	401.108966	3.943633333	M+FA-H	C16H20O9	62.6	0	metab_7384	neg_2447	neg	51.6	2.113	0.853	2.827	0.7201
3-(5,7-dimethoxy-4-oxochromen-2-yl)propanoic acid	3-£¨5,7-¶þ¼×Ñõ»ù-4-Ñõ´ú¸õ-2-»ù£©±ûËá	2.887E-8	4.389E-7	1.4854	1.1595	0.747	-0.4209	yes	down	B(i)	-	-	-	-	-	-	-	-	-	-	-	-	323.0772226	5.82925	M+FA-H	C14H14O6	46.5	0	metab_5428	neg_491	neg	48.6	2.453	0.564	3.284	0.5628
9-Acetoxyfukinanolide	9-ÒÒõ£Ñõ»ù·ä¶·²ËÄÄÂÝÄÚõ¥	2.076E-8	3.518E-7	1.7235	1.2824	0.7469	-0.421	yes	down	B(ii)	-	-	-	-	-	-	-	HMDB0034658	Lipids and lipid-like molecules	Prenol lipids	Terpene lactones	35945-70-1	337.1663705	6.132616667	M+FA-H	C17H24O4	0	41.3	metab_5468	neg_531	neg	46.4	3.202	0.9043	4.287	0.3144
Cepagenin	-	2.279E-6	1.379E-5	1.6418	1.1836	0.7467	-0.4215	yes	down	B(ii)	-	-	-	-	-	-	-	HMDB0030913	Lipids and lipid-like molecules	Prenol lipids	Terpene lactones	114317-59-8	411.2901318	11.47235	M+H-2H2O	C27H42O5	0	48.7	metab_1635	pos_1636	pos	47.2	3.351	1.127	4.488	0.537
Calcitroic acid	-	1.283E-8	2.48E-7	1.8754	1.3982	0.7465	-0.4219	yes	down	B(ii)	C18230	-	-	-	-	-	-	HMDB0006472	Lipids and lipid-like molecules	Steroids and steroid derivatives	Vitamin D and derivatives	71204-89-2	419.2438357	9.209583333	M+FA-H	C23H34O4	0	51.5	metab_5844	neg_907	neg	48.5	3.733	1.043	5.001	0.3436
2-hydroxy-3-[1-(4-methoxy-2-methyl-6-oxopyran-3-yl)butylsulfanyl]propanoic acid	-	6.159E-5	0.0002294	1.4003	1.3672	0.7462	-0.4224	yes	down	B(i)	-	-	-	-	-	-	-	-	-	-	-	-	361.0931327	4.875033333	M+FA-H	C14H20O6S	35.1	0	metab_7240	neg_2303	neg	43.5	2.822	1.023	3.782	0.8363
Ala-Tyr	-	1.595E-6	1.04E-5	1.2677	1.123	0.7461	-0.4225	yes	down	B(i)	-	-	-	-	-	-	-	HMDB0028699	Organic acids and derivatives	Carboxylic acids and derivatives	Amino acids, peptides, and analogues	3061-88-9	251.1034227	6.056116667	M-H	C12H16N2O4	55.3	0	metab_7051	neg_2114	neg	48.5	1.916	0.3971	2.568	0.6744
Polyoxyethylene sorbitan monooleate	ÍÂÎÂ81	4.046E-7	3.359E-6	1.798	1.4255	0.746	-0.4227	yes	down	B(ii)	-	-	-	-	-	-	-	HMDB0256687	Lipids and lipid-like molecules	Fatty Acyls	Fatty acid esters	-	585.4007914	10.53751667	M-H2O-H	C32H60O10	0	51.9	metab_6572	neg_1635	neg	47.7	3.716	1.155	4.981	0.5483
Hepc	-	0.002948	0.006671	1.1976	1.2078	0.7456	-0.4235	yes	down	B(i)	-	-	-	-	-	-	-	-	-	-	-	-	499.3287335	13.33983333	M+NH4	C23H48NO5PS	45.8	0	metab_1406	pos_1407	pos	43	2.535	1.411	3.4	0.7384
Gamabufotalin	ºÍó¸òÜËûÁé	7.217E-8	8.735E-7	1.5479	1.2388	0.7453	-0.4241	yes	down	B(ii)	C16962	Steroids	24-Carbon atoms	-	-	-	-	HMDB0252604	Lipids and lipid-like molecules	Steroids and steroid derivatives	Steroid lactones	465-11-2	401.2332486	10.53751667	M-H	C24H34O5	0	55.1	metab_5929	neg_992	neg	49	2.546	0.5139	3.416	0.7351
4-(6-methyl-4-oxoheptan-2-yl)cyclohexene-1-carboxylic acid	-	1.673E-9	6.1E-8	1.7321	1.2156	0.7452	-0.4244	yes	down	B(i)	-	-	-	-	-	-	-	-	-	-	-	-	311.186331	8.322416667	M+Hac-H	C15H24O3	41.5	0	metab_5758	neg_821	neg	47.3	3.003	0.7879	4.03	0.2427
(8S)-8-Amino-7-oxononanoylcarnitine	£¨8S£©-8-°±»ù-7-Ñõ´úÈÉõ£»ùÈâ¼î	8.923E-5	0.0003199	1.3402	1.5092	0.7451	-0.4244	yes	down	B(ii)	-	-	-	-	-	-	-	HMDB0241866	Lipids and lipid-like molecules	Fatty Acyls	Fatty acid esters	-	351.1917129	6.5743	M+Na-2H	C16H30N2O5	0	52.9	metab_6969	neg_2032	neg	48	2.567	1.07	3.445	0.5298
Pyricarbate	ßÁ¿¨õ¥	6.291E-11	7.38E-9	1.8642	1.4231	0.7451	-0.4245	yes	down	B(ii)	C12842	-	-	-	-	-	-	HMDB0256959	Organoheterocyclic compounds	Pyridines and derivatives	Not Available	1882-26-4	236.1038316	4.969983333	M+H-H2O	C11H15N3O4	0	45.6	metab_2319	pos_2320	pos	44.7	3.388	0.5991	4.547	0.6919
Murralongin	³¤Ò¶¾ÅÀïÏãÈ©	0.0002462	0.0007682	1.5267	1.2589	0.7451	-0.4245	yes	down	B(i)	-	-	-	-	-	-	-	-	-	-	-	-	257.0817481	10.73795	M-H	C15H14O4	61.8	0	metab_5947	neg_1010	neg	51.7	3.572	1.573	4.794	0.8777
Thr-Thr-Tyr	-	0.01165	0.02258	1.0531	1.3604	0.7451	-0.4246	yes	down	B(i)	-	-	-	-	-	-	-	-	-	-	-	-	401.2044113	5.936483333	M+NH4	C17H25N3O7	49.2	0	metab_484	pos_485	pos	47.6	2.484	1.513	3.334	1.176
Asp-Asp-Val	-	8.456E-6	4.178E-5	1.4358	1.2764	0.7448	-0.4252	yes	down	B(i)	-	-	-	-	-	-	-	-	-	-	-	-	348.1402898	4.333933333	M+H	C13H21N3O8	58.7	0	metab_252	pos_253	pos	50.9	2.734	0.985	3.671	0.503
3-[(1E,3E)-hepta-1,3-dienyl]pentanedioic acid	-	8.89E-5	0.0003193	1.5489	1.6016	0.7445	-0.4256	yes	down	B(i)	-	-	-	-	-	-	-	-	-	-	-	-	453.2486782	10.50465	2M+H	C12H18O4	38	0	metab_1458	pos_1459	pos	47	3.407	1.445	4.576	0.6424
Phe-Glu-Gln	-	6.947E-10	3.455E-8	1.904	1.503	0.7445	-0.4256	yes	down	B(i)	-	-	-	-	-	-	-	-	-	-	-	-	455.2152825	5.4857	M+CH3OH+H	C19H26N4O7	42.1	0	metab_434	pos_435	pos	46.5	3.628	0.8491	4.873	0.5386
Cis-12a-Hydroxymunduserone	-	0.0002308	0.0007261	1.3172	0.9253	0.7445	-0.4257	yes	down	B(i)	-	-	-	-	-	-	-	-	-	-	-	-	359.1137577	7.693833333	M+H	C19H18O7	44.7	0	metab_1983	pos_1984	pos	46.6	2.59	1.037	3.479	0.854
17-Hydroxylinolenic acid	ËÄÇâÒ¶Ëáõ£-L-¹È°±õ£	2.518E-10	1.578E-8	1.9424	1.3487	0.7441	-0.4265	yes	down	B(ii)	C16346	-	-	map00592	alpha-Linolenic acid metabolism	Metabolism	Lipid metabolism	HMDB0011108	Lipids and lipid-like molecules	Fatty Acyls	Lineolic acids and derivatives	-	339.217467	8.261083333	M+FA-H	C18H30O3	0	70.9	metab_5753	neg_816	neg	52.5	3.631	0.9116	4.88	0.2156
Lasalocid A	Ìì¶¬°±Ëá	2.468E-8	3.906E-7	1.7893	1.2994	0.7437	-0.4273	yes	down	B(i)	-	-	-	-	-	-	-	LMPK09000002	-	-	-	-	591.3889737	11.66735	M+H	C34H54O8	66.9	0	metab_1015	pos_1016	pos	51.9	3.464	0.8881	4.658	0.6635
Oridonin	¶¬ÁèËØ¼×	7.871E-8	9.234E-7	1.7441	1.2644	0.743	-0.4286	yes	down	B(i)	-	-	-	-	-	-	-	HMDB0242516	Lipids and lipid-like molecules	Prenol lipids	Diterpenoids	-	363.1817739	7.0134	M-H	C20H28O6	35.5	0	metab_5599	neg_662	neg	45.1	3.339	1.024	4.494	0.3127
(11R,16S)-misoprostol	£¨11R£¬16S£©-Ã×Ë÷Ç°ÁÐ´¼	3.477E-7	3.022E-6	1.804	1.2998	0.7423	-0.4299	yes	down	B(ii)	-	-	-	-	-	-	-	HMDB0242321	Lipids and lipid-like molecules	Fatty Acyls	Eicosanoids	-	405.264918	9.423566667	M+Na	C22H38O5	0	43.2	metab_1792	pos_1793	pos	44.5	3.725	1.233	5.018	0.3113
17,23-Epoxy-29-hydroxy-27-norlanost-8-ene-3,15,24-trione	17,23-»·Ñõ-29-ôÇ»ù-27-ÅµÌÇ-8-Ï©-3,15,24-ÈýÍª	0.0005886	0.001622	1.1808	1.0017	0.7421	-0.4303	yes	down	B(ii)	-	-	-	-	-	-	-	HMDB0035113	Lipids and lipid-like molecules	Prenol lipids	Triterpenoids	-	515.3000168	7.750433333	M+FA-H	C29H42O5	0	68	metab_5688	neg_751	neg	49.4	2.144	0.8999	2.889	0.8353
(E)-7-(4-hydroxy-3-methoxyphenyl)-1-phenylhept-4-en-3-one	-	2.416E-8	3.838E-7	1.7539	1.3522	0.7419	-0.4307	yes	down	B(i)	-	-	-	-	-	-	-	-	-	-	-	-	311.1613077	5.768916667	M+H	C20H22O3	42	0	metab_464	pos_465	pos	44.7	3.326	0.6907	4.483	0.8951
Phytolaccinic acid	Ö²ÎïÈéÌÇËá	0.003537	0.00784	1.2587	1.1788	0.7416	-0.4314	yes	down	B(ii)	-	-	-	-	-	-	-	HMDB0034640	Lipids and lipid-like molecules	Prenol lipids	Triterpenoids	54928-05-1	555.3110743	10.81005	M+K	C31H48O6	0	40.6	metab_1694	pos_1695	pos	44.9	2.924	1.641	3.943	1.028
Phlorisovalerophenone	-	9.421E-10	4.31E-8	1.6461	1.2522	0.7408	-0.4328	yes	down	B(i)	C07350	-	-	-	-	-	-	HMDB0033798	Organic oxygen compounds	Organooxygen compounds	Carbonyl compounds	-	255.0871385	5.280466667	M+FA-H	C11H14O4	82.2	0	metab_7184	neg_2247	neg	55.8	2.738	0.5993	3.696	0.5371
Janthitrem B	-	0.01847	0.03384	1.1156	1.0711	0.7407	-0.433	yes	down	B(ii)	C20600	-	-	-	-	-	-	HMDB0030528	Organoheterocyclic compounds	Naphthopyrans	Not Available	73561-90-7	630.3469764	5.4802	M+FA-H	C37H47NO5	0	40.7	metab_7145	neg_2208	neg	43.8	2.708	1.802	3.656	1.426
gamma-Glu-Tyr	-	5.137E-6	2.762E-5	1.6447	1.276	0.7406	-0.4332	yes	down	B(i)	-	-	-	-	-	-	-	HMDB0011741	Organic acids and derivatives	Carboxylic acids and derivatives	Amino acids, peptides, and analogues	7432-23-7	311.1250606	4.7118	M+H	C14H18N2O6	48.5	0	metab_2345	pos_2346	pos	47.3	3.386	1.284	4.572	0.3526
2-cinnamylidene-5-[(2,3,4,5,6-pentamethylphenyl)methyl]cyclopentan-1-one	-	0.0003723	0.001095	1.4039	1.3835	0.7396	-0.4353	yes	down	B(i)	-	-	-	-	-	-	-	-	-	-	-	-	376.2607965	7.819516667	M+NH4	C26H30O	64.6	0	metab_1970	pos_1971	pos	49.3	3.027	1.115	4.093	1.329
4-oxo-5-phenylpentanoic acid	-	1.63E-7	1.616E-6	1.3134	1.2923	0.7392	-0.436	yes	down	B(i)	-	-	-	-	-	-	-	-	-	-	-	-	191.0704698	5.29065	M-H	C11H12O3	42.6	0	metab_7181	neg_2244	neg	46.1	2.001	0.4371	2.707	0.6098
Lpi(18:2)	-	0.005985	0.01251	1.2346	1.4827	0.7389	-0.4365	yes	down	B(i)	-	-	-	-	-	-	-	HMDB0240597	Lipids and lipid-like molecules	Glycerophospholipids	Glycerophosphoinositols	1425501-10-5	595.2889549	11.82275	M-H	C27H49O12P	78.2	0	metab_6474	neg_1537	neg	54.9	3.009	1.632	4.072	1.511
Deoxycorticosterone acetate	´×ËáÈ¥ÑõÆ¤ÖÊÍª	0.0001497	0.0004984	1.4459	1.0575	0.7387	-0.437	yes	down	B(ii)	C14554	-	-	-	-	-	-	HMDB0251003	Lipids and lipid-like molecules	Steroids and steroid derivatives	Pregnane steroids	56-47-3	353.2119235	13.44728333	M-H2O-H	C23H32O4	0	41.5	metab_6328	neg_1391	neg	46.9	2.985	1.365	4.041	0.5654
N,o-didesmethylvenlafaxine	-	8.188E-8	9.511E-7	1.7107	1.1899	0.7377	-0.4389	yes	down	B(i)	-	-	-	-	-	-	-	HMDB0060852;PW_C040611	Organic oxygen compounds	Organooxygen compounds	Alcohols and polyols	135308-74-6	250.181024	6.542066667	M+H	C15H23NO2	44.8	0	metab_546	pos_547	pos	47.5	3.139	0.9153	4.255	0.5544
2'-o-methylcytidine	-	2.86E-6	1.669E-5	1.4659	1.1603	0.7375	-0.4393	yes	down	B(i)	-	-	-	-	-	-	-	HMDB0242132	Nucleosides, nucleotides, and analogues	Pyrimidine nucleosides	Not Available	-	302.0993268	4.343433333	M+FA-H	C10H15N3O5	43.1	0	metab_5201	neg_264	neg	47.4	2.613	0.9678	3.543	0.3098
3-Hydroxy-N-(2-Oxotetrahydrofuran-3-yl)dodecanamide	-	1.936E-13	1.771E-10	1.9392	1.4849	0.7371	-0.4401	yes	down	B(i)	-	-	-	-	-	-	-	-	-	-	-	-	300.217975	9.527783333	M+H	C16H29NO4	52.3	0	metab_840	pos_841	pos	41.8	3.143	0.5379	4.264	0.5057
Prostaglandin D2-1-glyceryl ester	Ç°ÁÐÏÙËØD2 - 1 -¸ÊÓÍõ¥	4.388E-8	5.922E-7	1.9483	1.4582	0.737	-0.4402	yes	down	B(ii)	-	-	-	-	-	-	-	HMDB0013653	Lipids and lipid-like molecules	Fatty Acyls	Eicosanoids	-	425.2546306	7.369016667	M-H	C23H38O7	0	60.6	metab_5637	neg_700	neg	50.2	3.941	1.227	5.347	0.3235
N-Oleoyl Glutamine	N -ÓÍõ£¹È°±õ£°·	0.001446	0.003556	1.1798	1.1606	0.737	-0.4403	yes	down	B(ii)	-	-	-	-	-	-	-	HMDB0241958	Organic acids and derivatives	Carboxylic acids and derivatives	Amino acids, peptides, and analogues	-	409.3064007	11.84955	M-H	C23H42N2O4	0	73.4	metab_6044	neg_1107	neg	52.9	2.261	1.205	3.068	0.6872
3,6-diphenylcyclohexane-1,2,4-triol	-	0.001078	0.002737	1.1381	0.9867	0.7368	-0.4407	yes	down	B(i)	-	-	-	-	-	-	-	-	-	-	-	-	329.1393371	8.952916667	M+FA-H	C18H20O3	35.8	0	metab_6691	neg_1754	neg	43.6	2.183	1.018	2.963	0.8851
(9E,11E,15Z)-9-Hydroxyoctadeca-9,11,15-trienoylcarnitine	£¨9E£¬11E£¬15Z£©-9-ôÇ»ùÊ®°ËÍé»ù-9,11,15-Èýõ£»ùÈâ¼î	5.781E-8	7.429E-7	1.7636	1.4698	0.7362	-0.4419	yes	down	B(ii)	-	-	-	-	-	-	-	HMDB0241553	Lipids and lipid-like molecules	Fatty Acyls	Fatty acid esters	-	436.3064559	11.95696667	M-H	C25H43NO5	0	71.7	metab_6056	neg_1119	neg	50.2	3.234	0.8602	4.393	0.7232
3-Oxo-2-(2-entenyl)cyclopentaneoctanoic acid	3-Ñõ´ú-2-£¨2-ÎìÏ©»ù£©»·ÎìÐÂÐÁËá	9.254E-11	8.845E-9	1.9433	1.3506	0.736	-0.4422	yes	down	B(ii)	C04780	-	-	map01100;map00592;map01110;map01070	Metabolic pathways;alpha-Linolenic acid metabolism;Biosynthesis of secondary metabolites;Biosynthesis of plant hormones	Metabolism;Metabolism;Metabolism;Metabolism	Global and overview maps;Lipid metabolism;Global and overview maps;Chemical structure transformation maps	HMDB0301805	Lipids and lipid-like molecules	Fatty Acyls	Eicosanoids	204135-86-4	339.2174902	9.16515	M+FA-H	C18H30O3	0	59.7	metab_5841	neg_904	neg	50.7	3.376	0.8372	4.587	0.3031
Exemestane	ÒÀÎ÷ÃÀÌ¹	4.053E-11	6.18E-9	1.7988	1.3496	0.7358	-0.4427	yes	down	B(i)	C08162	-	-	-	-	-	-	HMDB0015125	Lipids and lipid-like molecules	Steroids and steroid derivatives	Androstane steroids	107868-30-4	297.1819994	4.2653	M+H	C20H24O2	43.1	0	metab_243	pos_244	pos	44.6	2.982	0.6141	4.053	0.5309
Dehydroxypaxilline	È¥ôÇ»ù°ÍÎ÷ËÕÄ¾ËØ	0.01348	0.02574	1.0744	1.809	0.7357	-0.4427	yes	down	B(ii)	-	-	-	-	-	-	-	HMDB0037531	Organoheterocyclic compounds	Naphthopyrans	Not Available	112900-05-7	440.2191575	7.19055	M+Na-2H	C27H33NO3	0	47.4	metab_5619	neg_682	neg	45.7	2.411	1.622	3.277	1.132
Pyroglutamyl-phenylalanyl-prolinamide	(2S)-N-[(2S)-1-[(2S)-2-°±»ù¼×õ£ßÁ¿©Íé-1-»ù]-1-Ñõ´ú-3-±½»ù±ûÍé-2-»ù]-5-Ñõ´úßÁ¿©Íé-2-¼×õ£°·	6.417E-6	3.292E-5	1.4843	1.1095	0.7356	-0.4431	yes	down	B(ii)	-	-	-	-	-	-	-	HMDB0256991	Organic acids and derivatives	Carboxylic acids and derivatives	Amino acids, peptides, and analogues	-	353.1586203	4.624666667	M-H2O-H	C19H24N4O4	0	66.9	metab_7274	neg_2337	neg	49.9	2.751	1.051	3.74	0.4366
Baliospermum montanum	-	2.892E-7	2.589E-6	1.7968	1.2539	0.7355	-0.4433	yes	down	B(i)	-	-	-	-	-	-	-	-	-	-	-	-	601.4104599	13.21331667	M+H-H2O	C36H58O8	52.2	0	metab_1177	pos_1178	pos	46.1	3.503	1.159	4.763	0.4524
Pimobendan	±½ßäßòßÕàºÍª	1.28E-6	8.614E-6	1.595	1.1956	0.7352	-0.4437	yes	down	B(ii)	-	-	-	-	-	-	-	HMDB0256553	Organoheterocyclic compounds	Benzimidazoles	Phenylbenzimidazoles	-	333.1348134	6.33975	M-H	C19H18N4O2	0	51.6	metab_6999	neg_2062	neg	48.2	3.035	1.015	4.128	0.6034
Gamma-Glutamyl-beta-aminopropiononitrile	-	2.638E-6	1.559E-5	1.275	1.0675	0.7351	-0.444	yes	down	B(ii)	C06114	-	-	map00460	Cyanoamino acid metabolism	Metabolism	Metabolism of other amino acids	HMDB0060477	Organic acids and derivatives	Carboxylic acids and derivatives	Amino acids, peptides, and analogues	-	180.0768368	4.05625	M-H2O-H	C8H13N3O3	0	48.8	metab_5155	neg_218	neg	47.4	1.901	0.4238	2.586	0.7295
Necatorine	2H-±½²¢[C]ßÁà«²¢[2,3-H]àáßø-2,11	0.0001579	0.0005223	1.3239	1.1919	0.7349	-0.4444	yes	down	B(ii)	C08594	-	-	-	-	-	-	HMDB0039035	Lipids and lipid-like molecules	Prenol lipids	Tetraterpenoids	89915-35-5	323.0674265	6.12025	M+Hac-H	C15H8N2O3	0	52	metab_7039	neg_2102	neg	49.3	2.556	1.165	3.478	0.5952
Pro-Gln-Thr	-	7.444E-7	5.529E-6	1.618	1.1373	0.7345	-0.4451	yes	down	B(i)	-	-	-	-	-	-	-	-	-	-	-	-	345.1773583	1.729116667	M+H	C14H24N4O6	40	0	metab_131	pos_132	pos	45	2.947	0.9517	4.012	0.6027
Bafilomycin A1(Baf-A1)	°Í¸¥ÂåÃ¹ËØA1£¨Baf-A1£©	2.03E-5	8.835E-5	1.5927	1.1708	0.7345	-0.4453	yes	down	B(ii)	-	-	-	-	-	-	-	HMDB0247559	Phenylpropanoids and polyketides	Macrolides and analogues	Not Available	-	623.4107381	12.17906667	M+H	C35H58O9	0	40.7	metab_1550	pos_1551	pos	42.8	3.236	1.219	4.406	0.842
Glu-Arg-Leu	-	2.869E-8	4.375E-7	1.8355	1.324	0.7334	-0.4473	yes	down	B(i)	-	-	-	-	-	-	-	-	-	-	-	-	415.2337882	6.1849	M-H	C17H32N6O6	60.9	0	metab_5477	neg_540	neg	49.1	3.387	1.022	4.618	0.4295
P-hpea-eda	-	3.325E-9	9.224E-8	1.7143	1.2167	0.7322	-0.4497	yes	down	B(ii)	-	-	-	-	-	-	-	HMDB0029305	Benzenoids	Phenols	Tyrosols and derivatives	-	349.129741	5.9046	M+FA-H	C17H20O5	0	51.5	metab_5440	neg_503	neg	49.3	2.846	0.7397	3.887	0.4949
Pe(o-20:0/0:0)	-	0.0005062	0.001424	1.4722	1.5276	0.7315	-0.4511	yes	down	B(i)	-	-	-	-	-	-	-	LMGP02060005	-	-	-	-	496.3777543	13.59075	M+H	C25H54NO6P	73.8	0	metab_1236	pos_1237	pos	52.1	3.302	1.717	4.514	0.7304
(E)-26,27-Dinorergosta-4,22-dien-3-one	£¨E£© -26,27-¶þÏ©-4,22-¶þÏ©-3-Íª	0.002931	0.006635	1.2969	1.3366	0.7312	-0.4517	yes	down	B(ii)	-	-	-	-	-	-	-	HMDB0037826	Benzenoids	Benzene and substituted derivatives	Not Available	-	369.3164649	12.74595	M+H	C26H40O	0	41.2	metab_1117	pos_1118	pos	44.9	3.033	1.741	4.148	1.143
Glimepiride	¸ñÁÐÃÀëå	0.01327	0.02537	1.1856	1.538	0.7312	-0.4517	yes	down	B(ii)	C07669	-	-	-	-	-	-	HMDB0014367	Benzenoids	Benzene and substituted derivatives	Benzenesulfonamides	93479-97-1	491.2294369	7.231716667	M+H	C24H34N4O5S	0	40.8	metab_626	pos_627	pos	34.6	2.78	1.797	3.802	1.546
8-[(E)-3-hydroxy-3-methylbut-1-enyl]-7-methoxy-2-phenyl-2,3-dihydrochromen-4-one	-	1.155E-6	7.888E-6	1.6753	1.2808	0.731	-0.4521	yes	down	B(i)	-	-	-	-	-	-	-	-	-	-	-	-	339.1566135	5.082783333	M+H	C21H22O4	39.8	0	metab_369	pos_370	pos	45.3	3.206	1.094	4.386	0.6411
Ser-Ser-Ile	-	9.833E-8	1.089E-6	1.6411	1.4723	0.7309	-0.4523	yes	down	B(i)	-	-	-	-	-	-	-	-	-	-	-	-	306.167431	5.036933333	M+H	C12H23N3O6	35.9	0	metab_362	pos_363	pos	39	2.884	0.7873	3.946	0.7088
4-Hydroxy-2',4',6'-trimethoxychalcone	-	0.0001129	0.0003891	1.5253	1.5113	0.7304	-0.4533	yes	down	B(i)	-	-	-	-	-	-	-	-	-	-	-	-	349.0846781	9.27875	M+Cl	C18H18O5	88.2	0	metab_6661	neg_1724	neg	56.8	3.175	1.226	4.347	1.189
5-amino-2-naphthalenesulfonic acid	-	2.562E-5	0.0001072	1.3256	1.2445	0.73	-0.454	yes	down	B(i)	-	-	-	-	-	-	-	-	-	-	-	-	222.0224892	4.211933333	M-H	C10H9NO3S	47.2	0	metab_7335	neg_2398	neg	48.3	2.29	0.7031	3.137	0.9131
Pterostilbene	×ÏÌ´ÜÎ	0.002457	0.005687	1.0047	0.8794	0.7287	-0.4565	yes	down	B(i)	C10287	-	-	map01110;map00945	Biosynthesis of secondary metabolites;Stilbenoid, diarylheptanoid and gingerol biosynthesis	Metabolism;Metabolism	Global and overview maps;Biosynthesis of other secondary metabolites	HMDB0303379;LMPK13090015	Phenylpropanoids and polyketides	Stilbenes	Not Available	537-42-8	315.1239691	5.372033333	M+Hac-H	C16H16O3	76.4	0	metab_5365	neg_428	neg	54.4	1.585	0.6919	2.175	0.9247
12-epi leukotriene b3	-	4.511E-8	6.053E-7	1.8144	1.4079	0.7285	-0.4571	yes	down	B(i)	-	-	-	-	-	-	-	-	-	-	-	-	337.2384489	11.11068333	M-H	C20H34O4	39.6	0	metab_5971	neg_1034	neg	47	3.367	0.9685	4.622	0.6893
Ceanothenic acid	1-£¨{4-[£¨4-ÒÒõ£ßßàº-1-»ù£©ôÊ»ù]-1,3-àçßò-2-»ù}¼×»ù£©-3-£¨3,4-¶þÂÈ±½»ù£©-1-±û-2-»ùëå	9.8E-11	9.15E-9	1.919	1.3413	0.7284	-0.4573	yes	down	B(ii)	-	-	-	-	-	-	-	HMDB0036850	Lipids and lipid-like molecules	Prenol lipids	Triterpenoids	-	455.3166845	12.1544	M+H	C29H42O4	0	46	metab_1555	pos_1556	pos	45.6	3.258	0.824	4.473	0.3679
2',3',4',5,7-pentahydroxyflavone	-	1.574E-7	1.572E-6	1.4283	1.2469	0.7278	-0.4585	yes	down	B(i)	-	-	-	-	-	-	-	-	-	-	-	-	301.0352511	6.227816667	M-H	C15H10O7	39.8	0	metab_7020	neg_2083	neg	46.8	2.077	0.4441	2.854	0.7065
Elastin	µ¯ÐÔµ°°×	5.406E-7	4.293E-6	1.9029	1.3964	0.7274	-0.4592	yes	down	B(ii)	C00373	-	-	-	-	-	-	HMDB0251736	Organic acids and derivatives	Carboxylic acids and derivatives	Amino acids, peptides, and analogues	9007-58-3	553.3741136	12.64228333	M+H	C27H48N6O6	0	40.2	metab_1504	pos_1505	pos	45	3.84	1.266	5.279	0.8072
Caffeoyl quinic acid	-	0.0001737	0.0005665	1.3071	1.0522	0.7268	-0.4603	yes	down	B(i)	C00852	-	-	map01110;map00941;map00940;map00945	Biosynthesis of secondary metabolites;Flavonoid biosynthesis;Phenylpropanoid biosynthesis;Stilbenoid, diarylheptanoid and gingerol biosynthesis	Metabolism;Metabolism;Metabolism;Metabolism	Global and overview maps;Biosynthesis of other secondary metabolites;Biosynthesis of other secondary metabolites;Biosynthesis of other secondary metabolites	HMDB0003164	Organic oxygen compounds	Organooxygen compounds	Alcohols and polyols	327-97-9;202650-88-2	353.0880053	4.849733333	M-H	C16H18O9	63.4	0	metab_8219	neg_3282	neg	51.1	2.57	1.169	3.536	0.7813
His-Val-Val	-	1.212E-6	8.216E-6	1.5444	1.2228	0.7265	-0.4611	yes	down	B(i)	-	-	-	-	-	-	-	-	-	-	-	-	354.214438	4.14945	M+H	C16H27N5O4	50.7	0	metab_229	pos_230	pos	45.9	2.576	0.8701	3.546	0.6021
Oxotremorine	Ñõ»¯Õð²üËØ	1.388E-6	9.229E-6	1.4749	1.1846	0.7262	-0.4615	yes	down	B(ii)	C07485	-	-	-	-	-	-	HMDB0256004	Organoheterocyclic compounds	Pyrrolidines	N-alkylpyrrolidines	70-22-4	251.1398347	3.72615	M+FA-H	C12H18N2O	0	40.6	metab_5097	neg_160	neg	47.3	2.382	0.6654	3.28	0.7947
Pregnanetriolone	ÈýôÇ»ùÔÐÍª	3.58E-9	9.749E-8	1.9344	1.3958	0.7259	-0.4621	yes	down	B(ii)	C15368	-	-	-	-	-	-	HMDB0041997	Lipids and lipid-like molecules	Steroids and steroid derivatives	Pregnane steroids	603-99-6	409.259515	7.750433333	M+Hac-H	C21H34O4	0	40.8	metab_6822	neg_1885	neg	46.7	3.443	1.022	4.743	0.3268
2-Hydroxy-4-carboxybutyrylhistidylprolinamide	2 -ôÇ»ù- 4 -ôÈ»ù¶¡õ£×é°±õ£¸¬°±õ£°·	1.451E-8	2.722E-7	1.7795	1.2721	0.725	-0.4639	yes	down	B(ii)	-	-	-	-	-	-	-	HMDB0251550	Organic acids and derivatives	Carboxylic acids and derivatives	Amino acids, peptides, and analogues	-	381.1672215	4.241416667	M+	C16H23N5O6	0	44.7	metab_240	pos_241	pos	45.3	3.056	0.8869	4.215	0.5398
Ganoderenic acid C	ÁéÖ¥-22-Ï©ËáC	0.0005052	0.001424	1.0866	1.2106	0.7247	-0.4645	yes	down	B(ii)	-	-	-	-	-	-	-	HMDB0035382	Lipids and lipid-like molecules	Prenol lipids	Triterpenoids	100665-42-7	497.2894369	8.3428	M-H2O-H	C30H44O7	0	48.7	metab_6747	neg_1810	neg	43.5	1.819	0.8606	2.51	0.7023
3a,7a-Dihydroxy-5b-cholestan-26-al	3a,7a-¶þôÇ»ù-5b-µ¨çÞÍé-26-È©	2.738E-5	0.0001137	1.5203	1.1691	0.7237	-0.4666	yes	down	B(ii)	C05445	-	-	map01100;map00120	Metabolic pathways;Primary bile acid biosynthesis	Metabolism;Metabolism	Global and overview maps;Lipid metabolism	HMDB0006894	Lipids and lipid-like molecules	Steroids and steroid derivatives	Bile acids, alcohols and derivatives	-	439.3176613	9.777016667	M+Na-2H	C27H46O3	0	51.6	metab_5878	neg_941	neg	47.2	2.716	1.195	3.753	0.504
2-Naphthalenecarboxylic acid, 3-(phenylamino)-	2-ÝÁ¼×Ëá£¬3-£¨±½°±»ù£©-	6.514E-10	3.349E-8	1.8839	1.3491	0.7235	-0.4669	yes	down	B(i)	-	-	-	-	-	-	-	-	-	-	-	-	264.0989311	3.698666667	M+H	C17H13NO2	54.7	0	metab_168	pos_169	pos	45.9	3.19	0.8799	4.409	0.3863
15-methyl-15S-PGE2	-	1.773E-11	3.687E-9	1.9744	1.4123	0.7234	-0.4671	yes	down	B(i)	-	-	-	-	-	-	-	LMFA03010064	-	-	-	-	365.2330857	9.16515	M-H	C21H34O5	38.2	0	metab_6670	neg_1733	neg	45.4	3.225	0.814	4.458	0.2802
18alpha-Hydroxyglycyrrhetic acid	-	4.728E-10	2.67E-8	1.9314	1.4245	0.7231	-0.4676	yes	down	B(ii)	-	-	-	-	-	-	-	HMDB0040499	Lipids and lipid-like molecules	Prenol lipids	Triterpenoids	17991-67-2	545.3475278	11.52706667	M+Hac-H	C30H46O5	0	54.5	metab_6011	neg_1074	neg	47.9	3.231	0.8755	4.468	0.4141
Thr-Glu-Phe	-	2.092E-6	1.294E-5	1.6516	1.4007	0.7228	-0.4684	yes	down	B(i)	-	-	-	-	-	-	-	-	-	-	-	-	396.1780717	5.699633333	M+H	C18H25N3O7	57.9	0	metab_2234	pos_2235	pos	49.8	2.975	1.142	4.116	0.4824
Glu-Arg-Thr	-	2.305E-9	7.374E-8	1.6592	1.3064	0.7228	-0.4684	yes	down	B(i)	-	-	-	-	-	-	-	-	-	-	-	-	403.1973134	4.8874	M-H	C15H28N6O7	48.7	0	metab_5296	neg_359	neg	46.9	2.43	0.534	3.362	0.6348
(2E,4E)-8-(beta-D-Glucopyranosyloxy)-2,7-dimethyldeca-2,4-dienedioic acid	-	7.881E-7	5.787E-6	1.3296	1.3203	0.7223	-0.4692	yes	down	B(i)	-	-	-	-	-	-	-	-	-	-	-	-	403.1614523	3.958	M-H	C18H28O10	67	0	metab_7378	neg_2441	neg	52.4	1.946	0.5736	2.694	0.5999
2-Benzenesulfonamido-3-methylbutanoic acid	-	2.391E-11	4.051E-9	1.7408	1.3929	0.7221	-0.4697	yes	down	B(i)	-	-	-	-	-	-	-	-	-	-	-	-	240.0696574	7.819516667	M+H-H2O	C11H15NO4S	48.3	0	metab_680	pos_681	pos	46.2	2.562	0.5136	3.548	0.5478
Enalapril	±½¶¡õ¥¸¬Ëá	1.47E-5	6.68E-5	1.5709	1.3352	0.7221	-0.4698	yes	down	B(ii)	C06977	-	-	-	-	-	-	HMDB0014722	Organic acids and derivatives	Carboxylic acids and derivatives	Amino acids, peptides, and analogues	75847-73-3	375.1925249	6.4508	M-H	C20H28N2O5	0	48.5	metab_5534	neg_597	neg	48.9	2.923	1.268	4.048	0.4572
Pinane thromboxane A2	ÝåÍéÀàÑªË¨ËØA2	5.939E-13	3.882E-10	2.1931	1.7148	0.7217	-0.4706	yes	down	B(ii)	-	-	-	-	-	-	-	HMDB0256907	Lipids and lipid-like molecules	Fatty Acyls	Fatty acids and conjugates	-	435.3114077	13.47265	M+Hac-H	C24H40O3	0	67.1	metab_6323	neg_1386	neg	51.6	3.757	0.8465	5.206	0.3886
Methylecgonidine	-	5.738E-6	3.014E-5	1.6654	1.3006	0.7217	-0.4706	yes	down	B(i)	-	-	-	-	-	-	-	HMDB0248436	Organoheterocyclic compounds	Pyrrolidines	N-alkylpyrrolidines	-	182.1181829	9.82615	M+H	C10H15NO2	38.7	0	metab_866	pos_867	pos	46.1	3.049	1.056	4.225	0.948
Androstane-3,17-diol 17-sulfate	ÐÛçÞÍé- 3£¬17 -¶þ´¼- 17 -»ÇËáÑÎ	0.0001677	0.0005505	1.3304	1.2563	0.7212	-0.4716	yes	down	B(ii)	-	-	-	-	-	-	-	HMDB0247995	Lipids and lipid-like molecules	Steroids and steroid derivatives	Sulfated steroids	-	395.186391	13.00518333	M+Na	C19H32O5S	0	67.5	metab_1142	pos_1143	pos	51.2	2.431	1.119	3.371	0.7898
1-[2-hydroxy-3-(4-methoxyphenyl)-2-methylpropyl]-3-(2-methoxyphenyl)urea	1-[2-ôÇ»ù-3-£¨4-¼×Ñõ»ù±½»ù£©-2-¼×»ù±û»ù]-3-£¨2-¼×Ñõ»ù±½»ù£©ëå	9.304E-5	0.0003315	1.6722	1.6237	0.7199	-0.4741	yes	down	B(i)	-	-	-	-	-	-	-	-	-	-	-	-	345.1797068	8.20515	M+H	C19H24N2O4	84.2	0	metab_1925	pos_1926	pos	54.7	3.503	1.561	4.866	1.089
4-Oxoisotretinoin	4 -Ñõ´úÒìÎ¬AËá	5.424E-12	1.772E-9	1.9836	1.4684	0.7194	-0.4751	yes	down	B(i)	-	-	-	-	-	-	-	-	-	-	-	-	315.1965191	9.952816667	M+H	C20H26O3	48.1	0	metab_874	pos_875	pos	47	3.21	0.6448	4.462	0.637
Trimebutine	ÇúÃÀ²¼Í¡	5.266E-6	2.811E-5	1.6196	1.2829	0.7193	-0.4753	yes	down	B(i)	-	-	-	-	-	-	-	HMDB0259230	Benzenoids	Benzene and substituted derivatives	Benzoic acids and derivatives	-	388.2119223	9.3984	M+H	C22H29NO5	78	0	metab_829	pos_830	pos	53.5	2.929	1.129	4.072	0.7071
Pyridone 6	ßÁà¤Íª6	0.0002525	0.0007859	1.3768	1.0521	0.7188	-0.4763	yes	down	B(ii)	-	-	-	-	-	-	-	HMDB0256971	Organoheterocyclic compounds	Isoquinolines and derivatives	Isoquinolones and derivatives	-	308.1192818	7.79705	M-H	C18H16FN3O	0	42.2	metab_5693	neg_756	neg	44.3	2.638	1.197	3.67	1.028
4-(1-oxa-4-thia-8-azaspiro[4.5]decane-8-carbonyl)-1-phenylpyrrolidin-2-one	4-£¨1-ÑõÔÓ-4-àç-8-µªÔÓÂÝ[4.5]¹ïÍé-8-ôÊ»ù£©-1-±½»ùßÁ¿©Íé-2-Íª	6.379E-7	4.896E-6	1.5966	1.4526	0.7188	-0.4763	yes	down	B(i)	-	-	-	-	-	-	-	-	-	-	-	-	347.146165	2.562933333	M+H	C18H22N2O3S	35.7	0	metab_2493	pos_2494	pos	42.6	2.707	0.7548	3.766	0.9055
Sl(17:0_o/15:1_o)	-	0.0001116	0.0003854	1.8513	1.5285	0.7184	-0.4771	yes	down	B(i)	-	-	-	-	-	-	-	-	-	-	-	-	588.4301452	13.7896	M-H	C32H63NO6S	73.8	0	metab_6272	neg_1335	neg	52.4	4.411	2.238	6.14	0.7034
Cholylalanine	ÂÈ±û°±Ëá	0.005257	0.01114	1.0664	1.2146	0.718	-0.4779	yes	down	B(ii)	-	-	-	-	-	-	-	HMDB0242370	Lipids and lipid-like molecules	Steroids and steroid derivatives	Bile acids, alcohols and derivatives	-	478.3172474	8.952916667	M-H	C27H45NO6	0	48.5	metab_6689	neg_1752	neg	48.5	2.014	1.157	2.805	1.165
4-(1h-indol-3-yl)butan-2-one	4-£¨1h-ßÅßá-3-»ù£©¶¡-2-Íª	2.836E-7	2.564E-6	1.8271	1.3322	0.718	-0.478	yes	down	B(i)	-	-	-	-	-	-	-	-	-	-	-	-	242.1142786	4.76005	M+CH3OH+Na	C12H13NO	63.7	0	metab_320	pos_321	pos	50.6	3.432	1.267	4.78	0.3598
8,11,11-trimethyl-4,14-dioxatetracyclo[6.5.1.02,6.09,13]tetradeca-2,5-diene	-	0.008763	0.01748	1.1565	1.2597	0.7179	-0.478	yes	down	B(i)	-	-	-	-	-	-	-	-	-	-	-	-	233.1545531	6.415766667	M+H	C15H20O2	55.9	0	metab_2125	pos_2126	pos	49.1	2.464	1.655	3.432	1.287
(+/-)-Sphaerosin	-	5.079E-7	4.069E-6	1.5285	1.1059	0.7178	-0.4783	yes	down	B(ii)	-	-	-	-	-	-	-	HMDB0038128	Phenylpropanoids and polyketides	Isoflavonoids	O-methylated isoflavonoids	52305-06-3	347.1154837	4.95445	M+FA-H	C17H18O5	0	55.9	metab_7230	neg_2293	neg	48.9	2.498	0.8351	3.48	0.6067
Gibberellin A59	³àÃ¹ËØA59	1.349E-6	9.011E-6	1.6326	1.4456	0.7178	-0.4783	yes	down	B(ii)	-	-	-	-	-	-	-	HMDB0035051	Lipids and lipid-like molecules	Prenol lipids	Diterpenoids	78333-20-7	359.1136803	8.720283333	M-H	C19H20O7	0	45.3	metab_6717	neg_1780	neg	47.5	2.905	1.028	4.047	0.7135
24-Nor Ursodeoxycholic Acid	24 -È¥¼×ÐÜÈ¥Ñõµ¨Ëá	0.000109	0.0003783	1.4924	1.2973	0.7178	-0.4784	yes	down	B(ii)	-	-	-	-	-	-	-	HMDB0245660	Lipids and lipid-like molecules	Steroids and steroid derivatives	Bile acids, alcohols and derivatives	-	361.2748433	12.71936667	M+H-H2O	C23H38O4	0	42.5	metab_1497	pos_1498	pos	43.6	2.838	1.388	3.954	0.6551
Tsibulin 1	-	1.747E-7	1.715E-6	1.4498	1.3799	0.7174	-0.4791	yes	down	B(ii)	-	-	-	-	-	-	-	HMDB0037390	Organic oxygen compounds	Organooxygen compounds	Carbonyl compounds	126624-26-8	209.1539857	7.71755	M-H	C13H22O2	0	40.3	metab_6825	neg_1888	neg	46.7	2.021	0.4549	2.817	0.7288
Gly-Thr-Tyr	-	7.381E-8	8.794E-7	1.7281	1.2436	0.717	-0.4799	yes	down	B(i)	-	-	-	-	-	-	-	-	-	-	-	-	322.140848	4.622066667	M+H-H2O	C15H21N3O6	37	0	metab_2355	pos_2356	pos	43.8	2.858	0.833	3.986	0.7353
1-methylguanosine	-	0.0001108	0.0003834	1.5153	1.167	0.7165	-0.481	yes	down	B(i)	C04545	-	-	-	-	-	-	HMDB0001563	Nucleosides, nucleotides, and analogues	Purine nucleosides	Not Available	2140-65-0	298.1155693	4.383516667	M+H	C11H15N5O5	53.9	0	metab_260	pos_261	pos	47.7	2.861	1.483	3.993	0.3551
Sakacin P	Ã×¾ÆÈé¸Ë¾úËØP	2.173E-8	3.615E-7	1.5146	1.2825	0.7161	-0.4817	yes	down	B(ii)	-	-	-	-	-	-	-	HMDB0038239	Lipids and lipid-like molecules	Fatty Acyls	Fatty amides	146240-19-9	237.0876684	4.737833333	M+Na-2H	C9H16N2O4	0	49.6	metab_7258	neg_2321	neg	46.6	2.129	0.4963	2.973	0.6575
Phe-Ala	-	1.939E-9	6.524E-8	1.8849	1.3356	0.716	-0.482	yes	down	B(ii)	-	-	-	-	-	-	-	HMDB0304787	Organic acids and derivatives	Carboxylic acids and derivatives	Amino acids, peptides, and analogues	3918-87-4	269.1505515	5.936483333	M+CH3OH+H	C12H16N2O3	0	46.5	metab_483	pos_484	pos	47.1	3.156	0.8753	4.408	0.5784
Peruvinine	-	0.0005125	0.001439	1.3567	1.3744	0.7159	-0.4822	yes	down	B(i)	-	-	-	-	-	-	-	-	-	-	-	-	265.1425238	8.356833333	M+H	C15H20O4	53.4	0	metab_728	pos_729	pos	48.3	2.532	1.371	3.537	0.7702
Prostaglandin d2 methyl ester	-	1.627E-10	1.201E-8	1.9435	1.3895	0.7153	-0.4834	yes	down	B(i)	-	-	-	-	-	-	-	-	-	-	-	-	365.2330328	10.26458333	M-H	C21H34O5	41.1	0	metab_5914	neg_977	neg	46.2	3.1	0.8469	4.334	0.389
Trp-Lys-Lys	-	3.823E-5	0.0001514	1.6554	1.2932	0.7152	-0.4837	yes	down	B(i)	-	-	-	-	-	-	-	-	-	-	-	-	461.2901085	11.5226	M+H	C23H36N6O4	55.5	0	metab_1628	pos_1629	pos	46.7	3.264	1.518	4.564	0.6852
Glu-Lys-Leu	-	1.18E-6	8.042E-6	1.5601	1.1843	0.715	-0.484	yes	down	B(i)	-	-	-	-	-	-	-	-	-	-	-	-	423.2025347	5.6351	M+Cl	C17H32N4O6	35	0	metab_5402	neg_465	neg	43.5	2.501	0.7844	3.498	0.8064
Metabolite M6	´úÐ»ÎïM6	1.962E-5	8.596E-5	1.6669	1.2245	0.7132	-0.4876	yes	down	B(ii)	-	-	-	-	-	-	-	HMDB0061034	Benzenoids	Indanes	Not Available	-	545.3135421	11.36965	M+Na	C30H42N4O4	0	55.3	metab_1645	pos_1646	pos	48.1	3.265	1.425	4.578	0.8017
Oxociprofloxacin	Ñõ»·±ûÉ³ÐÇ	2.52E-8	3.949E-7	1.5453	1.389	0.7125	-0.489	yes	down	B(ii)	-	-	-	-	-	-	-	HMDB0255992	Organoheterocyclic compounds	Quinolines and derivatives	Quinoline carboxylic acids	-	404.1251216	7.644833333	M+Hac-H	C17H16FN3O4	0	62.8	metab_6833	neg_1896	neg	50.7	2.196	0.5586	3.082	0.6523
15(R)-15-methyl Prostaglandin A2	15£¨R£©-15-¼×»ùÇ°ÁÐÏÙËØA2	1.897E-5	8.353E-5	1.7059	1.2185	0.7114	-0.4913	yes	down	B(i)	-	-	-	-	-	-	-	-	-	-	-	-	349.2384171	12.17906667	M+H	C21H32O4	64	0	metab_942	pos_943	pos	48.2	3.276	1.565	4.605	0.3125
Ser-Leu-Met	-	8.524E-8	9.798E-7	1.8169	1.311	0.7114	-0.4913	yes	down	B(i)	-	-	-	-	-	-	-	-	-	-	-	-	350.1747759	5.865833333	M+H	C14H27N3O5S	63.1	0	metab_476	pos_477	pos	50.4	3.103	1.128	4.362	0.299
Chenodeoxycholylvaline	-	1.144E-5	5.389E-5	1.4191	1.0727	0.7113	-0.4915	yes	down	B(ii)	-	-	-	-	-	-	-	HMDB0242401	Lipids and lipid-like molecules	Steroids and steroid derivatives	Bile acids, alcohols and derivatives	-	490.353498	10.7481	M-H	C29H49NO5	0	49.3	metab_6557	neg_1620	neg	48.6	2.375	0.8909	3.339	0.8214
5'-N-Methylcarboxamidoadenosine	5'-N-¼×»ù¼×õ£°±»ùÏÙÜÕ	0.0005358	0.001497	1.201	0.9928	0.7104	-0.4932	yes	down	B(ii)	-	-	-	-	-	-	-	HMDB0246883	Nucleosides, nucleotides, and analogues	Purine nucleosides	Not Available	-	293.103126	6.262733333	M-H	C11H14N6O4	0	47.1	metab_5490	neg_553	neg	46.7	2.083	1.15	2.932	0.6868
6-O-Acetylarbutin	6-O-ÒÒõ£ÐÜ¹û·ÓÜÕ	1.196E-8	2.371E-7	1.6768	1.1942	0.7096	-0.495	yes	down	B(ii)	-	-	-	-	-	-	-	HMDB0034060	Organic oxygen compounds	Organooxygen compounds	Carbohydrates and carbohydrate conjugates	10338-88-2	295.0822638	3.9148	M-H2O-H	C14H18O8	0	55.6	metab_5125	neg_188	neg	49.3	2.563	0.784	3.612	0.5165
18-Hydroxyoctadecadienoic acid	18 ~ôÇ»ùÑÇÓÍËá	1.973E-9	6.54E-8	1.7922	1.321	0.7094	-0.4954	yes	down	B(ii)	-	-	-	-	-	-	-	HMDB0244806	Lipids and lipid-like molecules	Fatty Acyls	Lineolic acids and derivatives	-	355.2489864	12.34733333	M+Hac-H	C18H32O3	0	46.2	metab_6431	neg_1494	neg	47.4	2.653	0.7827	3.74	0.4485
Gibberellin A29-catabolite	-	0.001775	0.004254	1.2071	1.1356	0.7092	-0.4956	yes	down	B(ii)	C11855	-	-	map00904	Diterpenoid biosynthesis	Metabolism	Metabolism of terpenoids and polyketides	HMDB0304360	Lipids and lipid-like molecules	Prenol lipids	Diterpenoids	76040-29-4	345.1343052	6.695083333	M-H	C19H22O6	0	52	metab_6954	neg_2017	neg	49.6	2.354	1.451	3.319	0.8911
Latrunculin B	ºìº£º£ÃàËØB	3.758E-8	5.307E-7	1.9296	1.3821	0.709	-0.4962	yes	down	B(i)	C19904	-	-	-	-	-	-	HMDB0253990	Phenylpropanoids and polyketides	Macrolides and analogues	Not Available	76343-94-7	378.1770649	1.7073	M+H-H2O	C20H29NO5S	73.1	0	metab_2524	pos_2525	pos	49	3.44	1.141	4.852	0.6313
Hetisine	-	3.323E-5	0.0001338	1.8945	1.42	0.7088	-0.4966	yes	down	B(i)	C08687	-	-	-	-	-	-	-	-	-	-	10089-23-3	347.2337907	11.49606667	M+NH4	C20H27NO3	55.5	0	metab_1632	pos_1633	pos	49.8	4.077	1.824	5.752	1.185
Arg-Phe-Thr	-	1.568E-5	7.082E-5	1.4634	1.0501	0.7085	-0.4971	yes	down	B(i)	-	-	-	-	-	-	-	-	-	-	-	-	467.2285984	6.271166667	M+FA-H	C19H30N6O5	87.6	0	metab_5492	neg_555	neg	54.7	2.363	0.9477	3.335	0.7864
[truncated: 411 more rows]
