# Supplementary material for: Integrated analysis of fecal microbiota and metabolomics reveals unique characteristics of asymptomatic and classic celiac disease
Source: Front Microbiol. 2025 Nov 13;16:1636007. doi: 10.3389/fmicb.2025.1636007 (PMC12659859; doi:10.3389/fmicb.2025.1636007)
Supplement: Supplementary file 2 [file Data_Sheet_2.CSV]

Metabolite	´úÐ»Îï	P_value	FDR	VIP_pred_OPLS-DA	VIP_PLS-DA	FC(SCeD/CDF)	Log2FC(SCeD/CDF)	Significant	Regulate	level	KEGG Compound ID	KEGG Compound First Category	KEGG Compound Second Category	KEGG Pathway ID	KEGG Pathway Description	KEGG Pathway First Category	KEGG Pathway Second Category	Library ID	HMDB Superclass	HMDB Class	HMDB Subclass	CAS ID	M/Z	Retention time	Adducts	Formula	Fragmentation Score	Theoretical Fragmentation Score	Metab ID	ID	Mode	Score	sced_mean	sced_SD	cdf_mean	cdf_SD
Diacetoxyscirpenol	Ë«ÒÒËá»ù²ÝÁ­µ¶¾ú´¼	2.068E-16	3.186E-15	2.3195	2.3193	5.6768	2.5051	yes	up	B(ii)	C09662	-	-	-	-	-	-	HMDB0035104	Lipids and lipid-like molecules	Prenol lipids	Sesquiterpenoids	2270-40-8	425.1820773	5.971333333	M+Hac-H	C19H26O7	0	42.1	metab_5447	neg_510	neg	46.9	5.037	0.4154	0.8873	1.146
6-methyl-5-nitroquinoline	-	3.87E-20	2.683E-18	2.3384	2.3156	15.8745	3.9886	yes	up	B(i)	-	-	-	-	-	-	-	-	-	-	-	-	189.0665888	6.105266667	M+H	C10H8N2O2	59	0	metab_2513	pos_2514	pos	50.3	4.275	0.7664	0.2693	0.7305
GPEtn(18:1/15:0)	-	2.171E-12	1.364E-11	2.3141	2.3087	0.0806	-3.6324	yes	down	B(i)	-	-	-	-	-	-	-	HMDB0009021	Lipids and lipid-like molecules	Glycerophospholipids	Glycerophosphoethanolamines	-	704.5240875	13.16066667	M+H	C38H74NO8P	68.3	0	metab_1437	pos_1438	pos	49.4	0.3886	0.0392	4.819	1.684
Trans-zeatin	-	2.513E-28	1.15E-25	2.3052	2.2985	3.1091	1.6365	yes	up	B(i)	C00371	-	-	map01100;map01110;map00908;map01070;map04075;map01060	Metabolic pathways;Biosynthesis of secondary metabolites;Zeatin biosynthesis;Biosynthesis of plant hormones;Plant hormone signal transduction;Biosynthesis of plant secondary metabolites	Metabolism;Metabolism;Metabolism;Metabolism;Environmental Information Processing;Metabolism	Global and overview maps;Global and overview maps;Metabolism of terpenoids and polyketides;Chemical structure transformation maps;Signal transduction;Chemical structure transformation maps	HMDB0012204	Organoheterocyclic compounds	Imidazopyrimidines	Purines and purine derivatives	1637-39-4	264.1086916	2.790233333	M+FA-H	C10H13N5O	75.2	0	metab_10050	neg_5113	neg	51	5.559	0.2641	1.788	0.4832
DG(PGJ2/i-16:0/0:0)	-	7.25E-13	4.885E-12	2.3058	2.2956	0.0003	-11.8985	yes	down	B(ii)	-	-	-	-	-	-	-	HMDB0299205	Not Available	Not Available	Not Available	-	647.4880478	13.97286667	M+H	C39H66O7	0	49.6	metab_1307	pos_1308	pos	42.7	0.00113	0.0001734	4.314	1.58
Ile-Asp	-	9.783E-22	1.092E-19	2.2868	2.2812	2.7459	1.4573	yes	up	B(i)	-	-	-	-	-	-	-	HMDB0028903	Organic acids and derivatives	Carboxylic acids and derivatives	Amino acids, peptides, and analogues	-	245.1140317	3.81535	M-H	C10H18N2O5	57.7	0	metab_5114	neg_177	neg	49.5	6.041	0.3717	2.2	0.7342
4-Hydroxy-5-(phenyl)-valeric acid-O-sulphate	4-ôÇ»ù-5-£¨±½»ù£©-ÎìËá-O-ÁòËáÑÎ	1.348E-22	2.145E-20	2.2939	2.278	7.4546	2.8981	yes	up	B(ii)	-	-	-	-	-	-	-	HMDB0059981	Benzenoids	Benzene and substituted derivatives	Not Available	-	273.043799	5.593633333	M-H	C11H14O6S	0	60.2	metab_7192	neg_2255	neg	50.4	4.396	0.8476	0.5897	0.4573
Nb-p-Coumaroyltryptamine	NB-¶ÔÏã¶¹õ£É«°·	8.914E-19	4.293E-17	2.2467	2.2293	11.9082	3.5739	yes	up	B(ii)	-	-	-	-	-	-	-	HMDB0041518	Phenylpropanoids and polyketides	Cinnamic acids and derivatives	Hydroxycinnamic acids and derivatives	53905-12-7	351.1349821	6.93915	M+FA-H	C19H18N2O2	0	42.6	metab_9455	neg_4518	neg	47.6	4.1	0.3003	0.3443	0.8903
Baliospermin	-	9.679E-17	1.71E-15	2.2324	2.2245	0.271	-1.8834	yes	down	B(i)	C09065	-	-	-	-	-	-	-	-	-	-	66583-56-0	563.3576736	12.79858333	M+H	C32H50O8	69.8	0	metab_1488	pos_1489	pos	50.3	1.42	0.06361	5.239	1.06
Sl(17:0_o/15:1_o)	-	4.68E-13	3.254E-12	2.2115	2.2117	0.2935	-1.7686	yes	down	B(i)	-	-	-	-	-	-	-	-	-	-	-	-	588.4301452	13.7896	M-H	C32H63NO6S	73.8	0	metab_6272	neg_1335	neg	52.4	1.67	0.04467	5.69	1.452
4-Coumaric acid	-	1.013E-21	1.104E-19	2.2194	2.202	2.4009	1.2636	yes	up	B(i)	C06738	-	-	-	-	-	-	HMDB0030677	Phenylpropanoids and polyketides	Cinnamic acids and derivatives	Hydroxycinnamic acids and derivatives	4501-31-9	165.0550211	13.79545	M+H	C9H8O3	93.1	0	metab_1898	pos_1899	pos	57.3	6.127	0.1681	2.552	0.7133
JWH 073 N-(4-hydroxybutyl) metabolite-d5	JWH 073 N-£¨4-ôÇ»ù¶¡»ù£©´úÐ»Îïd5	1.339E-22	2.145E-20	2.2214	2.2012	0.2146	-2.22	yes	down	B(i)	-	-	-	-	-	-	-	-	-	-	-	-	349.1996414	12.59003333	M+H	C23H16D5NO2	42.5	0	metab_1110	pos_1111	pos	43.8	0.9721	0.05909	4.529	0.6797
2b,3a,7a,12a-Tetrahydroxy-5b-cholanoic acid	2b£¬3a£¬7a£¬12a -ËÄôÇ»ù- 5b -µ¨Ëá	1.079E-41	4.935E-38	2.2051	2.1937	2.2757	1.1863	yes	up	B(ii)	-	-	-	-	-	-	-	HMDB0000316	Lipids and lipid-like molecules	Steroids and steroid derivatives	Bile acids, alcohols and derivatives	60696-60-8	469.2778297	4.439483333	M+FA-H	C24H40O6	0	41	metab_6177	neg_1240	neg	41.8	6.01	0.2345	2.641	0.1488
N-fructosyl phenylalanine	-	2.584E-16	3.839E-15	2.19	2.1832	0.0424	-4.5594	yes	down	B(i)	-	-	-	-	-	-	-	-	-	-	-	-	328.1403143	4.622066667	M+H	C15H21NO7	54.7	0	metab_303	pos_304	pos	48.4	0.1643	0.02094	3.874	1.061
Beta-L-Dioxolane-cytidine	-	1.112E-24	2.543E-22	2.1917	2.1777	0	-14.6629	yes	down	B(ii)	-	-	-	-	-	-	-	HMDB0249137	Nucleosides, nucleotides, and analogues	Nucleoside and nucleotide analogues	Not Available	-	196.0715217	3.62615	M+H-H2O	C8H11N3O4	0	44.6	metab_2478	pos_2479	pos	47.1	0.0001323	2.034E-5	3.432	0.5798
3-Alpha-Hydroxy-6-Ketocholanic Acid	3 - ¦Á -ôÇ»ù- 6 -Íª»ùµ¨Ëá	8.79E-16	1.12E-14	2.1933	2.1769	0.4074	-1.2955	yes	down	B(i)	-	-	-	-	-	-	-	-	-	-	-	-	373.274702	12.8772	M+H-H2O	C24H38O4	47.3	0	metab_1473	pos_1474	pos	47.7	2.556	1.55	6.274	0.3733
(x)-1,2-Propanediol 1-O-b-D-glucopyranoside	£¨x£© -1,2-±û¶þ´¼1-O-b-D-ßÁà«ÆÏÌÑÌÇÜÕ	1.943E-17	4.857E-16	2.1804	2.1757	0.1443	-2.7925	yes	down	B(ii)	-	-	-	-	-	-	-	HMDB0033065	Organic oxygen compounds	Organooxygen compounds	Carbohydrates and carbohydrate conjugates	-	239.1146526	4.2202	M+H	C9H18O7	0	46.6	metab_2402	pos_2403	pos	46.6	0.6127	0.05005	4.245	0.9627
Dactimicin	´ïµØÃ×ÐÇ	4.386E-27	1.433E-24	2.1718	2.1619	2.4197	1.2748	yes	up	B(ii)	C17979	-	-	-	-	-	-	HMDB0250824	Organic oxygen compounds	Organooxygen compounds	Carbohydrates and carbohydrate conjugates	73196-97-1	431.2648595	8.650583333	M-H	C18H36N6O6	0	43.9	metab_5789	neg_852	neg	46.4	5.708	0.1762	2.359	0.4768
2,4-Quinolinediol	2£¬4 -à­ßø¶þ´¼	3.737E-20	2.63E-18	2.1706	2.1583	2.6152	1.3869	yes	up	B(ii)	C16716	-	-	map00996;map01063	Biosynthesis of various alkaloids;Biosynthesis of alkaloids derived from shikimate pathway	Metabolism;Metabolism	Biosynthesis of other secondary metabolites;Chemical structure transformation maps	HMDB0245468	Organoheterocyclic compounds	Quinolines and derivatives	Quinolones and derivatives	-	206.0450919	7.929516667	M+FA-H	C9H7NO2	0	62.3	metab_6805	neg_1868	neg	49.3	5.62	0.6283	2.149	0.6482
Dexamethasone isonicotinate	ÒìÑÌËáµØÈûÃ×ËÉ	1.34E-15	1.617E-14	2.1395	2.1475	3.8434	1.9424	yes	up	B(ii)	-	-	-	-	-	-	-	HMDB0251081	Lipids and lipid-like molecules	Steroids and steroid derivatives	Pregnane steroids	-	556.237287	3.84885	M+Hac-H	C28H32FNO6	0	49.9	metab_8504	neg_3567	neg	45.6	4.885	0.3881	1.271	1.054
Parvaquone	ÅÁ·¥õ«	1.909E-33	2.911E-30	2.1346	2.1239	0.3005	-1.7347	yes	down	B(ii)	-	-	-	-	-	-	-	HMDB0256137	Benzenoids	Naphthalenes	Naphthoquinones	-	257.1162423	12.4607	M+H	C16H16O3	0	40.6	metab_1520	pos_1521	pos	44.7	1.368	0.06329	4.553	0.3216
Hymatoxin D	-	2.001E-12	1.265E-11	2.1311	2.1195	6.7634	2.7578	yes	up	B(i)	-	-	-	-	-	-	-	-	-	-	-	-	397.1651797	11.17963333	M-H	C20H30O6S	67.2	0	metab_6524	neg_1587	neg	49.7	4.403	0.6595	0.651	1.352
Laninamivir	À­ÄáÃ×Î¤	1.445E-33	2.911E-30	2.1219	2.1091	2.6553	1.4089	yes	up	B(ii)	C21557	-	-	-	-	-	-	HMDB0253972	Organic acids and derivatives	Carboxylic acids and derivatives	Carboxylic acid derivatives	203120-17-6	367.1244557	1.348516667	M+Na-2H	C13H22N4O7	0	87	metab_4973	neg_36	neg	55.6	5.045	0.3099	1.9	0.2412
(E)-26,27-Dinorergosta-4,22-dien-3-one	£¨E£© -26,27-¶þÏ©-4,22-¶þÏ©-3-Íª	3.135E-18	1.191E-16	2.1078	2.1085	0.1769	-2.4993	yes	down	B(ii)	-	-	-	-	-	-	-	HMDB0037826	Benzenoids	Benzene and substituted derivatives	Not Available	-	369.3164649	12.74595	M+H	C26H40O	0	41.2	metab_1117	pos_1118	pos	44.9	0.7269	0.05377	4.11	0.851
Phe-Val-Ala	-	2.199E-15	2.496E-14	2.1462	2.1054	0.0691	-3.856	yes	down	B(i)	-	-	-	-	-	-	-	-	-	-	-	-	336.1928615	5.6745	M+H	C17H25N3O4	39.4	0	metab_2239	pos_2240	pos	45.6	0.2589	0.0298	3.749	1.064
Nivalenol	¹ÏÎ®Á­¾ú´¼	2.142E-28	1.089E-25	2.1121	2.1027	2.528	1.338	yes	up	B(ii)	C06080	-	-	map00909	Sesquiterpenoid and triterpenoid biosynthesis	Metabolism	Metabolism of terpenoids and polyketides	HMDB0004304	Lipids and lipid-like molecules	Prenol lipids	Sesquiterpenoids	23282-20-4	333.0979152	7.484183333	M+Na-2H	C15H20O7	0	50.1	metab_6852	neg_1915	neg	47.4	5.228	0.1943	2.068	0.4093
Asp-Asn-Leu	-	7.054E-17	1.312E-15	2.1351	2.1019	0	-23.5149	yes	down	B(i)	-	-	-	-	-	-	-	-	-	-	-	-	359.1559687	3.958	M-H	C14H24N4O7	56.5	0	metab_5136	neg_199	neg	48.7	2.849E-7	2.914E-8	3.415	0.9402
3,5-dimethoxybenzoic acid	3,5-¶þ¼×Ñõ»ù±½¼×Ëá	6.073E-16	8.076E-15	2.1115	2.0993	3.5668	1.8346	yes	up	B(i)	-	-	-	-	-	-	-	-	-	-	-	-	363.1092874	4.010783333	2M-H	C9H10O4	71.2	0	metab_6599	neg_1662	neg	51.8	4.776	0.677	1.339	0.9005
Tetrahydrodeoxycortisol	ËÄÇâÍÑÑõÆ¤ÖÊÍª	8.551E-13	5.715E-12	2.1113	2.0987	2.4476	1.2914	yes	up	B(ii)	C14594	-	-	-	-	-	-	HMDB0005972	Lipids and lipid-like molecules	Steroids and steroid derivatives	Hydroxysteroids	68-60-0	315.2288711	7.66765	M+H-2H2O	C21H34O4	0	52.8	metab_665	pos_666	pos	45.7	6.141	0.3688	2.509	1.315
3alpha-Hydroxyoreadone	3 ¦Á -ôÇ»ùÂÞºº¹ûÍª	6.584E-17	1.271E-15	2.0951	2.0937	0.0801	-3.6428	yes	down	B(ii)	-	-	-	-	-	-	-	HMDB0036047	Organoheterocyclic compounds	Naphthofurans	Not Available	124869-06-3	297.1342643	5.114233333	M+FA-H	C14H20O4	0	46.5	metab_5327	neg_390	neg	46.4	0.2943	0.02215	3.676	0.929
Resolvin D1	ÏûÍËËØD1	4.471E-14	3.732E-13	2.0742	2.0911	2.9608	1.566	yes	up	B(ii)	C18178	-	-	-	-	-	-	HMDB0003733	Lipids and lipid-like molecules	Fatty Acyls	Fatty acids and conjugates	-	397.1979537	3.927316667	M+Na-2H	C22H32O5	0	82.1	metab_5128	neg_191	neg	54	5.282	0.2307	1.784	1.161
Solutol HS 15	¾ÛÒÒ¶þ´¼Ó²Ö¬Ëáõ¥15	6.684E-17	1.279E-15	2.1105	2.0876	0.3976	-1.3305	yes	down	B(ii)	C11317	-	-	-	-	-	-	HMDB0258368	Lipids and lipid-like molecules	Fatty Acyls	Fatty alcohols	61909-81-7	362.3274996	11.09011667	M+NH4	C20H40O4	0	50.3	metab_4701	pos_4702	pos	48.5	2.222	1.293	5.588	0.327
Mandelic acid sulfate	-	1.281E-16	2.17E-15	2.0862	2.0873	2.9356	1.5537	yes	up	B(i)	-	-	-	-	-	-	-	-	-	-	-	-	230.996398	1.728416667	M-H	C8H8O6S	48.8	0	metab_9140	neg_4203	neg	47.5	5.105	0.7381	1.739	0.8033
Eicosanedioic acid	¶þÊ®Íé¶þËá	2.676E-14	2.332E-13	2.1008	2.0863	0.0872	-3.5202	yes	down	B(ii)	-	-	-	-	-	-	-	HMDB0242141	Lipids and lipid-like molecules	Fatty Acyls	Fatty acids and conjugates	-	360.3112958	13.53916667	M+NH4	C20H38O4	0	62.3	metab_1365	pos_1366	pos	51.2	0.334	0.03559	3.832	1.152
Prenyl cis-caffeate	-	6.671E-15	6.678E-14	2.0997	2.0818	0.0673	-3.8935	yes	down	B(ii)	C10487	-	-	-	-	-	-	HMDB0041140	Phenylpropanoids and polyketides	Cinnamic acids and derivatives	Hydroxycinnamic acids and derivatives	118971-61-2	307.1187394	8.663016667	M+Hac-H	C14H16O4	0	51.8	metab_5790	neg_853	neg	46.5	0.2487	0.01959	3.696	1.087
Elymoclavine	Ò°Âó½Ç¼î	6.808E-18	2.163E-16	2.0843	2.0729	0.1059	-3.2387	yes	down	B(ii)	C06068	-	-	map01110;map00901	Biosynthesis of secondary metabolites;Indole alkaloid biosynthesis	Metabolism;Metabolism	Global and overview maps;Biosynthesis of other secondary metabolites	HMDB0251762	Alkaloids and derivatives	Ergoline and derivatives	Clavines and derivatives	548-43-6	299.1399818	8.413133333	M+FA-H	C16H18N2O	0	46	metab_6741	neg_1804	neg	45.7	0.3889	0.0267	3.671	0.8447
7-dehydroxychol-8(14)-enic acid	-	2.819E-21	2.579E-19	2.0744	2.0671	1.8369	0.8773	yes	up	B(i)	-	-	-	-	-	-	-	-	-	-	-	-	389.2694425	13.83621667	M-H	C24H38O4	73.7	0	metab_7756	neg_2819	neg	52.2	6.916	0.3548	3.765	0.6096
1H-indene-3-carboxamide	-	4.052E-18	1.429E-16	2.0508	2.0435	3.7613	1.9112	yes	up	B(i)	-	-	-	-	-	-	-	-	-	-	-	-	182.0572859	3.834733333	M+Na	C10H9NO	95.3	0	metab_999	pos_1000	pos	56.4	4.318	0.2682	1.148	0.7838
Furylacryloylalanyllysine	-	4.246E-14	3.567E-13	2.043	2.0419	4.3185	2.1105	yes	up	B(ii)	-	-	-	-	-	-	-	HMDB0247373	Organic acids and derivatives	Carboxylic acids and derivatives	Amino acids, peptides, and analogues	-	318.1426604	7.529716667	M-H2O-H	C16H23N3O5	0	60.2	metab_6846	neg_1909	neg	46.7	4.353	0.2535	1.008	1.105
Cembratetraene-16,2:19,6-diolide	-	2.394E-14	2.115E-13	2.054	2.0401	0.0001	-12.7123	yes	down	B(i)	-	-	-	-	-	-	-	-	-	-	-	-	329.17216	4.2202	M+H	C20H24O4	45.9	0	metab_2400	pos_2401	pos	44.1	0.0004971	7.636E-5	3.336	1.095
As 1-5	-	3.382E-25	9.671E-23	2.0522	2.0391	0.4809	-1.0563	yes	down	B(ii)	-	-	-	-	-	-	-	HMDB0032843	Lipids and lipid-like molecules	Prenol lipids	Terpene lactones	-	716.5710141	13.10845	M+H	C40H77NO9	0	56.6	metab_1446	pos_1447	pos	45.7	2.791	0.06601	5.804	0.4917
4-Amino-3-hydroxybutanoylcarnitine	4 -°±»ù- 3 -ôÇ»ù¶¡õ£Èâ¼î	8.054E-16	1.032E-14	2.0461	2.0348	0.0459	-4.4444	yes	down	B(ii)	-	-	-	-	-	-	-	HMDB0241810	Lipids and lipid-like molecules	Fatty Acyls	Fatty acid esters	-	297.1244562	8.209333333	M+Cl	C11H22N2O5	0	64.8	metab_5745	neg_808	neg	49.3	0.1558	0.01349	3.392	0.9575
Trp-Hyp	-	2.169E-14	1.93E-13	2.0491	2.0246	0.0035	-8.1735	yes	down	B(ii)	-	-	-	-	-	-	-	HMDB0029084	Organic acids and derivatives	Carboxylic acids and derivatives	Amino acids, peptides, and analogues	844640-75-1	376.1529798	5.061916667	M+Hac-H	C16H19N3O4	0	40.1	metab_5317	neg_380	neg	46.3	0.01143	0.001155	3.3	1.076
Gly-Ala-Pro-Met-Phe	-	1.872E-10	8.471E-10	2.0273	2.0223	0.2014	-2.3117	yes	down	B(ii)	-	-	-	-	-	-	-	HMDB0033241	Organic acids and derivatives	Carboxylic acids and derivatives	Amino acids, peptides, and analogues	-	661.346512	9.195083333	M+ACN+H	C29H45N7O6S	0	45.7	metab_1815	pos_1816	pos	45.1	0.907	0.05796	4.503	1.602
Nikethamide 1-oxide	-	1.124E-13	8.727E-13	2.0314	2.0219	0.1854	-2.4316	yes	down	B(i)	-	-	-	-	-	-	-	-	-	-	-	-	212.1400845	3.6735	M+NH4	C10H14N2O2	89.3	0	metab_166	pos_167	pos	56.5	0.7557	0.05456	4.077	1.145
(2-acetyloxy-3,6-diphenylcyclohexyl)acetate	£¨2-ÒÒõ£Ñõ»ù-3,6-¶þ±½»ù»·¼º»ù£©ÒÒËáõ¥	9.73E-14	7.661E-13	2.0542	2.0213	0.1068	-3.2276	yes	down	B(i)	-	-	-	-	-	-	-	-	-	-	-	-	394.1988061	5.89035	M+ACN+H	C22H24O4	72.8	0	metab_2201	pos_2202	pos	49.2	0.3951	0.0396	3.701	1.134
Asiminenin A	-	2.435E-18	9.906E-17	2.0288	2.019	0.4593	-1.1226	yes	down	B(ii)	-	-	-	-	-	-	-	HMDB0029959	Lipids and lipid-like molecules	Fatty Acyls	Fatty alcohols	168075-11-4	629.4769672	13.87271667	M+Na	C37H66O6	0	49.2	metab_1276	pos_1277	pos	46.7	2.622	0.06595	5.709	0.7705
Sucrose laurate	-	2.482E-14	2.18E-13	2.0207	2.0149	0.0554	-4.175	yes	down	B(ii)	-	-	-	-	-	-	-	HMDB0258550	Lipids and lipid-like molecules	Fatty Acyls	Fatty acyl glycosides	-	583.2926826	9.957916667	M+Hac-H	C24H44O12	0	41.1	metab_5886	neg_949	neg	45	0.1911	0.01596	3.452	1.072
Gibberellic acid	³àÃ¹Ëá	5.39E-14	4.435E-13	2.0258	2.0132	5.5315	2.4677	yes	up	B(i)	C01699	-	-	map01110;map00904	Biosynthesis of secondary metabolites;Diterpenoid biosynthesis	Metabolism;Metabolism	Global and overview maps;Metabolism of terpenoids and polyketides	HMDB0003559	Lipids and lipid-like molecules	Prenol lipids	Diterpenoids	-	345.1343079	4.79555	M-H	C19H22O6	81.6	0	metab_8714	neg_3777	neg	55.4	3.981	0.37	0.7197	1.07
2-(n-hexadecanoyl)amino-1-propanol	2-£¨ÕýÊ®ÁùÍé»ù£©°±»ù-1-±û´¼	3.556E-21	3.05E-19	2.0192	2.0129	0.4975	-1.0073	yes	down	B(i)	-	-	-	-	-	-	-	-	-	-	-	-	314.3061298	12.2541	M+H	C19H39NO2	43	0	metab_1083	pos_1084	pos	47.2	2.962	0.06604	5.954	0.6236
(+-)-Carbovir	£¨+-£©-¿¨²¨Î¤	9.488E-18	2.856E-16	2.0088	2.0118	0.0013	-9.621	yes	down	B(ii)	-	-	-	-	-	-	-	HMDB0242235	Nucleosides, nucleotides, and analogues	Nucleoside and nucleotide analogues	Not Available	-	228.0871947	4.08905	M-H2O-H	C11H13N5O2	0	40.2	metab_7356	neg_2419	neg	44.6	0.003937	0.0004011	3.1	0.8044
Viridin	ÂÌ½ºÃ¹ËØ	1.58E-11	8.524E-11	2.0233	2.0116	4.6787	2.2261	yes	up	B(ii)	-	-	-	-	-	-	-	HMDB0259837	Benzenoids	Phenanthrenes and derivatives	Not Available	-	351.0851521	5.82925	M-H	C20H16O6	0	78.4	metab_5430	neg_493	neg	50.1	4.369	0.412	0.9338	1.372
Proliferin	¶àÓýÇú¾úËØ	9.566E-10	3.825E-9	1.999	2.0114	0.0765	-3.7081	yes	down	B(ii)	-	-	-	-	-	-	-	HMDB0252552	Organic acids and derivatives	Carboxylic acids and derivatives	Carboxylic acid derivatives	-	489.2857467	9.7231	M+FA-H	C27H40O5	0	57.3	metab_5876	neg_939	neg	49.2	0.2975	0.02232	3.888	1.704
Carboprost	¿¨ÁÐÇ°ÁÐËØ	8.531E-15	8.286E-14	2.0188	2.0092	0.1747	-2.5168	yes	down	B(ii)	C06872	-	-	-	-	-	-	HMDB0249644	Lipids and lipid-like molecules	Fatty Acyls	Eicosanoids	35700-23-3	423.2733788	13.41843333	M+CH3OH+Na	C21H36O5	0	68.9	metab_1201	pos_1202	pos	48.4	0.6811	0.05239	3.898	1.022
Formyl-5-hydroxykynurenamine	¼×õ£»ù- 5 -ôÇ»ùÈ®Äò°±Ëá	2.233E-20	1.648E-18	2.0101	2.004	2.5903	1.3731	yes	up	B(ii)	C05647	-	-	map00380	Tryptophan metabolism	Metabolism	Amino acid metabolism	HMDB0012948	Organic oxygen compounds	Organooxygen compounds	Carbonyl compounds	958733-17-0	207.0767022	4.187233333	M-H	C10H12N2O3	0	55.2	metab_8682	neg_3745	neg	48.7	4.862	0.532	1.877	0.5502
4-Hydroxytetradecanedioylcarnitine	4 -ôÇ»ùÊ®ËÄÍé¶þõ£»ùÈâ¼î	2.087E-16	3.205E-15	1.9943	2.0019	0.2262	-2.144	yes	down	B(ii)	-	-	-	-	-	-	-	HMDB0241424	Lipids and lipid-like molecules	Fatty Acyls	Fatty acid esters	-	481.2847588	7.975116667	M+ACN+Na	C21H39NO7	0	51.4	metab_1949	pos_1950	pos	44.2	0.9111	0.05803	4.027	0.8849
Saikogenin d	-	1.531E-13	1.162E-12	2.0103	1.9994	0.229	-2.1268	yes	down	B(i)	-	-	-	-	-	-	-	HMDB0257446	Lipids and lipid-like molecules	Prenol lipids	Triterpenoids	-	473.3629136	12.12925	M+H	C30H48O4	72.4	0	metab_1558	pos_1559	pos	54.2	0.9669	0.05901	4.223	1.133
4-Hydroxyphenylpyruvic acid	¶ÔôÇ»ù±½±ûÍªËá	3.972E-14	3.359E-13	2.0077	1.9977	2.4247	1.2778	yes	up	B(i)	C01179	-	-	map01100;map01110;map01240;map01210;map00130;map01055;map00998;map01230;map00950;map00350;map00261;map00400;map00401;map01063;map01060	Metabolic pathways;Biosynthesis of secondary metabolites;Biosynthesis of cofactors;2-Oxocarboxylic acid metabolism;Ubiquinone and other terpenoid-quinone biosynthesis;Biosynthesis of vancomycin group antibiotics;Biosynthesis of various antibiotics;Biosynthesis of amino acids;Isoquinoline alkaloid biosynthesis;Tyrosine metabolism;Monobactam biosynthesis;Phenylalanine, tyrosine and tryptophan biosy…	Metabolism;Metabolism;Metabolism;Metabolism;Metabolism;Metabolism;Metabolism;Metabolism;Metabolism;Metabolism;Metabolism;Metabolism;Metabolism;Metabolism;Metabolism	Global and overview maps;Global and overview maps;Global and overview maps;Global and overview maps;Metabolism of cofactors and vitamins;Metabolism of terpenoids and polyketides;Biosynthesis of other secondary metabolites;Global and overview maps;Biosynthesis of other secondary metabolites;Amino acid metabolism;Biosynthesis of other secondary metabolites;Amino acid metabolism;Biosynthesis of othe…	HMDB0000707;PW_C000558	Benzenoids	Benzene and substituted derivatives	Phenylpyruvic acid derivatives	156-39-8	239.0556015	2.771533333	M+Hac-H	C9H8O4	44.7	0	metab_7222	neg_2285	neg	47.9	5.441	0.3952	2.244	1.033
Gamma-Eudesmol rhamnoside	-	9.493E-25	2.286E-22	2.0025	1.9899	0.3732	-1.422	yes	down	B(ii)	-	-	-	-	-	-	-	HMDB0037961	Lipids and lipid-like molecules	Prenol lipids	Sesquiterpenoids	349112-31-8	369.264744	13.05525	M+H	C21H36O5	0	43.6	metab_1455	pos_1456	pos	46	1.71	0.06483	4.582	0.4813
Pteroside B	-	3.888E-14	3.306E-13	2.0031	1.9887	0.1286	-2.9586	yes	down	B(ii)	-	-	-	-	-	-	-	HMDB0030760	Organic oxygen compounds	Organooxygen compounds	Carbohydrates and carbohydrate conjugates	29774-74-1	381.1922772	6.493683333	M+H	C20H28O7	0	51.6	metab_543	pos_544	pos	48.5	0.4685	0.04372	3.642	1.057
Asn-Hyp	-	3.88E-15	4.137E-14	1.9958	1.9847	0.0015	-9.4222	yes	down	B(ii)	-	-	-	-	-	-	-	HMDB0028732	Organic acids and derivatives	Carboxylic acids and derivatives	Amino acids, peptides, and analogues	844640-50-2	226.0828429	3.950066667	M-H2O-H	C9H15N3O5	0	42.5	metab_5134	neg_197	neg	46.6	0.004533	0.0004615	3.11	0.9635
7-Hydroxydodecanoylcarnitine	7 -ôÇ»ùÊ®¶þõ£»ùÈâ¼î	7.616E-9	2.592E-8	2.0199	1.9791	0.0131	-6.255	yes	down	B(ii)	-	-	-	-	-	-	-	HMDB0241299	Lipids and lipid-like molecules	Fatty Acyls	Fatty acid esters	-	342.264935	10.96326667	M+H-H2O	C19H37NO5	0	55.5	metab_943	pos_944	pos	49.7	0.04851	0.007044	3.705	1.889
Azelaic acid	ÈÉ¶þËá	3.346E-18	1.244E-16	1.9825	1.975	1.8208	0.8646	yes	up	B(ii)	C08261	-	-	-	-	-	-	HMDB0000784	Lipids and lipid-like molecules	Fatty Acyls	Fatty acids and conjugates	123-99-9	375.2023705	5.593633333	2M-H	C9H16O4	0	41.5	metab_8087	neg_3150	neg	45.7	6.504	0.2042	3.572	0.7269
Ipratropium bromide	-	9.21E-22	1.053E-19	1.983	1.9699	2.2147	1.1471	yes	up	B(ii)	C07052	-	-	-	-	-	-	HMDB0014476	Alkaloids and derivatives	Tropane alkaloids	Not Available	60205-81-4	377.2180489	4.5696	M+FA-H	C20H30NO3+	0	88.1	metab_8981	neg_4044	neg	54	5.209	0.2924	2.352	0.5414
2-oxo-3-phenylpropanoate	2 -Ñõ´ú- 3 -±½»ù±ûËáõ¥	7.175E-14	5.8E-13	1.9764	1.9681	9.0352	3.1755	yes	up	B(ii)	C00166	-	-	map01100;map01110;map01210;map00960;map00470;map01230;map00360;map00400;map01060	Metabolic pathways;Biosynthesis of secondary metabolites;2-Oxocarboxylic acid metabolism;Tropane, piperidine and pyridine alkaloid biosynthesis;D-Amino acid metabolism;Biosynthesis of amino acids;Phenylalanine metabolism;Phenylalanine, tyrosine and tryptophan biosynthesis;Biosynthesis of plant secondary metabolites	Metabolism;Metabolism;Metabolism;Metabolism;Metabolism;Metabolism;Metabolism;Metabolism;Metabolism	Global and overview maps;Global and overview maps;Global and overview maps;Biosynthesis of other secondary metabolites;Metabolism of other amino acids;Global and overview maps;Amino acid metabolism;Amino acid metabolism;Chemical structure transformation maps	HMDB0304081	Benzenoids	Benzene and substituted derivatives	Phenylpyruvic acid derivatives	156-06-9	371.0770411	6.58045	2M+FA-H	C9H7O3-	0	42.3	metab_6442	neg_1505	neg	46.6	3.521	1.195	0.3897	0.7013
Cinchonine	ÐÁ¿ÉÄþ	1.362E-12	8.8E-12	1.9884	1.9632	0.0295	-5.0824	yes	down	B(i)	C06528	-	-	map00996;map01063	Biosynthesis of various alkaloids;Biosynthesis of alkaloids derived from shikimate pathway	Metabolism;Metabolism	Biosynthesis of other secondary metabolites;Chemical structure transformation maps	-	-	-	-	118-10-5	295.1777145	4.9435	M+H	C19H22N2O	66.6	0	metab_349	pos_350	pos	49.5	0.09752	0.01339	3.304	1.2
5-Heptyltetrahydro-2-oxo-3-furancarboxylic acid	5 -¸ý»ùËÄÇâ- 2 -Ñõ´ú- 3 -ß»à«¼×Ëá	1.703E-21	1.624E-19	1.9598	1.9577	1.9222	0.9428	yes	up	B(ii)	-	-	-	-	-	-	-	HMDB0030994	Organoheterocyclic compounds	Lactones	Gamma butyrolactones	-	273.1343596	5.3926	M+FA-H	C12H20O4	0	67.7	metab_7493	neg_2556	neg	52.9	5.857	0.2637	3.047	0.5479
Pe(36:2)	-	2.2E-27	7.742E-25	1.9567	1.9489	0.5219	-0.938	yes	down	B(i)	C00350	Lipids	Phospholipids	map01100;map00564;map01110;map00563;map04136;map05167;map04138;map05130;map04723;map04140	Metabolic pathways;Glycerophospholipid metabolism;Biosynthesis of secondary metabolites;Glycosylphosphatidylinositol (GPI)-anchor biosynthesis;Autophagy - other;Kaposi sarcoma-associated herpesvirus infection;Autophagy - yeast;Pathogenic Escherichia coli infection;Retrograde endocannabinoid signaling;Autophagy - animal	Metabolism;Metabolism;Metabolism;Metabolism;Cellular Processes;Human Diseases;Cellular Processes;Human Diseases;Organismal Systems;Cellular Processes	Global and overview maps;Lipid metabolism;Global and overview maps;Glycan biosynthesis and metabolism;Transport and catabolism;Infectious disease: viral;Transport and catabolism;Infectious disease: bacterial;Nervous system;Transport and catabolism	HMDB0008843	Lipids and lipid-like molecules	Glycerophospholipids	Glycerophosphoethanolamines	-	744.556523	13.16066667	M+H	C41H78NO8P	71.9	0	metab_1167	pos_1168	pos	49.4	2.973	0.06604	5.696	0.3899
Imazamethabenz-methyl	ßä²ÝËá	2.83E-10	1.24E-9	1.9574	1.9469	2.5866	1.3711	yes	up	B(ii)	C11494	-	-	-	-	-	-	HMDB0034913	Benzenoids	Benzene and substituted derivatives	Benzoic acids and derivatives	81405-85-8	347.1609856	11.17963333	M+Hac-H	C16H20N2O3	0	42	metab_8937	neg_4000	neg	46.6	5.419	0.4007	2.095	1.481
Deoxykhivorin	-	1.617E-12	1.032E-11	1.9666	1.9411	0.3647	-1.4552	yes	down	B(i)	-	-	-	-	-	-	-	-	-	-	-	-	593.2777968	11.97635	M+Na	C32H42O9	54.4	0	metab_1575	pos_1576	pos	48.3	1.802	0.06507	4.941	1.181
Casokefamide	¿¨Ë÷°·	6.605E-14	5.377E-13	1.9462	1.9409	0.4074	-1.2956	yes	down	B(ii)	-	-	-	-	-	-	-	HMDB0249695	Organic acids and derivatives	Carboxylic acids and derivatives	Amino acids, peptides, and analogues	-	633.2971151	8.477416667	M+H	C33H40N6O7	0	56.8	metab_748	pos_749	pos	45.7	2.082	0.06557	5.111	1.026
Clozapine N-oxide	ÂÈµªÆ½N -Ñõ»¯Îï	7.155E-11	3.471E-10	1.9453	1.9385	4.1077	2.0383	yes	up	B(ii)	-	-	-	-	-	-	-	HMDB0060900	Organoheterocyclic compounds	Benzodiazepines	Dibenzodiazepines	-	377.0925325	8.111866667	M+Cl	C18H19ClN4O	0	40.7	metab_8332	neg_3395	neg	41.6	4.309	0.2351	1.049	1.393
12-hydroxyjasmonic acid	-	5.258E-29	3.436E-26	1.9462	1.9371	2.4461	1.2905	yes	up	B(i)	C21669	-	-	-	-	-	-	LMFA02020011	-	-	-	-	207.1019186	6.43835	M-H2O-H	C12H18O4	71.8	0	metab_5596	neg_659	neg	52.7	4.535	0.192	1.854	0.3274
9,15-dioxo-11r-hydroxy-2,3,4,5-tetranor-prostan-1,20-dioic acid	9,15-¶þÑõ´ú-11r-ôÇ»ù-2,3,4,5-ËÄÕýÇ°ÁÐÏÙËØ-1,20-¶þËá	2.417E-9	9.027E-9	1.935	1.9361	0.014	-6.1573	yes	down	B(i)	-	-	-	-	-	-	-	-	-	-	-	-	309.1345444	5.841833333	M-H2O-H	C16H24O7	45.7	0	metab_5433	neg_496	neg	48.1	0.04789	0.004652	3.418	1.66
Lasepitin	-	3.033E-9	1.112E-8	1.9443	1.9354	0.0103	-6.6038	yes	down	B(i)	-	-	-	-	-	-	-	-	-	-	-	-	345.1317605	5.248883333	M+H	C19H20O6	46.1	0	metab_394	pos_395	pos	46.9	0.0358	0.005276	3.482	1.713
11-Dehydro thromboxane B2	-	4.882E-14	4.046E-13	1.9296	1.9335	2.973	1.5719	yes	up	B(i)	-	-	-	-	-	-	-	-	-	-	-	-	349.2019087	6.3908	M-H2O-H	C20H32O6	67.8	0	metab_5521	neg_584	neg	52.1	4.51	0.2428	1.517	0.9914
14-Methylpentadecanoic acid	-	7.76E-25	1.972E-22	1.9428	1.9294	0.6602	-0.5989	yes	down	B(i)	-	-	-	-	-	-	-	HMDB0031068	Lipids and lipid-like molecules	Fatty Acyls	Fatty acids and conjugates	4669/2/7	255.2326736	13.19035	M-H	C16H32O2	42.3	0	metab_5707	neg_770	neg	47.8	5.239	0.3547	7.935	0.3837
Val-Asp	-	1.306E-21	1.307E-19	1.9339	1.9291	2.3666	1.2428	yes	up	B(i)	-	-	-	-	-	-	-	HMDB0029123	Organic acids and derivatives	Carboxylic acids and derivatives	Amino acids, peptides, and analogues	20556-16-5	231.0980949	3.670383333	M-H	C9H16N2O5	73.6	0	metab_5091	neg_154	neg	52.8	4.738	0.2475	2.002	0.5313
Echinulin	º£µ¨Áé	3.561E-13	2.538E-12	1.9458	1.9258	0.0376	-4.7324	yes	down	B(i)	-	-	-	-	-	-	-	-	-	-	-	-	462.314051	13.53916667	M+H	C29H39N3O2	70	0	metab_1227	pos_1228	pos	49	0.1191	0.01595	3.166	1.09
3-Methyldioxyindole	3 -¼×»ù¶þÑõßÅßá	1.229E-18	5.459E-17	1.9394	1.9254	2.2225	1.1522	yes	up	B(ii)	C05834	-	-	map00380	Tryptophan metabolism	Metabolism	Amino acid metabolism	HMDB0004186	Organoheterocyclic compounds	Indoles and derivatives	Indolines	3040-34-4	222.0764583	11.55435	M+Hac-H	C9H9NO2	0	60.2	metab_6014	neg_1077	neg	50.8	5.105	0.2462	2.297	0.6688
Laurocapram	ÔÂ¹ðµªÍª[µä]	2.345E-17	5.738E-16	1.9366	1.9229	1.6894	0.7565	yes	up	B(i)	-	-	-	-	-	-	-	HMDB0253992	Organoheterocyclic compounds	Lactams	Caprolactams	-	299.3064499	11.54356667	M+NH4	C18H35NO	65.7	0	metab_1000	pos_1001	pos	50.4	6.962	0.124	4.121	0.7533
Soquinolol	-	2.209E-12	1.383E-11	1.9339	1.9221	0.14	-2.836	yes	down	B(ii)	-	-	-	-	-	-	-	HMDB0258385	Organoheterocyclic compounds	Tetrahydroisoquinolines	Not Available	-	287.1766731	7.100333333	M-H2O-H	C17H26N2O3	0	66.1	metab_5609	neg_672	neg	51.9	0.5029	0.03104	3.591	1.174
3,5,6-Trihydroxy-5-(hydroxymethyl)-2-methoxy-2-cyclohexen-1-one	3,5,6-ÈýôÇ»ù-5-£¨ôÇ¼×»ù£©-2-¼×Ñõ»ù-2-»·¼ºÏ©-1-Íª	2.518E-17	6.018E-16	1.9299	1.9183	0.3194	-1.6466	yes	down	B(ii)	-	-	-	-	-	-	-	HMDB0041031	Organic oxygen compounds	Organooxygen compounds	Carbonyl compounds	76663-30-4	237.0975248	1.661983333	M+CH3OH+H	C8H12O6	0	43.3	metab_2552	pos_2553	pos	39.3	1.328	0.06302	4.158	0.7549
3-Hydroxydecanoic acid	-	5.338E-15	5.464E-14	1.9246	1.9163	0.0873	-3.5178	yes	down	B(i)	-	-	-	-	-	-	-	HMDB0002203	Organic acids and derivatives	Hydroxy acids and derivatives	Medium-chain hydroxy acids and derivatives	19526-23-9	247.1547704	6.3251	M+Hac-H	C10H20O3	61.2	0	metab_5502	neg_565	neg	51.2	0.2785	0.0213	3.19	0.9121
Vaccenic acid	Ê®°ËÌ¼-11-Ï©Ëá	1.135E-27	4.72E-25	1.9263	1.9148	0.6559	-0.6085	yes	down	B(i)	C08367	-	-	-	-	-	-	HMDB0003231;HMDB0244344	Lipids and lipid-like molecules	Fatty Acyls	Fatty acids and conjugates	693-72-1	283.2639074	13.92243333	M+H	C18H34O2	66.5	0	metab_4906	pos_4907	pos	52.2	5.005	0.391	7.631	0.2644
8,11,11-trimethyl-4,14-dioxatetracyclo[6.5.1.02,6.09,13]tetradeca-2,5-diene	-	2.507E-13	1.841E-12	1.9239	1.9131	0.1245	-3.0053	yes	down	B(i)	-	-	-	-	-	-	-	-	-	-	-	-	233.1545531	6.415766667	M+H	C15H20O2	55.9	0	metab_2125	pos_2126	pos	49.1	0.4253	0.04138	3.415	1.058
Coclaurine	ÎÚÒ©¼î	5.03E-10	2.111E-9	1.9068	1.9073	0.0658	-3.9254	yes	down	B(i)	C06161	-	-	map00950;map01100;map01110;map01063	Isoquinoline alkaloid biosynthesis;Metabolic pathways;Biosynthesis of secondary metabolites;Biosynthesis of alkaloids derived from shikimate pathway	Metabolism;Metabolism;Metabolism;Metabolism	Biosynthesis of other secondary metabolites;Global and overview maps;Global and overview maps;Chemical structure transformation maps	HMDB0303359	Organoheterocyclic compounds	Isoquinolines and derivatives	Benzylisoquinolines	486-39-5	286.1444558	6.009116667	M+H	C17H19NO3	77.3	0	metab_2676	pos_2677	pos	54.3	0.2295	0.02725	3.487	1.508
Ala-Val-Lys	-	3.35E-13	2.398E-12	1.9101	1.9019	0.0202	-5.6315	yes	down	B(i)	-	-	-	-	-	-	-	-	-	-	-	-	299.208805	4.993183333	M+H-H2O	C14H28N4O4	47.6	0	metab_2316	pos_2317	pos	47	0.06108	0.008741	3.028	1.06
L-Alaninamide, N-acetyl-L-tyrosyl-L-valyl-N-((1S)-2-carboxy-1-formylethyl)-	L-±û°±Ëáõ£°·£¬N-ÒÒõ£»ù-L-ÀÒ°±Ëá»ù-L-çÓ°±Ëá-N-£¨£¨1S£©-2-ôÈ»ù-1-¼×õ£»ùÒÒ»ù£©-	1.204E-7	3.311E-7	1.8895	1.9008	2.3688	1.2442	yes	up	B(ii)	-	-	-	-	-	-	-	HMDB0259949	Organic acids and derivatives	Carboxylic acids and derivatives	Amino acids, peptides, and analogues	-	491.210409	12.2434	M-H	C23H32N4O8	0	47.4	metab_9029	neg_4092	neg	46	6.095	0.5181	2.573	2.029
2-O-a-D-Galactopyranuronosyl-L-rhamnose	2 - O - A - D -°ëÈéÌÇÈ©Ëá- L -ÊóÀîÌÇ	9.451E-12	5.286E-11	1.9294	1.9005	2.3118	1.209	yes	up	B(ii)	-	-	-	-	-	-	-	HMDB0040159	Organic oxygen compounds	Organooxygen compounds	Carbohydrates and carbohydrate conjugates	6118-79-2	339.0930798	1.271233333	M-H	C12H20O11	0	63.3	metab_6420	neg_1483	neg	51.7	5.405	0.3921	2.338	1.198
Methyl 3beta,12-dihydroxy-11-ketoisoallospirostan-3-hemisuccinate	-	3.498E-10	1.513E-9	1.8886	1.9002	0.315	-1.6667	yes	down	B(i)	-	-	-	-	-	-	-	-	-	-	-	-	561.3418932	12.1544	M+H	C32H48O8	69.9	0	metab_1554	pos_1555	pos	50.6	1.459	0.06382	4.632	1.448
Cholesta-4,6-dien-3-one	µ¨çÞ- 4£¬6 -¶þÏ©- 3 -Íª	1.308E-27	4.988E-25	1.9109	1.8963	0.5822	-0.7804	yes	down	B(i)	-	-	-	-	-	-	-	HMDB0002394;LMST01010059	Lipids and lipid-like molecules	Steroids and steroid derivatives	Cholestane steroids	566-93-8	383.3319896	13.03095	M+H	C27H42O	44.2	0	metab_3137	pos_3138	pos	47.3	3.598	0.3941	6.18	0.2555
(+)-Lysergic acid	£¨+£©-Âó½ÇËá	1.324E-10	6.195E-10	1.9031	1.8957	0	-21.3655	yes	down	B(ii)	-	-	-	-	-	-	-	HMDB0242256	Alkaloids and derivatives	Ergoline and derivatives	Lysergic acids and derivatives	-	313.1194209	10.72778333	M+FA-H	C16H16N2O2	0	55.2	metab_6560	neg_1623	neg	50	1.167E-6	1.194E-7	3.153	1.387
Scyphostatin	-	6.709E-11	3.286E-10	1.8846	1.8945	0.2335	-2.0986	yes	down	B(ii)	-	-	-	-	-	-	-	HMDB0258187	Organic oxygen compounds	Organooxygen compounds	Carbonyl compounds	-	484.3035557	12.42805	M-H	C29H43NO5	0	52	metab_6421	neg_1484	neg	44.4	0.9512	0.04043	4.074	1.339
N-Oleoyl Glutamic acid	N -ÓÍõ£¹È°±Ëá	8.68E-17	1.545E-15	1.9068	1.8911	0.3439	-1.5398	yes	down	B(ii)	-	-	-	-	-	-	-	HMDB0241959	Organic acids and derivatives	Carboxylic acids and derivatives	Amino acids, peptides, and analogues	-	410.291968	12.1943	M-H	C23H41NO5	0	44	metab_6073	neg_1136	neg	47.2	1.44	0.04397	4.187	0.7602
[8]-Shogaol	[ 8 ] - Éú½ª·Ó	4.213E-12	2.526E-11	1.8756	1.8858	2.175	1.121	yes	up	B(ii)	C10494	-	-	-	-	-	-	HMDB0031463	Benzenoids	Phenols	Methoxyphenols	36700-45-5	321.1710792	7.762833333	M+FA-H	C17H24O3	0	48.8	metab_6821	neg_1884	neg	48.1	5.431	0.3992	2.497	1.109
Dehydrotumulosic acid	È¥ÇâÍÁÄªËá	4.472E-9	1.591E-8	1.8909	1.8786	0.002	-8.977	yes	down	B(i)	-	-	-	-	-	-	-	HMDB0250960	Lipids and lipid-like molecules	Steroids and steroid derivatives	Bile acids, alcohols and derivatives	-	507.3448881	11.13921667	M+Na	C31H48O4	44.7	0	metab_1667	pos_1668	pos	44.3	0.006509	0.0009928	3.28	1.654
1-Hexadecanol	Ê®Áù´¼	3.054E-22	4.11E-20	1.8831	1.8778	0.5258	-0.9275	yes	down	B(ii)	C00823	-	-	map00071	Fatty acid degradation	Metabolism	Lipid metabolism	HMDB0003424	Lipids and lipid-like molecules	Fatty Acyls	Fatty alcohols	36653-82-4	284.2955577	12.2541	M+ACN+H	C16H34O	0	66.5	metab_1545	pos_1546	pos	52.1	2.866	0.06602	5.451	0.5037
5-(Tert-butyl)isoxazole-3-carbohydrazide	-	1.082E-18	4.951E-17	1.8962	1.8772	0.2233	-2.1629	yes	down	B(i)	-	-	-	-	-	-	-	-	-	-	-	-	184.1088499	4.457616667	M+H	C8H13N3O2	42.2	0	metab_2371	pos_2372	pos	45	0.7673	0.05486	3.436	0.6511
3,7-dihydropurin-6-one	-	7.779E-20	4.683E-18	1.8724	1.8762	1.5411	0.6239	yes	up	B(i)	-	-	-	-	-	-	-	-	-	-	-	-	273.0850739	2.907766667	2M+H	C5H4N4O	50.3	0	metab_1453	pos_1454	pos	48	7.485	0.1501	4.857	0.5884
Milbemycin D	Ã×±´Ã¹ËØD	3.563E-12	2.168E-11	1.8751	1.8734	2.1855	1.128	yes	up	B(ii)	-	-	-	-	-	-	-	HMDB0254730	Phenylpropanoids and polyketides	Macrolides and analogues	Milbemycins	-	555.3368297	9.339216667	M-H	C33H48O7	0	63.5	metab_5853	neg_916	neg	49	5.361	0.4058	2.453	1.091
Hetisine	-	1.392E-10	6.499E-10	1.8777	1.8716	0.3926	-1.349	yes	down	B(i)	C08687	-	-	-	-	-	-	-	-	-	-	10089-23-3	347.2337907	11.49606667	M+NH4	C20H27NO3	55.5	0	metab_1632	pos_1633	pos	49.8	1.984	0.06543	5.054	1.352
3-(3-{[3-(Diethylamino)-3-oxetanyl]methyl}-1,2-oxazol-5-yl)phenol	-	9.229E-10	3.704E-9	1.8579	1.8676	2.0322	1.0231	yes	up	B(i)	-	-	-	-	-	-	-	-	-	-	-	-	320.1979987	6.98755	M+NH4	C17H22N2O3	38.4	0	metab_1384	pos_1385	pos	44.9	6.056	0.2619	2.98	1.447
Androstenedione	ÐÛÏ©¶þÍª	1.212E-8	3.955E-8	1.8602	1.866	3.7062	1.8899	yes	up	B(i)	C00280	Steroids;Hormones and transmitters	19-Carbon atoms;Steroid hormones	map01100;map05215;map00984;map01120;map05200;map04913;map01522;map00140;map04917	Metabolic pathways;Prostate cancer;Steroid degradation;Microbial metabolism in diverse environments;Pathways in cancer;Ovarian steroidogenesis;Endocrine resistance;Steroid hormone biosynthesis;Prolactin signaling pathway	Metabolism;Human Diseases;Metabolism;Metabolism;Human Diseases;Organismal Systems;Human Diseases;Metabolism;Organismal Systems	Global and overview maps;Cancer: specific types;Xenobiotics biodegradation and metabolism;Global and overview maps;Cancer: overview;Endocrine system;Drug resistance: antineoplastic;Lipid metabolism;Endocrine system	HMDB0000053;LMST02020007;PW_C000037	Lipids and lipid-like molecules	Steroids and steroid derivatives	Androstane steroids	1963/5/8	287.2015555	7.717583333	M+H	C19H26O2	38	0	metab_670	pos_671	pos	45.2	4.44	0.2751	1.198	1.699
Trp-Lys-Lys	-	2.777E-14	2.416E-13	1.8684	1.8649	0.3275	-1.6105	yes	down	B(i)	-	-	-	-	-	-	-	-	-	-	-	-	461.2901085	11.5226	M+H	C23H36N6O4	55.5	0	metab_1628	pos_1629	pos	46.7	1.36	0.06324	4.153	0.9201
N'1-(3,3-diethoxypropanoyl)-4-(trifluoromethyl)benzene-1-carbohydrazide	-	1.77E-11	9.493E-11	1.8951	1.8607	0.1639	-2.6088	yes	down	B(i)	-	-	-	-	-	-	-	-	-	-	-	-	366.1606862	10.63093333	M+NH4	C15H19F3N2O4	36.4	0	metab_1703	pos_1704	pos	43.8	0.5805	0.04881	3.541	1.21
Tetradeca-9,12-dien-1-ol	-	1.214E-21	1.263E-19	1.8637	1.8512	1.8174	0.8619	yes	up	B(i)	-	-	-	-	-	-	-	-	-	-	-	-	211.206289	13.87271667	M+H	C14H26O	75.4	0	metab_4817	pos_4818	pos	53.2	5.614	0.1017	3.089	0.508
Asn-Ala-Ile	-	1.172E-15	1.442E-14	1.891	1.8504	0.1905	-2.3925	yes	down	B(i)	-	-	-	-	-	-	-	-	-	-	-	-	315.1672814	4.424833333	M-H	C13H24N4O5	51.9	0	metab_5214	neg_277	neg	46.3	0.6325	0.03479	3.321	0.8041
Naltrexone	ÄÉÇúÍª	3.102E-10	1.35E-9	1.8434	1.8493	0.0787	-3.6681	yes	down	B(i)	C07253	-	-	-	-	-	-	HMDB0014842;PW_C009179	Benzenoids	Phenanthrenes and derivatives	Not Available	16590-41-3	359.1977948	8.02265	M+NH4	C20H23NO4	80.6	0	metab_1943	pos_1944	pos	52.6	0.2574	0.02968	3.272	1.369
Psilocin	¶þ¼×-4-ôÇÉ«°·	7.828E-11	3.762E-10	1.8501	1.8381	0.1569	-2.6722	yes	down	B(i)	C08312	-	-	map01100;map01110;map01063;map00901	Metabolic pathways;Biosynthesis of secondary metabolites;Biosynthesis of alkaloids derived from shikimate pathway;Indole alkaloid biosynthesis	Metabolism;Metabolism;Metabolism;Metabolism	Global and overview maps;Global and overview maps;Chemical structure transformation maps;Biosynthesis of other secondary metabolites	HMDB0042000	Organoheterocyclic compounds	Indoles and derivatives	Tryptamines and derivatives	520-53-6	205.1346789	4.6002	M+H	C12H16N2O	42.5	0	metab_2357	pos_2358	pos	46.3	0.5477	0.04746	3.491	1.269
Dehydroxypaxilline	È¥ôÇ»ù°ÍÎ÷ËÕÄ¾ËØ	7.107E-12	4.085E-11	1.832	1.8352	0.1448	-2.7878	yes	down	B(ii)	-	-	-	-	-	-	-	HMDB0037531	Organoheterocyclic compounds	Naphthopyrans	Not Available	112900-05-7	440.2191575	7.19055	M+Na-2H	C27H33NO3	0	47.4	metab_5619	neg_682	neg	45.7	0.4796	0.03024	3.312	1.122
Dodec-9-enedioylcarnitine	Ê®¶þ- 9 -Ï©¶þõ£»ùÈâ¼î	7.81E-11	3.757E-10	1.8341	1.8342	0.0004	-11.2529	yes	down	B(ii)	-	-	-	-	-	-	-	HMDB0241226	Lipids and lipid-like molecules	Fatty Acyls	Fatty acid esters	-	416.2289155	10.04658333	M+FA-H	C19H33NO6	0	65.9	metab_5892	neg_955	neg	44.2	0.001192	0.0001217	2.909	1.254
Arbutin	ÐÜ¹ûÜÕ	2.466E-10	1.089E-9	1.8188	1.834	3.231	1.692	yes	up	B(ii)	C06186	-	-	map00010;map02060	Glycolysis / Gluconeogenesis;Phosphotransferase system (PTS)	Metabolism;Environmental Information Processing	Carbohydrate metabolism;Membrane transport	HMDB0029943	Organic oxygen compounds	Organooxygen compounds	Carbohydrates and carbohydrate conjugates	497-76-7	293.0663541	4.177083333	M+Na-2H	C12H16O7	0	67.1	metab_7340	neg_2403	neg	49.8	4.294	0.247	1.329	1.325
Isokobusone	Òì¿¼²¼ËÉ	4.953E-13	3.433E-12	1.8339	1.8292	2.1003	1.0706	yes	up	B(ii)	C16977	-	-	-	-	-	-	HMDB0036791	Organic oxygen compounds	Organooxygen compounds	Alcohols and polyols	24173-72-6	489.3220739	8.250916667	2M+FA-H	C14H22O2	0	47.9	metab_6756	neg_1819	neg	47.5	5.213	0.241	2.482	0.9751
Glutamyl pyruvate	¹È°±õ£±ûÍªËá	4.537E-22	5.766E-20	1.8402	1.8256	0.3768	-1.4081	yes	down	B(ii)	-	-	-	-	-	-	-	HMDB0252814	Organic acids and derivatives	Carboxylic acids and derivatives	Amino acids, peptides, and analogues	-	259.0933596	3.905833333	M+ACN+H	C8H11NO6	0	41.3	metab_201	pos_202	pos	46.7	1.485	0.06396	3.941	0.4838
Muricin A	-	2.212E-8	6.947E-8	1.8099	1.8251	0.193	-2.3734	yes	down	B(ii)	-	-	-	-	-	-	-	HMDB0036977	Lipids and lipid-like molecules	Fatty Acyls	Fatty alcohols	-	641.4632614	11.68843333	M+FA-H	C35H64O7	0	40.2	metab_6030	neg_1093	neg	45.5	0.7523	0.0374	3.898	1.702
Brassica napus non-fluorescent chlorophyll catabolite 3	¸ÊÀ¶ÐÍÓÍ²Ë·ÇÓ«¹âÒ¶ÂÌËØ·Ö½â´úÐ»²úÎï3	1.534E-14	1.415E-13	1.8416	1.8226	2.6648	1.414	yes	up	B(ii)	-	-	-	-	-	-	-	HMDB0040917	Organoheterocyclic compounds	Tetrapyrroles and derivatives	Not Available	173740-48-2	611.2531562	6.35665	M-H2O-H	C34H38N4O8	0	75.5	metab_8182	neg_3245	neg	48.8	4.245	0.4211	1.593	0.811
Cyclo(Pro-Val)	-	6.177E-18	2.033E-16	1.8082	1.819	2.0703	1.0499	yes	up	B(i)	-	-	-	-	-	-	-	HMDB0240493	Organic acids and derivatives	Carboxylic acids and derivatives	Amino acids, peptides, and analogues	-	241.1189376	2.404516667	M+FA-H	C10H16N2O2	43.7	0	metab_5065	neg_128	neg	45.9	4.857	0.3062	2.346	0.611
LysoPE(16:1(9Z)/0:0)	-	2.494E-19	1.342E-17	1.8252	1.8141	0.561	-0.8339	yes	down	B(i)	-	-	-	-	-	-	-	HMDB0011504	Lipids and lipid-like molecules	Glycerophospholipids	Glycerophosphoethanolamines	-	452.2786127	12.59003333	M+H	C21H42NO7P	77.5	0	metab_1507	pos_1508	pos	54	3.163	0.06607	5.638	0.5789
Leupeptin	ÁÁÒÖÃ¸ëÄ	3.92E-16	5.598E-15	1.8286	1.8126	0.4893	-1.0311	yes	down	B(ii)	C01591	-	-	-	-	-	-	HMDB0254042	Organic acids and derivatives	Carboxylic acids and derivatives	Amino acids, peptides, and analogues	24365-47-7	409.2961898	11.54356667	M+H-H2O	C20H38N6O4	0	43.6	metab_1625	pos_1626	pos	45	2.455	0.06588	5.017	0.7406
Oleamide	ÓÍËáõ£°·	3.074E-31	3.516E-28	1.8217	1.812	1.4131	0.4989	yes	up	B(i)	C19670	-	-	-	-	-	-	HMDB0002117;LMFA08010004	Lipids and lipid-like molecules	Fatty Acyls	Fatty amides	301-02-0	282.2798373	13.36596667	M+H	C18H35NO	76.3	0	metab_1403	pos_1404	pos	53.2	7.977	0.1045	5.645	0.26
Gibberellin A79	³àÃ¹ËØA79	2.934E-10	1.281E-9	1.7988	1.8109	2.7153	1.4411	yes	up	B(i)	-	-	-	-	-	-	-	HMDB0039623	Lipids and lipid-like molecules	Prenol lipids	Diterpenoids	132043-65-3	409.1498615	4.624666667	M+FA-H	C19H24O7	57.2	0	metab_5255	neg_318	neg	50	4.597	0.3172	1.693	1.299
7,3'-dihydroxyflavone	-	2.078E-10	9.331E-10	1.8377	1.8104	0.3939	-1.3441	yes	down	B(i)	-	-	-	-	-	-	-	-	-	-	-	-	253.0503739	8.925366667	M-H	C15H10O4	46.1	0	metab_7670	neg_2733	neg	48.5	1.882	1.075	4.778	1.078
2-Stearoylglycerophosphoglycerol	2 -Ó²Ö¬õ£¸ÊÓÍÁ×Ëá¸ÊÓÍ	3.02E-30	2.303E-27	1.8213	1.8104	1.7322	0.7926	yes	up	B(ii)	-	-	-	-	-	-	-	HMDB0061703	Lipids and lipid-like molecules	Glycerophospholipids	Glycerophosphoglycerols	-	493.2943422	11.71941667	M-H2O-H	C24H49O9P	0	40.3	metab_9020	neg_4083	neg	46.2	5.512	0.3623	3.182	0.1491
1-[2-hydroxy-3-(phenylthio)propyl]piperidine-4-carboxamide	1-[2-ôÇ»ù-3-£¨±½Áò»ù£©±û»ù]ßßà¤-4-¼×õ£°·	4.798E-9	1.693E-8	1.8378	1.809	0.0045	-7.8015	yes	down	B(i)	-	-	-	-	-	-	-	-	-	-	-	-	295.1453167	7.975116667	M+H	C15H22N2O2S	63.7	0	metab_1952	pos_1953	pos	49.7	0.01347	0.002038	3.005	1.516
7-ketolithocholic acid	-	8.383E-20	4.981E-18	1.8139	1.807	1.8338	0.8749	yes	up	B(i)	-	-	-	-	-	-	-	HMDB0000467	Lipids and lipid-like molecules	Steroids and steroid derivatives	Bile acids, alcohols and derivatives	4651-67-6	779.5466484	10.7077	2M-H	C24H38O4	94.1	0	metab_7769	neg_2832	neg	55.2	5.353	0.1678	2.919	0.5426
5-hydroxy saxagliptin	5-ôÇ»ù-É³¸ñÁÐÍ¡	1.341E-13	1.027E-12	1.8196	1.8067	0.4174	-1.2606	yes	down	B(ii)	-	-	-	-	-	-	-	HMDB0061099	Organic acids and derivatives	Carboxylic acids and derivatives	Amino acids, peptides, and analogues	-	364.2241325	8.410033333	M+CH3OH+H	C18H25N3O3	0	42.6	metab_1896	pos_1897	pos	46.1	1.892	0.06527	4.533	0.9146
Pe(34:2)	-	1.2E-13	9.273E-13	1.81	1.8064	0.4838	-1.0475	yes	down	B(i)	-	-	-	-	-	-	-	HMDB0008835	Lipids and lipid-like molecules	Glycerophospholipids	Glycerophosphoethanolamines	-	716.5244402	13.13398333	M+H	C39H74NO8P	89.4	0	metab_1161	pos_1162	pos	53.5	2.477	0.06589	5.12	0.912
Mirogabalin	Ã×ÂÞ¼Ó°ÍÁÖ	1.122E-8	3.675E-8	1.8072	1.8043	0.0689	-3.8586	yes	down	B(ii)	-	-	-	-	-	-	-	HMDB0254752	Organic acids and derivatives	Carboxylic acids and derivatives	Amino acids, peptides, and analogues	-	268.1554315	5.95665	M+Hac-H	C12H19NO2	0	43	metab_5442	neg_505	neg	48.2	0.2248	0.01814	3.261	1.595
Phe-Val-Gly	-	7.423E-13	4.992E-12	1.8246	1.8031	0.2161	-2.2099	yes	down	B(i)	-	-	-	-	-	-	-	-	-	-	-	-	322.1774104	5.248883333	M+H	C16H23N3O4	50.8	0	metab_2289	pos_2290	pos	43.9	0.7403	0.05414	3.425	0.9838
Dihydroceramide	¶þÇâÉñ¾­õ£°·	2.639E-19	1.404E-17	1.7974	1.7935	0.5534	-0.8537	yes	down	B(ii)	C12126	-	-	map00600;map01100;map04071	Sphingolipid metabolism;Metabolic pathways;Sphingolipid signaling pathway	Metabolism;Metabolism;Environmental Information Processing	Lipid metabolism;Global and overview maps;Signal transduction	HMDB0006752	Organic acids and derivatives	Carboxylic acids and derivatives	Carboxylic acid derivatives	-	330.3011302	12.00291667	M+H	C19H39NO3	0	50.7	metab_1572	pos_1573	pos	48.6	3.002	0.06605	5.425	0.5674
1-methylguanosine	-	8.903E-13	5.929E-12	1.8143	1.79	0.2851	-1.8105	yes	down	B(i)	C04545	-	-	-	-	-	-	HMDB0001563	Nucleosides, nucleotides, and analogues	Purine nucleosides	Not Available	2140-65-0	298.1155693	4.383516667	M+H	C11H15N5O5	53.9	0	metab_260	pos_261	pos	47.7	1.056	0.06032	3.704	0.9761
1-methylpseudouridine	-	5.766E-10	2.402E-9	1.7763	1.7868	0.0681	-3.8754	yes	down	B(i)	-	-	-	-	-	-	-	-	-	-	-	-	239.0670284	2.835966667	M-H2O-H	C10H14N2O6	52.7	0	metab_5075	neg_138	neg	47.8	0.2085	0.01711	3.06	1.327
DG(PGE2/a-15:0/0:0)	-	1.971E-14	1.775E-13	1.7745	1.7867	0.5818	-0.7814	yes	down	B(ii)	-	-	-	-	-	-	-	HMDB0297528	Not Available	Not Available	Not Available	-	615.4615624	13.97286667	M+H-2H2O	C38H66O8	0	80.8	metab_1308	pos_1309	pos	53.6	3.517	0.06609	6.045	0.8236
Cotinine glucuronide	¿ÉÌæÄþÆÏÌÑÌÇÈ©ËáÜÕ	2.46E-9	9.172E-9	1.7899	1.7838	3.2597	1.7047	yes	up	B(ii)	C00190	-	-	map01100;map00520;map01250;map00908	Metabolic pathways;Amino sugar and nucleotide sugar metabolism;Biosynthesis of nucleotide sugars;Zeatin biosynthesis	Metabolism;Metabolism;Metabolism;Metabolism	Global and overview maps;Carbohydrate metabolism;Global and overview maps;Metabolism of terpenoids and polyketides	HMDB0001013	Nucleosides, nucleotides, and analogues	Pyrimidine nucleotides	Pyrimidine ribonucleotides	139427-57-9	317.1145654	5.29875	M+H-2H2O	C16H20N2O7	0	64.6	metab_3226	pos_3227	pos	50.7	4.192	0.5371	1.286	1.386
Pe(17:1(9z)/0:0)	-	2.672E-22	3.705E-20	1.7986	1.7832	0.586	-0.7709	yes	down	B(i)	-	-	-	-	-	-	-	LMGP02050008	-	-	-	-	466.294459	13.08188333	M+H	C22H44NO7P	46.2	0	metab_1450	pos_1451	pos	46.6	3.31	0.06608	5.648	0.4538
6-hydroxy-8-(2-hydroxy-4-methoxy-6-pentylphenoxy)-3-pentylisochromen-1-one	-	5.771E-12	3.372E-11	1.7921	1.783	2.447	1.291	yes	up	B(i)	-	-	-	-	-	-	-	-	-	-	-	-	441.2292817	10.47811667	M+H	C26H32O6	36.8	0	metab_2483	pos_2484	pos	45.1	4.5	0.7384	1.839	0.9221
10-Acetyl-Trichoderonic-Acid	10-ÒÒõ£»ù-ÈýôÈËá	1.145E-11	6.31E-11	1.8112	1.7829	0.2125	-2.2347	yes	down	B(i)	-	-	-	-	-	-	-	-	-	-	-	-	341.1608379	8.8903	M+H	C17H24O7	39.8	0	metab_1847	pos_1848	pos	42	0.7294	0.05384	3.433	1.088
Oxyquinoline	-	1.019E-18	4.709E-17	1.7791	1.7816	1.7016	0.7669	yes	up	B(i)	C19434	-	-	-	-	-	-	-	-	-	-	148-24-3	178.086893	8.864416667	M+CH3OH+H	C9H7NO	66.4	0	metab_790	pos_791	pos	50.4	5.799	0.1813	3.408	0.5706
Leucodopachrome	°×Ï¸°ûÉ«ËØ	7.71E-23	1.411E-20	1.7912	1.7781	1.7398	0.7989	yes	up	B(ii)	C05604	-	-	map01100;map01110;map00965;map00350	Metabolic pathways;Biosynthesis of secondary metabolites;Betalain biosynthesis;Tyrosine metabolism	Metabolism;Metabolism;Metabolism;Metabolism	Global and overview maps;Global and overview maps;Biosynthesis of other secondary metabolites;Amino acid metabolism	HMDB0004067	Organoheterocyclic compounds	Indoles and derivatives	Indolecarboxylic acids and derivatives	18766-67-1	194.0450362	4.187233333	M-H	C9H9NO4	0	68.2	metab_7338	neg_2401	neg	50.8	5.435	0.2158	3.124	0.4115
Diglykokoll	-	3.249E-23	6.756E-21	1.7844	1.7753	0.5812	-0.783	yes	down	B(i)	-	-	-	-	-	-	-	-	-	-	-	-	134.0452991	1.413883333	M+H	C4H7NO4	50	0	metab_2611	pos_2612	pos	48.8	3.197	0.4854	5.501	0.2738
2-Hexenyl-beta-glucopyranoside	-	2.308E-11	1.212E-10	1.7696	1.7727	0.1713	-2.5456	yes	down	B(i)	-	-	-	-	-	-	-	-	-	-	-	-	263.1498041	6.735316667	M+H	C12H22O6	49	0	metab_569	pos_570	pos	47.9	0.5575	0.04787	3.255	1.113
Gallic acid	-	1.116E-11	6.16E-11	1.7874	1.7713	2.2529	1.1718	yes	up	B(i)	C01424	-	-	map00627;map01120;map00999;map01061	Aminobenzoate degradation;Microbial metabolism in diverse environments;Biosynthesis of various plant secondary metabolites;Biosynthesis of phenylpropanoids	Metabolism;Metabolism;Metabolism;Metabolism	Xenobiotics biodegradation and metabolism;Global and overview maps;Biosynthesis of other secondary metabolites;Chemical structure transformation maps	HMDB0005807	Benzenoids	Benzene and substituted derivatives	Benzoic acids and derivatives	149-91-7	169.0132861	1.494566667	M-H	C7H6O5	89.2	0	metab_8684	neg_3747	neg	55.6	4.801	0.7158	2.131	0.9615
Dimyristoylphosphatidylethanolamine	¶þÈâ¶¹Þ¢õ£Á×Ö¬õ£ÒÒ´¼°·	4.63E-7	1.15E-6	1.7426	1.7691	0.1594	-2.6493	yes	down	B(ii)	-	-	-	-	-	-	-	HMDB0251414	Lipids and lipid-like molecules	Glycerophospholipids	Glycerophosphoethanolamines	-	674.4121367	9.63325	M+K	C33H66NO8P	0	43.2	metab_1774	pos_1775	pos	43.6	0.6046	0.04975	3.793	1.991
(-)-Wikstromol	£¨-£©-Wikstromol	4.479E-10	1.897E-9	1.7659	1.7673	0	-14.3565	yes	down	B(ii)	C10725	-	-	-	-	-	-	HMDB0030598	Lignans, neolignans and related compounds	Furanoid lignans	Tetrahydrofuran lignans	34444-37-6	373.1290602	6.5348	M-H	C20H22O7	0	66	metab_6972	neg_2035	neg	51.6	0.0001331	1.362E-5	2.792	1.287
Arctinone A	-	2.008E-10	9.033E-10	1.7709	1.7661	0.198	-2.3366	yes	down	B(ii)	-	-	-	-	-	-	-	HMDB0302306	Organoheterocyclic compounds	Bi- and oligothiophenes	Not Available	-	326.0304849	1.594733333	M+ACN+Na	C13H10O2S2	0	40.6	metab_87	pos_88	pos	42.2	0.6737	0.05216	3.403	1.219
O1-(2,2-dimethylpropanoyl)-2-[4-(tert-butyl)phenoxy]ethanehydroximamide	-	6.644E-10	2.726E-9	1.7524	1.7653	0.2961	-1.7561	yes	down	B(i)	-	-	-	-	-	-	-	-	-	-	-	-	613.3966419	9.82615	2M+H	C17H26N2O3	43.5	0	metab_1756	pos_1757	pos	45.2	1.178	0.06174	3.979	1.31
Pubesenolide	-	4.789E-9	1.691E-8	1.7807	1.7638	4.0516	2.0185	yes	up	B(ii)	-	-	-	-	-	-	-	HMDB0033728	Lipids and lipid-like molecules	Prenol lipids	Triterpenoids	98569-64-3	503.3014854	8.156583333	M+FA-H	C28H42O5	0	86	metab_6769	neg_1832	neg	55.7	3.815	0.5925	0.9416	1.401
Isoliquiritin	Òì¸Ê²ÝÜÕ	8.75E-21	7.023E-19	1.7694	1.7612	2.1639	1.1136	yes	up	B(ii)	C16978	-	-	-	-	-	-	HMDB0037318	Phenylpropanoids and polyketides	Flavonoids	Flavonoid glycosides	5041-81-6	463.1248253	6.271166667	M+FA-H	C21H22O9	0	62.8	metab_7010	neg_2073	neg	48	4.278	0.6894	1.977	0.1719
Val-Pro-Asn	-	7.706E-9	2.613E-8	1.7579	1.7587	0.0664	-3.9135	yes	down	B(i)	-	-	-	-	-	-	-	-	-	-	-	-	373.1732425	7.959316667	M+FA-H	C14H24N4O5	87.2	0	metab_6799	neg_1862	neg	56.6	0.2046	0.01686	3.083	1.488
Piperidine	ßßà¤	6.868E-17	1.288E-15	1.7661	1.7578	1.4844	0.5699	yes	up	B(i)	C01746	-	-	map00960;map04974	Tropane, piperidine and pyridine alkaloid biosynthesis;Protein digestion and absorption	Metabolism;Organismal Systems	Biosynthesis of other secondary metabolites;Digestive system	HMDB0034301	Organoheterocyclic compounds	Piperidines	Not Available	110-89-4	86.09722463	1.20585	M+H	C5H11N	87.9	0	metab_29	pos_30	pos	54.4	7.318	0.1832	4.93	0.6455
Abacavir	°¢°Í¿¨Î¤	3.581E-9	1.289E-8	1.7494	1.7568	0.0152	-6.0367	yes	down	B(ii)	C07624	-	-	-	-	-	-	HMDB0015182	Nucleosides, nucleotides, and analogues	Nucleoside and nucleotide analogues	Cyclopentyl nucleosides	136470-78-5	307.1295503	8.975466667	M+Na-2H	C14H18N6O	0	46	metab_6685	neg_1748	neg	45.6	0.04384	0.004277	2.878	1.419
Alanylasparagyllysine	-	5.92E-11	2.925E-10	1.7738	1.7539	0.3025	-1.7249	yes	down	B(i)	-	-	-	-	-	-	-	-	-	-	-	-	332.1901197	6.294033333	M+H	C13H25N5O5	53.6	0	metab_2139	pos_2140	pos	48.1	1.145	0.0614	3.785	1.127
Arg-Leu-Tyr	-	1.588E-6	3.556E-6	1.7339	1.7533	0.0126	-6.3136	yes	down	B(i)	-	-	-	-	-	-	-	-	-	-	-	-	451.2704831	11.09011667	M+H	C21H34N6O5	54.6	0	metab_1671	pos_1672	pos	44.3	0.04047	0.005932	3.219	2.118
Solasodiene	ÂÝÇÑ¶þÏ©	2.678E-19	1.408E-17	1.7572	1.7523	0.5796	-0.7867	yes	down	B(i)	-	-	-	-	-	-	-	HMDB0302982	Lipids and lipid-like molecules	Steroids and steroid derivatives	Steroidal alkaloids	-	413.349954	11.94975	M+NH4	C27H41NO	57.7	0	metab_1579	pos_1580	pos	46.5	3.173	0.06607	5.474	0.539
(E)-4-[4,5-bis(hydroxymethyl)-3-methoxy-2-methylphenoxy]-2-methylbut-2-en-1-ol	-	1.996E-15	2.295E-14	1.7629	1.7491	1.9127	0.9356	yes	up	B(i)	-	-	-	-	-	-	-	-	-	-	-	-	281.1392152	7.238033333	M-H	C15H22O5	66.9	0	metab_5211	neg_274	neg	52.1	5.019	0.4058	2.624	0.6757
5alpha-Pregnan-20alpha-ol-3-one	5alpha-ÔÐçÞ-20alpha-´¼-3-Íª	2.278E-9	8.541E-9	1.7509	1.748	0.1849	-2.4356	yes	down	B(ii)	C18041	-	-	map00140	Steroid hormone biosynthesis	Metabolism	Lipid metabolism	HMDB0060408	Lipids and lipid-like molecules	Steroids and steroid derivatives	Pregnane steroids	516-59-6	363.2540202	12.95413333	M+FA-H	C21H34O2	0	63	metab_6379	neg_1442	neg	46.6	0.6346	0.03484	3.433	1.375
24-Nor Ursodeoxycholic Acid	24 -È¥¼×ÐÜÈ¥Ñõµ¨Ëá	3.302E-13	2.372E-12	1.7453	1.7474	0.3118	-1.6814	yes	down	B(ii)	-	-	-	-	-	-	-	HMDB0245660	Lipids and lipid-like molecules	Steroids and steroid derivatives	Bile acids, alcohols and derivatives	-	361.2748433	12.71936667	M+H-H2O	C23H38O4	0	42.5	metab_1497	pos_1498	pos	43.6	1.133	0.06127	3.634	0.8922
4-amino-3-[(3-hydroxy-10-methylundecanoyl)amino]-4-oxobutanoic acid	-	3.934E-11	2.004E-10	1.7527	1.7432	0.1439	-2.7972	yes	down	B(i)	-	-	-	-	-	-	-	-	-	-	-	-	329.2085492	4.406133333	M-H	C16H30N2O5	66.2	0	metab_7309	neg_2372	neg	51.3	0.4411	0.02883	3.066	1.104
Chenodeoxycholylleucine	ÍÑÑõµ¨õ£ÁÁ°±Ëá	1.044E-7	2.902E-7	1.7417	1.7431	0.1137	-3.1365	yes	down	B(i)	-	-	-	-	-	-	-	HMDB0242397	Lipids and lipid-like molecules	Steroids and steroid derivatives	Bile acids, alcohols and derivatives	-	506.3853769	12.9798	M+H	C30H51NO5	86.1	0	metab_1466	pos_1467	pos	52.6	0.3838	0.03889	3.375	1.737
Mandelic acid	±âÌÒËá	8.032E-11	3.852E-10	1.7592	1.7429	2.4582	1.2976	yes	up	B(ii)	C01984	-	-	map00627;map01120	Aminobenzoate degradation;Microbial metabolism in diverse environments	Metabolism;Metabolism	Xenobiotics biodegradation and metabolism;Global and overview maps	HMDB0000703	Benzenoids	Benzene and substituted derivatives	Not Available	90-64-2	303.087487	5.656716667	2M-H	C8H8O3	0	46.3	metab_9137	neg_4200	neg	47.8	4.437	0.1854	1.805	1.13
Norajmaline	-	2.93E-10	1.281E-9	1.7654	1.742	0.2612	-1.9365	yes	down	B(ii)	C11810	-	-	map01110;map00901	Biosynthesis of secondary metabolites;Indole alkaloid biosynthesis	Metabolism;Metabolism	Global and overview maps;Biosynthesis of other secondary metabolites	HMDB0304439	Alkaloids and derivatives	Ajmaline-sarpagine alkaloids	Not Available	-	347.1501076	7.509033333	M+Cl	C19H24N2O2	0	46.5	metab_5658	neg_721	neg	46	0.9533	0.04045	3.649	1.222
Endomorphin-1	ÄÚÂð·È-1	6.403E-8	1.845E-7	1.7303	1.7402	0.3071	-1.7034	yes	down	B(ii)	C15890	-	-	map04080	Neuroactive ligand-receptor interaction	Environmental Information Processing	Signaling molecules and interaction	HMDB0005773	Organic acids and derivatives	Carboxylic acids and derivatives	Amino acids, peptides, and analogues	189388-22-5	649.2548399	11.81963333	M+K	C34H38N6O5	0	58.5	metab_1594	pos_1595	pos	47	1.301	0.06282	4.237	1.666
(E)-6-hydroxyoctadec-4-enoic acid	-	5.962E-19	2.998E-17	1.7492	1.7385	0.6136	-0.7047	yes	down	B(i)	-	-	-	-	-	-	-	-	-	-	-	-	299.2588165	13.4652	M+H	C18H34O3	67.4	0	metab_568	pos_569	pos	52.4	3.606	0.4561	5.877	0.4524
Norscopolamine	-	3.978E-23	7.748E-21	1.7481	1.7375	1.701	0.7664	yes	up	B(ii)	-	-	-	-	-	-	-	HMDB0255751	Organic acids and derivatives	Hydroxy acids and derivatives	Beta hydroxy acids and derivatives	-	579.2722574	9.58055	2M+H	C16H19NO4	0	51.8	metab_1778	pos_1779	pos	48.8	5.348	0.2904	3.144	0.3594
Crebanine	¿ËÁÐ°àÄþ	2.422E-8	7.543E-8	1.7285	1.7367	0.0919	-3.444	yes	down	B(i)	-	-	-	-	-	-	-	-	-	-	-	-	340.1564851	6.51925	M+H	C20H21NO4	41.5	0	metab_545	pos_546	pos	43.8	0.291	0.0324	3.167	1.562
Castanospermine	ËÚÊ÷¾«°·(ÔÝ¶¨Ãû)	7.741E-16	1.003E-14	1.7388	1.7367	1.9682	0.9769	yes	up	B(ii)	C02256	-	-	-	-	-	-	HMDB0249700	Organoheterocyclic compounds	Indolizidines	Not Available	79831-76-8	379.2089101	4.408033333	2M+H	C8H15NO4	0	52.4	metab_264	pos_265	pos	49.3	4.767	0.2807	2.422	0.6672
Bamifylline	ÜÐÒÒ´¼°·àÑßÊ	8.077E-10	3.256E-9	1.732	1.7348	0.2382	-2.0697	yes	down	B(ii)	-	-	-	-	-	-	-	HMDB0248858	Organoheterocyclic compounds	Imidazopyrimidines	Purines and purine derivatives	-	430.2082066	8.14195	M+FA-H	C20H27N5O3	0	42.1	metab_6771	neg_1834	neg	45.6	0.8435	0.03896	3.541	1.272
(3E)-Glutaconylcarnitin	£¨3E£©-Îì¶þõ£»ùÈâ¼î	8.626E-11	4.128E-10	1.7279	1.7347	0.0885	-3.4975	yes	down	B(ii)	-	-	-	-	-	-	-	HMDB0241662	Lipids and lipid-like molecules	Fatty Acyls	Fatty acid esters	-	272.1140462	3.8921	M-H	C12H19NO6	0	42.2	metab_7393	neg_2456	neg	46.4	0.2542	0.01991	2.871	1.133
1-[4-(dimethylamino)phenyl]-4-phenylpiperidine-2,6-dione	-	6.317E-8	1.822E-7	1.7391	1.7336	0.0274	-5.1903	yes	down	B(i)	-	-	-	-	-	-	-	-	-	-	-	-	309.1608235	8.356833333	M+H	C19H20N2O2	44.5	0	metab_729	pos_730	pos	47.2	0.08293	0.01158	3.028	1.67
Pro-Glu-Ile	-	8.129E-12	4.626E-11	1.7628	1.7326	0.2842	-1.8149	yes	down	B(i)	-	-	-	-	-	-	-	-	-	-	-	-	358.1983799	5.082783333	M+H	C16H27N3O6	41	0	metab_2308	pos_2309	pos	46.6	1.009	0.05966	3.55	1.01
Propafenone	±½±ûõ£±½ÐÄ°²	4.833E-11	2.424E-10	1.7462	1.7311	0.4118	-1.2801	yes	down	B(i)	C07381	-	-	-	-	-	-	HMDB0015313	Phenylpropanoids and polyketides	Linear 1,3-diarylpropanoids	Not Available	54063-53-5	342.2080414	13.31411667	M+H	C21H27NO3	44.4	0	metab_1187	pos_1188	pos	46.7	1.818	0.06511	4.415	1.1
Tyr-Gly	ÀÒ°±Ëá-¸Ê°±Ëá	4.061E-18	1.429E-16	1.7353	1.7311	1.8155	0.8604	yes	up	B(i)	-	-	-	-	-	-	-	HMDB0259337	Organic acids and derivatives	Carboxylic acids and derivatives	Amino acids, peptides, and analogues	-	239.1035877	6.294033333	M+H	C11H14N2O4	70	0	metab_520	pos_521	pos	50.5	5.049	0.1648	2.781	0.5647
Dehydrodiferulic dilactone	È¥ÇâË«°¢ÎºËá¶þÄÚõ¥	6.132E-8	1.774E-7	1.7508	1.7303	2.5455	1.3479	yes	up	B(i)	-	-	-	-	-	-	-	HMDB0033876	Lignans, neolignans and related compounds	Lignan lactones	Not Available	13962-76-0	385.0930353	4.656116667	M-H	C20H18O8	70.6	0	metab_8461	neg_3524	neg	53.2	4.788	0.3724	1.881	1.627
Linoleyl-l-carnitine	-	1.781E-14	1.623E-13	1.7355	1.7258	0.5163	-0.9536	yes	down	B(ii)	-	-	-	-	-	-	-	HMDB0254102	Lipids and lipid-like molecules	Fatty Acyls	Eicosanoids	-	442.3904296	12.79858333	M+CH3OH+H	C25H47NO3	0	65.5	metab_1490	pos_1491	pos	47.2	2.543	0.06592	4.925	0.7732
Palmitoleic acid	×ØéµÓÍËá	2.154E-15	2.458E-14	1.7292	1.7254	0.5414	-0.8852	yes	down	B(i)	C08362	Lipids	Fatty acids	map01100;map00061	Metabolic pathways;Fatty acid biosynthesis	Metabolism;Metabolism	Global and overview maps;Lipid metabolism	HMDB0003229	Lipids and lipid-like molecules	Fatty Acyls	Fatty acids and conjugates	373-49-9	219.2113923	13.13398333	M+H-2H2O	C16H30O2	53.9	0	metab_4294	pos_4295	pos	48.7	2.759	0.8606	5.096	0.4187
Ethyl L-lactate	-	2.155E-10	9.636E-10	1.7143	1.7246	1.7791	0.8312	yes	up	B(i)	-	-	-	-	-	-	-	-	-	-	-	-	119.0709414	4.481116667	M+H	C5H10O3	81.3	0	metab_3475	pos_3476	pos	54.3	5.928	0.8055	3.332	1.031
8-Hydroxydesmethylclomipramine	8 -ôÇ»ùÈ¥¼×ÂÈÃ×ÅÁÃ÷	6.652E-13	4.509E-12	1.7262	1.723	0.4147	-1.2699	yes	down	B(ii)	-	-	-	-	-	-	-	HMDB0060803	Organoheterocyclic compounds	Benzazepines	Not Available	-	315.1271683	7.70405	M-H	C18H21ClN2O	0	48.6	metab_6828	neg_1891	neg	42.3	1.738	0.04481	4.191	0.8959
2-(20-Hydroxyicosa-5,14-dienoylamino)acetic acid	2-£¨20-ôÇ»ù-5,14-¶þÏ©õ£°±»ù£©ÒÒËá	1.304E-8	4.249E-8	1.7335	1.7228	0.029	-5.1098	yes	down	B(ii)	-	-	-	-	-	-	-	HMDB0255357	Organic acids and derivatives	Carboxylic acids and derivatives	Amino acids, peptides, and analogues	-	440.299182	10.68765	M+Hac-H	C22H39NO4	0	74.8	metab_5943	neg_1006	neg	49.7	0.08346	0.007803	2.882	1.479
Trp-Ile-Ile	-	5.149E-16	7.053E-15	1.7371	1.7228	1.6005	0.6785	yes	up	B(i)	-	-	-	-	-	-	-	-	-	-	-	-	429.2493273	5.971333333	M-H	C23H34N4O4	38.4	0	metab_7068	neg_2131	neg	44.8	6.133	0.1212	3.832	0.6666
(E)-2-Methyl-2-buten-1-ol O-beta-D-Glucopyranoside	£¨E£© -2-¼×»ù-2-¶¡Ï©-1-´¼O-¦Â-D-ßÁà«ÆÏÌÑÌÇÜÕ	1.441E-10	6.702E-10	1.7085	1.7225	2.1151	1.0807	yes	up	B(ii)	-	-	-	-	-	-	-	HMDB0033064	Lipids and lipid-like molecules	Fatty Acyls	Fatty acyl glycosides	-	293.1241059	4.235066667	M+FA-H	C11H20O6	0	68.2	metab_5191	neg_254	neg	53.1	4.945	0.2345	2.338	1.14
6b-Angeloyl-3b,8b,9b-trihydroxy-7(11)-eremophilen-12,8-olide	6b-Angeloyl-3b£¬8b£¬9b-ÈýôÇ»ù-7£¨11£©-eremophilen-12,8-ÄÚõ¥	2.63E-8	8.148E-8	1.6981	1.7212	0.0206	-5.598	yes	down	B(ii)	-	-	-	-	-	-	-	HMDB0041228	Lipids and lipid-like molecules	Prenol lipids	Terpene lactones	171422-89-2	379.1771173	6.500516667	M-H	C20H28O7	0	59.1	metab_5545	neg_608	neg	48.9	0.05845	0.005613	2.831	1.512
12-Hydroxyheptadecanoylcarnitine	12 -ôÇ»ùÊ®ÆßÍéõ£»ùÈâ¼î	6.457E-11	3.169E-10	1.7352	1.7192	0.4175	-1.2602	yes	down	B(ii)	-	-	-	-	-	-	-	HMDB0241515	Lipids and lipid-like molecules	Fatty Acyls	Fatty acid esters	-	412.3433376	12.32948333	M+H-H2O	C24H47NO5	0	58.6	metab_1090	pos_1091	pos	50.3	1.839	0.06516	4.405	1.098
(5alpha,6beta,14alpha,20R,22R)-5,6,14,20,27-Pentahydroxy-1-oxowith-24-enolide	£¨5alpha£¬6beta£¬14alpha£¬20R£¬22R£©-5,6,14,20,27-ÎåôÇ»ù-1-Ñõ´ú-24-Ï©ÄÚõ¥	6.481E-12	3.753E-11	1.7139	1.7189	0.4631	-1.1106	yes	down	B(ii)	-	-	-	-	-	-	-	HMDB0033198	Lipids and lipid-like molecules	Steroids and steroid derivatives	Steroid lactones	222609-97-4	507.2955987	11.64533333	M+H	C28H42O8	0	57.6	metab_1611	pos_1612	pos	48.7	2.146	0.06564	4.634	0.9808
SM(d18:1/18:0)	-	1.68E-21	1.624E-19	1.7261	1.7171	0.6179	-0.6945	yes	down	B(i)	C00550	Lipids	Phospholipids	map00600;map01100;map04071;map04217	Sphingolipid metabolism;Metabolic pathways;Sphingolipid signaling pathway;Necroptosis	Metabolism;Metabolism;Environmental Information Processing;Cellular Processes	Lipid metabolism;Global and overview maps;Signal transduction;Cell growth and death	HMDB0001348;LMSP03010001;PW_C001040	Lipids and lipid-like molecules	Sphingolipids	Phosphosphingolipids	58909-84-5;85187-10-6	731.6077069	13.18691667	M+H	C41H83N2O6P	63.4	0	metab_1172	pos_1173	pos	48.4	3.524	0.06609	5.703	0.444
Flavokawain A	»Æ¿¨Íßºú½·ËØA	1.986E-7	5.311E-7	1.7049	1.7162	0.0973	-3.3615	yes	down	B(i)	-	-	-	-	-	-	-	HMDB0033586	Phenylpropanoids and polyketides	Linear 1,3-diarylpropanoids	Chalcones and dihydrochalcones	3420-72-2	349.0846922	8.874133333	M+Cl	C18H18O5	87.5	0	metab_6700	neg_1763	neg	53.9	0.3125	0.0231	3.212	1.736
Tyr-Met	-	5.877E-11	2.91E-10	1.7495	1.7155	0.2263	-2.1438	yes	down	B(i)	-	-	-	-	-	-	-	HMDB0029111	Organic acids and derivatives	Carboxylic acids and derivatives	Amino acids, peptides, and analogues	-	313.122632	5.10525	M+H	C14H20N2O4S	43.4	0	metab_2303	pos_2304	pos	45.3	0.7465	0.05431	3.299	1.089
Glycohyodeoxycholic acid	¸Ê°±ÖíÈ¥Ñõµ¨Ëá	6.127E-10	2.539E-9	1.7367	1.7154	0.3357	-1.5748	yes	down	B(i)	-	-	-	-	-	-	-	HMDB0304944	Lipids and lipid-like molecules	Steroids and steroid derivatives	Bile acids, alcohols and derivatives	-	450.3229156	10.63093333	M+H	C26H43NO5	68.3	0	metab_1702	pos_1703	pos	52	1.329	0.06303	3.959	1.226
Menaquinol	¼×à­ÅµÍª	9.793E-12	5.457E-11	1.7252	1.7151	0.3746	-1.4165	yes	down	B(ii)	C05819	-	-	map01100;map00130;map01110;map01240	Metabolic pathways;Ubiquinone and other terpenoid-quinone biosynthesis;Biosynthesis of secondary metabolites;Biosynthesis of cofactors	Metabolism;Metabolism;Metabolism;Metabolism	Global and overview maps;Metabolism of cofactors and vitamins;Global and overview maps;Global and overview maps	HMDB0060487	Lipids and lipid-like molecules	Prenol lipids	Quinone and hydroquinone lipids	-	331.1663149	7.100333333	M+Na-2H	C21H26O2	0	52.1	metab_5610	neg_673	neg	47.8	1.497	0.04418	3.996	1
Cycloheximide	»·¼ºõ£ÑÇ°·	2.706E-11	1.408E-10	1.7196	1.7144	0.313	-1.676	yes	down	B(ii)	C06685	Antibiotics	Others	-	-	-	-	HMDB0250657	Organoheterocyclic compounds	Piperidines	Piperidinones	66-81-9	316.1347676	7.458416667	M+Cl	C15H23NO4	0	58.3	metab_5652	neg_715	neg	47	1.152	0.04237	3.681	1.049
Cortisone acetate	´×Ëá¿ÉµÄËÉ	2.532E-11	1.322E-10	1.7227	1.7144	3.1958	1.6762	yes	up	B(ii)	C08173	-	-	-	-	-	-	HMDB0015459	Lipids and lipid-like molecules	Steroids and steroid derivatives	Pregnane steroids	1950/4/4	401.1966966	11.31316667	M-H	C23H30O6	0	44.7	metab_8360	neg_3423	neg	47.4	3.672	0.6789	1.149	0.941
Arg-His	-	1.193E-9	4.7E-9	1.7055	1.7141	0.4881	-1.0347	yes	down	B(ii)	-	-	-	-	-	-	-	HMDB0028711	Organic acids and derivatives	Carboxylic acids and derivatives	Amino acids, peptides, and analogues	155114-05-9	623.3455458	8.304666667	2M+H	C12H21N7O3	0	55.8	metab_1908	pos_1909	pos	47.1	2.508	0.06591	5.138	1.258
Leu-Asp-Ile	-	3.145E-14	2.72E-13	1.724	1.7128	0.3901	-1.358	yes	down	B(i)	-	-	-	-	-	-	-	-	-	-	-	-	342.2036116	4.85075	M+H-H2O	C16H29N3O6	76.4	0	metab_335	pos_336	pos	53.1	1.507	0.06406	3.863	0.7786
Ambrosic acid	-	1.092E-7	3.025E-7	1.7406	1.7125	0.0321	-4.9596	yes	down	B(i)	-	-	-	-	-	-	-	-	-	-	-	-	265.1443058	6.542066667	M+H	C15H20O4	66.9	0	metab_547	pos_548	pos	50.3	0.09619	0.01323	2.993	1.686
Trans-p-Menthane-7,8-diol 7-glucoside	-	1.574E-9	6.097E-9	1.7292	1.7107	0.0754	-3.7291	yes	down	B(ii)	-	-	-	-	-	-	-	HMDB0033230	Lipids and lipid-like molecules	Prenol lipids	Terpene glycosides	217962-30-6	339.1756233	6.033416667	M+Na-H2O	C16H30O7	0	42.7	metab_497	pos_498	pos	43.6	0.2174	0.02616	2.883	1.29
Phytosphingosine-1-P	Ö²ÎïÇÊ°±´¼- 1 - P	4.677E-17	9.77E-16	1.7216	1.7089	0.4348	-1.2015	yes	down	B(ii)	-	-	-	-	-	-	-	HMDB0012280	Lipids and lipid-like molecules	Sphingolipids	Phosphosphingolipids	-	436.2246748	8.048916667	M+K	C18H40NO6P	0	59.6	metab_1939	pos_1940	pos	47.6	1.731	0.06489	3.981	0.6107
[(2R,3R,4R)-3,4,5-Trihydroxy-1-oxopentan-2-yl] (2R)-2-amino-3-sulfanylpropanoate	[£¨2R£¬3R£¬4R£©-3,4,5-ÈýôÇ»ù-1-Ñõ´úÎìÍé-2-»ù]£¨2R£©-2-°±»ù-3-»Çõ£»ù±ûËáõ¥	1.01E-8	3.354E-8	1.7125	1.7086	0.0643	-3.9599	yes	down	B(ii)	-	-	-	-	-	-	-	HMDB0260216	Organic acids and derivatives	Carboxylic acids and derivatives	Amino acids, peptides, and analogues	-	236.059542	4.2653	M+H-H2O	C8H15NO6S	0	44.7	metab_2396	pos_2397	pos	43.2	0.1881	0.02336	2.927	1.432
Cynaratriol	L -×é°±ËáÈý¼×»ùÌð²Ë¼î	3.745E-16	5.387E-15	1.7012	1.7076	1.6472	0.72	yes	up	B(ii)	-	-	-	-	-	-	-	HMDB0034983	Lipids and lipid-like molecules	Prenol lipids	Terpene lactones	70894-20-1	283.1547843	7.134283333	M+H	C15H22O5	0	40.2	metab_2043	pos_2044	pos	42.5	5.719	0.08892	3.472	0.647
Varanic acid	ËÄôÇ»ùµ¨çÞÍéËá	2.251E-16	3.421E-15	1.7199	1.7075	1.6926	0.7593	yes	up	B(ii)	-	-	-	-	-	-	-	HMDB0002195	Lipids and lipid-like molecules	Steroids and steroid derivatives	Bile acids, alcohols and derivatives	1061-64-9	435.3112523	10.57395	M-H	C26H44O5	0	73	metab_10172	neg_5235	neg	52.5	5.496	0.1622	3.247	0.6316
Phytolaccinic acid	Ö²ÎïÈéÌÇËá	1.651E-9	6.364E-9	1.7191	1.7073	0.2946	-1.7631	yes	down	B(ii)	-	-	-	-	-	-	-	HMDB0034640	Lipids and lipid-like molecules	Prenol lipids	Triterpenoids	54928-05-1	555.3110743	10.81005	M+K	C31H48O6	0	40.6	metab_1694	pos_1695	pos	44.9	1.111	0.06101	3.771	1.29
Asp-Glu-Val	-	8.076E-12	4.601E-11	1.7478	1.7055	0.3592	-1.477	yes	down	B(i)	-	-	-	-	-	-	-	-	-	-	-	-	362.1580611	4.433166667	M+H	C14H23N3O8	41.3	0	metab_2373	pos_2374	pos	46.5	1.382	0.06338	3.847	0.9797
Asp-Thr-Ala	-	1.522E-12	9.78E-12	1.7121	1.7034	0.2892	-1.7898	yes	down	B(i)	-	-	-	-	-	-	-	-	-	-	-	-	270.1095715	4.333933333	M+H-2H2O	C11H19N3O7	66.2	0	metab_251	pos_252	pos	51.4	0.9833	0.05927	3.4	0.9071
Ser-Gly-Thr	-	1.427E-10	6.642E-10	1.7184	1.7027	0.3813	-1.3911	yes	down	B(i)	-	-	-	-	-	-	-	-	-	-	-	-	264.1196775	1.594733333	M+H	C9H17N3O6	47.1	0	metab_85	pos_86	pos	47.1	1.567	0.06433	4.11	1.121
Ile-Leu	-	3.249E-11	1.675E-10	1.6961	1.7011	1.8812	0.9117	yes	up	B(i)	-	-	-	-	-	-	-	HMDB0028911	Organic acids and derivatives	Carboxylic acids and derivatives	Amino acids, peptides, and analogues	-	227.1760725	8.6796	M+H-H2O	C12H24N2O3	58.7	0	metab_1868	pos_1869	pos	50.6	5.305	0.2848	2.82	1.021
Glucuronolactone	ÆÏÌÇÈ©ËáÄÚõ¥	7.713E-16	1.003E-14	1.7158	1.7005	1.5058	0.5905	yes	up	B(i)	C02670	-	-	map01100;map00053	Metabolic pathways;Ascorbate and aldarate metabolism	Metabolism;Metabolism	Global and overview maps;Carbohydrate metabolism	HMDB0006355	Organoheterocyclic compounds	Furofurans	Isosorbides	32449-92-6	157.013111	1.19095	M-H2O-H	C6H8O6	43.1	0	metab_4944	neg_7	neg	46.9	6.743	0.4014	4.478	0.6132
Chenodeoxycholylaspartic acid	-	3.971E-12	2.396E-11	1.695	1.6997	1.9967	0.9976	yes	up	B(ii)	-	-	-	-	-	-	-	HMDB0242402	Lipids and lipid-like molecules	Steroids and steroid derivatives	Bile acids, alcohols and derivatives	-	506.3119182	8.8002	M-H	C28H45NO7	0	58.8	metab_8273	neg_3336	neg	48.8	4.826	0.4355	2.417	0.8881
Lysocellin	ÈÜÏËÎ¬ËØ	6.649E-9	2.285E-8	1.6911	1.6986	0.4224	-1.2434	yes	down	B(ii)	-	-	-	-	-	-	-	HMDB0254269	Lipids and lipid-like molecules	Prenol lipids	Sesterterpenoids	-	593.4047792	13.00518333	M+H-2H2O	C34H60O10	0	42.4	metab_1460	pos_1461	pos	44.3	1.945	0.06536	4.605	1.366
Tyrosine conjugated cholic acid	-	1.099E-6	2.526E-6	1.6986	1.6978	0.0003	-11.5198	yes	down	B(i)	-	-	-	-	-	-	-	-	-	-	-	-	572.3603876	10.96326667	M+H	C33H49NO7	61.8	0	metab_946	pos_947	pos	49.7	0.001037	0.0001591	3.045	1.988
S-Ethyl-L-cysteine	S -ÒÒ»ù- L -°ëë×°±Ëá	1.398E-28	7.995E-26	1.701	1.6964	1.4643	0.5502	yes	up	B(ii)	-	-	-	-	-	-	-	HMDB0257396	Organic acids and derivatives	Carboxylic acids and derivatives	Amino acids, peptides, and analogues	-	114.0385757	2.4048	M+H-2H2O	C5H11NO2S	0	67.1	metab_4632	pos_4633	pos	46	6.484	0.1928	4.428	0.2444
6-[(E)-2,9-dihydroxy-5,7-dimethylnon-5-enyl]-4-hydroxy-3-methylpyran-2-one	-	1.82E-6	4.04E-6	1.7063	1.6958	2.8863	1.5292	yes	up	B(i)	-	-	-	-	-	-	-	-	-	-	-	-	311.1839803	6.834	M+H	C17H26O5	73.5	0	metab_2421	pos_2422	pos	50.1	4.647	0.927	1.61	1.942
Linolic acid	-	1.002E-17	2.918E-16	1.7013	1.6956	0.6747	-0.5677	yes	down	B(i)	C01595	Lipids	Fatty acids	map01100;map00591;map01040;map01060	Metabolic pathways;Linoleic acid metabolism;Biosynthesis of unsaturated fatty acids;Biosynthesis of plant secondary metabolites	Metabolism;Metabolism;Metabolism;Metabolism	Global and overview maps;Lipid metabolism;Lipid metabolism;Chemical structure transformation maps	HMDB0000673	Lipids and lipid-like molecules	Fatty Acyls	Lineolic acids and derivatives	60-33-3	281.2482528	13.4901	M+H	C18H32O2	92.6	0	metab_3786	pos_3787	pos	57.3	4.525	0.5401	6.707	0.4381
16-Hydroxy-3-oxo-12-oleanen-28-oic acid	16 -ôÇ»ù- 3 -Ñõ´ú- 12 -Æë¶Õ¹ûÏ©- 28 -Ëá	4.715E-17	9.804E-16	1.6985	1.6942	0.5909	-0.759	yes	down	B(ii)	-	-	-	-	-	-	-	HMDB0040618	Lipids and lipid-like molecules	Prenol lipids	Triterpenoids	77625-71-9	471.3482754	12.2541	M+H	C30H46O4	0	76.6	metab_1085	pos_1086	pos	53.1	3.192	0.06607	5.402	0.5998
(S,E)-Zearalenone	£¨S£¬E£©-ÓñÃ×³àÃ¹Ï©Íª	1.411E-9	5.505E-9	1.6715	1.6939	2.0992	1.0698	yes	up	B(ii)	C09981	-	-	-	-	-	-	HMDB0031752	Phenylpropanoids and polyketides	Macrolides and analogues	Zearalenones	17924-92-4	363.1454179	5.698833333	M+FA-H	C18H22O5	0	79.7	metab_7105	neg_2168	neg	55	4.826	0.5998	2.299	1.15
8'-hydroxyabscisate	8 ' -ôÇ»ùÍÑÂäËá	4.578E-9	1.621E-8	1.7029	1.6929	0.0169	-5.8901	yes	down	B(ii)	C15514	-	-	map00906;map01110	Carotenoid biosynthesis;Biosynthesis of secondary metabolites	Metabolism;Metabolism	Metabolism of terpenoids and polyketides;Global and overview maps	HMDB0304246	Lipids and lipid-like molecules	Prenol lipids	Sesquiterpenoids	-	278.1145244	5.593633333	M-H	C15H19O5-	0	65.3	metab_7122	neg_2185	neg	49.5	0.04551	0.004431	2.699	1.342
Castaneiolide	-	7.203E-7	1.715E-6	1.6922	1.6926	0	-25.13	yes	down	B(ii)	-	-	-	-	-	-	-	HMDB0034876	Lipids and lipid-like molecules	Fatty Acyls	Fatty acid esters	125300-50-7	419.1673564	7.914883333	M-H	C22H28O8	0	56.3	metab_5712	neg_775	neg	47.1	7.944E-8	8.127E-9	2.917	1.863
Deoxyloganin	-	5.236E-9	1.834E-8	1.7019	1.6917	2.4531	1.2946	yes	up	B(ii)	C06071	-	-	map01100;map01110;map00902;map01062	Metabolic pathways;Biosynthesis of secondary metabolites;Monoterpenoid biosynthesis;Biosynthesis of terpenoids and steroids	Metabolism;Metabolism;Metabolism;Metabolism	Global and overview maps;Global and overview maps;Metabolism of terpenoids and polyketides;Chemical structure transformation maps	HMDB0251007	Lipids and lipid-like molecules	Prenol lipids	Terpene glycosides	26660-57-1	395.134583	4.235066667	M+Na-2H	C17H26O9	0	40.4	metab_7332	neg_2395	neg	46.2	4.45	0.6894	1.814	1.259
2-palmitoylglycerol	2 -×Øéµõ£¸ÊÓÍ	5.336E-17	1.08E-15	1.711	1.6885	0.5885	-0.7649	yes	down	B(i)	-	-	-	-	-	-	-	HMDB0011533	Lipids and lipid-like molecules	Glycerolipids	Monoradylglycerols	-	331.2850739	13.18691667	M+H	C19H38O4	36.6	0	metab_1434	pos_1435	pos	45.7	3.136	0.06606	5.329	0.5972
Ser-Ser-His	-	2.209E-7	5.842E-7	1.6747	1.6872	0.053	-4.2382	yes	down	B(i)	-	-	-	-	-	-	-	-	-	-	-	-	312.1297333	1.7073	M+H-H2O	C12H19N5O6	41	0	metab_119	pos_120	pos	46.6	0.1605	0.02053	3.029	1.727
Phloionolic acid	-	1.319E-10	6.178E-10	1.6773	1.686	1.9234	0.9437	yes	up	B(i)	C19621	-	-	map00073	Cutin, suberine and wax biosynthesis	Metabolism	Lipid metabolism	HMDB0034295;LMFA02000147	Lipids and lipid-like molecules	Fatty Acyls	Fatty acids and conjugates	17705-68-9	367.2249052	9.152766667	M+Cl	C18H36O5	89.5	0	metab_9633	neg_4696	neg	55.2	5.124	0.2126	2.664	1.073
Panglimycin c	-	1.118E-9	4.423E-9	1.6895	1.6856	0.3197	-1.6454	yes	down	B(i)	-	-	-	-	-	-	-	-	-	-	-	-	329.1355731	4.55235	M+H	C19H20O5	85.1	0	metab_289	pos_290	pos	53.5	1.208	0.06203	3.779	1.227
Pe(32:1)	-	4.407E-11	2.228E-10	1.6826	1.6855	0.5244	-0.9312	yes	down	B(i)	-	-	-	-	-	-	-	HMDB0008827	Lipids and lipid-like molecules	Glycerophospholipids	Glycerophosphoethanolamines	-	689.4983175	13.41843333	M+	C37H72NO8P	36.5	0	metab_1393	pos_1394	pos	42.8	2.673	0.06597	5.097	1.023
(11R,16S)-misoprostol	£¨11R£¬16S£©-Ã×Ë÷Ç°ÁÐ´¼	3.911E-14	3.319E-13	1.6942	1.6827	0.4909	-1.0265	yes	down	B(ii)	-	-	-	-	-	-	-	HMDB0242321	Lipids and lipid-like molecules	Fatty Acyls	Eicosanoids	-	405.264918	9.423566667	M+Na	C22H38O5	0	43.2	metab_1792	pos_1793	pos	44.5	2.182	0.06568	4.445	0.7531
Lactulose	Èé¹ûÌÇ	1.978E-13	1.474E-12	1.7023	1.6823	1.8222	0.8657	yes	up	B(ii)	C07064	-	-	-	-	-	-	HMDB0000740	Organic oxygen compounds	Organooxygen compounds	Carbohydrates and carbohydrate conjugates	4618-18-2	307.1032551	12.32948333	M+H-2H2O	C12H22O11	0	50.2	metab_1537	pos_1538	pos	47.9	5.104	0.5651	2.801	0.7145
N2-Galacturonyl-L-lysine	-	2.263E-8	7.091E-8	1.677	1.6817	0.2705	-1.886	yes	down	B(ii)	-	-	-	-	-	-	-	HMDB0033105	Organic oxygen compounds	Organooxygen compounds	Carbohydrates and carbohydrate conjugates	220718-56-9	323.1459691	1.413883333	M+H	C12H22N2O8	0	66.6	metab_52	pos_53	pos	50.4	1.004	0.05959	3.711	1.465
Lpc(14:0)	-	7.761E-8	2.205E-7	1.7109	1.6815	0.0395	-4.6612	yes	down	B(i)	-	-	-	-	-	-	-	HMDB0010379	Lipids and lipid-like molecules	Glycerophospholipids	Glycerophosphocholines	20559-16-4	512.2991549	12.48023333	M+FA-H	C22H46NO7P	44.9	0	metab_6418	neg_1481	neg	47.9	0.1141	0.01033	2.887	1.588
(E)-7-(4-methoxy-5-methyl-6-oxopyran-2-yl)hept-6-enoic acid	-	1.567E-13	1.185E-12	1.6798	1.6814	1.819	0.8631	yes	up	B(i)	-	-	-	-	-	-	-	-	-	-	-	-	265.108082	6.132616667	M-H	C14H18O5	76.9	0	metab_5238	neg_301	neg	52.7	5.044	0.1829	2.773	0.7819
1-(4-methoxy-1-benzofuran-5-yl)-3-phenylpropan-1-one	-	4.591E-13	3.207E-12	1.6913	1.6784	1.8095	0.8556	yes	up	B(i)	-	-	-	-	-	-	-	-	-	-	-	-	281.1178798	13.03095	M+H	C18H16O3	75.7	0	metab_671	pos_672	pos	54	5.166	0.6095	2.855	0.7276
Ala-Asp-Met	-	1.995E-8	6.316E-8	1.6704	1.6783	0.0959	-3.3819	yes	down	B(i)	-	-	-	-	-	-	-	-	-	-	-	-	318.1095536	5.72345	M+H-H2O	C12H21N3O6S	45	0	metab_457	pos_458	pos	43.7	0.2849	0.03192	2.97	1.446
Mg(0:0/18:1(9z)/0:0)	-	1.36E-22	2.145E-20	1.6845	1.6747	0.5599	-0.8369	yes	down	B(i)	-	-	-	-	-	-	-	HMDB0011537;LMGL01010024	Lipids and lipid-like molecules	Glycerolipids	Monoradylglycerols	-	357.3005614	0.126683333	M+H	C21H40O4	38.8	0	metab_2	pos_3	pos	45.4	2.614	0.06595	4.669	0.3912
Glu-Pro-Ile	-	9.374E-9	3.144E-8	1.6574	1.6723	0.2713	-1.8819	yes	down	B(i)	-	-	-	-	-	-	-	-	-	-	-	-	322.1773806	6.082183333	M+H-2H2O	C16H27N3O6	41.1	0	metab_2172	pos_2173	pos	45.5	0.9689	0.05904	3.571	1.356
Demethoxyshogaol	ÍÑ¼×Ñõ»ù¾ð¸ß´¼	6.823E-8	1.957E-7	1.6486	1.6714	0.072	-3.7964	yes	down	B(ii)	-	-	-	-	-	-	-	HMDB0041250	Benzenoids	Phenols	1-hydroxy-2-unsubstituted benzenoids	153311-54-7	537.3265549	10.10175	2M+FA-H	C16H22O2	0	49.1	metab_6604	neg_1667	neg	45.3	0.2111	0.01728	2.933	1.549
2',4',6'-Trihydroxydihydrochalcone	-	5.886E-9	2.037E-8	1.6686	1.6709	2.8806	1.5264	yes	up	B(i)	-	-	-	-	-	-	-	LMPK12120510	-	-	-	-	257.0814202	8.413133333	M-H	C15H14O4	74.9	0	metab_5765	neg_828	neg	53.8	3.981	0.4694	1.382	1.291
5-(3,4-dimethoxyphenyl)-3,4-dimethyloxolan-2-one	-	8.002E-17	1.453E-15	1.6643	1.6706	1.6284	0.7035	yes	up	B(i)	-	-	-	-	-	-	-	-	-	-	-	-	251.1285591	9.423566667	M+H	C14H18O4	42.8	0	metab_2064	pos_2065	pos	46.8	5.509	0.3276	3.383	0.5449
Imidazolone A	ßäßòßøÍªA	2.198E-11	1.16E-10	1.6765	1.6703	0.4689	-1.0925	yes	down	B(ii)	-	-	-	-	-	-	-	HMDB0253421	Organic acids and derivatives	Carboxylic acids and derivatives	Amino acids, peptides, and analogues	-	360.1846515	8.784016667	M+ACN+H	C12H22N4O6	0	69.2	metab_782	pos_783	pos	50.7	2.091	0.06558	4.459	0.9748
3'-Hydroxystanozolol	3 ' -ôÇ»ùË¾Ì¹ßò´¼	1.624E-8	5.219E-8	1.6688	1.6697	0.0466	-4.423	yes	down	B(ii)	-	-	-	-	-	-	-	HMDB0006001	Lipids and lipid-like molecules	Steroids and steroid derivatives	Estrane steroids	125709-39-9	379.215842	10.7077	M+Cl	C21H32N2O2	0	48.7	metab_6562	neg_1625	neg	48.2	0.1281	0.01143	2.748	1.398
Citronellyl beta-sophoroside	ÏãÃ©»ù¦Â -»±ÌÇÜÕ	5.651E-15	5.758E-14	1.6804	1.6687	0.3933	-1.3463	yes	down	B(ii)	-	-	-	-	-	-	-	HMDB0032839	Lipids and lipid-like molecules	Prenol lipids	Terpene glycosides	209681-41-4	481.2647507	7.742016667	M+H	C22H40O11	0	58.5	metab_1975	pos_1976	pos	50	1.434	0.06369	3.646	0.693
Glu-Ser-Pro	-	3.242E-14	2.788E-13	1.6733	1.6668	0.3742	-1.4181	yes	down	B(i)	-	-	-	-	-	-	-	-	-	-	-	-	332.1460287	1.413883333	M+H	C13H21N3O7	35.2	0	metab_53	pos_54	pos	38.1	1.337	0.06308	3.573	0.7397
Glucose pyruvate	±ûÍªËáÆÏÌÑÌÇ	3.073E-8	9.418E-8	1.6516	1.6666	0.0964	-3.3749	yes	down	B(ii)	-	-	-	-	-	-	-	HMDB0252786	Organic oxygen compounds	Organooxygen compounds	Carbohydrates and carbohydrate conjugates	-	265.0564654	1.701733333	M-H	C9H14O9	0	48.3	metab_5029	neg_92	neg	49.3	0.2836	0.02158	2.942	1.459
13-HDoHE	4,7,10,14,16,19-¶þÊ®¶þÌ¼ÁùÏ©Ëá,13-ôÇ»ù-,(4Z,7Z,10Z,14E,16Z,19Z)-	8.051E-7	1.902E-6	1.6758	1.6665	2.3838	1.2533	yes	up	B(ii)	-	-	-	-	-	-	-	HMDB0060043	Lipids and lipid-like molecules	Fatty Acyls	Fatty alcohols	-	315.2691663	13.24	M+H	C22H34O	0	66.6	metab_893	pos_894	pos	49.4	5.006	0.4575	2.1	1.842
2-Tiglylcarnitine	2 -¼×»ù°Í¶¹õ£Èâ¼î	1.399E-11	7.595E-11	1.6764	1.6662	0.2967	-1.7529	yes	down	B(ii)	-	-	-	-	-	-	-	HMDB0241658	Lipids and lipid-like molecules	Fatty Acyls	Fatty acid esters	-	264.124071	5.8921	M+Na-2H	C12H21NO4	0	42.5	metab_7080	neg_2143	neg	45.1	0.9972	0.04095	3.361	0.9583
Glycerol glutamate	¹È°±Ëá¸ÊÓÍõ¥	9.753E-9	3.257E-8	1.6608	1.6658	0	-19.3307	yes	down	B(ii)	-	-	-	-	-	-	-	HMDB0252840	Organic acids and derivatives	Carboxylic acids and derivatives	Amino acids, peptides, and analogues	-	294.0842206	3.875733333	M+Hac-H	C8H13NO7	0	49.3	metab_7397	neg_2460	neg	46.7	3.96E-6	4.051E-7	2.611	1.363
Ile-Phe-Glu	-	2.57E-7	6.711E-7	1.6999	1.6657	0.0369	-4.7596	yes	down	B(i)	-	-	-	-	-	-	-	-	-	-	-	-	408.214317	5.865833333	M+H	C20H29N3O6	49.4	0	metab_477	pos_478	pos	45	0.1068	0.0145	2.893	1.689
N-Desmethyl-O-hydroxy rosiglitazone	N -È¥¼×»ù- O -ôÇ»ùÂÞ¸ñÁÐÍª	9.477E-9	3.172E-8	1.6596	1.6648	0.2449	-2.03	yes	down	B(ii)	-	-	-	-	-	-	-	HMDB0060836	Benzenoids	Phenol ethers	Not Available	-	360.1021427	6.834	M+H	C17H17N3O4S	0	48.7	metab_585	pos_586	pos	48.5	0.846	0.05673	3.455	1.36
2-Thio-acetyl MAGE	-	3.157E-13	2.274E-12	1.6708	1.664	1.5654	0.6465	yes	up	B(i)	-	-	-	-	-	-	-	-	-	-	-	-	749.5735458	12.07853333	2M+H	C21H42O3S	87.2	0	metab_1368	pos_1369	pos	52	6.238	0.3255	3.985	0.7731
Tuberculostearic acid	½áºËÓ²Ö¬Ëá	2.461E-23	5.361E-21	1.6675	1.6628	0.6908	-0.5336	yes	down	B(ii)	C16794	-	-	-	-	-	-	HMDB0004085	Lipids and lipid-like molecules	Fatty Acyls	Fatty acids and conjugates	542-47-2	316.3218809	12.12925	M+NH4	C19H38O2	0	50.2	metab_1560	pos_1561	pos	48.7	4.52	0.06611	6.543	0.3677
Ile-Asp-Glu	-	3.155E-14	2.72E-13	1.6951	1.6621	0.44	-1.1845	yes	down	B(i)	-	-	-	-	-	-	-	-	-	-	-	-	376.1726598	4.2653	M+H	C15H25N3O8	75.3	0	metab_2390	pos_2391	pos	52.4	1.745	0.06493	3.966	0.7343
8-Acetoxy-4-acoren-3-one	-	5.514E-12	3.238E-11	1.6654	1.6619	0.5832	-0.778	yes	down	B(ii)	-	-	-	-	-	-	-	HMDB0030974	Organic oxygen compounds	Organooxygen compounds	Carbonyl compounds	185154-95-4	557.3833841	13.94696667	2M+H	C17H26O3	0	44.3	metab_1293	pos_1294	pos	46.6	3.239	0.06607	5.554	0.9076
Murralongin	³¤Ò¶¾ÅÀïÏãÈ©	3.007E-9	1.103E-8	1.681	1.66	0.4233	-1.2402	yes	down	B(i)	-	-	-	-	-	-	-	-	-	-	-	-	257.0817481	10.73795	M-H	C15H14O4	61.8	0	metab_5947	neg_1010	neg	51.7	1.852	0.04501	4.375	1.254
1-Stearoylglycerophosphoglycerol	1 -Ó²Ö¬õ£¸ÊÓÍÁ×Ëá¸ÊÓÍ	3.505E-17	7.695E-16	1.6726	1.6596	0.6049	-0.7253	yes	down	B(ii)	-	-	-	-	-	-	-	HMDB0061697	Lipids and lipid-like molecules	Glycerophospholipids	Glycerophosphoglycerols	-	545.3471166	11.6225	M+CH3OH+H	C24H49O9P	0	47.7	metab_1011	pos_1012	pos	44.7	3.247	0.06607	5.368	0.5706
L-Lysine	L-Àµ°±Ëá	4.017E-25	1.081E-22	1.6607	1.6586	1.4793	0.5649	yes	up	B(i)	C00047	Peptides	Amino acids	map01100;map00310;map00997;map00300;map01120;map01210;map00780;map00470;map01230;map04974;map01110;map02010;map00970;map00960;map01064;map01060	Metabolic pathways;Lysine degradation;Biosynthesis of various other secondary metabolites;Lysine biosynthesis;Microbial metabolism in diverse environments;2-Oxocarboxylic acid metabolism;Biotin metabolism;D-Amino acid metabolism;Biosynthesis of amino acids;Protein digestion and absorption;Biosynthesis of secondary metabolites;ABC transporters;Aminoacyl-tRNA biosynthesis;Tropane, piperidine and py…	Metabolism;Metabolism;Metabolism;Metabolism;Metabolism;Metabolism;Metabolism;Metabolism;Metabolism;Organismal Systems;Metabolism;Environmental Information Processing;Genetic Information Processing;Metabolism;Metabolism;Metabolism	Global and overview maps;Amino acid metabolism;Biosynthesis of other secondary metabolites;Amino acid metabolism;Global and overview maps;Global and overview maps;Metabolism of cofactors and vitamins;Metabolism of other amino acids;Global and overview maps;Digestive system;Global and overview maps;Membrane transport;Translation;Biosynthesis of other secondary metabolites;Chemical structure transf…	HMDB0000182;PW_C000118	Organic acids and derivatives	Carboxylic acids and derivatives	Amino acids, peptides, and analogues	56-87-1	129.1028428	1.729116667	M+H-H2O	C6H14N2O2	86.7	0	metab_2521	pos_2522	pos	50.2	6.139	0.207	4.15	0.2965
Isoeugenol	Òì¶¡×ÓÏã·Ó	6.703E-19	3.333E-17	1.6642	1.6585	2.0615	1.0437	yes	up	B(ii)	C10469	-	-	map00940	Phenylpropanoid biosynthesis	Metabolism	Biosynthesis of other secondary metabolites	HMDB0005802	Benzenoids	Phenols	Methoxyphenols	97-54-1;5932-68-3	163.0752799	11.7152	M-H	C10H12O2	0	44.2	metab_6483	neg_1546	neg	47	4.024	0.4859	1.952	0.3791
Val-Phe	-	2.018E-14	1.81E-13	1.6723	1.6574	0.5427	-0.8819	yes	down	B(i)	-	-	-	-	-	-	-	HMDB0029134	Organic acids and derivatives	Carboxylic acids and derivatives	Amino acids, peptides, and analogues	3918-92-1	265.1555156	5.959783333	M+H	C14H20N2O3	62.3	0	metab_487	pos_488	pos	51	2.614	0.8733	4.817	0.4189
6-(Hydroxymethyl)-2,6,9-trimethyltricyclo[5.4.0.02,9]undecane-8,11-diol	-	2.491E-9	9.28E-9	1.6804	1.6561	0.1387	-2.8501	yes	down	B(i)	-	-	-	-	-	-	-	-	-	-	-	-	255.1963	7.975116667	M+H	C15H26O3	59.6	0	metab_689	pos_690	pos	49.7	0.4058	0.04024	2.926	1.243
Hematoporphyrin IX	Ñªß²ßøIX	7.349E-7	1.744E-6	1.6777	1.6558	0.1742	-2.5213	yes	down	B(ii)	-	-	-	-	-	-	-	HMDB0000668	Organoheterocyclic compounds	Tetrapyrroles and derivatives	Porphyrins	14459-29-1	581.277776	12.9798	M+H-H2O	C34H38N4O6	0	82.3	metab_1139	pos_1140	pos	53.6	0.6034	0.0497	3.464	1.829
N,n-dimethyl-histidine	-	6.816E-15	6.767E-14	1.6631	1.6551	0.4236	-1.2392	yes	down	B(i)	-	-	-	-	-	-	-	-	-	-	-	-	228.0984952	2.332333333	M+FA-H	C8H13N3O2	47.3	0	metab_7452	neg_2515	neg	47.7	1.6	0.04449	3.777	0.6866
4-Isopropylbenzoic Acid	4-Òì±û»ù±½¼×Ëá	3.503E-9	1.262E-8	1.6652	1.6551	3.8551	1.9468	yes	up	B(i)	C06578	-	-	map01100;map01220;map00622;map01120	Metabolic pathways;Degradation of aromatic compounds;Xylene degradation;Microbial metabolism in diverse environments	Metabolism;Metabolism;Metabolism;Metabolism	Global and overview maps;Global and overview maps;Xenobiotics biodegradation and metabolism;Global and overview maps	HMDB0035268	Lipids and lipid-like molecules	Prenol lipids	Monoterpenoids	536-66-3	163.0753243	7.129566667	M-H	C10H12O2	93.3	0	metab_6900	neg_1963	neg	56.4	3.416	0.358	0.8861	1.242
Ganoderiol I	ÁéÖ¥´¼I	1.034E-8	3.413E-8	1.6408	1.6534	0.2922	-1.7747	yes	down	B(ii)	-	-	-	-	-	-	-	HMDB0037778	Lipids and lipid-like molecules	Prenol lipids	Triterpenoids	114567-49-6	547.3640191	12.29426667	M+FA-H	C31H50O5	0	81.3	metab_6440	neg_1503	neg	51.7	1.048	0.04147	3.586	1.328
Ganoderiol G	ÁéÖ¥àÑßÊG	5.873E-15	5.957E-14	1.6574	1.6515	0.6049	-0.7252	yes	down	B(ii)	-	-	-	-	-	-	-	HMDB0037780	Lipids and lipid-like molecules	Prenol lipids	Triterpenoids	114567-48-5	559.3993397	13.99905	M+CH3OH+Na	C31H52O5	0	71.4	metab_1301	pos_1302	pos	51.6	3.315	0.06608	5.48	0.6787
Cetraxate	Î÷ÇúËáõ¥	4.642E-12	2.762E-11	1.683	1.6513	0.5562	-0.8463	yes	down	B(ii)	C01564	-	-	-	-	-	-	HMDB0249836	Phenylpropanoids and polyketides	Phenylpropanoic acids	Not Available	34675-84-8	288.1606247	10.93691667	M+H-H2O	C17H23NO4	0	44.4	metab_937	pos_938	pos	45.8	2.869	0.06602	5.158	0.8922
Taurocholic acid	Å£»Çµ¨Ëá	1.126E-12	7.381E-12	1.6529	1.651	0.5178	-0.9495	yes	down	B(i)	C05122	Steroids	24-Carbon atoms	map01100;map04979;map00430;map00121;map04976;map00120	Metabolic pathways;Cholesterol metabolism;Taurine and hypotaurine metabolism;Secondary bile acid biosynthesis;Bile secretion;Primary bile acid biosynthesis	Metabolism;Organismal Systems;Metabolism;Metabolism;Organismal Systems;Metabolism	Global and overview maps;Digestive system;Metabolism of other amino acids;Lipid metabolism;Digestive system;Lipid metabolism	HMDB0000036;LMST05040001;PW_C000025	Lipids and lipid-like molecules	Steroids and steroid derivatives	Bile acids, alcohols and derivatives	81-24-3	516.3012466	9.952816667	M+H	C26H45NO7S	74.9	0	metab_1748	pos_1749	pos	53.1	2.426	0.06587	4.685	0.8392
Pactimibe	ÅÁÌæÂó²¼	1.349E-5	2.539E-5	1.6174	1.6498	0.0059	-7.3959	yes	down	B(ii)	-	-	-	-	-	-	-	HMDB0256074	Organoheterocyclic compounds	Indoles and derivatives	Indolyl carboxylic acids and derivatives	-	455.2666006	8.20515	M+K	C25H40N2O3	0	63.7	metab_711	pos_712	pos	51.2	0.01805	0.002716	3.04	2.281
Ureidosuccinic acid	-	5.659E-7	1.377E-6	1.6515	1.6497	2.6924	1.4289	yes	up	B(i)	C00438	-	-	map00240;map01100;map00250;map01240	Pyrimidine metabolism;Metabolic pathways;Alanine, aspartate and glutamate metabolism;Biosynthesis of cofactors	Metabolism;Metabolism;Metabolism;Metabolism	Nucleotide metabolism;Global and overview maps;Amino acid metabolism;Global and overview maps	HMDB0000828;PW_C000662	Organic acids and derivatives	Carboxylic acids and derivatives	Amino acids, peptides, and analogues	13184-27-5	175.0347944	1.244733333	M-H	C5H8N2O5	38.2	0	metab_10157	neg_5220	neg	44.6	4.456	1.305	1.655	1.536
Austalide J	-	1.014E-8	3.366E-8	1.6725	1.6493	0.0211	-5.5661	yes	down	B(ii)	-	-	-	-	-	-	-	HMDB0030156	Organoheterocyclic compounds	Benzopyrans	1-benzopyrans	87833-51-0	489.2131253	5.666583333	M+FA-H	C25H32O7	0	58.3	metab_7108	neg_2171	neg	51.2	0.05488	0.005291	2.6	1.331
Thr-Arg-Ile-Glu	-	3.631E-6	7.628E-6	1.624	1.6491	0.0002	-12.0486	yes	down	B(i)	-	-	-	-	-	-	-	-	-	-	-	-	518.2883729	8.627583333	M+H	C21H39N7O8	55	0	metab_1870	pos_1871	pos	42.5	0.0007044	0.0001082	2.984	2.082
Glu-Lys-His	-	2.081E-8	6.567E-8	1.6276	1.6489	0.2764	-1.8549	yes	down	B(i)	-	-	-	-	-	-	-	-	-	-	-	-	411.202517	6.102133333	M-H	C17H28N6O6	36	0	metab_5462	neg_525	neg	44.4	0.9742	0.0407	3.524	1.376
5-(Benzyloxy)-2-(hydroxymethyl)pyridin-4-ol	-	2.974E-10	1.297E-9	1.6576	1.6481	0.4473	-1.1607	yes	down	B(i)	-	-	-	-	-	-	-	-	-	-	-	-	249.1242513	5.46065	M+NH4	C13H13NO3	63.8	0	metab_427	pos_428	pos	50.8	1.943	0.06536	4.344	1.088
14,15-DiHETrE	-	7.672E-10	3.103E-9	1.6464	1.6479	1.7562	0.8125	yes	up	B(ii)	C14775	-	-	map00590;map01100;map04726	Arachidonic acid metabolism;Metabolic pathways;Serotonergic synapse	Metabolism;Metabolism;Organismal Systems	Lipid metabolism;Global and overview maps;Nervous system	HMDB0002265	Lipids and lipid-like molecules	Fatty Acyls	Eicosanoids	77667-09-5	383.2439096	7.273066667	M+FA-H	C20H34O4	0	50	metab_5692	neg_755	neg	46.6	5.511	0.244	3.138	1.105
Lys-Pro-His	-	5.421E-8	1.58E-7	1.6223	1.6467	0.2027	-2.3025	yes	down	B(i)	-	-	-	-	-	-	-	-	-	-	-	-	379.2126894	6.736566667	M-H	C17H28N6O4	62.7	0	metab_5571	neg_634	neg	49.6	0.6576	0.03539	3.244	1.456
Blebbistatin	IIÐÍ¼¡Çòµ°°×	3.55E-11	1.813E-10	1.6504	1.6454	2.0703	1.0499	yes	up	B(ii)	-	-	-	-	-	-	-	HMDB0243556	Organoheterocyclic compounds	Quinolines and derivatives	Pyrroloquinolines	-	313.0968915	7.129566667	M+Na-2H	C18H16N2O2	0	45	metab_5615	neg_678	neg	44.4	4.474	0.3873	2.161	0.9342
Cirsilineol	ÖÐ¹ú¼»´¼	1.641E-17	4.315E-16	1.6627	1.6407	1.8967	0.9235	yes	up	B(ii)	C10032	-	-	-	-	-	-	HMDB0303612	Phenylpropanoids and polyketides	Flavonoids	O-methylated flavonoids	41365-32-6	403.1033756	6.37395	M+Hac-H	C18H16O7	0	48.5	metab_5516	neg_579	neg	48.9	4.368	0.462	2.303	0.4487
24-Oxo-1alpha,25-dihydroxyvitamin D3	24 - Oxo -¹Ç»¯Èý´¼	1.524E-14	1.409E-13	1.6438	1.6394	1.5564	0.6382	yes	up	B(ii)	-	-	-	-	-	-	-	HMDB0060128	Lipids and lipid-like molecules	Steroids and steroid derivatives	Vitamin D and derivatives	-	413.3025456	7.510933333	M+H-H2O	C27H42O4	0	56.8	metab_1217	pos_1218	pos	44.8	5.95	0.242	3.823	0.6688
Pterin	µûßÊ	2.242E-16	3.419E-15	1.6446	1.6394	0.3496	-1.5161	yes	down	B(i)	C00715	-	-	-	-	-	-	HMDB0000802	Organoheterocyclic compounds	Pteridines and derivatives	Pterins and derivatives	2236-60-4	162.0410465	3.93375	M-H	C6H5N5O	54.2	0	metab_5129	neg_192	neg	48.4	1.123	0.04214	3.212	0.5942
Ogyline	ÈýÏ©È²ÅµÍª	4.014E-18	1.429E-16	1.65	1.6387	0.5933	-0.7532	yes	down	B(ii)	-	-	-	-	-	-	-	HMDB0254813	Lipids and lipid-like molecules	Steroids and steroid derivatives	Estrane steroids	-	317.1505995	10.20303333	M+Na	C20H22O2	0	57.2	metab_1729	pos_1730	pos	49.2	2.983	0.06604	5.028	0.5167
N-Myristoyl Serine	N -Èâ¶¹Þ¢õ£Ë¿°±Ëá	2.058E-22	3.138E-20	1.6502	1.6368	0.4703	-1.0883	yes	down	B(ii)	-	-	-	-	-	-	-	HMDB0242059	Organic acids and derivatives	Carboxylic acids and derivatives	Amino acids, peptides, and analogues	-	314.2343233	11.39391667	M-H	C17H33NO4	0	55.8	metab_6514	neg_1577	neg	47.7	1.75	0.04484	3.721	0.3804
Dihydrogedunic acid, methyl ester	-	1.552E-8	4.999E-8	1.6206	1.6354	0.1793	-2.4792	yes	down	B(i)	-	-	-	-	-	-	-	-	-	-	-	-	477.2498933	8.477416667	M+H	C26H36O8	52.3	0	metab_745	pos_746	pos	48.6	0.5515	0.04762	3.075	1.344
N-[(3s)-2-Oxotetrahydrofuran-3-Yl]butanamide	N-[£¨3s£©-2-Ñõ´úËÄÇâß»à«-3-»ù]¶¡õ£°·	2.562E-22	3.663E-20	1.6464	1.634	1.4688	0.5547	yes	up	B(ii)	-	-	-	-	-	-	-	HMDB0247190	Organic acids and derivatives	Carboxylic acids and derivatives	Amino acids, peptides, and analogues	-	216.0871274	1.597683333	M+FA-H	C8H13NO3	0	46.8	metab_9294	neg_4357	neg	47.2	6.147	0.3714	4.185	0.2902
Gibberellin A8-catabolite	-	9.748E-9	3.257E-8	1.6433	1.6313	1.9813	0.9865	yes	up	B(ii)	C11870	-	-	map00904	Diterpenoid biosynthesis	Metabolism	Metabolism of terpenoids and polyketides	HMDB0304364	Lipids and lipid-like molecules	Prenol lipids	Diterpenoids	78791-79-4	361.1294807	7.688416667	M-H	C19H22O7	0	64.8	metab_8720	neg_3783	neg	51.3	4.981	0.2172	2.514	1.28
Fructose-6-phosphate	-	1.844E-10	8.352E-10	1.6249	1.6312	0.3915	-1.353	yes	down	B(i)	C00085	-	-	map01110;map01240;map01200;map00998;map00997;map05415;map00710;map04922;map01066;map01065;map01064;map01063;map01062;map01061;map01060;map01100;map01250;map01120;map00520;map00051;map00541;map00052;map00680;map00010;map00500;map01230;map00030;map05230;map01070;map04152;map04931	Biosynthesis of secondary metabolites;Biosynthesis of cofactors;Carbon metabolism;Biosynthesis of various antibiotics;Biosynthesis of various other secondary metabolites;Diabetic cardiomyopathy;Carbon fixation in photosynthetic organisms;Glucagon signaling pathway;Biosynthesis of alkaloids derived from terpenoid and polyketide;Biosynthesis of alkaloids derived from histidine and purine;Biosynthes…	Metabolism;Metabolism;Metabolism;Metabolism;Metabolism;Human Diseases;Metabolism;Organismal Systems;Metabolism;Metabolism;Metabolism;Metabolism;Metabolism;Metabolism;Metabolism;Metabolism;Metabolism;Metabolism;Metabolism;Metabolism;Metabolism;Metabolism;Metabolism;Metabolism;Metabolism;Metabolism;Metabolism;Human Diseases;Metabolism;Environmental Information Processing;Human Diseases	Global and overview maps;Global and overview maps;Global and overview maps;Biosynthesis of other secondary metabolites;Biosynthesis of other secondary metabolites;Cardiovascular disease;Energy metabolism;Endocrine system;Chemical structure transformation maps;Chemical structure transformation maps;Chemical structure transformation maps;Chemical structure transformation maps;Chemical structure tra…	HMDB0000124	Organic oxygen compounds	Organooxygen compounds	Carbohydrates and carbohydrate conjugates	643-13-0	259.0222533	1.2983	M-H	C6H13O9P	68.7	0	metab_7539	neg_2602	neg	53.2	1.495	0.04417	3.819	1.035
(E)-4-(3-hydroxyphenyl)-2-methylbut-3-enoic acid	-	7.103E-13	4.8E-12	1.6436	1.631	1.85	0.8875	yes	up	B(i)	-	-	-	-	-	-	-	-	-	-	-	-	191.0704511	8.4577	M-H	C11H12O3	60.8	0	metab_5198	neg_261	neg	50.4	4.786	0.4605	2.587	0.7438
Panowamycin B	-	3.104E-10	1.35E-9	1.6429	1.6306	0.2635	-1.924	yes	down	B(i)	-	-	-	-	-	-	-	-	-	-	-	-	283.1664938	5.10525	M+Na-H2O	C17H26O3	42	0	metab_375	pos_376	pos	46.7	0.8459	0.05673	3.21	1.073
O1-[(5-methylisoxazol-3-yl)carbonyl]-4-(tert-butyl)benzene-1-carbohydroximamide	-	1.748E-10	7.98E-10	1.6173	1.6301	0.3962	-1.3358	yes	down	B(i)	-	-	-	-	-	-	-	-	-	-	-	-	324.1298962	1.43645	M+Na	C16H19N3O3	59.7	0	metab_2600	pos_2601	pos	48.2	1.532	0.06418	3.867	1.037
Niazinin	À±Ä¾Äþ	9.613E-11	4.562E-10	1.6488	1.6294	0.3832	-1.3837	yes	down	B(ii)	-	-	-	-	-	-	-	HMDB0031942	Organic oxygen compounds	Organooxygen compounds	Carbohydrates and carbohydrate conjugates	147821-57-6	361.1405234	3.834733333	M+NH4	C15H21NO6S	0	59	metab_184	pos_185	pos	48.9	1.439	0.06371	3.755	1.006
3-hydroxy-4-(2,6,7-trihydroxy-6-methylheptan-2-yl)benzoic acid	-	9.537E-14	7.565E-13	1.6284	1.6292	1.9687	0.9772	yes	up	B(i)	-	-	-	-	-	-	-	-	-	-	-	-	297.1341693	6.871616667	M-H	C15H22O6	56.6	0	metab_6795	neg_1858	neg	50.4	4.341	0.4711	2.205	0.6612
(3R)-6-hydroxy-3-methyl-1-oxo-3,4-dihydroisochromene-5-carboxylic acid	-	1.398E-15	1.665E-14	1.6463	1.6291	2.041	1.0293	yes	up	B(i)	-	-	-	-	-	-	-	-	-	-	-	-	221.0449687	6.00635	M-H	C11H10O5	68.4	0	metab_5060	neg_123	neg	52.4	4.082	0.5128	2	0.5237
Peiminine	È¥Çâ±´Ä¸¼î	1.125E-6	2.582E-6	1.638	1.6282	0.2444	-2.0326	yes	down	B(ii)	C10808	-	-	-	-	-	-	HMDB0256206	Lipids and lipid-like molecules	Steroids and steroid derivatives	Steroidal alkaloids	61825-98-7	452.3133425	9.735833333	M+Na	C27H43NO3	0	71.5	metab_855	pos_856	pos	53.1	0.8894	0.05762	3.639	1.798
(5Z,8Z,11Z,14Z,17Z)-Icosa-5,8,11,14,17-pentaenoylcarnitine	£¨5Z£¬8Z£¬11Z£¬14Z£¬17Z£©-Icosa-5,8,11,14,17-ÎìÏ©õ£»ùÈâ¼î	5.207E-10	2.182E-9	1.6393	1.6273	0.3685	-1.4404	yes	down	B(ii)	-	-	-	-	-	-	-	HMDB0241609	Lipids and lipid-like molecules	Fatty Acyls	Fatty acid esters	-	446.3279774	8.228633333	M+H	C27H43NO4	0	71.4	metab_715	pos_716	pos	51.1	1.384	0.0634	3.756	1.098
Milbemycin alpha9	-	3.268E-9	1.189E-8	1.6264	1.6268	0.5368	-0.8975	yes	down	B(ii)	-	-	-	-	-	-	-	HMDB0254726	Phenylpropanoids and polyketides	Macrolides and analogues	Milbemycins	-	637.3253936	7.819516667	M+	C36H47NO9	0	81	metab_682	pos_683	pos	55.4	2.799	0.06601	5.214	1.203
N-Oleoyl Alanine	N-ÓÍõ£»ù±û°±Ëá	7.21E-15	7.094E-14	1.6296	1.6268	0.5329	-0.908	yes	down	B(ii)	-	-	-	-	-	-	-	HMDB0241953	Organic acids and derivatives	Carboxylic acids and derivatives	Amino acids, peptides, and analogues	-	354.3010736	13.2907	M+H	C21H39NO3	0	43.1	metab_1412	pos_1413	pos	44.9	2.396	0.06585	4.496	0.6628
5,7-Dihydroxy-4H-1-benzopyran-4-one	5,7-¶þôÇ»ùÉ«Ô­Íª	1.304E-16	2.194E-15	1.6334	1.625	2.1762	1.1218	yes	up	B(ii)	C09001	-	-	-	-	-	-	HMDB0032950	Organoheterocyclic compounds	Benzopyrans	1-benzopyrans	31721-94-5	223.0241627	6.056116667	M+FA-H	C9H6O4	0	48.8	metab_7398	neg_2461	neg	46.9	3.78	0.4251	1.737	0.4969
5alpha-Androstane	5 ¦Á -ÐÛçÞÍé	2.543E-11	1.325E-10	1.6392	1.6243	0.442	-1.178	yes	down	B(ii)	C01554	-	-	-	-	-	-	HMDB0247011	Lipids and lipid-like molecules	Steroids and steroid derivatives	Androstane steroids	438-22-2	293.2846549	13.51598333	M+CH3OH+H	C19H32	0	40.2	metab_1221	pos_1222	pos	46.3	1.793	0.06505	4.057	0.9368
Phe-Phe-Lys	-	2.343E-8	7.323E-8	1.6103	1.6241	0.3174	-1.6558	yes	down	B(i)	-	-	-	-	-	-	-	-	-	-	-	-	439.233639	5.585566667	M-H	C24H32N4O4	36.6	0	metab_5392	neg_455	neg	44.7	1.153	0.04238	3.633	1.345
P,P-Dioctyldiphenylamine	P£¬P -¶þÐÁ»ù¶þ±½°·	6.499E-13	4.418E-12	1.6105	1.6241	0.4554	-1.1347	yes	down	B(ii)	-	-	-	-	-	-	-	HMDB0061926	Benzenoids	Benzene and substituted derivatives	Aniline and substituted anilines	-	411.372855	12.79858333	M+NH4	C28H43N	0	80.1	metab_1122	pos_1123	pos	53.4	1.803	0.06508	3.959	0.7858
1,18-Diamino-5,9,14-triazaoctadecane	1£¬18 -¶þ°±»ù- 5£¬9£¬14 -ÈýÊ®ÈýÍé	2.763E-15	3.031E-14	1.6323	1.6227	0.6169	-0.697	yes	down	B(ii)	-	-	-	-	-	-	-	HMDB0039491	Organic nitrogen compounds	Organonitrogen compounds	Amines	129225-32-7	342.3195968	13.71555	M+CH3OH+Na	C15H37N5	0	52.6	metab_1351	pos_1352	pos	46.7	3.352	0.06608	5.434	0.6377
Seerziqquaztol-wojbjxkfsa-n	-	1.197E-5	2.277E-5	1.6125	1.6219	0.0004	-11.2808	yes	down	B(ii)	-	-	-	-	-	-	-	HMDB0258207	Organoheterocyclic compounds	Pyridines and derivatives	Phenylpyridines	-	459.2390512	10.35775	M+	C26H34FNO5	0	53.9	metab_899	pos_900	pos	47.3	0.001166	0.0001789	2.901	2.172
Feruloyl-2-hydroxyputrescine	°¢Îºõ£- 2 -ôÇ»ù¸¯°·	3.922E-7	9.849E-7	1.6245	1.6176	2.7799	1.475	yes	up	B(ii)	-	-	-	-	-	-	-	HMDB0033465	Phenylpropanoids and polyketides	Cinnamic acids and derivatives	Hydroxycinnamic acids and derivatives	-	285.1242143	7.589683333	M+Na-H2O	C14H20N2O4	0	58	metab_3536	pos_3537	pos	46.4	4.142	0.8631	1.49	1.537
Pterosin E	Þ§ËØE	2.55E-6	5.503E-6	1.6616	1.617	0.1892	-2.4023	yes	down	B(ii)	-	-	-	-	-	-	-	HMDB0036605	Benzenoids	Indanes	Indanones	52528-78-6	274.1445595	9.802933333	M+ACN+H	C14H16O3	0	58.5	metab_1763	pos_1764	pos	50.4	0.6598	0.0517	3.488	1.934
(E)-6-hydroxy-2,7-dimethyloct-2-enedioic acid	-	2.635E-17	6.213E-16	1.6263	1.6163	1.6076	0.6849	yes	up	B(i)	-	-	-	-	-	-	-	-	-	-	-	-	215.091871	5.00075	M-H	C10H16O5	44.5	0	metab_5229	neg_292	neg	47.7	5.31	0.2227	3.303	0.516
20-Cooh ltb4	-	1.526E-10	7.08E-10	1.6291	1.6117	1.7117	0.7754	yes	up	B(ii)	-	-	-	-	-	-	-	HMDB0245561	Lipids and lipid-like molecules	Fatty Acyls	Fatty acids and conjugates	-	379.2122161	11.66171667	M-H	C21H32O6	0	70.9	metab_6127	neg_1190	neg	52.5	5.498	0.3071	3.212	0.9898
Penitrem B	ÇàÃ¹Õð²üËØB	8.054E-9	2.727E-8	1.5989	1.611	0.5735	-0.8021	yes	down	B(ii)	C20731	-	-	-	-	-	-	HMDB0256239	Organoheterocyclic compounds	Naphthopyrans	Not Available	11076-67-8	625.3615468	8.410033333	M+ACN+H	C37H45NO5	0	68.5	metab_1895	pos_1896	pos	52.1	3.25	0.06608	5.667	1.251
Glypallidifloric acid	´Ì¹û¸Ê²ÝËá	1.705E-13	1.279E-12	1.6091	1.6097	0.6174	-0.6956	yes	down	B(ii)	-	-	-	-	-	-	-	HMDB0038758	Lipids and lipid-like molecules	Prenol lipids	Triterpenoids	17991-81-0	455.3527928	13.24	M+H	C30H46O3	0	40	metab_1418	pos_1419	pos	46.1	3.412	0.06609	5.526	0.7373
Methyl 5-(benzoylcarbamothioylamino)-2-morpholin-4-ylbenzoate	-	1.012E-13	7.939E-13	1.6195	1.6056	0.4655	-1.1031	yes	down	B(i)	-	-	-	-	-	-	-	-	-	-	-	-	399.1288521	6.17445	M+	C20H21N3O4S	40.1	0	metab_2159	pos_2160	pos	42.9	1.822	0.06512	3.914	0.7176
Gluconic acid	ÆÏÌÑÌÇËá	1.017E-12	6.731E-12	1.6096	1.6047	1.5008	0.5858	yes	up	B(i)	C00257	Carbohydrates	Monosaccharides	map01100;map00030;map01110;map01120;map01200	Metabolic pathways;Pentose phosphate pathway;Biosynthesis of secondary metabolites;Microbial metabolism in diverse environments;Carbon metabolism	Metabolism;Metabolism;Metabolism;Metabolism;Metabolism	Global and overview maps;Carbohydrate metabolism;Global and overview maps;Global and overview maps;Global and overview maps	HMDB0000625	Organic oxygen compounds	Organooxygen compounds	Carbohydrates and carbohydrate conjugates	526-95-4	195.0501969	1.348516667	M-H	C6H12O7	67.2	0	metab_8751	neg_3814	neg	52	6.392	0.604	4.259	0.6792
Orotic acid	-	6.688E-15	6.681E-14	1.6161	1.6039	1.5173	0.6016	yes	up	B(i)	C00295	-	-	map00240;map01100;map01240	Pyrimidine metabolism;Metabolic pathways;Biosynthesis of cofactors	Metabolism;Metabolism;Metabolism	Nucleotide metabolism;Global and overview maps;Global and overview maps	HMDB0000226;PW_C000151	Organoheterocyclic compounds	Diazines	Pyrimidines and pyrimidine derivatives	65-86-1	155.0087114	1.623316667	M-H	C5H4N2O4	68.8	0	metab_9556	neg_4619	neg	50.8	5.992	0.4643	3.949	0.5646
9(z),11(e)-conjugated linoleic acid	9£¨z£©£¬11£¨e£©¹²éîÑÇÓÍËá	4.265E-15	4.514E-14	1.6183	1.6036	0.5819	-0.7812	yes	down	B(i)	-	-	-	-	-	-	-	-	-	-	-	-	322.2750032	12.2319	M+ACN+H	C18H32O2	55.5	0	metab_1547	pos_1548	pos	49.6	2.828	0.06601	4.86	0.6306
Mgdg(o-18:0/2:0)	-	1.956E-8	6.214E-8	1.6044	1.6031	2.2957	1.199	yes	up	B(i)	-	-	-	-	-	-	-	-	-	-	-	-	547.386216	9.67975	M-H	C29H56O9	87.2	0	metab_9184	neg_4247	neg	54.5	4.316	0.7481	1.88	1.211
Phe-Thr	-	2.14E-11	1.136E-10	1.5923	1.6021	1.9628	0.9729	yes	up	B(i)	-	-	-	-	-	-	-	HMDB0029005	Organic acids and derivatives	Carboxylic acids and derivatives	Amino acids, peptides, and analogues	51352-44-4	325.1409645	3.8921	M+Hac-H	C13H18N2O4	57.9	0	metab_7391	neg_2454	neg	48.3	4.377	0.2248	2.23	0.8706
5-hex-1-ynyl-2-furoic acid	-	2.515E-13	1.844E-12	1.6124	1.6018	2.1001	1.0705	yes	up	B(i)	-	-	-	-	-	-	-	-	-	-	-	-	191.0705306	6.35665	M-H	C11H12O3	53.4	0	metab_7499	neg_2562	neg	48.3	4.007	0.3856	1.908	0.6963
Graniline	-	2.599E-8	8.062E-8	1.616	1.6017	0.0018	-9.0851	yes	down	B(i)	-	-	-	-	-	-	-	-	-	-	-	-	263.1287612	6.288016667	M-H	C15H20O4	47.2	0	metab_7009	neg_2072	neg	47.8	0.004548	0.000463	2.47	1.343
Tanabalin	Ïã°¬¾ÕËØ	4.471E-12	2.663E-11	1.594	1.6	1.8032	0.8505	yes	up	B(ii)	C20205	-	-	-	-	-	-	HMDB0041330	Lipids and lipid-like molecules	Prenol lipids	Terpene lactones	179094-52-1;172548-61-7	417.1922279	7.238033333	M+FA-H	C22H28O5	0	85.3	metab_6884	neg_1947	neg	55.5	4.773	0.2746	2.647	0.8078
5'-Methoxy-O-desmethylangolensin	1-(2,4-¶þôÇ»ù-5-¼×Ñõ»ù±½»ù)-2-(4-ôÇ»ù±½»ù)±û-1-Íª	5.966E-8	1.728E-7	1.609	1.5996	2.0986	1.0694	yes	up	B(ii)	C22581	-	-	-	-	-	-	HMDB0041686	Phenylpropanoids and polyketides	Alpha-methyldeoxybenzoin flavonoids	Not Available	-	333.0980615	5.29065	M+FA-H	C16H16O5	0	63.7	metab_7543	neg_2606	neg	52	4.703	0.3901	2.241	1.368
Cholesterol sulfate	-	2.854E-15	3.124E-14	1.6064	1.5992	0.7612	-0.3937	yes	down	B(i)	C18043	-	-	map01100;map00140	Metabolic pathways;Steroid hormone biosynthesis	Metabolism;Metabolism	Global and overview maps;Lipid metabolism	HMDB0000653;LMST05020016	Lipids and lipid-like molecules	Steroids and steroid derivatives	Cholestane steroids	1256-86-6	465.3040559	13.67225	M-H	C27H46O4S	66.7	0	metab_8290	neg_3353	neg	51.8	6.445	0.7501	8.467	0.366
Dihydroxystearic acid	¶þôÇÓ²Ö¬Ëá	5.385E-7	1.319E-6	1.5955	1.5986	2.1701	1.1178	yes	up	B(ii)	-	-	-	-	-	-	-	HMDB0302284	Lipids and lipid-like molecules	Fatty Acyls	Fatty acids and conjugates	-	351.2307777	11.17963333	M+Cl	C18H36O4	0	61.4	metab_8563	neg_3626	neg	51.5	4.898	0.3752	2.257	1.643
Glucose 1-phosphate	1 -Á×ËáÆÏÌÑÌÇ	2.06E-10	9.259E-10	1.5987	1.5977	0.4631	-1.1105	yes	down	B(i)	C00103	-	-	map01100;map04922;map01110;map00561;map01120;map01240;map00521;map00520;map00040;map00525;map00541;map00052;map00010;map00500;map01250;map00523;map01060	Metabolic pathways;Glucagon signaling pathway;Biosynthesis of secondary metabolites;Glycerolipid metabolism;Microbial metabolism in diverse environments;Biosynthesis of cofactors;Streptomycin biosynthesis;Amino sugar and nucleotide sugar metabolism;Pentose and glucuronate interconversions;Acarbose and validamycin biosynthesis;O-Antigen nucleotide sugar biosynthesis;Galactose metabolism;Glycolysis…	Metabolism;Organismal Systems;Metabolism;Metabolism;Metabolism;Metabolism;Metabolism;Metabolism;Metabolism;Metabolism;Metabolism;Metabolism;Metabolism;Metabolism;Metabolism;Metabolism;Metabolism	Global and overview maps;Endocrine system;Global and overview maps;Lipid metabolism;Global and overview maps;Global and overview maps;Biosynthesis of other secondary metabolites;Carbohydrate metabolism;Carbohydrate metabolism;Biosynthesis of other secondary metabolites;Glycan biosynthesis and metabolism;Carbohydrate metabolism;Carbohydrate metabolism;Carbohydrate metabolism;Global and overview ma…	HMDB0001586;PW_C001207	Organic oxygen compounds	Organooxygen compounds	Carbohydrates and carbohydrate conjugates	59-56-3	261.0376304	1.480116667	M+H	C6H13O9P	35.1	0	metab_71	pos_72	pos	44.8	1.934	0.06535	4.176	1.002
Ethylnorepinephrine	-	4.201E-12	2.522E-11	1.6013	1.5976	0.3784	-1.4021	yes	down	B(i)	-	-	-	-	-	-	-	-	-	-	-	-	198.1133086	4.578283333	M+H	C10H15NO3	52.9	0	metab_293	pos_294	pos	47.8	1.305	0.06285	3.449	0.8327
Glucoheptonic acid	ÆÏ¸ýÌÇËá	5.38E-12	3.168E-11	1.6134	1.5962	0.586	-0.7711	yes	down	B(ii)	-	-	-	-	-	-	-	HMDB0252766	Organic oxygen compounds	Organooxygen compounds	Carbohydrates and carbohydrate conjugates	-	225.061077	1.494566667	M-H	C7H14O8	0	44.3	metab_8739	neg_3802	neg	47.8	3.037	0.9297	5.183	0.5665
Hexyl benzoate	±½¼×ËáÕý¼ºõ¥	3.896E-10	1.674E-9	1.6064	1.5958	0.0345	-4.856	yes	down	B(ii)	C14716	-	-	-	-	-	-	HMDB0040431	Benzenoids	Benzene and substituted derivatives	Benzoic acids and derivatives	6789-88-4	265.1443917	5.68075	M+Hac-H	C13H18O2	0	51.4	metab_7106	neg_2169	neg	49.1	0.08104	0.007596	2.347	1.038
Phenethylamine glucuronide	±½ÒÒ°·ÆÏÌÑÌÇÈ©ËáÜÕ	5.315E-9	1.857E-8	1.588	1.5942	0.2792	-1.8407	yes	down	B(ii)	C03033	-	-	map01100;map00040;map04976;map00053;map01240	Metabolic pathways;Pentose and glucuronate interconversions;Bile secretion;Ascorbate and aldarate metabolism;Biosynthesis of cofactors	Metabolism;Metabolism;Organismal Systems;Metabolism;Metabolism	Global and overview maps;Carbohydrate metabolism;Digestive system;Carbohydrate metabolism;Global and overview maps	HMDB0010323	Organic oxygen compounds	Organooxygen compounds	Carbohydrates and carbohydrate conjugates	-	278.1033731	5.585566667	M-H2O-H	C14H19NO6	0	49.1	metab_7127	neg_2190	neg	48.4	0.904	0.03983	3.238	1.188
1-nitrosopiperidine	1 -ÑÇÏõ»ùßßà¤	1.234E-17	3.441E-16	1.6072	1.5936	0.5566	-0.8452	yes	down	B(i)	C19284	-	-	-	-	-	-	HMDB0243970	Organoheterocyclic compounds	Piperidines	Nitrosopiperidines	-	132.1136445	1.480116667	M+NH4	C5H10N2O	59.9	0	metab_2593	pos_2594	pos	50.5	2.443	0.06588	4.389	0.5074
2-[2,4-dihydroxy-6-(4-hydroxy-3-methoxybenzoyl)oxyphenyl]acetic acid	-	5.756E-7	1.397E-6	1.613	1.5923	2.2667	1.1806	yes	up	B(i)	-	-	-	-	-	-	-	-	-	-	-	-	333.0616067	6.00635	M-H	C16H14O8	86.4	0	metab_6116	neg_1179	neg	56.2	4.692	0.5223	2.07	1.618
L-malic acid	-	2.193E-21	2.048E-19	1.5993	1.5921	1.3628	0.4466	yes	up	B(i)	C00149	Organic acids	Carboxylic acids	map01110;map05211;map01200;map00620;map00020;map00630;map04964;map00710;map04922;map01066;map01065;map04742;map01063;map01062;map01061;map01060;map01100;map01120;map05200;map00680;map01064;map00720;map02020;map05230;map01070	Biosynthesis of secondary metabolites;Renal cell carcinoma;Carbon metabolism;Pyruvate metabolism;Citrate cycle (TCA cycle);Glyoxylate and dicarboxylate metabolism;Proximal tubule bicarbonate reclamation;Carbon fixation in photosynthetic organisms;Glucagon signaling pathway;Biosynthesis of alkaloids derived from terpenoid and polyketide;Biosynthesis of alkaloids derived from histidine and purine;T…	Metabolism;Human Diseases;Metabolism;Metabolism;Metabolism;Metabolism;Organismal Systems;Metabolism;Organismal Systems;Metabolism;Metabolism;Organismal Systems;Metabolism;Metabolism;Metabolism;Metabolism;Metabolism;Metabolism;Human Diseases;Metabolism;Metabolism;Metabolism;Environmental Information Processing;Human Diseases;Metabolism	Global and overview maps;Cancer: specific types;Global and overview maps;Carbohydrate metabolism;Carbohydrate metabolism;Carbohydrate metabolism;Excretory system;Energy metabolism;Endocrine system;Chemical structure transformation maps;Chemical structure transformation maps;Sensory system;Chemical structure transformation maps;Chemical structure transformation maps;Chemical structure transformati…	HMDB0000156;PW_C000101	Organic acids and derivatives	Hydroxy acids and derivatives	Beta hydroxy acids and derivatives	97-67-6	133.0129699	1.244733333	M-H	C4H6O5	98.8	0	metab_9104	neg_4167	neg	57.5	7.047	0.2424	5.171	0.3513
Peruvinine	-	7.275E-10	2.958E-9	1.5991	1.5912	0.3069	-1.7043	yes	down	B(i)	-	-	-	-	-	-	-	-	-	-	-	-	265.1425238	8.356833333	M+H	C15H20O4	53.4	0	metab_728	pos_729	pos	48.3	0.9967	0.05948	3.248	1.056
Carbazochrome	¿¨Âç»ÇÄÆ	1.564E-7	4.248E-7	1.5838	1.5902	0.2398	-2.0602	yes	down	B(ii)	-	-	-	-	-	-	-	HMDB0249613	Organoheterocyclic compounds	Indoles and derivatives	Not Available	-	237.0990169	4.642983333	M+H	C10H12N4O3	0	42.7	metab_2351	pos_2352	pos	45.6	0.7877	0.05538	3.285	1.477
Pirimicarb-desamido	-	2.867E-9	1.055E-8	1.5845	1.5886	1.6152	0.6917	yes	up	B(i)	-	-	-	-	-	-	-	-	-	-	-	-	185.140372	1.413883333	M+NH4	C8H13N3O	78.3	0	metab_4484	pos_4485	pos	53.8	5.965	0.8806	3.693	0.9606
6-(decanoylamino)hexanoic acid	6-£¨¹ïõ£°±»ù£©¼ºËá	1.987E-8	6.294E-8	1.6012	1.5876	0.2189	-2.1917	yes	down	B(i)	-	-	-	-	-	-	-	-	-	-	-	-	286.2386363	7.7681	M+H	C16H31NO3	40.4	0	metab_675	pos_676	pos	45.7	0.6698	0.05203	3.06	1.287
Rotundifoline	Ô²Ò¶Ã±ÖùÄ¾¼î	1.918E-9	7.287E-9	1.5863	1.5863	0.2656	-1.9127	yes	down	B(ii)	-	-	-	-	-	-	-	HMDB0302761	Organoheterocyclic compounds	Indolizidines	Not Available	-	459.2101618	6.4134	M+Hac-H	C22H28N2O5	0	47.7	metab_5528	neg_591	neg	46.8	0.822	0.03862	3.095	1.109
5beta-Cholanic acid	-	1.019E-11	5.659E-11	1.6001	1.5833	0.4736	-1.0783	yes	down	B(ii)	C19642	-	-	-	-	-	-	HMDB0247018	Lipids and lipid-like molecules	Steroids and steroid derivatives	Bile acids, alcohols and derivatives	546-18-9	343.296618	13.08188333	M+H-H2O	C24H40O2	0	44.8	metab_1451	pos_1452	pos	44.9	1.918	0.06532	4.05	0.8535
Taxine	×ÏÉ¼¼î	2.242E-6	4.905E-6	1.577	1.5832	0.3292	-1.603	yes	down	B(ii)	-	-	-	-	-	-	-	HMDB0258749	Organic acids and derivatives	Carboxylic acids and derivatives	Tricarboxylic acids and derivatives	-	641.319431	11.2156	M+	C35H47NO10	0	48.1	metab_1655	pos_1656	pos	46.5	1.296	0.06278	3.937	1.792
Sappanone a dimethyl ether	-	3.923E-5	6.783E-5	1.58	1.582	0.0016	-9.2448	yes	down	B(i)	-	-	-	-	-	-	-	-	-	-	-	-	313.1079261	8.20515	M+H	C18H16O5	42.8	0	metab_709	pos_710	pos	47	0.004841	0.0007399	2.937	2.372
Quinoline-4,8-diol	à­ßø- 4£¬8 -¶þ´¼	3.791E-8	1.137E-7	1.5617	1.582	1.8914	0.9194	yes	up	B(ii)	C05637	-	-	map00380	Tryptophan metabolism	Metabolism	Amino acid metabolism	HMDB0060289	Organoheterocyclic compounds	Quinolines and derivatives	Quinolones and derivatives	-	220.0609674	7.509033333	M+Hac-H	C9H7NO2	0	57.8	metab_9729	neg_4792	neg	50.1	5.118	0.6143	2.706	1.271
Reticulatamol	Íø×´ËûÄª	1.123E-9	4.442E-9	1.5735	1.5819	0.5498	-0.8629	yes	down	B(ii)	-	-	-	-	-	-	-	HMDB0041023	Lipids and lipid-like molecules	Fatty Acyls	Fatty alcohols	-	552.5364998	13.6932	M+NH4	C35H66O3	0	43.1	metab_1246	pos_1247	pos	45.4	2.769	0.066	5.036	1.082
1-[(2R,3R,4S,5R)-3,4-Dihydroxy-5-(hydroxymethyl)oxolan-2-yl]oxypyrimidin-2-one	1-[£¨2R£¬3R£¬4S£¬5R£©-3,4-¶þôÇ»ù-5-£¨ôÇ¼×»ù£©Ñõ´úÍé-2-»ù]Ñõà×à¤-2-Íª	6.4E-17	1.251E-15	1.5917	1.5813	0.601	-0.7347	yes	down	B(ii)	-	-	-	-	-	-	-	HMDB0257989	Organic oxygen compounds	Organooxygen compounds	Carbohydrates and carbohydrate conjugates	-	245.077607	2.357283333	M+H	C9H12N2O6	0	53.1	metab_143	pos_144	pos	47.7	2.908	0.06603	4.839	0.5285
Ser-Leu-Met	-	2.356E-13	1.733E-12	1.5993	1.5812	0.4566	-1.1311	yes	down	B(i)	-	-	-	-	-	-	-	-	-	-	-	-	350.1747759	5.865833333	M+H	C14H27N3O5S	63.1	0	metab_476	pos_477	pos	50.4	1.713	0.06484	3.752	0.7186
Didesethylflurazepam	µØÎ÷ãú	1.114E-15	1.385E-14	1.5972	1.5811	0.5692	-0.8131	yes	down	B(ii)	-	-	-	-	-	-	-	HMDB0251222	Organoheterocyclic compounds	Benzodiazepines	1,4-benzodiazepines	-	332.0960531	1.594733333	M+H	C17H15ClFN3O	0	42.5	metab_88	pos_89	pos	41.7	2.592	0.06594	4.554	0.5845
Tropine	ÍÐÆ·	4.599E-13	3.208E-12	1.5875	1.5787	0.6814	-0.5534	yes	down	B(i)	C00729;C02066	-	-	map01100;map00960;map01064;map01110	Metabolic pathways;Tropane, piperidine and pyridine alkaloid biosynthesis;Biosynthesis of alkaloids derived from ornithine, lysine and nicotinic acid;Biosynthesis of secondary metabolites	Metabolism;Metabolism;Metabolism;Metabolism	Global and overview maps;Biosynthesis of other secondary metabolites;Chemical structure transformation maps;Global and overview maps	HMDB0259297	Alkaloids and derivatives	Tropane alkaloids	Not Available	120-29-6	159.1497316	3.834733333	M+NH4	C8H15NO	83	0	metab_2683	pos_2684	pos	54	4.389	0.06611	6.441	0.7392
Piperanine	ºú½·ÐÂ¼î	6.557E-9	2.257E-8	1.578	1.5762	0.5772	-0.7929	yes	down	B(i)	-	-	-	-	-	-	-	HMDB0033874	Organoheterocyclic compounds	Benzodioxoles	Not Available	23512-46-1	305.1868394	9.476066667	M+NH4	C17H21NO3	36.2	0	metab_836	pos_837	pos	45.4	3.152	1.239	5.461	0.8471
Gibberellin A34-catabolite	-	3.514E-8	1.062E-7	1.5643	1.5761	2.0717	1.0508	yes	up	B(ii)	C11869	-	-	map00904	Diterpenoid biosynthesis	Metabolism	Metabolism of terpenoids and polyketides	HMDB0304361	Lipids and lipid-like molecules	Prenol lipids	Diterpenoids	-	345.1343014	8.8002	M-H	C19H22O6	0	71.1	metab_8717	neg_3780	neg	51.5	4.506	0.4717	2.175	1.248
[2-(3,5-Dimethoxy-4-hydroxycinnamoyloxy)ethyl]trimethylaminium	[2-£¨3,5-¶þ¼×Ñõ»ù-4-ôÇ»ùÈâ¹ðõ£Ñõ»ù£©ÒÒ»ù]Èý¼×°·	3.899E-8	1.164E-7	1.6156	1.5756	0.0017	-9.1651	yes	down	B(i)	-	-	-	-	-	-	-	-	-	-	-	-	310.1661196	6.105266667	M+	C16H24NO5+	93.4	0	metab_503	pos_504	pos	54.7	0.004198	0.0006421	2.41	1.335
Esculeogenin A	ÉÌÂ½ÔíÜÕ¼×	1.018E-7	2.834E-7	1.5903	1.5727	0.0671	-3.8986	yes	down	B(ii)	-	-	-	-	-	-	-	HMDB0251946	Lipids and lipid-like molecules	Steroids and steroid derivatives	Steroidal alkaloids	-	492.3327347	9.65145	M+FA-H	C27H45NO4	0	73.6	metab_5870	neg_933	neg	53.9	0.1742	0.01481	2.598	1.406
[12]-Gingerdiol	[12]-½ª¶þ´¼	7.723E-11	3.719E-10	1.573	1.5706	1.5229	0.6068	yes	up	B(ii)	-	-	-	-	-	-	-	HMDB0303090	Benzenoids	Phenols	Methoxyphenols	-	425.2906886	12.2681	M+FA-H	C23H40O4	0	55.3	metab_6441	neg_1504	neg	49.3	6.177	0.2799	4.056	0.8955
Altenusin	Ï¸¸ñ¾úËØ	1.317E-13	1.013E-12	1.5677	1.569	1.9416	0.9572	yes	up	B(i)	-	-	-	-	-	-	-	-	-	-	-	-	289.0717361	8.720283333	M-H	C15H14O6	81	0	metab_5799	neg_862	neg	55.2	4.122	0.5803	2.123	0.5735
His-Phe	-	1.942E-8	6.175E-8	1.5769	1.5688	1.7037	0.7687	yes	up	B(i)	-	-	-	-	-	-	-	HMDB0028892	Organic acids and derivatives	Carboxylic acids and derivatives	Amino acids, peptides, and analogues	16874-81-0	301.1295062	8.400716667	M-H	C15H18N4O3	39.1	0	metab_6742	neg_1805	neg	44.6	5.67	0.4625	3.328	1.221
Penitrem E	ÇàÃ¹Õð²üËØE	2.386E-6	5.18E-6	1.5478	1.5667	0.3579	-1.4823	yes	down	B(ii)	C20597	-	-	-	-	-	-	HMDB0256241	Organoheterocyclic compounds	Naphthopyrans	Not Available	78213-66-8	641.3562111	8.048916667	M+ACN+H	C37H45NO6	0	64.8	metab_1937	pos_1938	pos	49.5	1.456	0.06381	4.068	1.779
Styrene	±½ÒÒÏ©	1.202E-8	3.925E-8	1.5605	1.5666	1.6529	0.725	yes	up	B(i)	C07083	-	-	map01100;map01220;map01120;map00642;map00643	Metabolic pathways;Degradation of aromatic compounds;Microbial metabolism in diverse environments;Ethylbenzene degradation;Styrene degradation	Metabolism;Metabolism;Metabolism;Metabolism;Metabolism	Global and overview maps;Global and overview maps;Global and overview maps;Xenobiotics biodegradation and metabolism;Xenobiotics biodegradation and metabolism	HMDB0034240	Benzenoids	Benzene and substituted derivatives	Styrenes	100-42-5	105.0706182	5.227133333	M+H	C8H8	43.1	0	metab_2682	pos_2683	pos	46.7	5.881	0.07921	3.558	1.222
N-cyclopropyl-4-piperidin-1-ylquinazoline-6-carboxamide	N-»·±û»ù-4-ßßà¤-1-»ùà­ßòßø-6-¼×õ£°·	2.348E-8	7.328E-8	1.5762	1.5662	0.2671	-1.9047	yes	down	B(i)	-	-	-	-	-	-	-	-	-	-	-	-	297.1704924	7.614333333	M+H	C17H20N4O	45.5	0	metab_660	pos_661	pos	45.8	0.8482	0.05677	3.176	1.262
U-75302	6-(6-(3R-ôÇ»ù-1E,5Z-UNDECADIEN-1-»ù)-2-ßÁà¤»ù)-1,5S-¼º¶þ´¼	2.063E-13	1.53E-12	1.5744	1.566	0.6897	-0.5359	yes	down	B(i)	-	-	-	-	-	-	-	-	-	-	-	-	379.2966228	10.10075	M+NH4	C22H35NO3	53	0	metab_879	pos_880	pos	49.1	4.446	0.06611	6.446	0.7016
Keto-3-deoxy-D-manno-octulosonic acid	-	1.954E-20	1.506E-18	1.5752	1.5646	1.4601	0.546	yes	up	B(ii)	C01187	Carbohydrates	Monosaccharides	map01100;map01250;map00540	Metabolic pathways;Biosynthesis of nucleotide sugars;Lipopolysaccharide biosynthesis	Metabolism;Metabolism;Metabolism	Global and overview maps;Global and overview maps;Glycan biosynthesis and metabolism	HMDB0244292	Organic oxygen compounds	Organooxygen compounds	Carbohydrates and carbohydrate conjugates	-	237.0612386	1.623316667	M-H	C8H14O8	0	41.5	metab_8989	neg_4052	neg	47.3	5.795	0.2571	3.969	0.3605
3-Hydroxymandelic acid	3 -ôÇ»ù±âÌÒËá	2.72E-18	1.084E-16	1.5776	1.5628	1.5492	0.6315	yes	up	B(i)	-	-	-	-	-	-	-	HMDB0000750	Benzenoids	Phenols	1-hydroxy-4-unsubstituted benzenoids	17119-15-2	149.0233112	6.652716667	M-H2O-H	C8H8O4	77.9	0	metab_6879	neg_1942	neg	53.2	5.241	0.4093	3.383	0.3767
Cyclohexaneundecanoic acid	»·¼ºÍéÊ®Ò»Ëá	1.017E-13	7.965E-13	1.5727	1.5612	0.6608	-0.5978	yes	down	B(ii)	C12100	-	-	-	-	-	-	HMDB0030997	Lipids and lipid-like molecules	Fatty Acyls	Fatty acids and conjugates	4277-62-7	269.2482014	13.56398333	M+H	C17H32O2	0	47.8	metab_3247	pos_3248	pos	48.4	3.814	0.5632	5.772	0.5574
Asp-Ile-Ile	-	1.025E-16	1.789E-15	1.5923	1.561	0.629	-0.6688	yes	down	B(i)	-	-	-	-	-	-	-	-	-	-	-	-	360.2140035	6.760333333	M+H	C16H29N3O6	70.5	0	metab_571	pos_572	pos	49.9	3.198	0.06607	5.084	0.523
Citric acid	-	1.933E-15	2.245E-14	1.5728	1.5574	1.4893	0.5746	yes	up	B(i)	C00158	Organic acids	Carboxylic acids	map01110;map01240;map01200;map00250;map00020;map00630;map04922;map01066;map01065;map04742;map01063;map01062;map01061;map01060;map01100;map01120;map01210;map01230;map01064;map00720;map02020;map01053;map05230;map01070	Biosynthesis of secondary metabolites;Biosynthesis of cofactors;Carbon metabolism;Alanine, aspartate and glutamate metabolism;Citrate cycle (TCA cycle);Glyoxylate and dicarboxylate metabolism;Glucagon signaling pathway;Biosynthesis of alkaloids derived from terpenoid and polyketide;Biosynthesis of alkaloids derived from histidine and purine;Taste transduction;Biosynthesis of alkaloids derived fro…	Metabolism;Metabolism;Metabolism;Metabolism;Metabolism;Metabolism;Organismal Systems;Metabolism;Metabolism;Organismal Systems;Metabolism;Metabolism;Metabolism;Metabolism;Metabolism;Metabolism;Metabolism;Metabolism;Metabolism;Metabolism;Environmental Information Processing;Metabolism;Human Diseases;Metabolism	Global and overview maps;Global and overview maps;Global and overview maps;Amino acid metabolism;Carbohydrate metabolism;Carbohydrate metabolism;Endocrine system;Chemical structure transformation maps;Chemical structure transformation maps;Sensory system;Chemical structure transformation maps;Chemical structure transformation maps;Chemical structure transformation maps;Chemical structure transfor…	HMDB0000094;PW_C000063	Organic acids and derivatives	Carboxylic acids and derivatives	Tricarboxylic acids and derivatives	77-92-9	191.0188179	1.348516667	M-H	C6H8O7	64.3	0	metab_8312	neg_3375	neg	51.1	5.82	0.1225	3.908	0.5751
Sclareol	Ó²Î²´¼	1.604E-11	8.632E-11	1.5497	1.5555	1.6076	0.6849	yes	up	B(i)	C09183	-	-	map01110;map00904	Biosynthesis of secondary metabolites;Diterpenoid biosynthesis	Metabolism;Metabolism	Global and overview maps;Metabolism of terpenoids and polyketides	HMDB0036827;LMPR0104030010	Lipids and lipid-like molecules	Prenol lipids	Diterpenoids	515-03-7	291.2690801	11.97635	M+H-H2O	C20H36O2	61	0	metab_1048	pos_1049	pos	49.7	5.424	0.5429	3.374	0.7519
Dihydrozeatin O-beta-D-Glucoside	¶þôÇÓñÃ×ËØO - Beta - D -ÆÏÌÑÌÇÜÕ	4.378E-8	1.296E-7	1.5313	1.5544	0.2399	-2.0597	yes	down	B(ii)	-	-	-	-	-	-	-	HMDB0302649	Lipids and lipid-like molecules	Fatty Acyls	Fatty acyl glycosides	-	348.1658393	7.182616667	M+H-2H2O	C16H25N5O6	0	45.9	metab_617	pos_618	pos	41.5	0.7407	0.05415	3.088	1.309
Torachrysone 8-O-Glucoside	-	5.107E-10	2.141E-9	1.5501	1.5543	0.5555	-0.8482	yes	down	B(i)	-	-	-	-	-	-	-	-	-	-	-	-	373.1292624	8.523483333	M+H-2H2O	C20H24O9	70.5	0	metab_1881	pos_1882	pos	52	2.693	0.06598	4.848	0.9971
15-Deoxy-delta12,14 -Prostaglandin J2	-	1.643E-9	6.345E-9	1.5591	1.5538	0.3741	-1.4185	yes	down	B(i)	-	-	-	-	-	-	-	-	-	-	-	-	375.217737	10.624	M+Hac-H	C20H28O3	41.5	0	metab_5936	neg_999	neg	47.7	1.303	0.04334	3.483	1.057
Vitamin D2 3-glucuronide	Î¬ÉúËØD23-ÆÏÌÑÌÇÈ©ËáÜÕ	5.857E-12	3.414E-11	1.5578	1.5535	0.6445	-0.6337	yes	down	B(ii)	-	-	-	-	-	-	-	HMDB0010344	Lipids and lipid-like molecules	Steroids and steroid derivatives	Vitamin D and derivatives	-	573.3781659	13.41843333	M+H	C34H52O7	0	42.1	metab_1202	pos_1203	pos	46	3.666	0.0661	5.688	0.7943
Mycophenolic acid	Ã¹·ÓËá	6.402E-7	1.537E-6	1.5718	1.5522	3.619	1.8556	yes	up	B(ii)	C20380	-	-	-	-	-	-	HMDB0015159	Organoheterocyclic compounds	Isocoumarans	Isobenzofuranones	24280-93-1	341.1027206	10.39723333	M+Na-2H	C17H20O6	0	48.3	metab_9189	neg_4252	neg	47.4	3.459	1.12	0.9558	1.401
Alpha-cyano-3-hydroxycinnamic acid	-	2.335E-18	9.711E-17	1.556	1.5522	1.5256	0.6094	yes	up	B(i)	-	-	-	-	-	-	-	-	-	-	-	-	188.0344217	3.853316667	M-H	C10H7NO3	55.9	0	metab_7956	neg_3019	neg	49.4	5.268	0.1834	3.453	0.4364
Semilepidinoside A	ÈûÃ×ßÁµØÅµÜÕA	6.574E-10	2.702E-9	1.5375	1.5519	1.7051	0.7698	yes	up	B(ii)	-	-	-	-	-	-	-	HMDB0033107	Organic oxygen compounds	Organooxygen compounds	Carbohydrates and carbohydrate conjugates	-	337.1408493	4.2202	M+H	C16H20N2O6	0	51.4	metab_238	pos_239	pos	48.5	5.105	0.3854	2.994	0.9533
Methyl 3-hydroxy-2-[(3-hydroxybenzoyl)amino]propanoate	-	6.093E-7	1.469E-6	1.5588	1.551	0.0665	-3.9113	yes	down	B(i)	-	-	-	-	-	-	-	-	-	-	-	-	240.0875417	6.785016667	M+H	C11H13NO5	39.5	0	metab_2083	pos_2084	pos	45.8	0.1752	0.02206	2.636	1.558
3-Propyl-3a,4,5,9b-tetrahydro-2H-benzo[g][1,3]benzoxazole	3-±û»ù-3a£¬4,5,9b-ËÄÇâ-2H-±½²¢[g][1,3]±½²¢¶ñßò	4.693E-9	1.659E-8	1.5393	1.5507	1.7582	0.8141	yes	up	B(ii)	-	-	-	-	-	-	-	HMDB0257776	Benzenoids	Tetralins	Not Available	-	262.1447705	7.8948	M+FA-H	C14H19NO	0	48.4	metab_6979	neg_2042	neg	48.5	5.134	0.9337	2.92	0.9301
3alpha,7alpha,12alpha-trihydroxy-5beta-cholestanate	3¦Á£¬7¦Á£¬12¦Á-ÈýôÇ»ù-5¦Â-µ¨çÞËáõ¥	2.788E-9	1.029E-8	1.558	1.5504	1.5857	0.6651	yes	up	B(ii)	C04722	-	-	map01100;map00120	Metabolic pathways;Primary bile acid biosynthesis	Metabolism;Metabolism	Global and overview maps;Lipid metabolism	HMDB0062207	Lipids and lipid-like molecules	Steroids and steroid derivatives	Bile acids, alcohols and derivatives	547-98-8	492.370039	8.20515	M+ACN+H	C27H46O5	0	84.5	metab_1481	pos_1482	pos	54.9	5.894	0.427	3.717	1.04
Benzyl sulfate	ÁòËáÜÐõ¥	2.242E-15	2.533E-14	1.563	1.5498	2.0476	1.034	yes	up	B(ii)	-	-	-	-	-	-	-	HMDB0034782	Benzenoids	Benzene and substituted derivatives	Not Available	-	233.0121304	4.972516667	M+FA-H	C7H8O4S	0	48.7	metab_8133	neg_3196	neg	46.7	3.696	0.6978	1.805	0.3384
Asp-Gly	-	1.614E-13	1.214E-12	1.576	1.5494	0.3762	-1.4106	yes	down	B(i)	-	-	-	-	-	-	-	HMDB0028753	Organic acids and derivatives	Carboxylic acids and derivatives	Amino acids, peptides, and analogues	-	189.0509005	1.322483333	M-H	C6H10N2O5	79.4	0	metab_7533	neg_2596	neg	53.3	1.18	0.04257	3.137	0.6822
3-methylidene-7-propan-2-yldodecane-1,2-diol	-	4.109E-22	5.371E-20	1.5556	1.5481	0.6874	-0.5408	yes	down	B(i)	-	-	-	-	-	-	-	-	-	-	-	-	274.2747737	11.41973333	M+NH4	C16H32O2	83.3	0	metab_1641	pos_1642	pos	55.4	3.883	0.0661	5.649	0.3455
Histidylglutamine	×é°±õ£¹È°±õ£°·	1.314E-10	6.164E-10	1.5773	1.5478	0.4988	-1.0035	yes	down	B(ii)	-	-	-	-	-	-	-	HMDB0028883	Organic acids and derivatives	Carboxylic acids and derivatives	Amino acids, peptides, and analogues	224638-13-5	284.1362757	1.7073	M+H	C11H17N5O4	0	67.7	metab_116	pos_117	pos	50	2.087	0.06557	4.184	0.9211
2-keto-3-deoxy-d-gluconic acid	-	2.758E-20	2.002E-18	1.5536	1.547	1.4318	0.5178	yes	up	B(i)	C01216	-	-	map01100;map01120;map00052	Metabolic pathways;Microbial metabolism in diverse environments;Galactose metabolism	Metabolism;Metabolism;Metabolism	Global and overview maps;Global and overview maps;Carbohydrate metabolism	HMDB0001353;LMFA01050486	Organic acids and derivatives	Keto acids and derivatives	Medium-chain keto acids and derivatives	17510-99-5	237.0611617	1.37025	M+Hac-H	C6H10O6	41.6	0	metab_6375	neg_1438	neg	47.2	5.919	0.3166	4.134	0.3323
Melatonin	ÍÊºÚ¼¤ËØ	1.502E-10	6.977E-10	1.5418	1.5462	2.0029	1.0021	yes	up	B(ii)	C01598	Hormones and transmitters	Other hormones	map01100;map04713;map04080;map01110;map00380	Metabolic pathways;Circadian entrainment;Neuroactive ligand-receptor interaction;Biosynthesis of secondary metabolites;Tryptophan metabolism	Metabolism;Organismal Systems;Environmental Information Processing;Metabolism;Metabolism	Global and overview maps;Environmental adaptation;Signaling molecules and interaction;Global and overview maps;Amino acid metabolism	HMDB0001389	Organoheterocyclic compounds	Indoles and derivatives	Indoles	73-31-4	233.1292975	6.961466667	M+H	C13H16N2O2	0	43.2	metab_599	pos_600	pos	44.9	4.154	0.65	2.074	0.8095
Gibberellin A14	³àÃ¹ËØA14	6.376E-11	3.137E-10	1.525	1.5448	1.7692	0.8231	yes	up	B(i)	C11858	-	-	map01100;map00904;map01110	Metabolic pathways;Diterpenoid biosynthesis;Biosynthesis of secondary metabolites	Metabolism;Metabolism;Metabolism	Global and overview maps;Metabolism of terpenoids and polyketides;Global and overview maps	HMDB0303454;LMPR0104170015	Lipids and lipid-like molecules	Prenol lipids	Diterpenoids	4955-22-0	347.1862306	9.035266667	M-H	C20H28O5	76.4	0	metab_5829	neg_892	neg	53.6	4.623	0.1503	2.613	0.8547
4,4-Dimethylcholesta-8,14,24-trienol	4£¬4 -¶þ¼×»ùµ¨çÞ- 8£¬14£¬24 -ÈýÏ©¸ÊÓÍõ¥	1.319E-12	8.558E-12	1.5487	1.5447	0.685	-0.5457	yes	down	B(ii)	C11455	-	-	map01100;map01110;map00100	Metabolic pathways;Biosynthesis of secondary metabolites;Steroid biosynthesis	Metabolism;Metabolism;Metabolism	Global and overview maps;Global and overview maps;Lipid metabolism	HMDB0001023	Lipids and lipid-like molecules	Steroids and steroid derivatives	Cholestane steroids	64284-64-6	411.3633029	13.24	M+H	C29H46O	0	63.4	metab_1710	pos_1711	pos	51	4.313	0.6676	6.296	0.5914
N-Eicosapentaenoyl Serine	N -¶þÊ®Ì¼ÎåÏ©õ£»ùË¿°±Ëá	7.226E-9	2.475E-8	1.563	1.5445	0.4185	-1.2567	yes	down	B(ii)	-	-	-	-	-	-	-	HMDB0242079	Organic acids and derivatives	Carboxylic acids and derivatives	Amino acids, peptides, and analogues	-	388.252723	12.69136667	M-H	C23H35NO4	0	49.3	metab_6402	neg_1465	neg	47.2	1.602	0.0445	3.828	1.147
(+)-15,16-Dihydroxyoctadecanoic acid	£¨+£©-15,16-¶þôÇ»ùÊ®°ËÍéËá	1.264E-14	1.188E-13	1.5574	1.5439	1.4631	0.549	yes	up	B(ii)	-	-	-	-	-	-	-	HMDB0031008	Lipids and lipid-like molecules	Fatty Acyls	Fatty acids and conjugates	-	351.2306452	12.2681	M+Cl	C18H36O4	0	49.6	metab_4938	neg_1	neg	48.8	6.019	0.2629	4.114	0.5871
(4Z,9a)-9-Angeloyloxy-4,10(14)-oplopadien-3-one	£¨4Z£¬9a£©-9-ÌìÊ¹õ£Ñõ»ù-4,10£¨14£©-oplopadien-3-Íª	4.953E-11	2.482E-10	1.5418	1.5429	0.5848	-0.774	yes	down	B(ii)	-	-	-	-	-	-	-	HMDB0034631	Lipids and lipid-like molecules	Prenol lipids	Sesquiterpenoids	237407-00-0	337.1767917	6.48015	M+Na-2H	C20H28O3	0	47.3	metab_5538	neg_601	neg	43.7	2.873	0.04561	4.913	0.8649
13,14-dihydro-16,16-difluoro prostaglandin f2alpha	-	1.578E-9	6.107E-9	1.5445	1.5381	0.2775	-1.8496	yes	down	B(i)	-	-	-	-	-	-	-	-	-	-	-	-	451.2482394	11.60785	M+Hac-H	C20H34F2O5	51.5	0	metab_6493	neg_1556	neg	47	0.8285	0.03872	2.986	1.044
5-Formiminotetrahydrofolic acid	5 -ÑÇ°±»ùËÄÇâÒ¶Ëá	1.877E-5	3.45E-5	1.507	1.5361	0.0182	-5.7784	yes	down	B(ii)	C00664	-	-	map01100;map00670	Metabolic pathways;One carbon pool by folate	Metabolism;Metabolism	Global and overview maps;Metabolism of cofactors and vitamins	HMDB0001534	Organoheterocyclic compounds	Pteridines and derivatives	Pterins and derivatives	2311-81-1	490.220001	6.808633333	M+NH4	C20H24N8O6	0	68.9	metab_2077	pos_2078	pos	50.2	0.05032	0.007292	2.762	2.089
6alpha,9alpha-Difluoroprednisolone-17-butyrate	6Alpha£¬9Alpha -¶þ·úÆÃÄáËÉÁú- 17 -¶¡Ëá	1.293E-7	3.541E-7	1.5243	1.536	0.502	-0.9943	yes	down	B(ii)	-	-	-	-	-	-	-	HMDB0060797	Lipids and lipid-like molecules	Steroids and steroid derivatives	Hydroxysteroids	-	484.2458811	9.347516667	M+NH4	C25H32F2O6	0	61.6	metab_1799	pos_1800	pos	49.4	2.292	0.06578	4.566	1.334
Luteolin	Ã«µØ»Æ»ÆÍª	2.814E-10	1.236E-9	1.5282	1.5357	1.8069	0.8535	yes	up	B(i)	C01514	-	-	map01100;map00941;map01110;map00946;map00944	Metabolic pathways;Flavonoid biosynthesis;Biosynthesis of secondary metabolites;Degradation of flavonoids;Flavone and flavonol biosynthesis	Metabolism;Metabolism;Metabolism;Metabolism;Metabolism	Global and overview maps;Biosynthesis of other secondary metabolites;Global and overview maps;Biosynthesis of other secondary metabolites;Biosynthesis of other secondary metabolites	HMDB0005800;LMPK12110006	Phenylpropanoids and polyketides	Flavonoids	Flavones	491-70-3	285.0403654	8.967533333	M-H	C15H10O6	58	0	metab_6688	neg_1751	neg	50.7	4.687	0.5237	2.594	0.8802
20-carboxy-ltb4	-	9.173E-12	5.163E-11	1.5336	1.5347	1.6327	0.7072	yes	up	B(i)	C05950	-	-	map00590	Arachidonic acid metabolism	Metabolism	Lipid metabolism	LMFA03020016	-	-	-	-	411.2023586	8.097333333	M+FA-H	C20H30O6	65.6	0	metab_6123	neg_1186	neg	51.7	5.089	0.3858	3.117	0.7442
Polyporusterone F	ÖíÜßÍªF	1.096E-12	7.192E-12	1.5365	1.5339	1.6484	0.7211	yes	up	B(ii)	-	-	-	-	-	-	-	HMDB0038499	Lipids and lipid-like molecules	Steroids and steroid derivatives	Bile acids, alcohols and derivatives	141360-93-2	461.3233746	9.27875	M-H	C28H46O5	0	49.5	metab_6660	neg_1723	neg	45.7	4.932	0.269	2.992	0.6978
Dihydrocaffeic acid	-	6.608E-13	4.486E-12	1.5454	1.5338	1.5038	0.5886	yes	up	B(i)	C10447	-	-	map01100;map00946;map00350	Metabolic pathways;Degradation of flavonoids;Tyrosine metabolism	Metabolism;Metabolism;Metabolism	Global and overview maps;Biosynthesis of other secondary metabolites;Amino acid metabolism	HMDB0000423	Phenylpropanoids and polyketides	Phenylpropanoic acids	Not Available	1078-61-1	227.0555905	3.7819	M+Na-2H, M+FA-H	C9H10O4	87.6	0	metab_8529	neg_3592	neg	56.4	5.74	0.4768	3.817	0.626
Vicriviroc	Î¬Á¢Î¤ÂÞ	1.799E-9	6.882E-9	1.5333	1.5337	1.6978	0.7636	yes	up	B(ii)	-	-	-	-	-	-	-	HMDB0259804	Benzenoids	Benzene and substituted derivatives	Trifluoromethylbenzenes	-	532.289372	8.827066667	M-H	C28H38F3N5O2	0	56.9	metab_6704	neg_1767	neg	49.1	5.168	0.6024	3.044	0.9523
20-hydroxy-pge2	-	5.732E-12	3.356E-11	1.5389	1.5319	1.7773	0.8297	yes	up	B(i)	-	-	-	-	-	-	-	HMDB0003247;LMFA03010014	Lipids and lipid-like molecules	Fatty Acyls	Eicosanoids	57930-95-7	367.2126113	5.231683333	M-H	C20H32O6	44.1	0	metab_6145	neg_1208	neg	44.7	4.493	0.6352	2.528	0.6448
N-(3-aminopropyl)morpholine	-	1.576E-12	1.009E-11	1.5311	1.5312	0.6872	-0.5413	yes	down	B(i)	-	-	-	-	-	-	-	-	-	-	-	-	145.1340347	1.94555	M+H	C7H16N2O	75	0	metab_138	pos_139	pos	52.6	4.268	0.06611	6.211	0.7293
3-Acetyl-2,5-dimethylfuran	3 -ÒÒõ£»ù- 2£¬5 -¶þ¼×»ùß»à«	3.082E-21	2.765E-19	1.5267	1.5307	1.4156	0.5014	yes	up	B(i)	-	-	-	-	-	-	-	HMDB0029563	Organic oxygen compounds	Organooxygen compounds	Carbonyl compounds	10599-70-9	103.0549152	4.622066667	M+H-2H2O	C8H10O2	37.8	0	metab_1478	pos_1479	pos	45.1	5.91	0.1863	4.175	0.3388
12b-Hydroxy-5b-cholanoic acid	12b -ôÇ»ù- 5b -µ¨Ëá	2.315E-11	1.215E-10	1.5484	1.5306	1.6689	0.7389	yes	up	B(ii)	-	-	-	-	-	-	-	HMDB0002431	Lipids and lipid-like molecules	Steroids and steroid derivatives	Bile acids, alcohols and derivatives	15173-23-6	435.3111089	11.11068333	M+Hac-H	C24H40O3	0	77.4	metab_5553	neg_616	neg	53.5	4.975	0.454	2.981	0.765
Irilone	µÂð°Î²ÜÕÔª	8.079E-9	2.732E-8	1.5372	1.5289	0.4266	-1.2291	yes	down	B(ii)	C10467	-	-	-	-	-	-	HMDB0033820	Phenylpropanoids and polyketides	Isoflavonoids	Isoflav-2-enes	41653-81-0	343.0457217	11.23298333	M+FA-H	C16H10O6	0	41.6	metab_5982	neg_1045	neg	47.4	1.621	0.04455	3.8	1.129
4,4'-Dihydroxytruxillic acid	-	6.296E-10	2.597E-9	1.532	1.5281	1.6133	0.69	yes	up	B(i)	-	-	-	-	-	-	-	-	-	-	-	-	387.108595	4.875033333	M+Hac-H	C18H16O6	38.8	0	metab_7019	neg_2082	neg	46.7	5.44	0.4783	3.372	0.911
(24S)-24-Ethylbrassinone	£¨24S£©-24-ÒÒ»ùÓÍ²ËËØÍª	2.255E-10	1.005E-9	1.5225	1.5276	0.6493	-0.6231	yes	down	B(ii)	-	-	-	-	-	-	-	HMDB0302393	Lipids and lipid-like molecules	Steroids and steroid derivatives	Stigmastanes and derivatives	-	523.3636025	11.44668333	M+FA-H	C29H50O5	0	45.8	metab_6002	neg_1065	neg	47.8	3.767	0.04567	5.802	0.9131
4-(1h-indol-3-yl)butan-2-one	4-£¨1h-ßÅßá-3-»ù£©¶¡-2-Íª	6.735E-10	2.761E-9	1.5262	1.5276	0.4915	-1.0249	yes	down	B(i)	-	-	-	-	-	-	-	-	-	-	-	-	242.1142786	4.76005	M+CH3OH+Na	C12H13NO	63.7	0	metab_320	pos_321	pos	50.6	2.012	0.06547	4.094	0.9741
Alpha-((2,3-Dimethyl-1-aziridinyl)methyl)-2-nitro-1H-imidazole-1-ethanol	-	1.362E-9	5.32E-9	1.5366	1.5267	0.0343	-4.8646	yes	down	B(ii)	-	-	-	-	-	-	-	HMDB0243785	Organic 1,3-dipolar compounds	Allyl-type 1,3-dipolar organic compounds	Organic nitro compounds	-	275.093813	4.5427	M+Cl	C10H16N4O3	0	40.9	metab_5240	neg_303	neg	44.4	0.07524	0.007097	2.192	1.019
Pe(20:1/0:0)	-	1.334E-12	8.63E-12	1.5408	1.5249	0.6291	-0.6686	yes	down	B(i)	-	-	-	-	-	-	-	-	-	-	-	-	508.341468	13.4652	M+H	C25H50NO7P	67.9	0	metab_1206	pos_1207	pos	50.8	3.245	0.06607	5.158	0.714
Lucidenic acid M	³àÖ¥ËáM	7.979E-13	5.345E-12	1.5243	1.5238	1.4781	0.5637	yes	up	B(ii)	C10029	-	-	-	-	-	-	HMDB0035973	Phenylpropanoids and polyketides	Flavonoids	O-methylated flavonoids	110241-33-3	461.2908078	9.881266667	M-H	C27H42O6	0	81.1	metab_9130	neg_4193	neg	55.2	5.828	0.2445	3.943	0.6734
Lys-His-Ser	-	2.519E-9	9.369E-9	1.5108	1.5232	0.5102	-0.9709	yes	down	B(i)	-	-	-	-	-	-	-	-	-	-	-	-	369.1919143	5.8921	M-H	C15H26N6O5	65.5	0	metab_7078	neg_2141	neg	50.6	2.176	0.04536	4.265	1.031
Hydromorphone	Çâ»¯Âð·ÈÍª	8.364E-15	8.142E-14	1.5238	1.5228	0.6995	-0.5155	yes	down	B(ii)	C07042	-	-	-	-	-	-	HMDB0014472	Alkaloids and derivatives	Morphinans	Not Available	466-99-9	303.1712927	10.75941667	M+NH4	C17H19NO3	0	45.4	metab_1697	pos_1698	pos	46.8	4.291	0.06611	6.134	0.5839
2-[(1E,3E,5E)-3,7-Dimethylnona-1,3,5,8-tetraenyl]-1,3,3-trimethylcyclohexene	2-[£¨1E£¬3E£¬5E£©-3,7-¶þ¼×»ùÈÉ-1,3,5,8-ËÄÏ©»ù]-1,3,3-Èý¼×»ù»·¼ºÏ©	6.703E-13	4.536E-12	1.5472	1.5225	0.628	-0.6712	yes	down	B(ii)	-	-	-	-	-	-	-	HMDB0247831	Lipids and lipid-like molecules	Prenol lipids	Sesquiterpenoids	-	271.2427483	13.4901	M+H	C20H30	0	74	metab_1181	pos_1182	pos	53.5	3.231	0.4738	5.145	0.6235
Glycine, N-[1-(phenylacetyl)-L-prolyl]-	¸Ê°±Ëá£¬N-[1-£¨±½ÒÒõ£»ù£©-L-¸¬°±õ£»ù]-	4.476E-15	4.708E-14	1.5163	1.5217	0.5318	-0.9111	yes	down	B(ii)	-	-	-	-	-	-	-	HMDB0252866	Organic acids and derivatives	Carboxylic acids and derivatives	Amino acids, peptides, and analogues	-	349.1405303	4.95445	M+Hac-H	C15H18N2O4	0	46.7	metab_5302	neg_365	neg	44.2	2.083	0.04529	3.917	0.5708
Apigenin 7,4'-dimethyl ether	ÇÛ²ËËØ7£¬4 ' -¶þ¼×ÃÑ	2.152E-8	6.767E-8	1.5096	1.5215	2.1406	1.098	yes	up	B(ii)	C10019	-	-	-	-	-	-	HMDB0132454	Phenylpropanoids and polyketides	Flavonoids	O-methylated flavonoids	5128-44-9	343.0821955	4.439483333	M+FA-H	C17H14O5	0	42.2	metab_8012	neg_3075	neg	47.8	4.065	0.6167	1.899	1.096
Methyltestosterone	¼×»ùØºÍèËØ	2.27E-18	9.528E-17	1.5309	1.5211	0.6478	-0.6265	yes	down	B(i)	C07198	-	-	-	-	-	-	HMDB0015655;HMDB0259471	Lipids and lipid-like molecules	Steroids and steroid derivatives	Androstane steroids	58-18-4	320.2573042	13.53916667	M+NH4	C20H30O2	43.7	0	metab_1366	pos_1367	pos	45.9	3.231	0.06607	4.988	0.436
Arg-Tyr	-	2.032E-9	7.689E-9	1.5262	1.5208	0.6002	-0.7366	yes	down	B(ii)	-	-	-	-	-	-	-	HMDB0028721	Organic acids and derivatives	Carboxylic acids and derivatives	Amino acids, peptides, and analogues	74863-12-0	370.2058217	11.3174	M+CH3OH+H	C15H23N5O4	0	56.1	metab_977	pos_978	pos	48.7	3.173	0.06607	5.287	1.033
13-Hydroxy-5'-O-methylmelledonal	13-ôÇ»ù-5'-O-¼×»ù±½±ûÍª	2.839E-7	7.335E-7	1.5086	1.5203	0.0004	-11.1536	yes	down	B(ii)	-	-	-	-	-	-	-	HMDB0035864	Lipids and lipid-like molecules	Prenol lipids	Sesquiterpenoids	112471-06-4	461.1823255	6.4903	M-H	C24H30O9	0	56.6	metab_5542	neg_605	neg	47.4	0.001007	0.0001029	2.294	1.398
Aspermytin A	-	6.103E-16	8.093E-15	1.5128	1.5166	1.7393	0.7985	yes	up	B(i)	-	-	-	-	-	-	-	-	-	-	-	-	311.1863506	11.50025	M+FA-H	C16H26O3	81.1	0	metab_6506	neg_1569	neg	54.8	4.23	0.5039	2.432	0.4056
(2,5-difluorophenyl)-[4-(3-ethyl-1,2,4-triazol-4-yl)piperidin-1-yl]methanone	£¨2,5-¶þ·ú±½»ù£©-[4-£¨3-ÒÒ»ù-1,2,4-Èýßò-4-»ù£©ßßà¤-1-»ù]¼×Íª	1.571E-6	3.523E-6	1.5296	1.5152	0.0206	-5.6	yes	down	B(i)	-	-	-	-	-	-	-	-	-	-	-	-	321.1518333	4.358416667	M+H	C16H18F2N4O	83.6	0	metab_2382	pos_2383	pos	53.9	0.05146	0.007448	2.496	1.628
Aceglutamide	ÒÒõ£¹Èõ£°·	1.339E-19	7.658E-18	1.5231	1.5151	1.4823	0.5679	yes	up	B(i)	-	-	-	-	-	-	-	HMDB0006029	Organic acids and derivatives	Carboxylic acids and derivatives	Amino acids, peptides, and analogues	2490-97-3	187.0715218	1.571	M-H	C7H12N2O4	52.1	0	metab_7492	neg_2555	neg	48	5.286	0.1332	3.566	0.3865
2-hydroxy-3,4-dimethoxybenzoic acid	-	1.385E-14	1.285E-13	1.5182	1.5144	1.6838	0.7517	yes	up	B(i)	-	-	-	-	-	-	-	-	-	-	-	-	197.0447628	5.593633333	M-H	C9H10O5	35.3	0	metab_6312	neg_1375	neg	45.3	4.467	0.3105	2.653	0.5474
Communol A	-	2.868E-7	7.4E-7	1.5079	1.5138	3.4345	1.7801	yes	up	B(i)	-	-	-	-	-	-	-	-	-	-	-	-	303.0871995	4.849733333	M-H	C16H16O6	37.6	0	metab_5286	neg_349	neg	46.5	3.236	0.7472	0.9422	1.306
Apigenin	ÇÛ²ËËØ	7.862E-10	3.177E-9	1.5402	1.513	0.5521	-0.857	yes	down	B(i)	C01477	-	-	map01100;map01110;map00943;map00941;map00946;map00944;map01061	Metabolic pathways;Biosynthesis of secondary metabolites;Isoflavonoid biosynthesis;Flavonoid biosynthesis;Degradation of flavonoids;Flavone and flavonol biosynthesis;Biosynthesis of phenylpropanoids	Metabolism;Metabolism;Metabolism;Metabolism;Metabolism;Metabolism;Metabolism	Global and overview maps;Global and overview maps;Biosynthesis of other secondary metabolites;Biosynthesis of other secondary metabolites;Biosynthesis of other secondary metabolites;Biosynthesis of other secondary metabolites;Chemical structure transformation maps	HMDB0002124;LMPK12110005	Phenylpropanoids and polyketides	Flavonoids	Flavones	520-36-5	269.0454392	10.08365	M-H	C15H10O5	69.1	0	metab_6606	neg_1669	neg	53.1	2.544	0.6876	4.608	0.8563
Myrigalone G	ÑîÃ·ÍªG	2.37E-6	5.153E-6	1.5122	1.5114	0.0137	-6.1903	yes	down	B(ii)	-	-	-	-	-	-	-	HMDB0041168	Phenylpropanoids and polyketides	Linear 1,3-diarylpropanoids	Chalcones and dihydrochalcones	83247-38-5	331.118534	8.304333333	M+FA-H	C17H18O4	0	42	metab_6753	neg_1816	neg	47.3	0.03414	0.003365	2.493	1.675
[[amino(phenyl)methylidene]amino] 5-tert-butyl-2-methylpyrazole-3-carboxylate	-	8.423E-14	6.749E-13	1.5179	1.5111	1.4846	0.5701	yes	up	B(i)	-	-	-	-	-	-	-	-	-	-	-	-	335.1258139	4.713483333	M+Cl	C16H20N4O2	82.1	0	metab_5341	neg_404	neg	52.8	5.597	0.3766	3.77	0.5712
Pangamic acid	ÅË°±Ëá	1.786E-11	9.566E-11	1.5109	1.5098	0.5614	-0.8329	yes	down	B(ii)	-	-	-	-	-	-	-	HMDB0029949	Organic acids and derivatives	Carboxylic acids and derivatives	Amino acids, peptides, and analogues	11006-56-7	457.2572918	11.39391667	M+Na-2H	C20H40N2O8	0	56.6	metab_6512	neg_1575	neg	48.3	2.482	0.04552	4.421	0.7923
N-(2-cyclohexyl-2-hydroxyethyl)naphthalene-1-carboxamide	N-£¨2-»·¼º»ù-2-ôÇÒÒ»ù£©ÝÁ-1-¼×õ£°·	7.942E-8	2.254E-7	1.5086	1.5078	0.2852	-1.8099	yes	down	B(i)	-	-	-	-	-	-	-	-	-	-	-	-	298.1772834	4.85075	M+H	C19H23NO2	44.9	0	metab_2330	pos_2331	pos	44.1	0.8799	0.05743	3.085	1.264
(4E,7E,10E,13E)-Hexadeca-4,7,10,13-tetraenoic acid	£¨4E£¬7E£¬10E£¬13E£©-Ê®ÁùÌ¼-4,7,10,13-ËÄÏ©Ëá	4.124E-21	3.43E-19	1.5154	1.5075	0.7082	-0.4979	yes	down	B(ii)	-	-	-	-	-	-	-	HMDB0253125	Lipids and lipid-like molecules	Fatty Acyls	Fatty acids and conjugates	-	249.1856026	13.33983333	M+H	C16H24O2	0	74.8	metab_272	pos_273	pos	52.6	4.091	0.4548	5.777	0.1798
(1S,2S,4R)-p-Menth-8-ene-1,2,10-triol 2-glucoside	£¨1S£¬2S£¬4R£©-p-±¡ºÉ-8-Ï©-1,2,10-Èý´¼2-ÆÏÌÑÌÇÜÕ	1.975E-20	1.506E-18	1.5142	1.5072	0.597	-0.7443	yes	down	B(ii)	-	-	-	-	-	-	-	HMDB0039469	Lipids and lipid-like molecules	Prenol lipids	Terpene glycosides	378254-11-6	349.185652	7.107766667	M+H	C16H28O8	0	72.1	metab_2046	pos_2047	pos	51.1	2.506	0.06591	4.198	0.3677
GPEtn(18:1/16:0)	-	7.926E-18	2.484E-16	1.5139	1.5072	0.7206	-0.4727	yes	down	B(i)	-	-	-	-	-	-	-	HMDB0009022	Lipids and lipid-like molecules	Glycerophospholipids	Glycerophosphoethanolamines	-	718.539865	13.18691667	M+H	C39H76NO8P	75.1	0	metab_1171	pos_1172	pos	52	4.457	0.06611	6.185	0.4443
Alpha-AMINO-3-HYDROXY-5-METHYL-4-ISOXAZOLEPROPIONIC ACID	-	8.569E-9	2.891E-8	1.5357	1.5066	0.0099	-6.6602	yes	down	B(ii)	C13672	-	-	-	-	-	-	HMDB0248356	Organic acids and derivatives	Carboxylic acids and derivatives	Amino acids, peptides, and analogues	77521-29-0	245.077522	3.958	M+Hac-H	C7H10N2O4	0	41.2	metab_7380	neg_2443	neg	36.2	0.02113	0.002113	2.137	1.098
Homocarnosine	¸ß¼¡ëÄ	6.003E-12	3.494E-11	1.4985	1.5054	0.3777	-1.4046	yes	down	B(ii)	C00884	-	-	map01100;map00330	Metabolic pathways;Arginine and proline metabolism	Metabolism;Metabolism	Global and overview maps;Amino acid metabolism	HMDB0000745	Organic acids and derivatives	Peptidomimetics	Hybrid peptides	3650-73-5	239.1145742	4.1625	M-H	C10H16N4O3	0	62.1	metab_5171	neg_234	neg	50.6	1.163	0.04245	3.079	0.7535
Methylenedioxypyrovalerone	ÑÇ¼×»ù¶þÑõßÁ¿©ÎìÍª	8.946E-12	5.059E-11	1.5173	1.5048	0.3918	-1.3516	yes	down	B(ii)	-	-	-	-	-	-	-	HMDB0254640	Benzenoids	Benzene and substituted derivatives	Butyrophenones	-	320.1502336	6.3908	M+FA-H	C16H21NO3	0	44.1	metab_5519	neg_582	neg	48.3	1.23	0.04291	3.139	0.7613
Cepagenin	-	2.785E-11	1.448E-10	1.5029	1.504	0.5117	-0.9666	yes	down	B(ii)	-	-	-	-	-	-	-	HMDB0030913	Lipids and lipid-like molecules	Prenol lipids	Terpene lactones	114317-59-8	411.2901318	11.47235	M+H-2H2O	C27H42O5	0	48.7	metab_1635	pos_1636	pos	47.2	2.03	0.0655	3.967	0.8038
Vitamin D4	Î¬ÉúËØD4	9.373E-14	7.47E-13	1.5079	1.5039	0.6618	-0.5955	yes	down	B(ii)	C18192	-	-	-	-	-	-	HMDB0259850	Lipids and lipid-like molecules	Steroids and steroid derivatives	Vitamin D and derivatives	-	363.3380101	12.4079	M+H-2H2O	C28H46O	0	63.9	metab_1095	pos_1096	pos	49.4	3.591	0.0661	5.426	0.6273
Barceloneic Acid A	°ÍÈûÂÞÄáËáa	8.179E-11	3.918E-10	1.5113	1.5037	1.9709	0.9789	yes	up	B(i)	-	-	-	-	-	-	-	-	-	-	-	-	365.0877574	6.400983333	M+FA-H	C16H16O7	46.3	0	metab_5523	neg_586	neg	48.4	4.001	0.6106	2.03	0.7473
Altiloxin B	-	3.188E-12	1.948E-11	1.4939	1.5033	1.6554	0.7272	yes	up	B(i)	-	-	-	-	-	-	-	-	-	-	-	-	347.1246727	5.074383333	M+FA-H	C15H23ClO4	61.6	0	metab_5319	neg_382	neg	44.6	4.713	0.2097	2.847	0.7046
Thioxanthine monophosphate	àç¶Öµ¥Á×Ëá	1.26E-11	6.879E-11	1.5208	1.5025	0.6053	-0.7244	yes	down	B(ii)	-	-	-	-	-	-	-	HMDB0060876	Organoheterocyclic compounds	Imidazopyrimidines	Purines and purine derivatives	-	286.9592324	1.161866667	M+NH4, M+Na, M+Na-H2O	C5H5N4O5PS	0	42.6	metab_2662	pos_2663	pos	42.1	2.95	0.06604	4.874	0.7762
Vanillylacetone	-	6.6E-10	2.71E-9	1.5131	1.5012	1.4713	0.5571	yes	up	B(i)	C17497	-	-	-	-	-	-	HMDB0032590	Benzenoids	Phenols	Methoxyphenols	122-48-5	193.0861371	6.81825	M-H	C11H14O3	47.5	0	metab_6944	neg_2007	neg	48.2	6.309	0.8472	4.288	0.7562
17-Dimethylaminogeldanamycin	-	7.323E-9	2.506E-8	1.5088	1.5011	0.5743	-0.8002	yes	down	B(ii)	-	-	-	-	-	-	-	HMDB0244766	Phenylpropanoids and polyketides	Macrolactams	Not Available	-	621.3297819	8.457933333	M+Na-H2O	C32H48N4O8	0	95.6	metab_1888	pos_1889	pos	56.4	2.838	0.06602	4.942	1.084
Acetylstrophanthidin	ÒÒõ£¶¾Ã«Ðý»¨×ÓËØ	6.701E-8	1.927E-7	1.5126	1.4993	3.645	1.8659	yes	up	B(ii)	-	-	-	-	-	-	-	HMDB0247937	Lipids and lipid-like molecules	Steroids and steroid derivatives	Steroid lactones	-	491.2286108	5.170183333	M+FA-H	C25H34O7	0	57.1	metab_7198	neg_2261	neg	48.9	3.025	1.073	0.8299	1.021
3-O-Acetylepisamarcandin	-	1.2E-6	2.743E-6	1.4814	1.4991	0.2472	-2.0163	yes	down	B(ii)	-	-	-	-	-	-	-	HMDB0031958	Phenylpropanoids and polyketides	Coumarins and derivatives	Not Available	61490-18-4	463.2087644	6.4508	M+Na-2H	C26H34O6	0	43.9	metab_5535	neg_598	neg	47.4	0.7589	0.03752	3.07	1.516
13-Deoxy-Isogibberellic acid	-	3.419E-6	7.214E-6	1.5025	1.4985	0.042	-4.5737	yes	down	B(i)	-	-	-	-	-	-	-	-	-	-	-	-	331.1556159	7.66765	M+H	C19H22O5	44.7	0	metab_1988	pos_1989	pos	45	0.1033	0.01408	2.46	1.638
Hepc	-	3.289E-8	9.991E-8	1.5259	1.4959	0.3296	-1.6012	yes	down	B(i)	-	-	-	-	-	-	-	-	-	-	-	-	499.3287335	13.33983333	M+NH4	C23H48NO5PS	45.8	0	metab_1406	pos_1407	pos	43	1.062	0.06041	3.222	1.189
Leukotriene B4	°×ÈýÏ©B4	7.79E-13	5.226E-12	1.4882	1.4951	1.4845	0.57	yes	up	B(i)	C02165	Lipids	Eicosanoids	map01100;map07034;map04750;map00590;map04976;map03320;map04080;map04726	Metabolic pathways;Eicosanoids;Inflammatory mediator regulation of TRP channels;Arachidonic acid metabolism;Bile secretion;PPAR signaling pathway;Neuroactive ligand-receptor interaction;Serotonergic synapse	Metabolism;Drug Development;Organismal Systems;Metabolism;Organismal Systems;Organismal Systems;Environmental Information Processing;Organismal Systems	Global and overview maps;Structure-based classification;Sensory system;Lipid metabolism;Digestive system;Endocrine system;Signaling molecules and interaction;Nervous system	HMDB0001085;HMDB0002995;HMDB0001085;PW_C000853	Lipids and lipid-like molecules	Fatty Acyls	Eicosanoids	71160-24-2	335.222761	10.624	M-H	C20H32O4	70.9	0	metab_6569	neg_1632	neg	52.9	5.65	0.1487	3.806	0.6699
13,14-Dihydro-15-keto-20-ethyl prostaglandin f2alpha	13,14-¶þÇâ-15-Íª-20-ÒÒ»ùÇ°ÁÐÏÙËØf2alpha	6.879E-10	2.812E-9	1.4881	1.4951	0.6273	-0.6729	yes	down	B(ii)	-	-	-	-	-	-	-	HMDB0244515	Lipids and lipid-like molecules	Fatty Acyls	Eicosanoids	-	441.2857213	8.322416667	M+Hac-H	C22H38O5	0	79.8	metab_5759	neg_822	neg	55	3.332	0.04565	5.312	0.927
Rac-5,6-Epoxy-retinoyl-beta-D-glucuronide	-	7.228E-6	1.435E-5	1.4912	1.4943	3.8125	1.9307	yes	up	B(ii)	-	-	-	-	-	-	-	HMDB0060123	Lipids and lipid-like molecules	Prenol lipids	Terpene glycosides	-	537.2374115	8.501183333	M+FA-H	C26H36O9	0	48	metab_9733	neg_4796	neg	45.3	3.387	1.11	0.8884	1.655
Chenodeoxycholylthreonine	¶ìÈ¥Ñõµ¨õ£ËÕ°±Ëá	4.704E-6	9.628E-6	1.5126	1.4941	2.1176	1.0825	yes	up	B(ii)	-	-	-	-	-	-	-	HMDB0242444	Lipids and lipid-like molecules	Steroids and steroid derivatives	Bile acids, alcohols and derivatives	-	492.3329359	9.128166667	M-H	C28H47NO6	0	46.9	metab_6673	neg_1736	neg	47	4.68	0.6075	2.21	1.701
Physapubescin	-	4.846E-10	2.041E-9	1.4963	1.4935	0.5602	-0.8359	yes	down	B(ii)	-	-	-	-	-	-	-	HMDB0033796	Lipids and lipid-like molecules	Fatty Acyls	Fatty acids and conjugates	74747-52-7	531.2953902	10.88698333	M+H	C30H42O8	0	54.2	metab_930	pos_931	pos	49.4	2.511	0.06591	4.482	0.9097
Zanthodioline	»¨½·¶¾·Ó	4.036E-15	4.284E-14	1.4948	1.4923	0.6907	-0.5339	yes	down	B(ii)	-	-	-	-	-	-	-	HMDB0031929	Organoheterocyclic compounds	Quinolines and derivatives	Quinolones and derivatives	198336-59-3	323.1612438	7.014133333	M+NH4	C16H19NO5	0	59.8	metab_2056	pos_2057	pos	50.4	3.939	0.0661	5.703	0.546
Metoprolol tartrate	-	2.452E-15	2.736E-14	1.4979	1.492	1.506	0.5908	yes	up	B(i)	C07202	-	-	-	-	-	-	HMDB0001932	Benzenoids	Phenols	Tyrosols and derivatives	37350-58-6	268.1890989	11.26511667	M+H	C15H25NO3	42.9	0	metab_3958	pos_3959	pos	44.9	5.235	0.1509	3.476	0.5284
Vignatic acid B	-	2.337E-6	5.089E-6	1.4727	1.4916	0.0983	-3.347	yes	down	B(ii)	-	-	-	-	-	-	-	HMDB0033617	Organic acids and derivatives	Carboxylic acids and derivatives	Amino acids, peptides, and analogues	181485-20-1	520.3039714	9.501083333	M+H	C27H41N3O7	0	72.3	metab_839	pos_840	pos	51.8	0.2621	0.03008	2.667	1.636
(2S)-7-Hydroxy-3-oxo-3,4-dihydro-2H-1,4-benzoxazin-2-yl beta-D-glucopyranoside	-	1.071E-12	7.057E-12	1.5074	1.4908	1.849	0.8867	yes	up	B(i)	-	-	-	-	-	-	-	-	-	-	-	-	324.0724479	4.934166667	M-H2O-H	C14H17NO9	48.1	0	metab_5033	neg_96	neg	48.8	4.016	0.6124	2.172	0.5482
Strophanthidin	¶¾Ã«Ðý»¨ÜÕÅä»ù	3.251E-8	9.908E-8	1.5018	1.4907	0.1781	-2.4892	yes	down	B(ii)	C19988	-	-	-	-	-	-	HMDB0258516	Lipids and lipid-like molecules	Steroids and steroid derivatives	Steroid lactones	66-28-4	437.2518125	6.367516667	M+CH3OH+H	C23H32O6	0	58.9	metab_2130	pos_2131	pos	49.2	0.4638	0.04348	2.604	1.178
17Z-hexacosenoic acid	17Z -¶þÊ®ÁùÌ¼Ï©Ëá	1.778E-13	1.327E-12	1.5017	1.4903	0.5854	-0.7725	yes	down	B(ii)	C17278	-	-	-	-	-	-	HMDB0062452	Lipids and lipid-like molecules	Fatty Acyls	Fatty acids and conjugates	-	433.3423066	13.3925	M+K	C26H50O2	0	44.7	metab_1196	pos_1197	pos	38.6	2.56	0.06593	4.373	0.6329
1-[2-hydroxy-3-(4-methoxyphenyl)-2-methylpropyl]-3-(2-methoxyphenyl)urea	1-[2-ôÇ»ù-3-£¨4-¼×Ñõ»ù±½»ù£©-2-¼×»ù±û»ù]-3-£¨2-¼×Ñõ»ù±½»ù£©ëå	5.236E-7	1.287E-6	1.4795	1.489	0.47	-1.0893	yes	down	B(i)	-	-	-	-	-	-	-	-	-	-	-	-	345.1797068	8.20515	M+H	C19H24N2O4	84.2	0	metab_1925	pos_1926	pos	54.7	1.98	0.06542	4.213	1.403
2-Hydroxy-6-[(8Z,11Z)-pentadeca-8,11,14-trien-1-yl]benzoic acid	2-ôÇ»ù-6-[£¨8Z£¬11Z£©-Ê®ÎåÌ¼-8,11,14-ÈýÏ©-1-»ù]±½¼×Ëá	1.82E-7	4.878E-7	1.5036	1.4888	1.7334	0.7936	yes	up	B(i)	-	-	-	-	-	-	-	-	-	-	-	-	341.2122153	12.69136667	M-H	C22H30O3	91.1	0	metab_6321	neg_1384	neg	57.6	5.261	0.9796	3.035	1.154
Tetrahydrocolumbamine	-	3.666E-10	1.582E-9	1.502	1.4886	0.6553	-0.6099	yes	down	B(i)	-	-	-	-	-	-	-	-	-	-	-	-	342.171084	6.294033333	M+H	C20H23NO4	41.6	0	metab_2138	pos_2139	pos	46.9	3.754	0.0661	5.729	0.902
DG(PGF2alpha/0:0/2:0)	-	2.662E-8	8.234E-8	1.4983	1.4878	0.2735	-1.8703	yes	down	B(ii)	-	-	-	-	-	-	-	HMDB0296918	Not Available	Not Available	Not Available	-	491.2665879	7.338716667	M+Na-2H	C25H42O8	0	79	metab_6868	neg_1931	neg	51.8	0.7965	0.0382	2.912	1.154
Gln-Ile-Thr	-	1.624E-7	4.397E-7	1.5225	1.4877	0.3197	-1.6452	yes	down	B(i)	-	-	-	-	-	-	-	-	-	-	-	-	361.2091837	4.578283333	M+H	C15H28N4O6	61.6	0	metab_296	pos_297	pos	48.5	1.025	0.05989	3.206	1.293
N-Stearoyl Arginine	N -Ó²Ö¬õ£¾«°±Ëá	1.393E-13	1.062E-12	1.4928	1.4871	0.6528	-0.6153	yes	down	B(ii)	-	-	-	-	-	-	-	HMDB0241937	Organic acids and derivatives	Carboxylic acids and derivatives	Amino acids, peptides, and analogues	-	441.3813898	12.3555	M+H	C24H48N4O3	0	78.2	metab_1531	pos_1532	pos	53.7	3.388	0.06609	5.19	0.6237
3-[3-(dimethylamino)acryloyl]-4-hydroxy-6-methyl-2h-pyran-2-one	3-[3-£¨¶þ¼×°±»ù£©±ûÏ©õ£»ù]-4-ôÇ»ù-6-¼×»ù-2h-ßÁà«-2-Íª	1.575E-12	1.009E-11	1.4925	1.4866	1.6314	0.7061	yes	up	B(i)	-	-	-	-	-	-	-	-	-	-	-	-	222.0765459	2.872533333	M-H	C11H13NO4	38.5	0	metab_6652	neg_1715	neg	44.6	4.687	0.1796	2.873	0.6717
Fahfa(7:0/20:4)	-	1.127E-10	5.32E-10	1.4831	1.4859	0.6639	-0.5909	yes	down	B(i)	-	-	-	-	-	-	-	-	-	-	-	-	477.3219233	12.32058333	M+FA-H	C27H44O4	38.3	0	metab_6437	neg_1500	neg	46.6	3.769	0.04567	5.677	0.8337
6-gingerol	-	2.353E-22	3.472E-20	1.4942	1.4856	0.7177	-0.4785	yes	down	B(i)	C10462	-	-	map01110;map00945	Biosynthesis of secondary metabolites;Stilbenoid, diarylheptanoid and gingerol biosynthesis	Metabolism;Metabolism	Global and overview maps;Biosynthesis of other secondary metabolites	HMDB0005783;HMDB0252720	Benzenoids	Phenols	Methoxyphenols	23513-14-6	277.1805755	12.7715	M+H-H2O	C17H26O4	37.9	0	metab_2473	pos_2474	pos	46	4.119	0.2597	5.739	0.2624
Methyl 1-(3-propoxy-1-propylpyrazole-4-carbonyl)piperidine-4-carboxylate	-	1.461E-6	3.3E-6	1.4585	1.4829	0.3164	-1.6603	yes	down	B(i)	-	-	-	-	-	-	-	-	-	-	-	-	338.2083429	6.659983333	M+H	C17H27N3O4	36.1	0	metab_2098	pos_2099	pos	43.8	1.045	0.06018	3.303	1.497
Leu-Val-Asp	-	4.914E-14	4.058E-13	1.5141	1.4823	0.5976	-0.7428	yes	down	B(i)	-	-	-	-	-	-	-	-	-	-	-	-	346.198341	4.642983333	M+H	C15H27N3O6	61.3	0	metab_307	pos_308	pos	49	2.624	0.06596	4.391	0.5918
Pe(o-20:0/0:0)	-	1.973E-6	4.356E-6	1.467	1.4819	0.4175	-1.2603	yes	down	B(i)	-	-	-	-	-	-	-	LMGP02060005	-	-	-	-	496.3777543	13.59075	M+H	C25H54NO6P	73.8	0	metab_1236	pos_1237	pos	52.1	1.692	0.06477	4.053	1.591
L-Glutamine	L-¹È°±õ£°·	3.288E-17	7.375E-16	1.4973	1.4811	0.681	-0.5542	yes	down	B(i)	C00064	Peptides	Amino acids	map00470;map00230;map01240;map00250;map02020;map00750;map00630;map04964;map02010;map04727;map04724;map01060;map01100;map00220;map01120;map01232;map01230;map00240;map04978;map00910;map04974;map00970;map05230	D-Amino acid metabolism;Purine metabolism;Biosynthesis of cofactors;Alanine, aspartate and glutamate metabolism;Two-component system;Vitamin B6 metabolism;Glyoxylate and dicarboxylate metabolism;Proximal tubule bicarbonate reclamation;ABC transporters;GABAergic synapse;Glutamatergic synapse;Biosynthesis of plant secondary metabolites;Metabolic pathways;Arginine biosynthesis;Microbial metabolism i…	Metabolism;Metabolism;Metabolism;Metabolism;Environmental Information Processing;Metabolism;Metabolism;Organismal Systems;Environmental Information Processing;Organismal Systems;Organismal Systems;Metabolism;Metabolism;Metabolism;Metabolism;Metabolism;Metabolism;Metabolism;Organismal Systems;Metabolism;Organismal Systems;Genetic Information Processing;Human Diseases	Metabolism of other amino acids;Nucleotide metabolism;Global and overview maps;Amino acid metabolism;Signal transduction;Metabolism of cofactors and vitamins;Carbohydrate metabolism;Excretory system;Membrane transport;Nervous system;Nervous system;Chemical structure transformation maps;Global and overview maps;Amino acid metabolism;Global and overview maps;Global and overview maps;Global and over…	HMDB0000641;PW_C000500	Organic acids and derivatives	Carboxylic acids and derivatives	Amino acids, peptides, and analogues	56-85-9	147.0769571	1.43645	M+H	C5H10N2O3	85.8	0	metab_2603	pos_2604	pos	55.6	3.606	0.4297	5.295	0.3522
4-Hydroxy-D4-neuroprostane	4 -ôÇ»ù- D4 -Éñ¾­Ç°ÁÐÏÙËØ	1.242E-7	3.409E-7	1.4852	1.4798	0.2242	-2.1571	yes	down	B(ii)	-	-	-	-	-	-	-	HMDB0012777	Lipids and lipid-like molecules	Fatty Acyls	Eicosanoids	-	341.2083774	6.17445	M+H-2H2O	C22H32O5	0	40.5	metab_511	pos_512	pos	43.1	0.6269	0.05057	2.796	1.269
Megestrol	¼×µØÔÐÍª	4.304E-10	1.834E-9	1.4608	1.4792	1.5047	0.5895	yes	up	B(ii)	C07120	-	-	-	-	-	-	HMDB0014495	Lipids and lipid-like molecules	Steroids and steroid derivatives	Pregnane steroids	3562-63-8	349.1764507	7.071833333	M+Na-2H	C21H28O3	0	40.2	metab_5605	neg_668	neg	44.9	5.629	0.4623	3.741	0.8114
3-dehydroshikimate	3-ÍÑÇâÃ§²ÝËá	2.443E-7	6.42E-7	1.4806	1.479	1.8162	0.8609	yes	up	B(ii)	C02637	-	-	map01100;map01110;map01240;map00999;map01230;map01053;map00400;map01063;map01061;map01060	Metabolic pathways;Biosynthesis of secondary metabolites;Biosynthesis of cofactors;Biosynthesis of various plant secondary metabolites;Biosynthesis of amino acids;Biosynthesis of siderophore group nonribosomal peptides;Phenylalanine, tyrosine and tryptophan biosynthesis;Biosynthesis of alkaloids derived from shikimate pathway;Biosynthesis of phenylpropanoids;Biosynthesis of plant secondary metabo…	Metabolism;Metabolism;Metabolism;Metabolism;Metabolism;Metabolism;Metabolism;Metabolism;Metabolism;Metabolism	Global and overview maps;Global and overview maps;Global and overview maps;Biosynthesis of other secondary metabolites;Global and overview maps;Metabolism of terpenoids and polyketides;Amino acid metabolism;Chemical structure transformation maps;Chemical structure transformation maps;Chemical structure transformation maps	HMDB0304122	Organic oxygen compounds	Organooxygen compounds	Carbonyl compounds	-	387.0601891	1.37025	2M+FA-H	C7H7O5-	0	42.8	metab_6746	neg_1809	neg	45.6	4.862	0.2765	2.677	1.309
Momordin ib	-	1.985E-5	3.629E-5	1.4819	1.4773	0.0036	-8.1242	yes	down	B(i)	C08964	-	-	-	-	-	-	HMDB0040851	Lipids and lipid-like molecules	Prenol lipids	Terpene glycosides	26020-14-4	631.3854334	11.06608333	M-H	C36H56O9	52.6	0	metab_5966	neg_1029	neg	47.5	0.009125	0.0009243	2.546	1.962
13-[(1-Carboxy-2-hydroxyethyl)amino]-13-oxotridecanoic acid	-	1.278E-11	6.969E-11	1.4881	1.4771	0.5875	-0.7673	yes	down	B(i)	-	-	-	-	-	-	-	-	-	-	-	-	332.2082742	5.014833333	M+H	C16H29NO6	41	0	metab_360	pos_361	pos	45.4	2.628	0.06596	4.473	0.7446
2-O-beta-D-Glucopyranuronosyl-D-mannose	2 - O - ¦Â - D -ÆÏÌÑÌÇÈ©Ëá»ù- D -¸ÊÂ¶ÌÇ	1.789E-15	2.099E-14	1.4882	1.4769	1.4896	0.5749	yes	up	B(ii)	-	-	-	-	-	-	-	HMDB0039722	Organic oxygen compounds	Organooxygen compounds	Carbohydrates and carbohydrate conjugates	4539-91-7	355.0882157	1.37025	M-H	C12H20O12	0	41.6	metab_6426	neg_1489	neg	46.3	5.23	0.2708	3.511	0.4884
Panthenol	·º´¼	3.133E-10	1.361E-9	1.4749	1.4768	0.6082	-0.7174	yes	down	B(ii)	C05944	-	-	map00770	Pantothenate and CoA biosynthesis	Metabolism	Metabolism of cofactors and vitamins	HMDB0004231	Organic oxygen compounds	Organooxygen compounds	Alcohols and polyols	81-13-0	455.2650947	7.509033333	2M+FA-H	C9H19NO4	0	57.3	metab_5659	neg_722	neg	47.1	2.977	0.04563	4.895	0.8712
Voacristine	·ÇÖÞ·ü¿µÊ÷¼î	1.139E-9	4.495E-9	1.4829	1.4759	0.3488	-1.5196	yes	down	B(i)	-	-	-	-	-	-	-	-	-	-	-	-	429.2028136	7.314116667	M+FA-H	C22H28N2O4	37.4	0	metab_6872	neg_1935	neg	45.8	1.053	0.04152	3.019	0.9393
Ile-Val-Glu	-	1.328E-14	1.245E-13	1.5117	1.4758	0.6313	-0.6637	yes	down	B(i)	-	-	-	-	-	-	-	-	-	-	-	-	360.2140303	4.9435	M+H	C16H29N3O6	71.4	0	metab_350	pos_351	pos	51.7	2.979	0.06604	4.719	0.559
6-(hydroxymethyl)-2,6,9-trimethyltricyclo[5.4.0.02,9]undecane-5,8,11-triol	-	5.228E-8	1.527E-7	1.4703	1.4753	0.3481	-1.5223	yes	down	B(i)	-	-	-	-	-	-	-	-	-	-	-	-	271.1911837	6.709	M+H	C15H26O4	61.7	0	metab_566	pos_567	pos	50.8	1.13	0.06123	3.246	1.189
(Z)-9,10,11-trihydroxyoctadec-12-enoic acid	-	9.175E-12	5.163E-11	1.4601	1.4744	1.483	0.5686	yes	up	B(i)	-	-	-	-	-	-	-	-	-	-	-	-	331.2489526	9.802933333	M+H	C18H34O5	38.6	0	metab_622	pos_623	pos	45.2	5.554	0.2145	3.745	0.7085
3-(3-chlorophenyl)-N-(2-methoxyethyl)-6-methyl-1,2,4-triazin-5-amine	3-£¨3-ÂÈ±½»ù£©-N-£¨2-¼×Ñõ»ùÒÒ»ù£©-6-¼×»ù-1,2,4-Èýàº-5-°·	2.924E-11	1.518E-10	1.4986	1.4744	0.477	-1.0678	yes	down	B(i)	-	-	-	-	-	-	-	-	-	-	-	-	279.1012798	3.7438	M+H	C13H15ClN4O	64.2	0	metab_176	pos_177	pos	46.1	1.703	0.06481	3.57	0.7762
Phytol	Ò¶ÂÌ´¼	2.741E-18	1.084E-16	1.4801	1.4736	0.662	-0.5952	yes	down	B(ii)	C01389	-	-	-	-	-	-	HMDB0002019	Lipids and lipid-like molecules	Prenol lipids	Diterpenoids	7541-49-3;150-86-7;150-86-7	314.34255	12.59003333	M+NH4	C20H40O	0	43	metab_1109	pos_1110	pos	46.7	3.233	0.06607	4.884	0.4119
Ala-Leu-Thr	-	5.055E-15	5.244E-14	1.5051	1.4731	0.633	-0.6598	yes	down	B(i)	-	-	-	-	-	-	-	-	-	-	-	-	304.1877224	4.7118	M+H	C13H25N3O5	43.4	0	metab_313	pos_314	pos	44.8	2.963	0.06604	4.681	0.5355
Testosterone sulfate	ÁòËáØºÍª	1.21E-7	3.327E-7	1.4703	1.4731	1.7406	0.7996	yes	up	B(ii)	-	-	-	-	-	-	-	HMDB0002833	Lipids and lipid-like molecules	Steroids and steroid derivatives	Sulfated steroids	651-45-6	413.1637254	9.594883333	M+FA-H	C19H28O5S	0	44.9	metab_9974	neg_5037	neg	47.3	5.02	1.088	2.884	1.014
Atenolol acid	-	6.975E-7	1.664E-6	1.4826	1.4726	0.0045	-7.7883	yes	down	B(i)	-	-	-	-	-	-	-	-	-	-	-	-	268.1551536	5.72345	M+H	C14H21NO4	72.1	0	metab_2232	pos_2233	pos	51.8	0.01021	0.00155	2.257	1.433
Exo,exo-1,8-Epoxy-p-menthane-2,6-diol	-	1.331E-14	1.245E-13	1.4903	1.4724	1.4163	0.5021	yes	up	B(ii)	C17620	-	-	-	-	-	-	HMDB0041376	Organoheterocyclic compounds	Oxanes	Not Available	38223-98-2	245.1391271	4.673033333	M+Hac-H	C10H18O3	0	51.4	metab_8644	neg_3707	neg	49.6	5.845	0.3621	4.127	0.4979
Longilactone, delta-4(18)-Isomer, 2alpha-alcohol	-	1.874E-6	4.153E-6	1.4641	1.4707	0.2711	-1.8832	yes	down	B(i)	-	-	-	-	-	-	-	-	-	-	-	-	369.1921941	9.450183333	M+H	C19H28O7	38	0	metab_833	pos_834	pos	44.7	0.8455	0.05671	3.119	1.528
7(14)-Farnesene-9,12-diol	7£¨14£©-·¨ÄØÏ©-9,12-¶þ´¼	1.234E-12	8.028E-12	1.4764	1.4697	0.6403	-0.6431	yes	down	B(ii)	-	-	-	-	-	-	-	HMDB0040998	Lipids and lipid-like molecules	Prenol lipids	Sesquiterpenoids	160775-29-1	260.2592427	11.01358333	M+NH4	C15H30O2	0	52.1	metab_950	pos_951	pos	48.8	3.192	0.06607	4.985	0.667
Estetrol	´ÆÈýÏ©ËÄ´¼	3.011E-8	9.239E-8	1.478	1.4696	0.3836	-1.3825	yes	down	B(ii)	C22548	Hormones and transmitters	Steroid hormones	-	-	-	-	HMDB0304837	Lipids and lipid-like molecules	Steroids and steroid derivatives	Estrane steroids	15183-37-6	359.1838321	5.20335	M+CH3OH+Na	C18H24O4	0	41.8	metab_390	pos_391	pos	46.1	1.293	0.06276	3.371	1.139
1-methylhydantoin	1-¼×»ùº£Òò	9.722E-14	7.661E-13	1.4817	1.4662	0.5632	-0.8283	yes	down	B(i)	C02565	-	-	map01100;map00330	Metabolic pathways;Arginine and proline metabolism	Metabolism;Metabolism	Global and overview maps;Amino acid metabolism	HMDB0003646	Organoheterocyclic compounds	Azolines	Imidazolines	616-04-6	115.0508862	3.437183333	M+H	C4H6N2O2	39.5	0	metab_162	pos_163	pos	42	2.241	0.06573	3.979	0.595
3,4-dehydro-6-hydroxymellein	-	2.719E-17	6.252E-16	1.4814	1.4643	1.6584	0.7298	yes	up	B(i)	C03830	-	-	-	-	-	-	-	-	-	-	-	191.0341277	5.202166667	M-H	C10H8O4	52.6	0	metab_6532	neg_1595	neg	48.8	4.156	0.4211	2.506	0.3401
Chitotriose	¿ÇÈýÌÇ	1.045E-6	2.414E-6	1.4962	1.4643	0.4191	-1.2547	yes	down	B(ii)	-	-	-	-	-	-	-	HMDB0006578	Organic oxygen compounds	Organooxygen compounds	Carbohydrates and carbohydrate conjugates	41708-93-4	506.1941416	6.105266667	M+Na-H2O	C18H35N3O13	0	59	metab_506	pos_507	pos	49.6	1.629	0.06457	3.887	1.47
beta-Asp-Leu	-	3.351E-9	1.212E-8	1.4947	1.4626	0.2662	-1.9092	yes	down	B(ii)	-	-	-	-	-	-	-	HMDB0011166	Organic acids and derivatives	Peptidomimetics	Hybrid peptides	-	227.1031909	2.736516667	M-H2O-H	C10H18N2O5	0	46	metab_5072	neg_135	neg	47.2	0.713	0.03662	2.678	0.9809
Lunularin	-	9.351E-12	5.241E-11	1.486	1.4622	2.1023	1.072	yes	up	B(i)	C10269	-	-	-	-	-	-	LMPK13090039	-	-	-	37116-80-6	213.0913904	7.044833333	M-H	C14H14O2	37.8	0	metab_5602	neg_665	neg	45.3	3.452	0.6538	1.642	0.5764
3-Pyridinecarboximidamide, N-(2-hydroxy-3-(1-piperidinyl)propoxy)-	3-ßÁà¤¼×õ£ÑÇ°·£¬N-£¨2-ôÇ»ù-3-£¨1-ßßà¤»ù£©±ûÑõ»ù£©-	2.35E-8	7.329E-8	1.4537	1.4614	3.662	1.8726	yes	up	B(ii)	-	-	-	-	-	-	-	HMDB0249173	Organoheterocyclic compounds	Pyridines and derivatives	Not Available	-	296.2093171	5.10525	M+NH4	C14H22N4O2	0	41.8	metab_1673	pos_1674	pos	45.8	2.8	1.347	0.7646	0.6377
2-aminooctadec-8-ene-1,3,4-triol	2-°±»ùÊ®°ËÌ¼-8-Ï©-1£¬3£¬4-Èý´¼	4.065E-23	7.748E-21	1.4703	1.4612	0.7393	-0.4357	yes	down	B(i)	-	-	-	-	-	-	-	-	-	-	-	-	316.2855948	11.36965	M+H	C18H37NO3	35.9	0	metab_984	pos_985	pos	45.6	4.427	0.06611	5.988	0.2864
Tetracosapentenoic acid	¶þÊ®ËÄÌ¼ÎåÏ©Ëá	7.658E-9	2.603E-8	1.4649	1.4604	0.5487	-0.8659	yes	down	B(ii)	-	-	-	-	-	-	-	HMDB0258880	Lipids and lipid-like molecules	Fatty Acyls	Fatty acids and conjugates	-	376.321978	12.02896667	M+NH4	C24H38O2	0	58	metab_1568	pos_1569	pos	49.6	2.411	0.06586	4.394	1.024
beta-Alanine	¦Â-±û°±Ëá	1.131E-13	8.772E-13	1.4693	1.4598	1.5858	0.6653	yes	up	B(i)	C00099	Peptides;Peptides	Amino acids;Amines	map01100;map01110;map00770;map01240;map04974;map00240;map04080;map00640;map00410	Metabolic pathways;Biosynthesis of secondary metabolites;Pantothenate and CoA biosynthesis;Biosynthesis of cofactors;Protein digestion and absorption;Pyrimidine metabolism;Neuroactive ligand-receptor interaction;Propanoate metabolism;beta-Alanine metabolism	Metabolism;Metabolism;Metabolism;Metabolism;Organismal Systems;Metabolism;Environmental Information Processing;Metabolism;Metabolism	Global and overview maps;Global and overview maps;Metabolism of cofactors and vitamins;Global and overview maps;Digestive system;Nucleotide metabolism;Signaling molecules and interaction;Carbohydrate metabolism;Metabolism of other amino acids	HMDB0000056;PW_C000040	Organic acids and derivatives	Carboxylic acids and derivatives	Amino acids, peptides, and analogues	107-95-9	148.0617153	4.5427	M+Hac-H	C3H7NO2	35.8	0	metab_8140	neg_3203	neg	46.1	4.683	0.5798	2.953	0.4529
2-acetamido-3-(4-oxo-1H-cyclohepta[b]pyrrol-3-yl)propanoic acid	-	1.528E-13	1.161E-12	1.4643	1.4591	1.6507	0.723	yes	up	B(i)	-	-	-	-	-	-	-	-	-	-	-	-	273.0880724	4.807983333	M-H	C14H14N2O4	52.9	0	metab_6158	neg_1221	neg	48.6	4.399	0.3741	2.665	0.5492
1,5-Anhydro-2-O-(3,4,5-trihydroxybenzoyl)-D-glucitol	-	1.23E-6	2.808E-6	1.4607	1.4582	0.3642	-1.4572	yes	down	B(i)	-	-	-	-	-	-	-	-	-	-	-	-	317.0839659	1.457316667	M+H	C13H16O9	56	0	metab_2595	pos_2596	pos	48.7	1.286	0.0627	3.531	1.475
1-Methoxyindole-3-carboxylic acid	-	1.915E-11	1.025E-10	1.4544	1.4578	1.6053	0.6828	yes	up	B(i)	-	-	-	-	-	-	-	-	-	-	-	-	224.0925293	7.589683333	M+CH3OH+H	C10H9NO3	62.8	0	metab_1021	pos_1022	pos	50.9	4.758	0.2059	2.964	0.7223
N-Acetyl-L-Alanine	N -ÒÒõ£- L -±û°±Ëá	1.176E-21	1.251E-19	1.4631	1.4574	1.3838	0.4686	yes	up	B(i)	-	-	-	-	-	-	-	HMDB0000766	Organic acids and derivatives	Carboxylic acids and derivatives	Amino acids, peptides, and analogues	97-69-8	130.0497372	1.701733333	M-H	C5H9NO3	63.4	0	metab_7476	neg_2539	neg	49.8	5.661	0.1558	4.091	0.3008
24-Norursa-3,12-dien-11-one	-	5.301E-13	3.652E-12	1.4647	1.4564	0.6918	-0.5317	yes	down	B(i)	-	-	-	-	-	-	-	-	-	-	-	-	409.3475491	13.56398333	M+H	C29H44O	36.3	0	metab_1359	pos_1360	pos	45.4	3.925	0.0661	5.674	0.6327
Carthamoside A1	Î÷ºì»¨ÜÕA1	7.888E-7	1.866E-6	1.4436	1.4562	0.1373	-2.8643	yes	down	B(ii)	-	-	-	-	-	-	-	HMDB0302042	Lipids and lipid-like molecules	Fatty Acyls	Fatty acyl glycosides	-	331.1550793	8.111866667	M-H2O-H	C19H26O6	0	47.7	metab_6778	neg_1841	neg	48.5	0.3436	0.02465	2.502	1.385
Paullinic acid	¶þÊ®Ï©Ëá	3.693E-5	6.41E-5	1.44	1.4556	0.0186	-5.7498	yes	down	B(ii)	C21946	-	-	-	-	-	-	HMDB0035159	Lipids and lipid-like molecules	Fatty Acyls	Fatty acids and conjugates	17735-94-3	275.2741214	13.87271667	M+H-2H2O	C20H38O2	0	68.8	metab_1326	pos_1327	pos	52.2	0.047	0.006837	2.529	2
Isoline	3-äå-9-±½»ùßÇßò	3.744E-5	6.487E-5	1.4521	1.455	0.1579	-2.6632	yes	down	B(ii)	-	-	-	-	-	-	-	HMDB0253654	Alkaloids and derivatives	Not Available	Not Available	-	360.1813026	8.304666667	M+H-2H2O	C20H29NO7	0	53.8	metab_722	pos_723	pos	43.7	0.4602	0.04329	2.915	1.98
His-Asn-Arg	-	4.327E-8	1.282E-7	1.4597	1.4547	0.4656	-1.1029	yes	down	B(i)	-	-	-	-	-	-	-	-	-	-	-	-	448.2061534	4.6897	M+Na	C16H27N9O5	40.9	0	metab_312	pos_313	pos	44.2	1.792	0.06505	3.849	1.146
3-hydroxycinnamic acid	3-ôÇ»ùÈâ¹ðËá	1.526E-6	3.43E-6	1.4542	1.4542	1.7553	0.8117	yes	up	B(i)	C12621	-	-	map01100;map01220;map00360;map01120	Metabolic pathways;Degradation of aromatic compounds;Phenylalanine metabolism;Microbial metabolism in diverse environments	Metabolism;Metabolism;Metabolism;Metabolism	Global and overview maps;Global and overview maps;Amino acid metabolism;Global and overview maps	HMDB0001713	Phenylpropanoids and polyketides	Cinnamic acids and derivatives	Hydroxycinnamic acids and derivatives	14755-02-3	327.0873537	9.052016667	2M-H	C9H8O3	45.3	0	metab_6856	neg_1919	neg	47.3	5.194	0.4063	2.959	1.46
N-[4-[4-(2,5-dimethylphenyl)-1,3-oxazol-2-yl]phenyl]-2-methylpropanamide	N-[4-[4-£¨2,5-¶þ¼×»ù±½»ù£©-1,3-¶ñßò-2-»ù]±½»ù]-2-¼×»ù±ûõ£°·	9.557E-8	2.673E-7	1.4589	1.4526	0.3476	-1.5247	yes	down	B(i)	-	-	-	-	-	-	-	-	-	-	-	-	335.1723069	5.699633333	M+H	C21H22N2O2	39.2	0	metab_2235	pos_2236	pos	43.3	1.108	0.06098	3.188	1.202
2,2,6,6-tetramethyl-4-piperidone	2,2,6,6-ËÄ¼×»ù-4-ßßà¤Íª	1.266E-9	4.965E-9	1.4616	1.4521	0.6557	-0.6089	yes	down	B(i)	-	-	-	-	-	-	-	HMDB0031179	Organoheterocyclic compounds	Piperidines	Piperidinones	826-36-8	173.1654708	4.457616667	M+NH4	C9H17NO	66.9	0	metab_1112	pos_1113	pos	50.5	3.649	0.6086	5.565	0.8244
Tranexamic acid	-	6.16E-20	3.969E-18	1.4566	1.4516	1.4206	0.5065	yes	up	B(i)	C12535	-	-	-	-	-	-	HMDB0014447;PW_C008836	Organic acids and derivatives	Carboxylic acids and derivatives	Amino acids, peptides, and analogues	1197-18-8	202.107763	3.993833333	M+FA-H	C8H15NO2	50.4	0	metab_10020	neg_5083	neg	47.9	5.323	0.2577	3.747	0.311
Sarmentosin	´¹Åè²ÝÜÕ	2.425E-14	2.138E-13	1.4616	1.451	1.3587	0.4423	yes	up	B(ii)	C08340	-	-	-	-	-	-	HMDB0030697	Lipids and lipid-like molecules	Fatty Acyls	Fatty acyl glycosides	71933-54-5	274.0932485	2.7579	M-H	C11H17NO7	0	41.7	metab_7440	neg_2503	neg	47.6	6.386	0.3946	4.7	0.4867
1-Methyladenosine	1-¼×»ùÏÙÜÕ	3.871E-8	1.158E-7	1.4558	1.4495	1.8087	0.855	yes	up	B(ii)	C02494	-	-	-	-	-	-	HMDB0003331	Nucleosides, nucleotides, and analogues	Purine nucleosides	Not Available	15763-06-1	262.0944042	5.114233333	M-H2O-H	C11H15N5O4	0	73.5	metab_5326	neg_389	neg	52.5	4.444	0.3843	2.457	1.071
N-Isobutyloctadeca-trans-2-trans-4-dienamide	N -Òì¶¡»ùÊ®°ËÌ¼-·´Ê½- 2 -·´Ê½- 4 -Ë«Ï©õ£°·	2.657E-10	1.17E-9	1.4495	1.4494	0.6271	-0.6733	yes	down	B(ii)	-	-	-	-	-	-	-	HMDB0302880	Lipids and lipid-like molecules	Fatty Acyls	Fatty amides	-	353.3536142	12.17906667	M+NH4	C22H41NO	0	77	metab_1075	pos_1076	pos	53.6	3.116	0.06606	4.969	0.8355
3-oxoursan(28-13)olide	-	1.056E-11	5.84E-11	1.4625	1.4488	0.685	-0.5459	yes	down	B(i)	-	-	-	-	-	-	-	-	-	-	-	-	455.3524184	13.05525	M+H	C30H46O3	61.2	0	metab_1150	pos_1151	pos	49.4	3.87	0.0661	5.65	0.7136
Perillyl alcohol	×ÏËÕ×Ó´¼	5.715E-15	5.81E-14	1.4629	1.4488	0.5968	-0.7447	yes	down	B(i)	C02452	-	-	map01110;map00903;map00902	Biosynthesis of secondary metabolites;Limonene degradation;Monoterpenoid biosynthesis	Metabolism;Metabolism;Metabolism	Global and overview maps;Metabolism of terpenoids and polyketides;Metabolism of terpenoids and polyketides	HMDB0003634	Lipids and lipid-like molecules	Prenol lipids	Monoterpenoids	18457-55-1;536-59-4	135.1173682	6.834	M+H-H2O	C10H16O	42.8	0	metab_4383	pos_4384	pos	46.8	2.469	0.6394	4.137	0.3015
[16]-Gingerol	[ 16 ] -½ª·Ó	8.387E-10	3.378E-9	1.4423	1.4485	0.6733	-0.5706	yes	down	B(ii)	-	-	-	-	-	-	-	HMDB0303092	Benzenoids	Phenols	Methoxyphenols	-	479.337517	13.44728333	M+FA-H	C27H46O4	0	59.3	metab_6173	neg_1236	neg	50.7	3.84	0.04567	5.703	0.8795
Myricanone	ÑîÃ·Áª±½»·¸ýÍª	1.902E-7	5.091E-7	1.4726	1.4481	0.28	-1.8364	yes	down	B(ii)	-	-	-	-	-	-	-	HMDB0030798	Phenylpropanoids and polyketides	Flavonoids	Flavones	32492-74-3	361.1406606	4.174216667	M+Na-H2O	C21H24O5	0	46.2	metab_232	pos_233	pos	47	0.8202	0.05615	2.929	1.26
4-Carbethoxy-1-cyclohexyl-2,3-dioxopyrrolidine	-	9.553E-10	3.824E-9	1.4435	1.448	0.4145	-1.2704	yes	down	B(i)	-	-	-	-	-	-	-	-	-	-	-	-	298.1297671	4.424833333	M+FA-H	C13H19NO4	37.8	0	metab_5212	neg_275	neg	46.6	1.334	0.0435	3.218	0.8938
Asp-Val-Asn	-	3.606E-12	2.188E-11	1.449	1.4476	1.5602	0.6417	yes	up	B(i)	-	-	-	-	-	-	-	-	-	-	-	-	405.1647604	6.465483333	M+Hac-H	C13H22N4O7	43.7	0	metab_6982	neg_2045	neg	46.1	4.821	0.2001	3.09	0.6562
N-fructosyl pyroglutamate	-	4.365E-15	4.601E-14	1.4547	1.4474	1.371	0.4553	yes	up	B(i)	-	-	-	-	-	-	-	-	-	-	-	-	290.0881748	1.5457	M-H	C11H17NO8	58.6	0	metab_9467	neg_4530	neg	50.8	6.123	0.3939	4.466	0.4436
Glyuranolide	¸ÊÎÚÄÚõ¥	2.055E-6	4.525E-6	1.4529	1.4466	1.6416	0.7151	yes	up	B(ii)	-	-	-	-	-	-	-	HMDB0038745	Lipids and lipid-like molecules	Prenol lipids	Triterpenoids	123914-44-3	517.2974789	11.74088333	M+Na-H2O	C31H44O6	0	43.7	metab_1604	pos_1605	pos	43.6	5.647	0.1634	3.44	1.487
Thr-Glu-Phe	-	6.461E-10	2.66E-9	1.4728	1.4457	0.4742	-1.0763	yes	down	B(i)	-	-	-	-	-	-	-	-	-	-	-	-	396.1780717	5.699633333	M+H	C18H25N3O7	57.9	0	metab_2234	pos_2235	pos	49.8	1.694	0.06478	3.572	0.8771
8-[(E)-3-hydroxy-3-methylbut-1-enyl]-7-methoxy-2-phenyl-2,3-dihydrochromen-4-one	-	1.649E-10	7.576E-10	1.4388	1.4457	0.5156	-0.9558	yes	down	B(i)	-	-	-	-	-	-	-	-	-	-	-	-	339.1566135	5.082783333	M+H	C21H22O4	39.8	0	metab_369	pos_370	pos	45.3	1.954	0.06538	3.79	0.8133
N-[(3R)-2,3-Dihydro-1-methyl-2-oxo-5-phenyl-1H-1,4-benzodiazepin-3-yl]-N'-(3-methylphenyl)urea	N-[£¨3R£©-2,3-¶þÇâ-1-¼×»ù-2-Ñõ´ú-5-±½»ù-1H-1,4-±½²¢¶þµªÔÓ×¿-3-»ù]-N¡¯-£¨3-¼×»ù±½»ù£©ÄòËØ	2.088E-9	7.879E-9	1.4461	1.4451	0.427	-1.2277	yes	down	B(ii)	C15026	-	-	map07117	Benzodiazepine family	Drug Development	Skeleton-based classification	HMDB0244429	Organoheterocyclic compounds	Benzodiazepines	1,4-benzodiazepines	118101-09-0	443.1717542	6.871616667	M+FA-H	C24H22N4O2	0	45.7	metab_6933	neg_1996	neg	47.7	1.421	0.04389	3.328	0.9336
Ala-Pro-Val	-	7.197E-15	7.094E-14	1.4749	1.4448	0.6017	-0.7328	yes	down	B(i)	-	-	-	-	-	-	-	-	-	-	-	-	286.1770526	4.457616667	M+H	C13H23N3O4	39.5	0	metab_269	pos_270	pos	45	2.502	0.06591	4.158	0.5217
Zearalenone 4-sulfate	ÓñÃ×³àÃ¹Ï©Íª4 -ÁòËáÑÎ	7.377E-6	1.46E-5	1.4467	1.4443	4.0748	2.0267	yes	up	B(ii)	-	-	-	-	-	-	-	HMDB0033623	Phenylpropanoids and polyketides	Macrolides and analogues	Zearalenones	132505-04-5	379.082195	5.603866667	M-H2O-H	C18H22O8S	0	40.7	metab_10213	neg_5276	neg	43	3.072	1.463	0.7539	1.373
Prostaglandin D3	Ç°ÁÐÏÙËØD3	3.629E-7	9.173E-7	1.4224	1.4442	0.3507	-1.5116	yes	down	B(ii)	C13802	-	-	-	-	-	-	HMDB0003034	Lipids and lipid-like molecules	Fatty Acyls	Eicosanoids	71902-47-1	349.2020696	7.484183333	M-H	C20H30O5	0	56.1	metab_6851	neg_1914	neg	49.5	1.116	0.04208	3.182	1.274
Gossyvertin	-	2.663E-10	1.172E-9	1.4363	1.4436	1.7015	0.7668	yes	up	B(ii)	-	-	-	-	-	-	-	HMDB0039660	Lipids and lipid-like molecules	Prenol lipids	Sesquiterpenoids	60089-74-9	273.1131095	7.19055	M-H	C16H18O4	0	42.9	metab_6888	neg_1951	neg	47.3	4.412	0.6239	2.593	0.7078
Labdadien-15,16-olid-19-oic acid	-	7.596E-12	4.35E-11	1.4539	1.4413	1.7146	0.7779	yes	up	B(i)	-	-	-	-	-	-	-	-	-	-	-	-	347.1862236	8.8372	M-H	C20H28O5	94.5	0	metab_9009	neg_4072	neg	57.7	4.194	0.3007	2.446	0.6639
gamma-Glu-Tyr	-	2.096E-8	6.608E-8	1.4529	1.4406	0.5061	-0.9825	yes	down	B(i)	-	-	-	-	-	-	-	HMDB0011741	Organic acids and derivatives	Carboxylic acids and derivatives	Amino acids, peptides, and analogues	7432-23-7	311.1250606	4.7118	M+H	C14H18N2O6	48.5	0	metab_2345	pos_2346	pos	47.3	2.033	0.0655	4.017	1.07
Elastin	µ¯ÐÔµ°°×	2.319E-8	7.26E-8	1.4383	1.4391	0.5624	-0.8303	yes	down	B(ii)	C00373	-	-	-	-	-	-	HMDB0251736	Organic acids and derivatives	Carboxylic acids and derivatives	Amino acids, peptides, and analogues	9007-58-3	553.3741136	12.64228333	M+H	C27H48N6O6	0	40.2	metab_1504	pos_1505	pos	45	2.509	0.06591	4.461	1.057
Amoxicilloyl	°²ÄªÎ÷ÁÖ	5.734E-7	1.393E-6	1.4335	1.4386	0.1113	-3.1672	yes	down	B(ii)	-	-	-	-	-	-	-	HMDB0248351	Organic acids and derivatives	Carboxylic acids and derivatives	Amino acids, peptides, and analogues	-	346.1240649	6.859266667	M+H-2H2O	C17H23N3O5S	0	61.6	metab_588	pos_589	pos	48.5	0.2685	0.0306	2.412	1.353
7-Hydroxy-2-methylisoflavone	7 -ôÇ»ù- 2 -¼×»ùÒì»ÆÍª	2.601E-6	5.611E-6	1.46	1.4383	0.0104	-6.5913	yes	down	B(ii)	-	-	-	-	-	-	-	HMDB0033979	Phenylpropanoids and polyketides	Isoflavonoids	Isoflav-2-enes	2859-88-3	297.076662	6.4134	M+FA-H	C16H12O3	0	41.3	metab_5526	neg_589	neg	47	0.02348	0.002342	2.264	1.534
Gly-His-Tyr	-	1.734E-9	6.662E-9	1.4605	1.4376	0.5207	-0.9415	yes	down	B(i)	-	-	-	-	-	-	-	-	-	-	-	-	398.1431145	4.6002	M+Na	C17H21N5O5	61.1	0	metab_298	pos_299	pos	50.5	2.05	0.06553	3.937	0.9165
Dethiobiotin	ÍÑÁòÉúÎïËØ	2.46E-6	5.32E-6	1.4559	1.4366	2.0206	1.0148	yes	up	B(ii)	C01909	-	-	map01100;map00780;map01240	Metabolic pathways;Biotin metabolism;Biosynthesis of cofactors	Metabolism;Metabolism;Metabolism	Global and overview maps;Metabolism of cofactors and vitamins;Global and overview maps	HMDB0003581	Lipids and lipid-like molecules	Fatty Acyls	Fatty acids and conjugates	533-48-2	253.0940808	5.89035	M+K	C10H18N2O3	0	45.6	metab_2205	pos_2206	pos	46.7	4.413	0.4613	2.184	1.49
Lycorine	Ê¯Ëâ¼î	2.253E-14	2.002E-13	1.445	1.4352	0.6239	-0.6806	yes	down	B(ii)	C08532	-	-	map00950;map01063	Isoquinoline alkaloid biosynthesis;Biosynthesis of alkaloids derived from shikimate pathway	Metabolism;Metabolism	Biosynthesis of other secondary metabolites;Chemical structure transformation maps	HMDB0254256	Alkaloids and derivatives	Amaryllidaceae alkaloids	Lycorine-type amaryllidaceae alkaloids	476-28-8	305.1512283	7.717583333	M+NH4	C16H17NO4	0	50.5	metab_1979	pos_1980	pos	46.8	2.742	0.732	4.395	0.2307
N-Acetyl-DL-phenylalanine beta-naphthyl ester	N -ÒÒõ£- DL -±½±û°±Ëá¦Â -ÝÁõ¥	3.412E-6	7.203E-6	1.4555	1.435	0.2076	-2.2684	yes	down	B(ii)	C11341	-	-	-	-	-	-	HMDB0245596	Organic acids and derivatives	Carboxylic acids and derivatives	Amino acids, peptides, and analogues	20874-31-1	314.1193736	8.3657	M-H2O-H	C21H19NO3	0	42.8	metab_6745	neg_1808	neg	44.3	0.5901	0.03368	2.843	1.566
(3beta,6beta,14R)-3,5,6,10,16-Pentahydroxygrayanotoxan-14-ylacetate	-	5.33E-8	1.556E-7	1.4278	1.4349	0.5353	-0.9015	yes	down	B(i)	-	-	-	-	-	-	-	-	-	-	-	-	395.2436528	10.83665	M+H-H2O	C22H36O7	42.4	0	metab_928	pos_929	pos	44.5	2.25	0.06574	4.203	1.098
Leoheteronin D	-	6.497E-15	6.518E-14	1.4396	1.4344	1.5292	0.6128	yes	up	B(i)	-	-	-	-	-	-	-	-	-	-	-	-	291.2692467	12.53806667	M+H-H2O	C20H36O2	86.8	0	metab_1514	pos_1515	pos	55.2	4.71	0.4054	3.08	0.4363
Ursolic acid	ÐÜ¹ûËá	2.494E-12	1.551E-11	1.4496	1.4344	0.7109	-0.4922	yes	down	B(i)	C08988	-	-	-	-	-	-	HMDB0002395;LMPR0106180007	Lipids and lipid-like molecules	Prenol lipids	Triterpenoids	77-52-1	457.3687416	13.13398333	M+H	C30H48O3	51.7	0	metab_4900	pos_4901	pos	47.9	4.23	0.4505	5.95	0.5836
4-acetoxy dmt	4 -ÒÒõ£Ñõ»ùdmt	4.968E-6	1.01E-5	1.4325	1.4341	0.2529	-1.9832	yes	down	B(i)	-	-	-	-	-	-	-	-	-	-	-	-	264.1714928	6.294033333	M+NH4	C14H18N2O2	69.2	0	metab_2141	pos_2142	pos	52.3	0.7618	0.05472	3.012	1.598
Nordeoxycholic acid	-	4.184E-13	2.954E-12	1.4496	1.4324	0.6393	-0.6453	yes	down	B(ii)	-	-	-	-	-	-	-	HMDB0304947	Lipids and lipid-like molecules	Steroids and steroid derivatives	Bile acids, alcohols and derivatives	-	420.3095289	13.8478	M+ACN+H	C23H38O4	0	73.2	metab_1271	pos_1272	pos	52.1	2.98	0.06604	4.661	0.6033
Fahfa(10:0/18:3)	-	4.773E-11	2.397E-10	1.435	1.4306	1.5386	0.6216	yes	up	B(i)	-	-	-	-	-	-	-	-	-	-	-	-	493.3532816	10.60915	M+FA-H	C28H48O4	39	0	metab_5934	neg_997	neg	46	4.982	0.3359	3.238	0.7037
8-amino caprylic acid	8 -°±»ùÐÁËá	7.807E-12	4.459E-11	1.4354	1.4302	0.5595	-0.8379	yes	down	B(i)	-	-	-	-	-	-	-	-	-	-	-	-	160.1337841	5.46065	M+H	C8H17NO2	40.1	0	metab_423	pos_424	pos	46.2	2.202	0.0657	3.936	0.6874
Retaspimycin	ÈðËûÃ¹ËØ	4.358E-6	8.985E-6	1.4098	1.4299	0.2608	-1.939	yes	down	B(ii)	-	-	-	-	-	-	-	HMDB0257169	Phenylpropanoids and polyketides	Macrolactams	Not Available	-	568.2975223	9.787216667	M-H2O-H	C31H45N3O8	0	58.5	metab_5880	neg_943	neg	46.1	0.7743	0.03781	2.969	1.547
Creatinine	¼¡Ëáôû	7.617E-10	3.084E-9	1.4523	1.4298	0.5879	-0.7662	yes	down	B(i)	C00791	-	-	map01100;map00330	Metabolic pathways;Arginine and proline metabolism	Metabolism;Metabolism	Global and overview maps;Amino acid metabolism	HMDB0000562	Organic acids and derivatives	Carboxylic acids and derivatives	Amino acids, peptides, and analogues	60-27-5	114.0668253	1.523983333	M+H	C4H7N3O	45.8	0	metab_2580	pos_2581	pos	46.9	2.624	0.06596	4.463	0.8638
[(3S,4S,5S,6R)-3,4,5-Trihydroxy-6-(hydroxymethyl)oxan-2-yl] octadec-9-enoate	[£¨3S£¬4S£¬5S£¬6R£©-3,4,5-ÈýôÇ»ù-6-£¨ôÇ¼×»ù£©Ñõ´ú-2-»ù]Ê®°ËÌ¼-9-Ï©Ëáõ¥	3.886E-8	1.161E-7	1.4109	1.4296	0.5512	-0.8593	yes	down	B(ii)	-	-	-	-	-	-	-	HMDB0260228	Lipids and lipid-like molecules	Fatty Acyls	Fatty acyl glycosides	-	443.3018069	8.874133333	M-H	C24H44O7	0	50.6	metab_6698	neg_1761	neg	48.4	2.378	0.04548	4.314	1.074
Xanthine	»ÆàÑßÊ	7.788E-19	3.79E-17	1.434	1.4294	1.2515	0.3236	yes	up	B(i)	C00385	-	-	map01100;map01110;map00230;map01120;map00232;map01232;map01065;map01060	Metabolic pathways;Biosynthesis of secondary metabolites;Purine metabolism;Microbial metabolism in diverse environments;Caffeine metabolism;Nucleotide metabolism;Biosynthesis of alkaloids derived from histidine and purine;Biosynthesis of plant secondary metabolites	Metabolism;Metabolism;Metabolism;Metabolism;Metabolism;Metabolism;Metabolism;Metabolism	Global and overview maps;Global and overview maps;Nucleotide metabolism;Global and overview maps;Biosynthesis of other secondary metabolites;Global and overview maps;Chemical structure transformation maps;Chemical structure transformation maps	HMDB0000292;PW_C000198	Organoheterocyclic compounds	Imidazopyrimidines	Purines and purine derivatives	69-89-6	151.0249651	3.34115	M-H	C5H4N4O2	87.1	0	metab_5089	neg_152	neg	54.6	7.659	0.1473	6.12	0.3594
Val-Ile	-	4.563E-14	3.803E-13	1.4169	1.4293	1.4262	0.5122	yes	up	B(i)	-	-	-	-	-	-	-	HMDB0029130	Organic acids and derivatives	Carboxylic acids and derivatives	Amino acids, peptides, and analogues	20556-14-3	229.1552557	5.971333333	M-H	C11H22N2O3	60	0	metab_7070	neg_2133	neg	50	5.441	0.2772	3.815	0.5119
MeOSuc-Ala-Ala-Pro-Val-PNA	-	4.125E-6	8.539E-6	1.4035	1.4292	0.27	-1.8888	yes	down	B(ii)	-	-	-	-	-	-	-	HMDB0247307	Organic acids and derivatives	Carboxylic acids and derivatives	Amino acids, peptides, and analogues	-	649.2880697	6.736566667	M+Hac-H	C27H38N6O9	0	40.4	metab_5572	neg_635	neg	45.6	0.809	0.03841	2.996	1.537
6-Ketoprostaglandin F1alpha	-	1.397E-10	6.517E-10	1.4234	1.429	0.6197	-0.6904	yes	down	B(i)	C05961	-	-	map00590;map01100	Arachidonic acid metabolism;Metabolic pathways	Metabolism;Metabolism	Lipid metabolism;Global and overview maps	HMDB0002886	Lipids and lipid-like molecules	Fatty Acyls	Eicosanoids	58962-34-8	369.2281585	7.314116667	M-H	C20H34O6	69.7	0	metab_6873	neg_1936	neg	52.6	2.881	0.04561	4.649	0.7791
Indole-3-acetyl-glutamine	-	5.402E-7	1.321E-6	1.411	1.4285	0.0849	-3.5576	yes	down	B(ii)	-	-	-	-	-	-	-	HMDB0304380	Organic acids and derivatives	Carboxylic acids and derivatives	Amino acids, peptides, and analogues	-	347.1093374	1.623316667	M+FA-H	C15H16N3O4-	0	53	metab_5018	neg_81	neg	45.9	0.1955	0.01626	2.302	1.326
N-Oleoyl Glutamine	N -ÓÍõ£¹È°±õ£°·	8.404E-9	2.837E-8	1.4128	1.4275	0.3379	-1.5655	yes	down	B(ii)	-	-	-	-	-	-	-	HMDB0241958	Organic acids and derivatives	Carboxylic acids and derivatives	Amino acids, peptides, and analogues	-	409.3064007	11.84955	M-H	C23H42N2O4	0	73.4	metab_6044	neg_1107	neg	52.9	0.968	0.04063	2.865	0.9839
Met-Arg-Ile	-	3.188E-8	9.724E-8	1.4338	1.4274	0.4084	-1.2919	yes	down	B(i)	-	-	-	-	-	-	-	-	-	-	-	-	463.2339134	10.0938	M+FA-H	C17H34N6O4S	40.1	0	metab_6605	neg_1668	neg	43.5	1.358	0.04361	3.325	1.081
8,9-epoxy-3,10-diisobutyryloxythymol	8£¬9 -»·Ñõ- 3£¬10 -¶þÒì¶¡õ£Ñõ»ù°ÙÀïÏã·Ó	2.922E-14	2.532E-13	1.434	1.4265	0.6441	-0.6346	yes	down	B(i)	-	-	-	-	-	-	-	-	-	-	-	-	321.1666534	4.642983333	M+H	C18H24O5	35.3	0	metab_306	pos_307	pos	42.8	2.961	0.06604	4.597	0.5388
1-Hydroxy-2,12,15-heneicosatrien-4-one	1 -ôÇ»ù- 2£¬12£¬15 -¶þÊ®Ì¼ÈýÏ©- 4 -Íª	7.339E-11	3.546E-10	1.4215	1.4263	0.5877	-0.7669	yes	down	B(ii)	-	-	-	-	-	-	-	HMDB0036741	Lipids and lipid-like molecules	Fatty Acyls	Fatty alcohols	-	285.2584846	12.5635	M+H-2H2O	C21H36O2	0	43.7	metab_1107	pos_1108	pos	47.1	2.52	0.06591	4.288	0.7599
8a-hydroxy-3,3,6,6,8,8-hexamethyl-1,2-benzodioxine-5,7-dione	-	6.546E-12	3.781E-11	1.4182	1.4262	1.4833	0.5688	yes	up	B(i)	-	-	-	-	-	-	-	-	-	-	-	-	269.1391549	7.640933333	M+H	C14H20O5	42	0	metab_2748	pos_2749	pos	45.3	5.159	0.367	3.478	0.6164
2-Linoleoylglycerol	2 -ÑÇÓÍËá¸ÊÓÍõ¥	4.46E-12	2.661E-11	1.4341	1.4253	0.6339	-0.6577	yes	down	B(i)	-	-	-	-	-	-	-	HMDB0011538	Lipids and lipid-like molecules	Fatty Acyls	Lineolic acids and derivatives	-	355.2850081	13.71555	M+H	C21H38O4	72.6	0	metab_1250	pos_1251	pos	52.4	2.931	0.06603	4.624	0.6583
Patulin	°ôÇúÃ¹ËØ	5.234E-13	3.612E-12	1.4385	1.4249	1.5905	0.6695	yes	up	B(i)	C16748	-	-	-	-	-	-	HMDB0034299	Organoheterocyclic compounds	Pyrans	Not Available	149-29-1	213.039773	3.993833333	M+Hac-H	C7H6O4	42.2	0	metab_7374	neg_2437	neg	45.7	4.471	0.3868	2.811	0.5433
Pro-Gly	-	2.323E-14	2.06E-13	1.4252	1.4248	1.3905	0.4756	yes	up	B(i)	-	-	-	-	-	-	-	HMDB0011178	Organic acids and derivatives	Carboxylic acids and derivatives	Amino acids, peptides, and analogues	2578-57-6	173.0926995	1.480116667	M+H	C7H12N2O3	55.4	0	metab_69	pos_70	pos	49.4	5.744	0.1192	4.131	0.5228
Bergenin	ÑÒ°×²ËÄÚõ¥	6.649E-6	1.327E-5	1.3994	1.4248	2.0614	1.0436	yes	up	B(ii)	C09919	-	-	-	-	-	-	HMDB0249087	Benzenoids	Benzene and substituted derivatives	Benzoic acids and derivatives	477-90-7	373.0776714	5.490366667	M+FA-H	C14H16O9	0	74.3	metab_7142	neg_2205	neg	54	4.298	0.57	2.085	1.553
Asn-Thr-Leu	-	1.766E-12	1.121E-11	1.4608	1.4245	0.5041	-0.9882	yes	down	B(i)	-	-	-	-	-	-	-	-	-	-	-	-	345.177637	4.393733333	M-H	C14H26N4O6	59.8	0	metab_7310	neg_2373	neg	49.9	1.716	0.04477	3.404	0.6366
Frenolicin B	-	8.498E-10	3.419E-9	1.4014	1.4242	1.653	0.7251	yes	up	B(ii)	-	-	-	-	-	-	-	HMDB0034109	Phenylpropanoids and polyketides	Isochromanequinones	Benzoisochromanequinones	68930-68-7	327.0874877	6.8081	M-H	C18H16O6	0	41.2	metab_6945	neg_2008	neg	44.4	4.516	0.4177	2.732	0.795
Ganoderenic acid D	ÁéÖ¥-22-Ï©ËáD	5.712E-14	4.684E-13	1.4388	1.4241	0.6563	-0.6076	yes	down	B(ii)	-	-	-	-	-	-	-	HMDB0036059	Lipids and lipid-like molecules	Prenol lipids	Triterpenoids	100665-43-8	477.2613961	9.3727	M+H-2H2O	C30H40O7	0	52.2	metab_827	pos_828	pos	46.9	3.124	0.06606	4.76	0.5503
Asp-Val-Leu	-	3.952E-14	3.348E-13	1.4556	1.424	0.6708	-0.5761	yes	down	B(i)	-	-	-	-	-	-	-	-	-	-	-	-	346.1984061	6.129016667	M+H	C15H27N3O6	59.4	0	metab_508	pos_509	pos	50	3.329	0.06608	4.963	0.5432
4-Decan-4-Ylbenzenesulfonic Acid	4 -¹ï»ù- 4 -¼×»ù±½»ÇËá	2.141E-26	6.529E-24	1.4338	1.4237	1.3105	0.3901	yes	up	B(i)	-	-	-	-	-	-	-	-	-	-	-	-	297.152322	11.74198333	M-H	C16H26O3S	57.7	0	metab_6033	neg_1096	neg	49.3	6.166	0.06816	4.705	0.2184
Glu-Tyr	-	1.264E-15	1.53E-14	1.4487	1.4235	0.6354	-0.6543	yes	down	B(i)	-	-	-	-	-	-	-	HMDB0028831	Organic acids and derivatives	Carboxylic acids and derivatives	Amino acids, peptides, and analogues	3422-39-7	311.1248781	4.433166667	M+H	C14H18N2O6	82.9	0	metab_2374	pos_2375	pos	54.3	2.769	0.066	4.358	0.4746
Scopolamine	¶«Ý¹ÝÐ¼î	1.101E-9	4.36E-9	1.4227	1.4212	0.6977	-0.5193	yes	down	B(ii)	C01851	-	-	map01100;map00960;map01064;map01110	Metabolic pathways;Tropane, piperidine and pyridine alkaloid biosynthesis;Biosynthesis of alkaloids derived from ornithine, lysine and nicotinic acid;Biosynthesis of secondary metabolites	Metabolism;Metabolism;Metabolism;Metabolism	Global and overview maps;Biosynthesis of other secondary metabolites;Chemical structure transformation maps;Global and overview maps	HMDB0003573	Organic acids and derivatives	Hydroxy acids and derivatives	Beta hydroxy acids and derivatives	51-34-3	321.1818432	8.705333333	M+NH4	C17H21NO4	0	47.5	metab_771	pos_772	pos	48.1	4.161	0.06611	5.964	0.8595
Ruscogenin	Â³Ë¹¿ÉÔíß°Ôª	3.065E-8	9.4E-8	1.4359	1.4212	0.5953	-0.7484	yes	down	B(ii)	C08909	-	-	-	-	-	-	HMDB0257364	Lipids and lipid-like molecules	Prenol lipids	Triterpenoids	472-11-7	413.3061082	12.05325	M+H-H2O	C27H42O4	0	42.3	metab_1057	pos_1058	pos	46	2.862	1.365	4.808	0.5528
P-cyano benzoyl proline	-	1.952E-5	3.579E-5	1.4273	1.4185	0.0099	-6.6563	yes	down	B(i)	-	-	-	-	-	-	-	-	-	-	-	-	227.0823923	6.4409	M+H-H2O	C13H12N2O3	46.1	0	metab_2122	pos_2123	pos	47.5	0.02309	0.003454	2.329	1.781
Cis-Coutaric acid	-	5.054E-7	1.247E-6	1.4379	1.4177	0.206	-2.279	yes	down	B(ii)	-	-	-	-	-	-	-	HMDB0034620	Phenylpropanoids and polyketides	Cinnamic acids and derivatives	Hydroxycinnamic acids and derivatives	67920-37-0	261.0402836	7.640933333	M+H-2H2O	C13H12O8	0	59.7	metab_1991	pos_1992	pos	50.9	0.5361	0.04695	2.602	1.296
Prenyl glucoside	ÒìÎìÏ©»ùÆÏÌÑÌÇÜÕ	3.115E-13	2.249E-12	1.4184	1.4171	1.4666	0.5525	yes	up	B(ii)	C09808	-	-	-	-	-	-	HMDB0031876	Lipids and lipid-like molecules	Fatty Acyls	Fatty acyl glycosides	117861-55-9	269.1030122	4.685466667	M+Na-2H	C11H20O6	0	54.5	metab_9675	neg_4738	neg	48	5.139	0.3585	3.504	0.5308
Chenodeoxycholyltryptophan	¶ìÈ¥Ñõµ¨õ£É«°±Ëá	6.573E-7	1.576E-6	1.4215	1.4171	0.4697	-1.0901	yes	down	B(i)	-	-	-	-	-	-	-	HMDB0242395	Lipids and lipid-like molecules	Steroids and steroid derivatives	Bile acids, alcohols and derivatives	-	579.3811792	12.69281667	M+H	C35H50N2O5	84.7	0	metab_1115	pos_1116	pos	55	1.816	0.06511	3.866	1.303
Thj	-	7.071E-9	2.423E-8	1.4056	1.4165	1.5169	0.6011	yes	up	B(i)	-	-	-	-	-	-	-	-	-	-	-	-	359.1837791	11.6225	M+H	C22H22N4O	49.7	0	metab_1617	pos_1618	pos	43.6	5.4	0.4974	3.56	0.887
His-Thr-Ala	-	1.426E-8	4.612E-8	1.4211	1.4162	0.5196	-0.9446	yes	down	B(i)	-	-	-	-	-	-	-	-	-	-	-	-	328.1619355	8.4996	M+H	C13H21N5O5	42.1	0	metab_750	pos_751	pos	46.1	2.058	0.06554	3.961	1.009
2,3-dihydroxy-3-methylvalerate	2£¬3 -¶þôÇ»ù- 3 -¼×»ùÎìËá	2.074E-8	6.548E-8	1.4315	1.4158	1.7423	0.801	yes	up	B(ii)	C04104	-	-	-	-	-	-	HMDB0304038	Lipids and lipid-like molecules	Fatty Acyls	Fatty acids and conjugates	-	207.0879598	4.737833333	M+Hac-H	C6H12O4	0	68.5	metab_5994	neg_1057	neg	52.1	4.497	0.6324	2.581	0.9427
N-Palmitoyl Cysteine	N -×Øéµõ£°ëë×°±Ëá	2.328E-12	1.453E-11	1.4118	1.4157	0.6403	-0.6431	yes	down	B(ii)	-	-	-	-	-	-	-	HMDB0241923	Lipids and lipid-like molecules	Fatty Acyls	Fatty acids and conjugates	-	299.1499295	4.713483333	M+FA-H	C14H22O4	0	63.1	metab_5266	neg_329	neg	52.1	2.973	0.04562	4.643	0.6356
Homoanserine	¸ßÎÚ¼×ËØ	1.986E-9	7.529E-9	1.4092	1.4154	0.3594	-1.4763	yes	down	B(ii)	-	-	-	-	-	-	-	HMDB0005767	Organic acids and derivatives	Peptidomimetics	Hybrid peptides	20314-38-9	253.1302839	4.451983333	M-H	C11H18N4O3	0	42.2	metab_5219	neg_282	neg	46.7	1.02	0.0412	2.838	0.888
Pregnanetriol	ÔÐÍéÈý´¼	1.854E-14	1.683E-13	1.4178	1.4149	0.6583	-0.6032	yes	down	B(ii)	-	-	-	-	-	-	-	HMDB0006070	Lipids and lipid-like molecules	Steroids and steroid derivatives	Pregnane steroids	27178-64-9	354.3011958	13.66755	M+NH4	C21H36O3	0	61.1	metab_1352	pos_1353	pos	49	3.09	0.06606	4.694	0.5206
Gln-Phe	-	4.526E-16	6.293E-15	1.446	1.4143	0.6311	-0.6642	yes	down	B(i)	-	-	-	-	-	-	-	HMDB0028804	Organic acids and derivatives	Carboxylic acids and derivatives	Amino acids, peptides, and analogues	92327-75-8	294.1459043	5.248883333	M+H	C14H19N3O4	81.6	0	metab_2290	pos_2291	pos	53.5	2.67	0.06597	4.231	0.4518
3,9-Dimethyl-8-(3-methylbut-2-enyl)dibenzouran-1,7-diol	-	0.0001048	0.0001691	1.4407	1.4129	0.0166	-5.9102	yes	down	B(i)	-	-	-	-	-	-	-	-	-	-	-	-	314.1759013	11.6225	M+NH4	C19H20O3	43.4	0	metab_1618	pos_1619	pos	46.8	0.04267	0.006239	2.566	2.19
Zinnimidine	-	3.396E-12	2.071E-11	1.4097	1.4119	0.6924	-0.5304	yes	down	B(i)	C10626	-	-	-	-	-	-	-	-	-	-	148717-77-5	303.1709882	11.09011667	M+ACN+H	C15H19NO3	43.1	0	metab_957	pos_958	pos	47	3.752	0.0661	5.419	0.6418
Glycinoeclepin A	-	7.668E-8	2.183E-7	1.405	1.4114	2.3084	1.2069	yes	up	B(ii)	C08765	-	-	-	-	-	-	HMDB0037037	Lipids and lipid-like molecules	Fatty Acyls	Fatty acids and conjugates	83216-10-8	491.2285311	7.361083333	M+FA-H	C25H34O7	0	57.2	metab_5635	neg_698	neg	49.6	3.428	1.263	1.485	0.7228
2'-Deoxy-2'-methylenecytidine	2 ' -ÍÑÑõ- 2 ' -ÑÇ¼×»ù°ûÜÕ	7.221E-7	1.718E-6	1.4207	1.4104	0.3627	-1.4631	yes	down	B(ii)	-	-	-	-	-	-	-	HMDB0245533	Organoheterocyclic compounds	Diazines	Pyrimidines and pyrimidine derivatives	-	220.0722148	5.534333333	M-H2O-H	C10H13N3O4	0	67.2	metab_7134	neg_2197	neg	52.4	1.181	0.04258	3.256	1.325
Thr-Asp-Phe	-	1.269E-13	9.773E-13	1.4426	1.41	0.5977	-0.7426	yes	down	B(i)	-	-	-	-	-	-	-	-	-	-	-	-	382.1620907	5.581766667	M+H	C17H23N3O7	49	0	metab_445	pos_446	pos	46.1	2.399	0.06585	4.014	0.5574
Cordycepin	Ó¼³æ²Ý¾úËØ	4.443E-18	1.543E-16	1.4253	1.4099	0.6528	-0.6152	yes	down	B(ii)	C08431	-	-	-	-	-	-	HMDB0250451	Nucleosides, nucleotides, and analogues	Purine nucleosides	Purine 3''-deoxyribonucleosides	73-03-0	256.0831368	3.956183333	M+Na-H2O	C10H13N5O3	0	52.8	metab_207	pos_208	pos	46.3	2.849	0.06602	4.364	0.3827
Metabolite M6	´úÐ»ÎïM6	5.046E-7	1.246E-6	1.4004	1.4098	0.4785	-1.0633	yes	down	B(ii)	-	-	-	-	-	-	-	HMDB0061034	Benzenoids	Indanes	Not Available	-	545.3135421	11.36965	M+Na	C30H42N4O4	0	55.3	metab_1645	pos_1646	pos	48.1	1.873	0.06523	3.914	1.279
5-[5-(2,5-difluorophenyl)-1,2,4-oxadiazol-3-yl]-2-methyl-1,3-benzoxazole	5-[5-£¨2,5-¶þ·ú±½»ù£©-1,2,4-¶ñ¶þßò-3-»ù]-2-¼×»ù-1,3-±½²¢¶ñßò	8.19E-6	1.605E-5	1.406	1.4091	0.2754	-1.8606	yes	down	B(i)	-	-	-	-	-	-	-	-	-	-	-	-	314.0756959	1.571616667	M+H	C16H9F2N3O2	36.7	0	metab_2565	pos_2566	pos	42.5	0.8294	0.05636	3.012	1.597
Sqdg(18:3/16:0)	-	4.818E-10	2.032E-9	1.4233	1.4082	0.6979	-0.5189	yes	down	B(i)	-	-	-	-	-	-	-	-	-	-	-	-	815.4987071	13.8834	M-H	C43H76O12S	95.5	0	metab_6262	neg_1325	neg	58.4	4.098	0.04567	5.872	0.8191
Glycerophospho-n-oleoyl ethanolamine	-	7.217E-13	4.87E-12	1.4285	1.4077	0.6808	-0.5546	yes	down	B(i)	-	-	-	-	-	-	-	-	-	-	-	-	462.2992754	13.16066667	M+H-H2O	C23H46NO7P	56.1	0	metab_1438	pos_1439	pos	48.9	3.494	0.06609	5.132	0.5984
Leu-Val-Asn	-	6.357E-10	2.62E-9	1.4271	1.406	0.5566	-0.8453	yes	down	B(i)	-	-	-	-	-	-	-	-	-	-	-	-	345.2143849	4.195366667	M+H	C15H28N4O5	36.5	0	metab_2406	pos_2407	pos	44.2	2.198	0.06569	3.949	0.8168
Cndac	-	6.832E-11	3.332E-10	1.4101	1.4058	1.5052	0.5899	yes	up	B(ii)	-	-	-	-	-	-	-	HMDB0250381	Nucleosides, nucleotides, and analogues	Pyrimidine nucleosides	Pyrimidine 2''-deoxyribonucleosides	-	253.0925942	1.7073	M+H	C10H12N4O4	0	49	metab_2534	pos_2535	pos	48.1	5.074	0.2588	3.371	0.7101
Deoxycorticosterone	ÍÑÑõÆ¤ÖÊÍª	4.272E-12	2.558E-11	1.4053	1.4056	0.4912	-1.0256	yes	down	B(ii)	C03205	Steroids;Hormones and transmitters	21-Carbon atoms;Steroid hormones	map01100;map00140;map04925	Metabolic pathways;Steroid hormone biosynthesis;Aldosterone synthesis and secretion	Metabolism;Metabolism;Organismal Systems	Global and overview maps;Lipid metabolism;Endocrine system	HMDB0000016	Lipids and lipid-like molecules	Steroids and steroid derivatives	Hydroxysteroids	64-85-7	375.2178342	11.25968333	M+FA-H	C21H30O3	0	76.1	metab_5985	neg_1048	neg	54.4	1.592	0.04447	3.241	0.6409
Asn-Ile-Leu	-	4.822E-31	4.412E-28	1.4126	1.4053	1.2821	0.3586	yes	up	B(i)	-	-	-	-	-	-	-	-	-	-	-	-	339.2002763	10.37575	M-H2O-H	C16H30N4O5	89.2	0	metab_9116	neg_4179	neg	55.2	6.362	0.09972	4.962	0.1492
Lariciresinol	ÂäÒ¶ËÉÊ÷Ö¬´¼	1.275E-17	3.494E-16	1.4108	1.4045	1.6373	0.7113	yes	up	B(ii)	C10646	-	-	map01100;map01110;map00999	Metabolic pathways;Biosynthesis of secondary metabolites;Biosynthesis of various plant secondary metabolites	Metabolism;Metabolism;Metabolism	Global and overview maps;Global and overview maps;Biosynthesis of other secondary metabolites	HMDB0253982	Lignans, neolignans and related compounds	Furanoid lignans	Tetrahydrofuran lignans	27003-73-2	359.1497581	12.77018333	M-H	C20H24O6	0	73.1	metab_6396	neg_1459	neg	53.7	3.869	0.5418	2.363	0.155
2-(4-Amino-1-isopropyl-1H-pyrazolo[3,4-d]pyrimidin-3-yl)-1H-indol-5-ol	2-£¨4-°±»ù-1-Òì±û»ù-1H-ßÁßò²¢[3,4-d]à×à¤-3-»ù£©-1H-ßÅßá-5-´¼	2.864E-7	7.394E-7	1.4034	1.4034	0.3745	-1.4171	yes	down	B(ii)	-	-	-	-	-	-	-	HMDB0256714	Organoheterocyclic compounds	Indoles and derivatives	Hydroxyindoles	-	307.1296182	8.2363	M-H	C16H16N6O	0	45.7	metab_5747	neg_810	neg	45	1.199	0.04271	3.202	1.221
Demethylvestitol	È¥¼×Î¬Ë¾Ëû´¼	1.216E-6	2.778E-6	1.425	1.4029	0.2231	-2.1642	yes	down	B(i)	-	-	-	-	-	-	-	HMDB0033986;LMPK12080027	Phenylpropanoids and polyketides	Isoflavonoids	Isoflavans	65332-45-8	257.0815808	9.2018	M-H	C15H14O4	39.3	0	metab_5843	neg_906	neg	46.7	0.5959	0.03384	2.671	1.362
Ulimorelin	TZP-101£¨Éú³¤ËØÊÍ·ÅëÄÊÜÌå(GRLN)¼¤¶¯¼Á£©	4.611E-8	1.36E-7	1.4198	1.4029	1.6488	0.7214	yes	up	B(ii)	-	-	-	-	-	-	-	HMDB0259396	Organic acids and derivatives	Carboxylic acids and derivatives	Amino acids, peptides, and analogues	-	583.2948853	7.40835	M+FA-H	C30H39FN4O4	0	70.1	metab_6860	neg_1923	neg	52	4.826	0.2548	2.927	1.048
Oridonin	¶¬ÁèËØ¼×	2.006E-10	9.032E-10	1.4012	1.4027	0.5588	-0.8396	yes	down	B(i)	-	-	-	-	-	-	-	HMDB0242516	Lipids and lipid-like molecules	Prenol lipids	Diterpenoids	-	363.1817739	7.0134	M-H	C20H28O6	35.5	0	metab_5599	neg_662	neg	45.1	2.171	0.04536	3.885	0.7653
Val-Ile-Ala	-	1.759E-14	1.607E-13	1.4348	1.4026	0.6735	-0.5702	yes	down	B(i)	-	-	-	-	-	-	-	-	-	-	-	-	302.2084185	4.993183333	M+H	C14H27N3O4	61.6	0	metab_2315	pos_2316	pos	50.4	3.243	0.06607	4.815	0.5092
Tricarballylic acid	-	2.192E-12	1.375E-11	1.4137	1.4015	1.3148	0.3949	yes	up	B(i)	C19806	-	-	-	-	-	-	HMDB0031193	Organic acids and derivatives	Carboxylic acids and derivatives	Tricarboxylic acids and derivatives	99-14-9	175.0236665	1.19095	M-H	C6H8O6	72.3	0	metab_10077	neg_5140	neg	52.8	6.845	0.3993	5.206	0.5633
Vulgarin	-	1.054E-8	3.471E-8	1.3904	1.4007	0.5591	-0.8388	yes	down	B(ii)	C09600	-	-	-	-	-	-	HMDB0036130	Lipids and lipid-like molecules	Prenol lipids	Terpene lactones	3162-56-9	285.113144	7.824216667	M+Na-2H	C15H20O4	0	78.6	metab_6813	neg_1876	neg	53.2	2.331	0.04546	4.169	0.9624
5-methoxysalicylic acid sulfate	5 -¼×Ñõ»ùË®ÑîËáÁòËáÑÎ	1.615E-10	7.432E-10	1.3985	1.4004	1.6868	0.7543	yes	up	B(i)	-	-	-	-	-	-	-	-	-	-	-	-	246.9914901	6.5348	M-H	C8H8O7S	91.9	0	metab_7561	neg_2624	neg	56.8	4.19	0.3757	2.484	0.7127
Pteridic acid f	-	4.49E-10	1.9E-9	1.3929	1.3996	0.5893	-0.7629	yes	down	B(i)	-	-	-	-	-	-	-	-	-	-	-	-	383.2442487	7.461166667	M+H	C21H34O6	41.3	0	metab_2006	pos_2007	pos	36.7	2.494	0.0659	4.232	0.7995
Gly-Glu	-	5.158E-18	1.761E-16	1.3935	1.3995	1.3748	0.4592	yes	up	B(i)	-	-	-	-	-	-	-	HMDB0028840	Organic acids and derivatives	Carboxylic acids and derivatives	Amino acids, peptides, and analogues	-	203.066566	1.322483333	M-H	C7H12N2O5	59.1	0	metab_7532	neg_2595	neg	49.7	5.473	0.2026	3.981	0.3563
N-Acetyl-L-phenylalanine	N -ÒÒõ£- L -±½±û°±Ëá	1.061E-14	1.011E-13	1.3923	1.3993	1.3549	0.4382	yes	up	B(i)	C03519	-	-	map01100;map00360	Metabolic pathways;Phenylalanine metabolism	Metabolism;Metabolism	Global and overview maps;Amino acid metabolism	HMDB0000512	Organic acids and derivatives	Carboxylic acids and derivatives	Amino acids, peptides, and analogues	2018-61-3	206.0815716	5.35355	M-H	C11H13NO3	83	0	metab_9341	neg_4404	neg	55.4	5.952	0.2716	4.393	0.4649
Hydroxykynurenine	ôÇ»ùÈ®Äò°±Ëá	2.54E-11	1.325E-10	1.3862	1.3979	1.5037	0.5885	yes	up	B(i)	C02794	-	-	-	-	-	-	HMDB0000732	Organic oxygen compounds	Organooxygen compounds	Carbonyl compounds	484-78-6	225.0877792	5.768916667	M+H	C10H12N2O4	60.2	0	metab_2226	pos_2227	pos	48.8	4.881	0.3282	3.246	0.6403
Asn-Ile-Val	-	4.287E-14	3.592E-13	1.4269	1.3974	0.6858	-0.5441	yes	down	B(i)	-	-	-	-	-	-	-	-	-	-	-	-	345.2144259	5.865833333	M+H	C15H28N4O5	55.5	0	metab_2210	pos_2211	pos	48.6	3.423	0.06609	4.991	0.5226
Donepezil metabolite M4	¶àÄÎßßÆë´úÐ»ÎïM4	8.292E-7	1.953E-6	1.3871	1.3971	0.0067	-7.2178	yes	down	B(ii)	-	-	-	-	-	-	-	HMDB0013960	Benzenoids	Indanes	Indanones	56-36-0	334.168722	5.748533333	M+FA-H	C17H23NO3	0	55.6	metab_7099	neg_2162	neg	46.7	0.01361	0.001372	2.026	1.295
3-hydroxy-5-(hydroxymethyl)-2-methylisonicotinaldehyde oxime	3-ôÇ»ù-5-£¨ôÇ¼×»ù£©-2-¼×»ùÒìÑÌÈ©ë¿	3.378E-16	4.922E-15	1.4036	1.3967	0.5999	-0.7371	yes	down	B(i)	-	-	-	-	-	-	-	-	-	-	-	-	183.0772417	1.68505	M+H	C8H10N2O3	66.9	0	metab_2545	pos_2546	pos	51	2.275	0.06576	3.792	0.435
Ser-Ile-Tyr	-	2.268E-11	1.193E-10	1.4149	1.3963	0.5974	-0.7433	yes	down	B(i)	-	-	-	-	-	-	-	-	-	-	-	-	382.1982062	5.865833333	M+H	C18H27N3O6	60	0	metab_2209	pos_2210	pos	49.4	2.451	0.06588	4.103	0.6797
1-(1z-octadecenyl)-sn-glycero-3-phosphocholine	1-£¨1zÊ®°ËÍé»ù£©-sn-¸ÊÓÍ-3-Á×Ëáµ¨¼î	1.955E-14	1.764E-13	1.408	1.3957	0.7607	-0.3946	yes	down	B(i)	-	-	-	-	-	-	-	LMGP01070009	-	-	-	-	507.3699321	13.08188333	M+	C26H54NO6P	62.8	0	metab_1449	pos_1450	pos	47.9	4.966	0.06611	6.528	0.5075
Methyl vanillate glucoside	-	3.077E-7	7.865E-7	1.3951	1.3946	0.0933	-3.4225	yes	down	B(i)	-	-	-	-	-	-	-	-	-	-	-	-	343.1038692	3.9645	M-H	C15H20O9	57.7	0	metab_5139	neg_202	neg	49.5	0.2036	0.01679	2.183	1.211
(3Z)-phytochromobilin	£¨3Z£©-Ö²ÎïÉ«ËØ	4.101E-11	2.08E-10	1.415	1.3943	0.7033	-0.5078	yes	down	B(ii)	C05913	-	-	map01110;map00860	Biosynthesis of secondary metabolites;Porphyrin metabolism	Metabolism;Metabolism	Global and overview maps;Metabolism of cofactors and vitamins	HMDB0303975	Organoheterocyclic compounds	Tetrapyrroles and derivatives	Bilirubins	-	583.2569018	11.2156	M+H	C33H34N4O6-2	0	69.9	metab_247	pos_248	pos	52.3	3.982	0.8873	5.662	0.385
4-methyl-7-diethylaminocoumarin	4 -¼×»ù- 7 -¶þÒÒ°±»ùÏã¶¹ËØ	1.266E-17	3.49E-16	1.4075	1.3932	0.6834	-0.5492	yes	down	B(i)	-	-	-	-	-	-	-	-	-	-	-	-	232.133924	10.99	M+H	C14H17NO2	61.2	0	metab_948	pos_949	pos	50.3	3.197	0.06607	4.678	0.3856
Ile-Tyr-Phe	-	7.819E-7	1.851E-6	1.3821	1.393	0.4714	-1.0851	yes	down	B(i)	-	-	-	-	-	-	-	-	-	-	-	-	442.2351938	7.693833333	M+H	C24H31N3O5	66.3	0	metab_1982	pos_1983	pos	50.5	1.769	0.06499	3.753	1.272
3-isolongifolol	-	9.447E-18	2.856E-16	1.402	1.3929	0.6809	-0.5544	yes	down	B(i)	-	-	-	-	-	-	-	-	-	-	-	-	205.1957395	13.92243333	M+H-H2O	C15H26O	74.2	0	metab_1626	pos_1627	pos	52	3.167	0.5206	4.651	0.1647
Allopurinol riboside	ÒìºúÂ«°ÍºËÜÕ	5.962E-7	1.439E-6	1.4101	1.3929	0.0354	-4.8218	yes	down	B(ii)	-	-	-	-	-	-	-	HMDB0000481	Nucleosides, nucleotides, and analogues	Pyrazolo[3,4-d]pyrimidine glycosides	Not Available	16220-07-8	249.0624841	4.7299	M-H2O-H	C10H12N4O5	0	55.8	metab_5269	neg_332	neg	48.8	0.07365	0.006958	2.083	1.271
N-palmitoyl glycine	-	9.435E-11	4.492E-10	1.3966	1.3924	1.56	0.6415	yes	up	B(i)	-	-	-	-	-	-	-	HMDB0013034;LMFA08020079	Organic acids and derivatives	Carboxylic acids and derivatives	Amino acids, peptides, and analogues	158305-64-7	348.2312536	12.87606667	M+Cl	C18H35NO3	67	0	metab_9541	neg_4604	neg	49.9	4.722	0.4435	3.027	0.6739
(S)-Succinyldihydrolipoamide	£¨S£© -çúçêõ£¶þÇâÖ¬õ£°·	9.924E-8	2.769E-7	1.4189	1.3919	1.6093	0.6865	yes	up	B(ii)	C01169	-	-	-	-	-	-	HMDB0001177	Lipids and lipid-like molecules	Fatty Acyls	Fatty acids and conjugates	-	352.0885852	4.464466667	M+FA-H	C12H21NO4S2	0	62.9	metab_5223	neg_286	neg	45.7	5.034	0.5241	3.128	1.047
24,24-Difluoro-1alpha,25-dihydroxyvitamin D3	24£¬24 ~¶þ·úÈ¡´úÑÜÉúÎï¹Ç»¯Èý´¼	3.348E-6	7.072E-6	1.3736	1.3918	0	-15.2419	yes	down	B(ii)	-	-	-	-	-	-	-	HMDB0242645	Lipids and lipid-like molecules	Steroids and steroid derivatives	Vitamin D and derivatives	-	497.3126177	6.81825	M+FA-H	C27H42F2O3	0	84.7	metab_6940	neg_2003	neg	53.8	5.373E-5	5.496E-6	2.082	1.446
Glu-Gln-Ile	-	4.755E-8	1.402E-7	1.4091	1.3913	0.2667	-1.9068	yes	down	B(i)	-	-	-	-	-	-	-	-	-	-	-	-	387.1885754	3.703416667	M-H	C16H28N4O7	55.9	0	metab_7417	neg_2480	neg	49.7	0.6803	0.03592	2.551	1.047
Denudatine	-	1.027E-5	1.982E-5	1.3695	1.3905	1.6532	0.7252	yes	up	B(i)	C08680	-	-	-	-	-	-	-	-	-	-	26166-37-0	344.2587775	13.56398333	M+H	C22H33NO2	56.4	0	metab_1232	pos_1233	pos	49.1	5.558	0.2466	3.362	1.621
Na-Hexanoyl-Nb-inosityltryptophan	Na-¼ºõ£»ù-Nb-¼¡´¼É«°±Ëá	2.018E-6	4.446E-6	1.3865	1.3904	0.4742	-1.0765	yes	down	B(ii)	-	-	-	-	-	-	-	HMDB0039501	Organic acids and derivatives	Carboxylic acids and derivatives	Amino acids, peptides, and analogues	124772-47-0	465.2250024	9.168433333	M+H	C23H32N2O8	0	40.5	metab_1820	pos_1821	pos	46.5	1.8	0.06507	3.796	1.346
Menthofuran	-	6.723E-20	4.272E-18	1.3829	1.3903	1.3858	0.4707	yes	up	B(i)	C18025	-	-	map01110;map00902	Biosynthesis of secondary metabolites;Monoterpenoid biosynthesis	Metabolism;Metabolism	Global and overview maps;Metabolism of terpenoids and polyketides	HMDB0036089;LMPR0102090020	Lipids and lipid-like molecules	Prenol lipids	Monoterpenoids	494-90-6	133.1017879	6.542066667	M+H-H2O	C10H14O	49.6	0	metab_2678	pos_2679	pos	47.7	5.176	0.1541	3.735	0.3093
2-Methyl-5-(8,11-pentadecadienyl)-1,3-benzenediol	2-¼×»ù-5-£¨8,11-Ê®ÎåÌ¼¶þÏ©»ù£©-1,3-±½¶þ´¼	1.113E-8	3.648E-8	1.3924	1.3898	0.5515	-0.8585	yes	down	B(ii)	-	-	-	-	-	-	-	HMDB0038909	Benzenoids	Phenols	Benzenediols	50423-14-8	313.2542068	13.13398333	M+H-H2O	C22H34O2	0	54.1	metab_1156	pos_1157	pos	46.7	2.227	0.06572	4.038	0.9496
(+/-)13-Azaprostanoic acid	£¨+/-£©13-µªÔÓÇ°ÁÐÏÙËá	4.626E-11	2.329E-10	1.3943	1.3896	0.6339	-0.6577	yes	down	B(i)	-	-	-	-	-	-	-	-	-	-	-	-	312.2904822	11.69228333	M+H	C19H37NO2	43.8	0	metab_1017	pos_1018	pos	47.1	2.895	0.06603	4.567	0.7065
(6Z,9Z)-Octadeca-6,9-dienoylcarnitine	£¨6Z£¬9Z£©-Ê®°ËÍé»ù-6,9-¶þÏ©õ£»ùÈâ¼î	1.439E-6	3.252E-6	1.3854	1.3895	0.4657	-1.1027	yes	down	B(ii)	-	-	-	-	-	-	-	HMDB0241540	Lipids and lipid-like molecules	Fatty Acyls	Fatty acid esters	-	444.3118794	12.95413333	M+Na-2H	C25H45NO4	0	47.4	metab_6378	neg_1441	neg	46.7	1.756	0.04485	3.771	1.335
Traumatic acid	ÓúÉËËá	5.927E-16	7.928E-15	1.397	1.3894	1.3486	0.4314	yes	up	B(i)	C16308	-	-	map00592;map01110	alpha-Linolenic acid metabolism;Biosynthesis of secondary metabolites	Metabolism;Metabolism	Lipid metabolism;Global and overview maps	HMDB0000933;LMFA01170002	Lipids and lipid-like molecules	Fatty Acyls	Fatty acids and conjugates	6402-36-4	227.128325	8.47825	M-H	C12H20O4	82.9	0	metab_10059	neg_5122	neg	55.5	5.842	0.3766	4.332	0.3641
Cochlioquinone a	-	3.99E-12	2.405E-11	1.3912	1.3891	0.6914	-0.5323	yes	down	B(i)	-	-	-	-	-	-	-	-	-	-	-	-	533.3109354	11.64533333	M+H	C30H44O8	66.2	0	metab_1013	pos_1014	pos	50.8	3.637	0.0661	5.26	0.6281
1,3,5-Triazin-2(1H)-one, 4-amino-1-(2-deoxy-beta-D-erythro-pentofuranosyl)-	1,3,5-Èýàº-2£¨1H£©-Íª£¬4-°±»ù-1-£¨2-ÍÑÑõ-¦Â-D-ºì-ÎìÌÇ»ù£©-	6.743E-10	2.762E-9	1.3873	1.3887	1.4411	0.5272	yes	up	B(ii)	-	-	-	-	-	-	-	HMDB0255781	Organoheterocyclic compounds	Triazines	1,3,5-triazines	-	292.1035424	2.331833333	M+ACN+Na	C8H12N4O4	0	55.4	metab_691	pos_692	pos	48	5.619	0.2772	3.899	0.7833
Gibberellin A29-catabolite	-	1.089E-6	2.504E-6	1.3929	1.3881	0.3226	-1.6322	yes	down	B(ii)	C11855	-	-	map00904	Diterpenoid biosynthesis	Metabolism	Metabolism of terpenoids and polyketides	HMDB0304360	Lipids and lipid-like molecules	Prenol lipids	Diterpenoids	76040-29-4	345.1343052	6.695083333	M-H	C19H22O6	0	52	metab_6954	neg_2017	neg	49.6	0.9678	0.04062	3	1.327
1-N-cyclohexyl-3-N-[(4-fluorophenyl)methyl]-3-methylpiperidine-1,3-dicarboxamide	1-N-»·¼º»ù-3-N-[£¨4-·ú±½»ù£©¼×»ù]-3-¼×»ùßßà¤-1,3-¶þ¼×õ£°·	2.142E-6	4.695E-6	1.3857	1.3868	0.3831	-1.3842	yes	down	B(i)	-	-	-	-	-	-	-	-	-	-	-	-	376.2395655	12.79858333	M+H	C21H30FN3O2	66.9	0	metab_1121	pos_1122	pos	52.1	1.275	0.06261	3.328	1.39
3-(3-sulfooxyphenyl)propanoic acid	3-£¨3-»Ç»ùÑõ»ù±½»ù£©±ûËá	3.788E-8	1.137E-7	1.3751	1.3865	1.847	0.8852	yes	up	B(i)	-	-	-	-	-	-	-	-	-	-	-	-	245.0121064	4.010783333	M-H	C9H10O6S	92.3	0	metab_6510	neg_1573	neg	56.2	4.045	0.8909	2.19	0.8375
3-Hydroxypropyl methacrylate	3 -¼×»ù±ûÏ©ËáôÇ±ûõ¥	2.904E-7	7.484E-7	1.364	1.3861	0.3655	-1.4521	yes	down	B(ii)	-	-	-	-	-	-	-	HMDB0245905	Organic acids and derivatives	Carboxylic acids and derivatives	Carboxylic acid derivatives	-	333.1561297	5.603866667	2M+FA-H	C7H12O3	0	48.5	metab_7117	neg_2180	neg	41.9	1.095	0.0419	2.996	1.16
3-Hydroxy-N6,N6,N6-trimethyl-L-lysine	3-ôÇ»ù-N6£¬N6£¬N6-Èý¼×»ù-L-Àµ°±Ëá	2.708E-13	1.979E-12	1.3998	1.3847	1.5277	0.6114	yes	up	B(ii)	C01259	-	-	map01100;map00310	Metabolic pathways;Lysine degradation	Metabolism;Metabolism	Global and overview maps;Amino acid metabolism	HMDB0001422	Organic acids and derivatives	Carboxylic acids and derivatives	Amino acids, peptides, and analogues	-	210.1326913	5.227133333	M+Na-H2O	C9H21N2O3+	0	61.3	metab_1581	pos_1582	pos	48.3	4.542	0.3528	2.973	0.5041
11-dehydro-2,3-dinor thromboxane b2	-	4.252E-7	1.062E-6	1.3778	1.3844	0.4815	-1.0543	yes	down	B(i)	-	-	-	-	-	-	-	-	-	-	-	-	341.1970039	10.35775	M+H	C18H28O6	62.5	0	metab_1719	pos_1720	pos	49.7	1.772	0.065	3.68	1.186
DG(5-iso PGF2VI/0:0/a-15:0)	-	2.614E-8	8.101E-8	1.3856	1.3837	0.625	-0.6781	yes	down	B(ii)	-	-	-	-	-	-	-	HMDB0297570	Not Available	Not Available	Not Available	-	647.4512028	13.71555	M+Na	C36H64O8	0	76.1	metab_1350	pos_1351	pos	51.4	3.043	0.06605	4.869	0.994
Homogentisic acid	ÄòºÚËá	2.535E-9	9.421E-9	1.4035	1.3835	0.5145	-0.9588	yes	down	B(i)	C00544	-	-	map01100;map01120;map01240;map00130;map00643;map00350	Metabolic pathways;Microbial metabolism in diverse environments;Biosynthesis of cofactors;Ubiquinone and other terpenoid-quinone biosynthesis;Styrene degradation;Tyrosine metabolism	Metabolism;Metabolism;Metabolism;Metabolism;Metabolism;Metabolism	Global and overview maps;Global and overview maps;Global and overview maps;Metabolism of cofactors and vitamins;Xenobiotics biodegradation and metabolism;Amino acid metabolism	HMDB0000130;PW_C000084	Benzenoids	Benzene and substituted derivatives	Phenylacetic acids	451-13-8	151.039364	1.571616667	M+H-H2O	C8H8O4	85.4	0	metab_2568	pos_2569	pos	55.7	1.865	0.06521	3.625	0.8673
Ala-Asp-Lys	-	2.146E-5	3.897E-5	1.3988	1.3833	0.0183	-5.7701	yes	down	B(i)	-	-	-	-	-	-	-	-	-	-	-	-	315.1670171	4.969983333	M+H-H2O	C13H24N4O6	70.1	0	metab_2318	pos_2319	pos	51	0.04123	0.006037	2.25	1.717
Sinefungin	-	7.58E-9	2.582E-8	1.408	1.3833	0.5895	-0.7625	yes	down	B(ii)	-	-	-	-	-	-	-	HMDB0258302	Nucleosides, nucleotides, and analogues	5''-deoxyribonucleosides	Not Available	-	382.1828025	1.615966667	M+H	C15H23N7O5	0	43.3	metab_93	pos_94	pos	46	2.56	0.06593	4.343	0.9199
Asn-Leu-Ala	-	6.304E-14	5.141E-13	1.4108	1.3832	0.6632	-0.5924	yes	down	B(i)	-	-	-	-	-	-	-	-	-	-	-	-	317.1830237	4.76005	M+H	C13H24N4O5	51.8	0	metab_321	pos_322	pos	47.2	3.035	0.06605	4.576	0.5196
Asn-Tyr	-	2.117E-14	1.892E-13	1.4157	1.3831	0.6166	-0.6977	yes	down	B(i)	-	-	-	-	-	-	-	HMDB0028743	Organic acids and derivatives	Carboxylic acids and derivatives	Amino acids, peptides, and analogues	-	296.12511	4.2653	M+H	C13H17N3O5	54.3	0	metab_2394	pos_2395	pos	48.4	2.465	0.06589	3.998	0.4993
Val-Val-Thr	-	3.156E-14	2.72E-13	1.4153	1.3825	0.6726	-0.5722	yes	down	B(i)	-	-	-	-	-	-	-	-	-	-	-	-	318.2034161	4.457616667	M+H	C14H27N3O5	71.7	0	metab_270	pos_271	pos	52	3.153	0.06607	4.688	0.5064
2-cyclopentyl-N-(2-pyridin-3-ylpyrimidin-5-yl)acetamide	2-»·Îì»ù-N-£¨2-ßÁà¤-3-»ùà×à¤-5-»ù£©ÒÒõ£°·	2.144E-9	8.065E-9	1.3779	1.3823	0.4926	-1.0215	yes	down	B(i)	-	-	-	-	-	-	-	-	-	-	-	-	283.1548135	6.68515	M+H	C16H18N4O	41	0	metab_2094	pos_2095	pos	45.8	1.696	0.06479	3.443	0.8554
Farnesol	·¨Äá´¼	2.373E-6	5.158E-6	1.3889	1.3818	0.3611	-1.4694	yes	down	B(i)	C06081	-	-	map00510;map01100;map01110;map01062;map00900	N-Glycan biosynthesis;Metabolic pathways;Biosynthesis of secondary metabolites;Biosynthesis of terpenoids and steroids;Terpenoid backbone biosynthesis	Metabolism;Metabolism;Metabolism;Metabolism;Metabolism	Glycan biosynthesis and metabolism;Global and overview maps;Global and overview maps;Chemical structure transformation maps;Metabolism of terpenoids and polyketides	HMDB0004305;HMDB0243636	Lipids and lipid-like molecules	Prenol lipids	Sesquiterpenoids	4602-84-0	261.1605953	8.864416667	M+K	C15H26O	64.9	0	metab_2677	pos_2678	pos	50.9	1.143	0.06137	3.165	1.377
(3beta,23E)-3-Hydroxy-27-norcycloart-23-en-25-one	£¨3beta£¬23E£©-3-ôÇ»ù-27-È¥¼×»·-23-Ï©-25-Íª	5.194E-11	2.588E-10	1.3908	1.3815	0.7241	-0.4658	yes	down	B(ii)	-	-	-	-	-	-	-	HMDB0037382	Lipids and lipid-like molecules	Steroids and steroid derivatives	Cycloartanols and derivatives	132943-49-8	427.3585149	13.56398333	M+H	C29H46O2	0	59.9	metab_145	pos_146	pos	50.1	4.346	0.6061	6.002	0.5748
27-Norcholestanehexol	27 -È¥¼×µ¨Íé¼º´¼	5.668E-9	1.971E-8	1.3759	1.381	0.6593	-0.6011	yes	down	B(ii)	-	-	-	-	-	-	-	HMDB0002157	Lipids and lipid-like molecules	Steroids and steroid derivatives	Bile acids, alcohols and derivatives	91999-66-5	453.3225594	11.60785	M-H	C26H46O6	0	75.2	metab_6020	neg_1083	neg	53.2	3.382	0.04566	5.13	0.8913
2-Polyprenyl-6-methoxy-1,4-benzoquinone	2 -¾ÛÎìÏ©»ù- 6 -¼×Ñõ»ù- 1£¬4 -±½õ«	2.984E-6	6.362E-6	1.3966	1.3809	1.801	0.8488	yes	up	B(ii)	C17560	-	-	-	-	-	-	HMDB0060354	Lipids and lipid-like molecules	Prenol lipids	Quinone and hydroquinone lipids	-	593.3158968	11.60785	2M+FA-H	C17H22O3	0	47.3	metab_6449	neg_1512	neg	45.8	4.607	0.5386	2.558	1.367
Risperidone	ÀûÅàÍª	0.0001059	0.0001707	1.3664	1.38	0.1415	-2.8214	yes	down	B(i)	C06861	-	-	-	-	-	-	HMDB0005020	Organoheterocyclic compounds	Pyridopyrimidines	Not Available	106266-06-2	465.2247901	9.7554	M+CH3OH+Na	C23H27FN4O2	47.7	0	metab_1767	pos_1768	pos	46.9	0.379	0.03859	2.679	1.998
N-Palmitoyl Proline	N -×Øéµõ£¸¬°±Ëá	5.526E-13	3.796E-12	1.3882	1.3795	0.674	-0.5692	yes	down	B(ii)	-	-	-	-	-	-	-	HMDB0241931	Organic acids and derivatives	Carboxylic acids and derivatives	Amino acids, peptides, and analogues	-	371.3279219	12.05325	M+NH4	C21H39NO3	0	64	metab_1566	pos_1567	pos	50.2	3.244	0.06607	4.813	0.5682
(4R,5S,7R,11x)-11,12-Dihydroxy-1(10)-spirovetiven-2-one 12-glucoside	£¨4R£¬5S£¬7R£¬11x£©-11,12-¶þôÇ»ù-1£¨10£©-ÂÝÎ¬Íª-2-Íª12-ÆÏÌÑÌÇÜÕ	3.314E-8	1.005E-7	1.3872	1.3792	0.4542	-1.1387	yes	down	B(ii)	-	-	-	-	-	-	-	HMDB0030895	Lipids and lipid-like molecules	Prenol lipids	Terpene glycosides	62574-29-2	413.2178739	8.14195	M-H	C21H34O8	0	45.8	metab_5734	neg_797	neg	48.1	1.491	0.04416	3.283	0.9866
(8aR)-2-Methyl-7-(2-pyrazinylcarbonyl)hexahydroimidazo[1,5-a]pyrazin-3(2H)-one	-	6.88E-12	3.964E-11	1.3829	1.379	0.623	-0.6828	yes	down	B(i)	-	-	-	-	-	-	-	-	-	-	-	-	262.1293785	1.7073	M+H	C12H15N5O2	39.1	0	metab_2532	pos_2533	pos	40.1	2.647	0.06596	4.249	0.632
Tramadol n-oxide	-	1.034E-8	3.413E-8	1.3862	1.3778	2.2	1.1375	yes	up	B(i)	-	-	-	-	-	-	-	-	-	-	-	-	280.1915981	4.004933333	M+H	C16H25NO3	63.2	0	metab_4887	pos_4888	pos	48.5	3.267	0.8343	1.485	0.7471
Gly-Asp	-	1.193E-12	7.788E-12	1.3942	1.3773	0.6047	-0.7258	yes	down	B(ii)	-	-	-	-	-	-	-	HMDB0028837	Organic acids and derivatives	Carboxylic acids and derivatives	Amino acids, peptides, and analogues	-	223.0915595	4.85075	M+CH3OH+H	C6H10N2O5	0	51.9	metab_332	pos_333	pos	37.6	2.412	0.06586	3.989	0.5856
Lpg(o-15:1)	-	5.324E-9	1.859E-8	1.3779	1.3772	0.6235	-0.6815	yes	down	B(i)	-	-	-	-	-	-	-	-	-	-	-	-	453.2623346	12.1943	M-H	C21H43O8P	39.9	0	metab_6074	neg_1137	neg	44.7	2.862	0.04561	4.59	0.8789
Arg-Asp-Leu	-	1.65E-9	6.364E-9	1.3662	1.3766	0.6262	-0.6753	yes	down	B(i)	-	-	-	-	-	-	-	-	-	-	-	-	401.2180574	5.585566667	M-H	C16H30N6O6	72.3	0	metab_5391	neg_454	neg	52	2.848	0.04561	4.548	0.8238
2-{2-oxo-2-[(2-oxo-3-azepanyl)amino]ethoxy}acetic acid	-	1.027E-12	6.788E-12	1.3937	1.3764	0.6616	-0.5959	yes	down	B(i)	-	-	-	-	-	-	-	-	-	-	-	-	262.1405248	1.43645	M+NH4	C10H16N2O5	57.1	0	metab_58	pos_59	pos	49.5	3.066	0.06606	4.634	0.5797
Lathyrol	-	9.358E-12	5.241E-11	1.3822	1.3748	0.6486	-0.6246	yes	down	B(i)	C09125	-	-	-	-	-	-	-	-	-	-	34420-19-4	335.2225454	11.3174	M+H	C20H30O4	68.1	0	metab_976	pos_977	pos	49.8	2.931	0.06604	4.519	0.6332
gamma-Glu-Hyp	-	2.15E-11	1.14E-10	1.4054	1.3746	0.5928	-0.7543	yes	down	B(ii)	-	-	-	-	-	-	-	HMDB0029150	Organic acids and derivatives	Carboxylic acids and derivatives	Amino acids, peptides, and analogues	1801529-32-7	261.1089527	1.68505	M+H	C10H16N2O6	0	68.5	metab_105	pos_106	pos	50.9	2.36	0.06582	3.981	0.666
Pg(3:0/18:1)	-	3.933E-5	6.798E-5	1.3932	1.3746	0.0005	-11.0396	yes	down	B(i)	-	-	-	-	-	-	-	-	-	-	-	-	565.3149637	13.03418333	M-H	C27H51O10P	36.6	0	metab_6147	neg_1210	neg	46.1	0.001076	0.0001099	2.265	1.832
N-acetyl-l-tyrosine	-	2.695E-17	6.252E-16	1.378	1.3734	1.3623	0.446	yes	up	B(i)	C01657	-	-	-	-	-	-	HMDB0000866;HMDB0244966	Organic acids and derivatives	Carboxylic acids and derivatives	Amino acids, peptides, and analogues	537-55-3	222.0766168	4.068866667	M-H	C11H13NO4	79	0	metab_9375	neg_4438	neg	54.1	5.445	0.3159	3.997	0.325
Met-Pro	-	2.273E-12	1.42E-11	1.4116	1.3727	0.6112	-0.7103	yes	down	B(i)	-	-	-	-	-	-	-	HMDB0028981	Organic acids and derivatives	Carboxylic acids and derivatives	Amino acids, peptides, and analogues	-	245.0965423	4.534733333	M-H	C10H18N2O3S	41	0	metab_5236	neg_299	neg	47	2.479	0.04552	4.056	0.5994
3-(3-acetyl-2,6-dihydroxy-5-methylphenyl)-2-methylpropanoic acid	-	1.521E-9	5.901E-9	1.3813	1.3719	1.7197	0.7822	yes	up	B(i)	-	-	-	-	-	-	-	-	-	-	-	-	251.0922199	7.824216667	M-H	C13H16O5	84.5	0	metab_6492	neg_1555	neg	55.9	4.086	0.2745	2.376	0.8064
1-[6-(2-Carboxypyrrolidin-1-yl)-6-oxohexanoyl]pyrrolidine-2-carboxylic acid	1-[6-£¨2-ôÈ»ùßÁ¿©Íé-1-»ù£©-6-Ñõ´ú¼ºõ£»ù]ßÁ¿©Íé-2-ôÈËá	1.943E-9	7.37E-9	1.3599	1.371	1.4077	0.4933	yes	up	B(ii)	-	-	-	-	-	-	-	HMDB0257669	Organic acids and derivatives	Carboxylic acids and derivatives	Amino acids, peptides, and analogues	-	339.155869	6.110083333	M-H	C16H24N2O6	0	46	metab_5416	neg_479	neg	43.7	5.787	0.3728	4.111	0.7792
4-hydroxy-N-[2-(4-methoxyphenoxy)ethyl]butanamide	-	1.019E-5	1.967E-5	1.3742	1.371	0.0874	-3.5168	yes	down	B(i)	-	-	-	-	-	-	-	-	-	-	-	-	254.1395601	5.6511	M+H	C13H19NO4	52.5	0	metab_2241	pos_2242	pos	48.3	0.2012	0.02463	2.303	1.558
Dihydrorobinetin	-	8.851E-7	2.076E-6	1.385	1.3705	1.9196	0.9408	yes	up	B(i)	-	-	-	-	-	-	-	-	-	-	-	-	285.0403897	6.018716667	M-H2O-H	C15H12O7	40.4	0	metab_5453	neg_516	neg	47.4	4.108	0.6687	2.14	1.19
5(z),8(z),14(z)-eicosatrienoic acid	5£¨z£©£¬8£¨z£©£¬14£¨z£©-¶þÊ®Ì¼ÈýÏ©Ëá	4.325E-10	1.84E-9	1.3859	1.3703	0.7072	-0.4999	yes	down	B(i)	-	-	-	-	-	-	-	-	-	-	-	-	305.2484531	12.7968	M-H	C20H34O2	76.6	0	metab_6394	neg_1457	neg	54.6	4.028	0.04567	5.696	0.7673
Antramycin	°²ÇúÃ¹ËØ	7.506E-9	2.559E-8	1.3738	1.3699	0.5519	-0.8576	yes	down	B(ii)	-	-	-	-	-	-	-	HMDB0248464	Organoheterocyclic compounds	Benzodiazepines	1,4-benzodiazepines	-	379.1374789	5.343633333	M+ACN+Na	C16H17N3O4	0	69.1	metab_2273	pos_2274	pos	46.4	2.149	0.06564	3.894	0.9
Hydroxypestalotin	7-ôÇ»ùÌð²Ë¼î	9.541E-14	7.565E-13	1.3694	1.3681	1.5759	0.6562	yes	up	B(i)	-	-	-	-	-	-	-	-	-	-	-	-	248.1488298	7.84515	M+NH4	C11H18O5	56.6	0	metab_1969	pos_1970	pos	48.4	4.102	0.2856	2.603	0.4774
Thr-Ile-Asp	-	6.034E-16	8.049E-15	1.3958	1.3679	0.6588	-0.602	yes	down	B(i)	-	-	-	-	-	-	-	-	-	-	-	-	348.1776953	4.481116667	M+H	C14H25N3O7	38	0	metab_2367	pos_2368	pos	44.3	2.827	0.06601	4.291	0.4273
Ganoderenic acid A	ÁéÖ¥Ï©ËáA	1.295E-6	2.945E-6	1.3851	1.3671	0.6341	-0.6573	yes	down	B(ii)	-	-	-	-	-	-	-	HMDB0035381	Lipids and lipid-like molecules	Prenol lipids	Triterpenoids	100665-40-5	479.2768294	10.75941667	M+H-2H2O	C30H42O7	0	48.7	metab_3584	pos_3585	pos	46.4	3.438	1.595	5.422	0.7533
3beta-Hydroxy-5-cholestenoic acid	3 ¦Â -ôÇ»ù- 5 -µ¨çÞÏ©Ëá	2.835E-8	8.728E-8	1.3735	1.3668	0.5136	-0.9614	yes	down	B(ii)	-	-	-	-	-	-	-	HMDB0012453	Lipids and lipid-like molecules	Steroids and steroid derivatives	Bile acids, alcohols and derivatives	56845-87-5	449.3639954	13.10845	M+CH3OH+H	C27H44O3	0	41.8	metab_1447	pos_1448	pos	42.3	1.893	0.06527	3.686	0.9795
P-Mentha-1,3,5,8-tetraene	-	8.051E-22	9.694E-20	1.3726	1.3668	1.3232	0.404	yes	up	B(i)	-	-	-	-	-	-	-	HMDB0029641	Benzenoids	Benzene and substituted derivatives	Phenylpropenes	1195-32-0	133.1016543	13.4901	M+H	C10H12	56.6	0	metab_4486	pos_4487	pos	48.6	5.646	0.09802	4.267	0.269
Piriprost	Æ¥ÀïÇ°ÁÐËØ	3.877E-8	1.159E-7	1.3557	1.3665	0.5854	-0.7724	yes	down	B(ii)	-	-	-	-	-	-	-	HMDB0256603	Organoheterocyclic compounds	Pyrroles	Substituted pyrroles	-	458.2915481	8.356833333	M+CH3OH+H	C26H35NO4	0	66.6	metab_1901	pos_1902	pos	47	2.556	0.06593	4.366	1.003
N-Carbamylglutamate	N-°±¼×õ£¹È°±Ëá	8.655E-13	5.772E-12	1.3873	1.3662	0.6384	-0.6475	yes	down	B(i)	C05829	-	-	map00340	Histidine metabolism	Metabolism	Amino acid metabolism	HMDB0015673	Organic acids and derivatives	Carboxylic acids and derivatives	Amino acids, peptides, and analogues	1188-38-1	191.0668488	1.480116667	M+H	C6H10N2O5	35.9	0	metab_70	pos_71	pos	45.3	2.726	0.06599	4.27	0.5674
Thr-Asp	-	5.785E-17	1.141E-15	1.3575	1.366	1.3641	0.4479	yes	up	B(i)	-	-	-	-	-	-	-	HMDB0029057	Organic acids and derivatives	Carboxylic acids and derivatives	Amino acids, peptides, and analogues	108320-97-4	233.0773927	1.322483333	M-H	C8H14N2O6	49	0	metab_7530	neg_2593	neg	47.9	5.388	0.2648	3.95	0.3513
(E)-6-hydroxy-6-(3-hydroxy-2,3-dimethylcyclopentyl)-2-methylhept-2-enoic acid	-	3.735E-6	7.831E-6	1.3682	1.3656	0.242	-2.0469	yes	down	B(i)	-	-	-	-	-	-	-	-	-	-	-	-	271.191269	9.271033333	M+H	C15H26O4	56.6	0	metab_1806	pos_1807	pos	48.8	0.6314	0.05073	2.609	1.381
3alpha,7alpha,12alpha,24(S)-tetrahydroxy-5beta-cholestan-27-al	3¦Á£¬7¦Á£¬12¦Á£¬24£¨S£©-ËÄôÇ»ù-5¦Â-µ¨çÞÍé-27-al	2.403E-10	1.065E-9	1.354	1.3654	1.3468	0.4295	yes	up	B(ii)	-	-	-	-	-	-	-	HMDB0062206	Lipids and lipid-like molecules	Steroids and steroid derivatives	Bile acids, alcohols and derivatives	-	449.3266309	9.991866667	M-H	C27H46O5	0	72.5	metab_6672	neg_1735	neg	52.8	6.206	0.2026	4.608	0.7061
(E)-2-amino-3,5,14-trihydroxyicos-6-enoic acid	-	1.688E-11	9.067E-11	1.3494	1.3651	1.43	0.516	yes	up	B(i)	-	-	-	-	-	-	-	-	-	-	-	-	374.2912582	8.383383333	M+H	C20H39NO5	36.8	0	metab_521	pos_522	pos	44.5	5.185	0.2105	3.626	0.6208
Helinorbisabone	-	5.465E-9	1.904E-8	1.3814	1.365	0.5757	-0.7966	yes	down	B(ii)	-	-	-	-	-	-	-	HMDB0032116	Lipids and lipid-like molecules	Prenol lipids	Monoterpenoids	201288-95-1	268.1552901	7.693833333	M+NH4	C14H18O4	0	54.6	metab_1985	pos_1986	pos	48.5	2.342	0.06581	4.068	0.8786
2-(3-Hydroxyphenyl)ethanol 1'-glucoside	2-£¨3-ôÇ»ù±½»ù£©ÒÒ´¼1¡¯-ÆÏÌÑÌÇÜÕ	1.182E-5	2.25E-5	1.379	1.3645	0.1276	-2.9698	yes	down	B(ii)	-	-	-	-	-	-	-	HMDB0038332	Organic oxygen compounds	Organooxygen compounds	Carbohydrates and carbohydrate conjugates	-	318.1559638	2.814983333	M+NH4	C14H20O7	0	41.3	metab_2489	pos_2490	pos	46.2	0.3121	0.034	2.445	1.596
Uzarigenin 3-[xylosyl-(1->2)-rhamnoside]	ÎÚÔúÀï¸ùËØ3-[Ä¾ÌÇ»ù-£¨1->2£©-ÊóÀîÌÇÜÕ]	6.758E-7	1.618E-6	1.3754	1.3643	0.6333	-0.659	yes	down	B(ii)	-	-	-	-	-	-	-	HMDB0036296	Lipids and lipid-like molecules	Steroids and steroid derivatives	Steroid lactones	255861-29-1	617.3328003	8.477416667	M+H-2H2O	C34H52O12	0	55.5	metab_747	pos_748	pos	49.8	3.273	0.06608	5.168	1.206
3,14-dihydro-15-keto-tetranor Prostaglandin E2	-	1.254E-9	4.927E-9	1.3523	1.362	0.6089	-0.7157	yes	down	B(i)	-	-	-	-	-	-	-	-	-	-	-	-	297.1706447	6.3251	M-H	C16H26O5	75.8	0	metab_5503	neg_566	neg	54	2.586	0.04555	4.247	0.7962
Gln-Leu	-	1.751E-16	2.81E-15	1.3575	1.362	1.355	0.4383	yes	up	B(i)	-	-	-	-	-	-	-	HMDB0028801	Organic acids and derivatives	Carboxylic acids and derivatives	Amino acids, peptides, and analogues	34027-65-1	258.1457832	3.738516667	M-H	C11H21N3O4	45.9	0	metab_7414	neg_2477	neg	48.1	5.492	0.2649	4.053	0.3661
Pixantrone	Æ¥¿ËÉúÇí	1.05E-8	3.461E-8	1.3664	1.3615	0.001	-10.0093	yes	down	B(ii)	-	-	-	-	-	-	-	HMDB0256621	Organoheterocyclic compounds	Isoquinolines and derivatives	Isoquinoline quinones	-	306.1381272	4.8874	M-H2O-H	C17H19N5O2	0	55.2	metab_7239	neg_2302	neg	48	0.001699	0.0001735	1.751	0.9163
Phytosphingosine	Ö²ÎïÇÊ°±´¼	4.524E-13	3.17E-12	1.3625	1.3615	0.7546	-0.4062	yes	down	B(i)	C12144	-	-	map00600;map01100	Sphingolipid metabolism;Metabolic pathways	Metabolism;Metabolism	Lipid metabolism;Global and overview maps	HMDB0004610;HMDB0004628;HMDB0004610;LMSP01030001	Organic nitrogen compounds	Organonitrogen compounds	Amines	554-62-1	318.3011534	11.64533333	M+H	C18H39NO3	90.5	0	metab_1012	pos_1013	pos	56.7	4.677	0.4221	6.198	0.4705
Parabanic acid	-	3.752E-11	1.914E-10	1.3763	1.3613	0.433	-1.2075	yes	down	B(i)	-	-	-	-	-	-	-	HMDB0062802	Organoheterocyclic compounds	Azolines	Imidazolines	120-89-8	173.0194424	2.424033333	M+Hac-H	C3H2N2O3	37.6	0	metab_5066	neg_129	neg	44.7	1.222	0.04286	2.822	0.6717
[(3-Hexyl-4-methyl-2-oxo-2H-chromen-7-yl)oxy]acetic acid	[£¨3-¼º»ù-4-¼×»ù-2-Ñõ´ú-2H-É«Ï©-7-»ù£©Ñõ»ù]ÒÒËá	4.002E-8	1.192E-7	1.3437	1.3612	1.6443	0.7175	yes	up	B(ii)	-	-	-	-	-	-	-	HMDB0246674	Phenylpropanoids and polyketides	Coumarins and derivatives	Not Available	-	363.1453077	5.3926	M+FA-H	C18H22O5	0	62.1	metab_5335	neg_398	neg	51.3	4.456	0.5332	2.71	0.9018
Choline	µ¨¼î	8.762E-9	2.952E-8	1.3475	1.3601	1.3781	0.4627	yes	up	B(i)	C00114	-	-	map01100;map00564;map02010;map04976;map00552;map00260;map04725;map05231	Metabolic pathways;Glycerophospholipid metabolism;ABC transporters;Bile secretion;Teichoic acid biosynthesis;Glycine, serine and threonine metabolism;Cholinergic synapse;Choline metabolism in cancer	Metabolism;Metabolism;Environmental Information Processing;Organismal Systems;Metabolism;Metabolism;Organismal Systems;Human Diseases	Global and overview maps;Lipid metabolism;Membrane transport;Digestive system;Glycan biosynthesis and metabolism;Amino acid metabolism;Nervous system;Cancer: overview	HMDB0000097;PW_C000065	Organic nitrogen compounds	Organonitrogen compounds	Quaternary ammonium salts	62-49-7	104.1076395	13.41843333	M+	C5H14NO+	62.4	0	metab_1198	pos_1199	pos	51.1	6.327	0.1842	4.591	0.894
Enalapril	±½¶¡õ¥¸¬Ëá	2.981E-7	7.659E-7	1.3434	1.3599	0.4753	-1.0729	yes	down	B(ii)	C06977	-	-	-	-	-	-	HMDB0014722	Organic acids and derivatives	Carboxylic acids and derivatives	Amino acids, peptides, and analogues	75847-73-3	375.1925249	6.4508	M-H	C20H28N2O5	0	48.5	metab_5534	neg_597	neg	48.9	1.668	0.04466	3.509	1.125
Taurohyodeoxycholic acid	Öí»ÇÈ¥Ñõµ¨Ëá	5.708E-11	2.832E-10	1.3594	1.3595	0.631	-0.6643	yes	down	B(i)	-	-	-	-	-	-	-	-	-	-	-	-	500.3060407	11.56918333	M+H	C26H45NO6S	89.5	0	metab_1623	pos_1624	pos	52.6	2.719	0.06599	4.309	0.6766
Gcdcs	-	9.889E-7	2.296E-6	1.3648	1.3595	1.6457	0.7187	yes	up	B(ii)	-	-	-	-	-	-	-	HMDB0252653	Lipids and lipid-like molecules	Steroids and steroid derivatives	Bile acids, alcohols and derivatives	-	528.2638123	7.40835	M-H	C26H43NO8S	0	71.7	metab_6861	neg_1924	neg	52.4	4.896	0.3674	2.975	1.223
3-{3-[(3-Amino-3-oxetanyl)methyl]-1,2-oxazol-5-yl}phenol	-	2.163E-12	1.361E-11	1.3545	1.3585	1.4585	0.5445	yes	up	B(i)	-	-	-	-	-	-	-	-	-	-	-	-	247.1086464	4.55235	M+H	C13H14N2O3	60.6	0	metab_1463	pos_1464	pos	50.8	4.873	0.2129	3.341	0.5648
6,7-Dimethyl-8-(1-D-ribityl)lumazine	6,7-¶þ¼×»ù-8-£¨1-D-ºËÌÇ»ù£©Â«àº	7.431E-13	4.992E-12	1.3617	1.3582	0.6702	-0.5773	yes	down	B(ii)	C04332	-	-	map01100;map01110;map00740;map01240	Metabolic pathways;Biosynthesis of secondary metabolites;Riboflavin metabolism;Biosynthesis of cofactors	Metabolism;Metabolism;Metabolism;Metabolism	Global and overview maps;Global and overview maps;Metabolism of cofactors and vitamins;Global and overview maps	HMDB0003826	Organoheterocyclic compounds	Pteridines and derivatives	Not Available	2535-20-8;5118-16-1	359.1586121	7.693833333	M+CH3OH+H	C13H18N4O6	0	59.5	metab_668	pos_669	pos	48.7	3.091	0.06606	4.612	0.5559
Asp-Gly-Glu	-	5.274E-11	2.622E-10	1.3794	1.3577	0.4505	-1.1502	yes	down	B(i)	-	-	-	-	-	-	-	-	-	-	-	-	318.0944011	1.219683333	M-H	C11H17N3O8	72	0	metab_4946	neg_9	neg	53.3	1.312	0.04339	2.912	0.6795
Indole	ßÅßá	1.147E-18	5.196E-17	1.3624	1.357	1.3335	0.4152	yes	up	B(i)	C00463	-	-	map01100;map01110;map00999;map04974;map00402;map00400;map00380	Metabolic pathways;Biosynthesis of secondary metabolites;Biosynthesis of various plant secondary metabolites;Protein digestion and absorption;Benzoxazinoid biosynthesis;Phenylalanine, tyrosine and tryptophan biosynthesis;Tryptophan metabolism	Metabolism;Metabolism;Metabolism;Organismal Systems;Metabolism;Metabolism;Metabolism	Global and overview maps;Global and overview maps;Biosynthesis of other secondary metabolites;Digestive system;Biosynthesis of other secondary metabolites;Amino acid metabolism;Amino acid metabolism	HMDB0000738	Organoheterocyclic compounds	Indoles and derivatives	Indoles	120-72-9	118.0657281	13.92243333	M+H	C8H7N	58.1	0	metab_1320	pos_1321	pos	48.8	5.578	0.365	4.183	0.2386
5-(hydroxymethyl)-3-(1-hydroxy-4-methylhexyl)oxolan-2-one	5-£¨ôÇ¼×»ù£©-3-£¨1-ôÇ»ù-4-¼×»ù¼º»ù£©¶ñßò-2-Íª	6.859E-14	5.564E-13	1.3574	1.3565	1.4048	0.4903	yes	up	B(i)	-	-	-	-	-	-	-	-	-	-	-	-	231.1599555	6.886416667	M+H	C12H22O4	53.6	0	metab_2111	pos_2112	pos	47.7	5.119	0.1847	3.644	0.485
9-F1-phytoprostane	-	6.845E-7	1.636E-6	1.3327	1.3563	0.4299	-1.2178	yes	down	B(ii)	-	-	-	-	-	-	-	HMDB0304641	Lipids and lipid-like molecules	Fatty Acyls	Eicosanoids	-	373.2231816	6.288016667	M+FA-H	C18H32O5	0	62.8	metab_5493	neg_556	neg	51.8	1.399	0.0438	3.254	1.181
Prednisolone tebutate	-	1.087E-7	3.013E-7	1.3507	1.3553	0.4848	-1.0444	yes	down	B(i)	C08182	-	-	-	-	-	-	-	-	-	-	7681-14-3	441.2621622	13.99905	M+H-H2O	C27H38O6	38.6	0	metab_1300	pos_1301	pos	44.9	1.711	0.06483	3.529	1.057
Cid 9844747	-	6.114E-6	1.226E-5	1.3617	1.3543	0.3936	-1.3454	yes	down	B(ii)	-	-	-	-	-	-	-	HMDB0252301	Organoheterocyclic compounds	Diazinanes	Piperazines	-	448.2245904	8.705333333	M+CH3OH+H	C22H26FN3O4	0	43.5	metab_773	pos_774	pos	47.7	1.294	0.06277	3.288	1.433
Rutacridone epoxide	-	3.474E-9	1.253E-8	1.3671	1.3539	0.4605	-1.1186	yes	down	B(ii)	C10739	-	-	-	-	-	-	HMDB0033853	Organoheterocyclic compounds	Quinolines and derivatives	Benzoquinolines	77996-03-3	382.1289571	6.4903	M+Hac-H	C19H17NO4	0	53	metab_6978	neg_2041	neg	49	1.447	0.044	3.142	0.8467
Val-Val-Glu	-	5.546E-16	7.499E-15	1.3822	1.3539	0.6693	-0.5793	yes	down	B(i)	-	-	-	-	-	-	-	-	-	-	-	-	346.1985097	4.289666667	M+H	C15H27N3O6	82	0	metab_2388	pos_2389	pos	53.6	2.902	0.06603	4.336	0.4171
Deoxycholylglutamic acid	ÍÑÑõµ¨õ£¹È°±Ëá	1.029E-8	3.405E-8	1.3469	1.3535	1.4591	0.5451	yes	up	B(ii)	-	-	-	-	-	-	-	HMDB0242437	Not Available	Not Available	Not Available	-	520.3277191	8.925366667	M-H	C29H47NO7	0	55.2	metab_8491	neg_3554	neg	47.9	5.333	0.3413	3.655	0.8479
Thr-His-Thr	-	4.037E-6	8.384E-6	1.3573	1.3534	0.2352	-2.0881	yes	down	B(i)	-	-	-	-	-	-	-	-	-	-	-	-	358.1694104	6.342833333	M+H	C14H23N5O6	70.1	0	metab_2132	pos_2133	pos	50.7	0.6188	0.05028	2.631	1.412
2-[(1-carboxyethyl)(methoxyacetyl)amino]-3-methyl-benzoic acid	2-[£¨1-ôÈÒÒ»ù£©£¨¼×Ñõ»ùÒÒõ£»ù£©°±»ù]-3-¼×»ù±½¼×Ëá	1.363E-5	2.56E-5	1.3426	1.3532	0.2046	-2.2894	yes	down	B(i)	-	-	-	-	-	-	-	-	-	-	-	-	313.1405101	6.2204	M+NH4	C14H17NO6	54.7	0	metab_513	pos_514	pos	46.9	0.5249	0.04645	2.566	1.541
4-Acetyl-2-prenylphenol glucoside	4 -ÒÒõ£»ù- 2 -ÒìÎìÏ©»ù±½·ÓÆÏÌÑÌÇÜÕ	8.026E-10	3.238E-9	1.3556	1.3532	0.5348	-0.903	yes	down	B(ii)	-	-	-	-	-	-	-	HMDB0038282	Organic oxygen compounds	Organooxygen compounds	Carbohydrates and carbohydrate conjugates	-	408.1993357	4.76005	M+ACN+H	C19H26O7	0	54.2	metab_323	pos_324	pos	47.9	1.899	0.06528	3.551	0.7773
17,21-Dihydroxypregnane-3,20-dione	17£¬21 -¶þôÇ»ùÔÐçÞ- 3£¬20 -¶þÍª	8.724E-12	4.952E-11	1.3658	1.353	0.6649	-0.5887	yes	down	B(ii)	-	-	-	-	-	-	-	HMDB0258081	Lipids and lipid-like molecules	Steroids and steroid derivatives	Hydroxysteroids	-	349.2360875	13.82181667	M+H	C21H32O4	0	41.5	metab_1336	pos_1337	pos	45.8	3.064	0.06606	4.608	0.614
17alpha-Methylestradiol	17 ¦Á -¼×»ù´Æ¶þ´¼	4.238E-5	7.286E-5	1.343	1.3527	2.2144	1.1469	yes	up	B(ii)	C14483	-	-	-	-	-	-	HMDB0244778	Lipids and lipid-like molecules	Steroids and steroid derivatives	Estrane steroids	302-76-1	307.1662778	4.48215	M+Na-2H	C19H26O2	0	45	metab_5806	neg_869	neg	45.2	3.884	1.34	1.754	1.482
6-hydroxy-2-aminopurine	6 -ôÇ»ù- 2 -°±»ùàÑßÊ	2.028E-11	1.08E-10	1.3656	1.3519	0.6079	-0.7181	yes	down	B(i)	C00242	Nucleic acids	Bases	map01100;map01232;map00230	Metabolic pathways;Nucleotide metabolism;Purine metabolism	Metabolism;Metabolism;Metabolism	Global and overview maps;Global and overview maps;Nucleotide metabolism	HMDB0000132	Organoheterocyclic compounds	Imidazopyrimidines	Purines and purine derivatives	73-40-5	150.0409934	3.1404	M-H	C5H5N5O	81.5	0	metab_7428	neg_2491	neg	53.2	2.414	0.04549	3.971	0.639
Ethyl everninate	-	5.544E-7	1.351E-6	1.3452	1.3511	0.236	-2.0831	yes	down	B(i)	-	-	-	-	-	-	-	-	-	-	-	-	255.0872955	5.62885	M+FA-H	C11H14O4	42.8	0	metab_5398	neg_461	neg	47.4	0.5735	0.03322	2.43	1.17
Benzyldimethyltetradecylammonium	ÜÐ»ù¶þ¼×»ùÊ®ËÄÍé»ùï§	1.906E-14	1.723E-13	1.3655	1.3508	0.6747	-0.5676	yes	down	B(i)	-	-	-	-	-	-	-	-	-	-	-	-	332.3321275	12.30476667	M+	C23H42N+	70.7	0	metab_1539	pos_1540	pos	52.6	3.035	0.06605	4.498	0.4746
Pipercitine	ºú½·¼î	4.836E-7	1.197E-6	1.3586	1.3507	0.6309	-0.6646	yes	down	B(ii)	-	-	-	-	-	-	-	HMDB0039937	Organoheterocyclic compounds	Piperidines	N-acylpiperidines	-	367.3692169	12.2541	M+NH4	C23H43NO	0	71.1	metab_1084	pos_1085	pos	52.6	3.208	0.7506	5.085	1.062
Guanidine, (4-chloro-3-methoxy-1-oxo-1H-2-benzopyran-7-yl)-	ëÒ£¬£¨4-ÂÈ-3-¼×Ñõ»ù-1-Ñõ´ú-1H-2-±½²¢ßÁà«-7-»ù£©-	5.54E-16	7.499E-15	1.3635	1.3495	0.6863	-0.5431	yes	down	B(ii)	-	-	-	-	-	-	-	HMDB0244397	Phenylpropanoids and polyketides	Isocoumarins and derivatives	Not Available	-	250.0393798	4.783516667	M+H-H2O	C11H10ClN3O3	0	40.3	metab_324	pos_325	pos	39.9	3.098	0.06606	4.514	0.412
Glu-Thr-Ile	-	3.991E-13	2.831E-12	1.3344	1.3494	1.4131	0.4989	yes	up	B(i)	-	-	-	-	-	-	-	-	-	-	-	-	360.1776445	3.7819	M-H	C15H27N3O7	41.6	0	metab_7405	neg_2468	neg	45	5.083	0.3052	3.597	0.4934
3alpha-Androstanediol glucuronide	3 ¦Á -ÐÛÍé¶þ´¼ÆÏÌÑÌÇÈ©ËáÜÕ	1.546E-9	5.995E-9	1.339	1.3491	0.6078	-0.7184	yes	down	B(ii)	-	-	-	-	-	-	-	HMDB0246252	Lipids and lipid-like molecules	Steroids and steroid derivatives	Steroidal glycosides	-	467.2645224	6.9188	M-H	C25H40O8	0	86.6	metab_6928	neg_1991	neg	55.6	2.532	0.04554	4.166	0.7901
Pr dipeptide	-	1.093E-13	8.522E-13	1.3765	1.3484	0.6809	-0.5545	yes	down	B(i)	-	-	-	-	-	-	-	HMDB0029011	Organic acids and derivatives	Carboxylic acids and derivatives	Amino acids, peptides, and analogues	-	272.1725037	1.7073	M+H	C11H21N5O3	63.3	0	metab_2531	pos_2532	pos	50.7	3.154	0.06607	4.632	0.5073
Cladosporin	Ö¦æßÃ¹ËØ	9.791E-8	2.733E-7	1.3513	1.3484	0.6303	-0.6658	yes	down	B(ii)	-	-	-	-	-	-	-	HMDB0250312	Benzenoids	Benzene and substituted derivatives	Benzoic acids and derivatives	-	313.108148	9.247016667	M+Na-2H	C16H20O5	0	63.6	metab_6662	neg_1725	neg	50.2	3.042	0.04563	4.826	1.032
Phe-Ser	-	2.649E-13	1.939E-12	1.3667	1.3481	0.6249	-0.6782	yes	down	B(i)	-	-	-	-	-	-	-	HMDB0029004	Organic acids and derivatives	Carboxylic acids and derivatives	Amino acids, peptides, and analogues	16053-39-7	253.1190789	3.766716667	M+H	C12H16N2O4	52.7	0	metab_2461	pos_2462	pos	49.2	2.471	0.06589	3.954	0.5238
8-Deoxy-11,13-dihydroxygrosheimin	-	2.746E-7	7.13E-7	1.3571	1.3471	0.2213	-2.176	yes	down	B(ii)	-	-	-	-	-	-	-	HMDB0041144	Lipids and lipid-like molecules	Prenol lipids	Terpene lactones	83551-03-5	315.0987106	3.9645	M+Cl	C15H20O5	0	41.3	metab_5138	neg_201	neg	43.1	0.5207	0.03162	2.353	1.114
Palmitoyl sphingomyelin	-	6.467E-10	2.661E-9	1.3555	1.347	0.7463	-0.4222	yes	down	B(i)	-	-	-	-	-	-	-	HMDB0010169	Lipids and lipid-like molecules	Sphingolipids	Phosphosphingolipids	6254-89-3	703.5767166	13.13398333	M+H	C39H79N2O6P	37.5	0	metab_1440	pos_1441	pos	44.9	4.795	0.06611	6.425	0.7605
(+/-)5(6)-eet methyl ester	£¨+/-£©5£¨6£©-eet¼×õ¥	5.116E-7	1.26E-6	1.3385	1.345	0.4686	-1.0934	yes	down	B(i)	-	-	-	-	-	-	-	-	-	-	-	-	367.2853	12.9798	M+CH3OH+H	C21H34O3	37.7	0	metab_1468	pos_1469	pos	44.6	1.614	0.06451	3.444	1.148
Cyclo(leucylprolyl)	-	7.51E-10	3.046E-9	1.3636	1.3448	0.6673	-0.5835	yes	down	B(i)	-	-	-	-	-	-	-	-	-	-	-	-	265.1517548	11.59536667	M+CH3OH+Na	C11H18N2O2	50.7	0	metab_1621	pos_1622	pos	47.6	3.258	0.06608	4.882	0.7626
Phe-Asn-Pro	-	7.393E-7	1.753E-6	1.3663	1.3447	0.4317	-1.2117	yes	down	B(i)	-	-	-	-	-	-	-	-	-	-	-	-	377.1794235	5.343633333	M+H	C18H24N4O5	39.3	0	metab_407	pos_408	pos	43.1	1.417	0.06359	3.282	1.192
Bicyclo prostaglandin E2	-	1.796E-10	8.167E-10	1.3403	1.3442	0.6657	-0.5869	yes	down	B(i)	-	-	-	-	-	-	-	HMDB0249187	Lipids and lipid-like molecules	Fatty Acyls	Eicosanoids	-	379.2125857	7.942433333	M+FA-H	C20H30O4	48.9	0	metab_6804	neg_1867	neg	48.6	3.145	0.04564	4.724	0.7021
(3S,3'R,4xi)-beta,beta-Carotene-3,3',4-triol	£¨3S£¬3'R£¬4xi£©-¦Â£¬¦Â-ºúÂÜ²·ËØ-3,3'£¬4-Èý´¼	2.089E-9	7.879E-9	1.3507	1.3439	0.7255	-0.4629	yes	down	B(ii)	-	-	-	-	-	-	-	HMDB0030586	Lipids and lipid-like molecules	Prenol lipids	Tetraterpenoids	97134-07-1	584.4234513	13.71555	M+	C40H56O3	0	43.6	metab_183	pos_184	pos	45.2	4.369	0.8237	6.022	0.5929
(+/-)-Enterolactone	£¨+/-£©-³¦ÄÚõ¥	1.947E-5	3.572E-5	1.3243	1.3438	1.6051	0.6827	yes	up	B(i)	C18165	-	-	-	-	-	-	HMDB0006101	Lignans, neolignans and related compounds	Furanoid lignans	Tetrahydrofuran lignans	185254-87-9	299.1287972	7.923216667	M+H	C18H18O4	77.7	0	metab_1958	pos_1959	pos	53.6	5.305	0.9155	3.305	1.418
3-(11,11-dimethyl-8-methylene-4-oxo-5-bicyclo[7.2.0]undecanyl)oxolane-2,5-dione	3-£¨11,11-¶þ¼×»ù-8-ÑÇ¼×»ù-4-Ñõ´ú-5-Ë«»·[7.2.0]Ê®Ò»Íé»ù£©Ñõ´úÎìÍé-2,5-¶þÍª	9.048E-9	3.042E-8	1.3353	1.3438	1.5244	0.6083	yes	up	B(i)	-	-	-	-	-	-	-	-	-	-	-	-	349.1657289	8.390533333	M+FA-H	C18H24O4	47.6	0	metab_6473	neg_1536	neg	48.3	4.805	0.3084	3.152	0.8348
Soyasaponin bb	-	6.518E-6	1.304E-5	1.3664	1.3437	0.4781	-1.0647	yes	down	B(i)	C08983	-	-	-	-	-	-	HMDB0034649	Lipids and lipid-like molecules	Prenol lipids	Terpene glycosides	51330-27-9	943.5287152	10.93691667	M+H	C48H78O18	91.4	0	metab_1684	pos_1685	pos	56.1	1.842	0.06517	3.853	1.451
Pyrithiobac	-	6.154E-8	1.78E-7	1.3379	1.3429	0.5799	-0.7861	yes	down	B(i)	-	-	-	-	-	-	-	-	-	-	-	-	327.0227043	5.558016667	M+H	C13H11ClN2O4S	44.3	0	metab_440	pos_441	pos	41.3	2.406	0.06585	4.149	0.9869
N,n,n',n'-tetrakis(2-hydroxyethyl)adipamide	-	1.351E-5	2.54E-5	1.3187	1.3426	0.2318	-2.109	yes	down	B(i)	-	-	-	-	-	-	-	-	-	-	-	-	321.2046032	6.318183333	M+H	C14H28N2O6	52.3	0	metab_2135	pos_2136	pos	38	0.6224	0.05041	2.685	1.556
Leukotriene B4 dimethylamide	°×ÈýÏ©B4¶þ¼×»ùõ£°·	3.843E-13	2.733E-12	1.3613	1.3425	0.6642	-0.5902	yes	down	B(ii)	-	-	-	-	-	-	-	HMDB0005085	Lipids and lipid-like molecules	Fatty Acyls	Fatty amides	83024-92-4	364.2852674	13.05525	M+H	C22H37NO3	0	49.9	metab_1146	pos_1147	pos	47.1	2.928	0.06603	4.408	0.5294
3,6-bis(2-methylpropyl)piperazine-2,5-dione	-	7.487E-11	3.613E-10	1.3558	1.3422	0.6827	-0.5507	yes	down	B(i)	-	-	-	-	-	-	-	-	-	-	-	-	244.2028239	4.1018	M+NH4	C12H22N2O2	37.4	0	metab_2417	pos_2418	pos	46	3.378	0.06608	4.948	0.6749
Stachyflin	-	1.032E-8	3.41E-8	1.346	1.3414	0.6132	-0.7055	yes	down	B(ii)	-	-	-	-	-	-	-	HMDB0258481	Organoheterocyclic compounds	Benzopyrans	1-benzopyrans	-	386.229801	5.3691	M+H	C23H31NO4	0	64.4	metab_411	pos_412	pos	49.4	2.686	0.06598	4.38	0.8853
Cholic acid glucuronide	µ¨ËáÆÏÌÑÌÇÈ©ËáÜÕ	4.339E-6	8.954E-6	1.3386	1.3412	0.1083	-3.2074	yes	down	B(ii)	-	-	-	-	-	-	-	HMDB0002577	Lipids and lipid-like molecules	Steroids and steroid derivatives	Steroidal glycosides	76060-22-5	583.3113125	7.877833333	M-H	C30H48O11	0	86.7	metab_5708	neg_771	neg	56.6	0.2411	0.01914	2.227	1.4
4-Oxo-13-cis-retinoate	4-Ñõ´ú-13-Ë³Ê½ÊÓ»ÆËáõ¥	1.553E-8	4.999E-8	1.3206	1.3401	1.6455	0.7185	yes	up	B(ii)	-	-	-	-	-	-	-	HMDB0012789	Lipids and lipid-like molecules	Prenol lipids	Retinoids	-	332.2229194	11.97635	M+NH4	C20H26O3	0	41.4	metab_1990	pos_1991	pos	43.6	4.27	0.4269	2.595	0.8455
Gamma-Glutamylacetamide	-	7.637E-12	4.367E-11	1.3641	1.3385	0.6303	-0.6659	yes	down	B(ii)	-	-	-	-	-	-	-	HMDB0252618	Organic acids and derivatives	Carboxylic acids and derivatives	Amino acids, peptides, and analogues	-	189.0875943	1.5487	M+H	C7H12N2O4	0	44.3	metab_2572	pos_2573	pos	46.8	2.588	0.06594	4.106	0.601
Lys-Leu-Ser	-	1.16E-11	6.381E-11	1.3483	1.3375	0.6923	-0.5306	yes	down	B(i)	-	-	-	-	-	-	-	-	-	-	-	-	329.2154817	12.4607	M+H-H2O	C15H30N4O5	44.6	0	metab_1518	pos_1519	pos	46	3.39	0.06609	4.897	0.6053
Indole-3-acetyl-l-isoleucine	-	1.69E-7	4.563E-7	1.3308	1.3374	0.5583	-0.8408	yes	down	B(i)	-	-	-	-	-	-	-	-	-	-	-	-	621.2933642	8.538633333	2M+FA-H	C16H20N2O3	44.9	0	metab_5779	neg_842	neg	46	2.264	0.04542	4.055	1.063
Cer(9:1_2O/16:4)	-	4.752E-6	9.714E-6	1.3298	1.3373	0.2846	-1.8132	yes	down	B(i)	-	-	-	-	-	-	-	-	-	-	-	-	448.3066301	9.02735	M+FA-H	C25H41NO3	50.3	0	metab_5827	neg_890	neg	49.5	0.7794	0.0379	2.739	1.388
Dodecyl Hydrogen Sulfate	Ê®¶þÍé»ùÁòËá¶þÒÒ´¼°·ÑÎ	4.403E-14	3.682E-13	1.3391	1.3357	1.2745	0.3499	yes	up	B(i)	-	-	-	-	-	-	-	-	-	-	-	-	265.1477777	11.74198333	M-H	C12H26O4S	97.2	0	metab_6032	neg_1095	neg	58.6	6.682	0.2184	5.243	0.4589
Longistylin A	Ä¾¶¹ÜÎA	2.083E-20	1.562E-18	1.349	1.3348	0.7197	-0.4745	yes	down	B(ii)	-	-	-	-	-	-	-	HMDB0038543	Phenylpropanoids and polyketides	Stilbenes	Not Available	64095-60-9	349.1769496	8.383383333	M+CH3OH+Na	C20H22O2	0	47.9	metab_1900	pos_1901	pos	47	3.413	0.06609	4.742	0.2879
Deoxycholylthreonine	ÍÑÑõµ¨õ£ËÕ°±Ëá	4.314E-5	7.406E-5	1.3429	1.3347	0.0148	-6.0815	yes	down	B(ii)	-	-	-	-	-	-	-	HMDB0242445	Not Available	Not Available	Not Available	-	492.3327124	9.926116667	M-H	C28H47NO6	0	57.4	metab_6618	neg_1681	neg	48.5	0.03191	0.003153	2.161	1.734
Aspartylglycosamine	ÒÒõ£°±»ùÆÏÌÑÌÇ	4.911E-5	8.328E-5	1.329	1.3335	0.0704	-3.8273	yes	down	B(ii)	C04540	-	-	-	-	-	-	HMDB0000489	Organic oxygen compounds	Organooxygen compounds	Carbohydrates and carbohydrate conjugates	2776-93-4	335.1359991	4.505583333	M+	C12H21N3O8	0	52.6	metab_279	pos_280	pos	47.9	0.1633	0.02083	2.318	1.771
Bisnorcholic acid	-	3.425E-6	7.224E-6	1.3409	1.3328	0.2918	-1.7771	yes	down	B(ii)	-	-	-	-	-	-	-	HMDB0002082	Lipids and lipid-like molecules	Steroids and steroid derivatives	Bile acids, alcohols and derivatives	-	422.2913824	11.09011667	M+ACN+H	C22H36O5	0	51.1	metab_1672	pos_1673	pos	46.6	0.7799	0.05518	2.673	1.316
Methylarbutin	¼×»ùÐÜ¹ûÜÕ	0.0001685	0.0002622	1.3435	1.3326	2.0926	1.0653	yes	up	B(ii)	C17599	-	-	-	-	-	-	HMDB0303383	Organic oxygen compounds	Organooxygen compounds	Carbohydrates and carbohydrate conjugates	6032-32-2	285.0992317	6.792216667	M-H	C13H18O7	0	66	metab_5575	neg_638	neg	51.7	4.338	0.6313	2.073	1.995
Val-Ile-Val	-	2.529E-14	2.215E-13	1.3612	1.3324	0.7255	-0.4629	yes	down	B(i)	-	-	-	-	-	-	-	-	-	-	-	-	330.239774	6.391133333	M+H	C16H31N3O4	54.2	0	metab_2129	pos_2130	pos	49.2	3.756	0.0661	5.177	0.4652
N-(3,5-Dichlorophenyl)-2-hydroxysuccinimide	N-£¨3,5-¶þÂÈ±½»ù£©-2-ôÇ»ùçúçêõ£ÑÇ°·	5.299E-15	5.436E-14	1.3426	1.3324	0.709	-0.4961	yes	down	B(ii)	-	-	-	-	-	-	-	HMDB0244438	Organoheterocyclic compounds	Pyrrolidines	Phenylpyrrolidines	-	281.9690495	2.863466667	M+Na	C10H7Cl2NO3	0	51	metab_2487	pos_2488	pos	40.2	3.431	0.06609	4.839	0.439
Leu-Glu-Tyr	-	1.24E-10	5.834E-10	1.3575	1.3319	0.5966	-0.7453	yes	down	B(i)	-	-	-	-	-	-	-	-	-	-	-	-	424.2094498	5.6745	M+H	C20H29N3O7	71.6	0	metab_2237	pos_2238	pos	50.9	2.286	0.06577	3.832	0.6769
Gly-Ile-Val	-	4.534E-15	4.758E-14	1.3572	1.3303	0.7299	-0.4542	yes	down	B(i)	-	-	-	-	-	-	-	-	-	-	-	-	288.1926798	6.009116667	M+H	C13H25N3O4	48.8	0	metab_491	pos_492	pos	48.3	3.775	0.0661	5.172	0.4335
2-deoxy-d-glucose	-	8.01E-11	3.845E-10	1.3331	1.3292	0.6007	-0.7353	yes	down	B(i)	C00586	Carbohydrates	Monosaccharides	-	-	-	-	-	-	-	-	154-17-6	165.0762975	1.68505	M+H	C6H12O5	65.5	0	metab_102	pos_103	pos	50.8	2.312	0.06579	3.849	0.6622
His-Glu-Ile	-	6.033E-5	0.000101	1.3336	1.3289	0.0534	-4.2272	yes	down	B(i)	-	-	-	-	-	-	-	-	-	-	-	-	398.2048927	4.358416667	M+H	C17H27N5O6	53.6	0	metab_256	pos_257	pos	47.7	0.1196	0.01602	2.24	1.768
Asp-Ile-Gln	-	1.207E-13	9.312E-13	1.3562	1.3287	0.6956	-0.5236	yes	down	B(i)	-	-	-	-	-	-	-	-	-	-	-	-	375.1886412	4.408033333	M+H	C15H26N4O7	43.9	0	metab_2378	pos_2379	pos	44.5	3.284	0.06608	4.721	0.4944
P-mentha-1,3,5-triene-3,9,10-triol	-	2.741E-8	8.467E-8	1.3292	1.3278	1.4008	0.4862	yes	up	B(i)	-	-	-	-	-	-	-	-	-	-	-	-	241.1077579	3.037666667	M+Hac-H	C10H14O3	82	0	metab_9650	neg_4713	neg	55.5	5.76	0.3768	4.112	0.8643
D-Glucosaminide	D-°±»ùÆÏÌÇÜÕ	2.427E-10	1.074E-9	1.3422	1.3274	0.6675	-0.5831	yes	down	B(ii)	C06023	-	-	map01100;map00520	Metabolic pathways;Amino sugar and nucleotide sugar metabolism	Metabolism;Metabolism	Global and overview maps;Carbohydrate metabolism	HMDB0004270	Organic oxygen compounds	Organooxygen compounds	Carbohydrates and carbohydrate conjugates	78341-33-0	466.1989309	10.04935	M+H-2H2O	C18H35N3O13	0	74.7	metab_1740	pos_1741	pos	47.3	3.124	0.06606	4.68	0.6989
Phosphoserine	Á×ËáË¿°±Ëá	6.842E-17	1.288E-15	1.3322	1.3273	0.7382	-0.4379	yes	down	B(i)	C01005	-	-	map01100;map00997;map00260;map01120;map00270;map01200;map00998;map01230;map00680;map01110;map00970	Metabolic pathways;Biosynthesis of various other secondary metabolites;Glycine, serine and threonine metabolism;Microbial metabolism in diverse environments;Cysteine and methionine metabolism;Carbon metabolism;Biosynthesis of various antibiotics;Biosynthesis of amino acids;Methane metabolism;Biosynthesis of secondary metabolites;Aminoacyl-tRNA biosynthesis	Metabolism;Metabolism;Metabolism;Metabolism;Metabolism;Metabolism;Metabolism;Metabolism;Metabolism;Metabolism;Genetic Information Processing	Global and overview maps;Biosynthesis of other secondary metabolites;Amino acid metabolism;Global and overview maps;Amino acid metabolism;Global and overview maps;Biosynthesis of other secondary metabolites;Global and overview maps;Energy metabolism;Global and overview maps;Translation	HMDB0000272;PW_C000186	Organic acids and derivatives	Carboxylic acids and derivatives	Amino acids, peptides, and analogues	407-41-0	186.0169208	1.457316667	M+H	C3H8NO6P	38.6	0	metab_2598	pos_2599	pos	42.2	3.838	0.0661	5.199	0.3719
Methyl cis-p-coumarate 3-(3,7-dimethyl-2,6-octadienyl)	Ë³Ê½-¶ÔÏã¶¹Ëá¼×õ¥3-£¨3,7-¶þ¼×»ù-2,6-ÐÁ¶þÏ©»ù£©	2.17E-11	1.147E-10	1.325	1.3258	0.6614	-0.5964	yes	down	B(ii)	-	-	-	-	-	-	-	HMDB0041152	Phenylpropanoids and polyketides	Cinnamic acids and derivatives	Cinnamic acid esters	-	335.161212	6.465483333	M+Na-2H	C20H26O3	0	42.8	metab_5536	neg_599	neg	47.1	2.922	0.04562	4.418	0.6154
P-Toluenesulfonic Acid	¶Ô¼×±½»ÇËá	9.722E-10	3.881E-9	1.3318	1.3253	1.6049	0.6825	yes	up	B(i)	C06677	-	-	map01100;map01220;map00623;map01120	Metabolic pathways;Degradation of aromatic compounds;Toluene degradation;Microbial metabolism in diverse environments	Metabolism;Metabolism;Metabolism;Metabolism	Global and overview maps;Global and overview maps;Xenobiotics biodegradation and metabolism;Global and overview maps	HMDB0059933	Benzenoids	Benzene and substituted derivatives	Benzenesulfonic acids and derivatives	104-15-4	231.03282	4.324616667	M+Hac-H	C7H8O3S	54.3	0	metab_5199	neg_262	neg	48.6	4.208	0.1018	2.622	0.7498
N(6)-Methyllysine	N£¨6£©-¼×»ùÀµ°±Ëá	1.073E-10	5.069E-10	1.3379	1.325	0.6764	-0.5641	yes	down	B(ii)	C02728	-	-	-	-	-	-	HMDB0002038	Organic acids and derivatives	Carboxylic acids and derivatives	Amino acids, peptides, and analogues	1188-07-4	161.1289145	1.661983333	M+H	C7H16N2O2	0	40.8	metab_2554	pos_2555	pos	46.9	3.208	0.06607	4.743	0.6686
Val-Asn	-	2.114E-6	4.645E-6	1.3236	1.3241	0.0064	-7.2814	yes	down	B(ii)	-	-	-	-	-	-	-	HMDB0029122	Organic acids and derivatives	Carboxylic acids and derivatives	Amino acids, peptides, and analogues	66170-00-1	212.1033067	3.057216667	M-H2O-H	C9H17N3O4	0	46.6	metab_5085	neg_148	neg	47.4	0.01222	0.001234	1.901	1.278
13,14-dihydro-15-keto-tetranor Prostaglandin D2	13,14-¶þÇâ-15-Íª»ùËÄ¾ÛÌåÇ°ÁÐÏÙËØD2	1.838E-10	8.335E-10	1.336	1.324	1.6888	0.756	yes	up	B(i)	-	-	-	-	-	-	-	-	-	-	-	-	279.1599749	7.70405	M-H2O-H	C16H26O5	82.1	0	metab_5665	neg_728	neg	54.3	3.744	0.4025	2.217	0.6244
Asp-Phe-Gly	-	2.594E-9	9.626E-9	1.3578	1.3235	0.5605	-0.8353	yes	down	B(i)	-	-	-	-	-	-	-	-	-	-	-	-	338.1358173	5.508433333	M+H	C15H19N3O6	70.5	0	metab_2255	pos_2256	pos	51.5	2.048	0.06552	3.654	0.7925
Ala-Glu-Ile	-	2.175E-15	2.475E-14	1.3079	1.3226	1.3724	0.4567	yes	up	B(i)	-	-	-	-	-	-	-	-	-	-	-	-	330.1669567	3.81535	M-H	C14H25N3O6	58.9	0	metab_5115	neg_178	neg	49.2	5.045	0.1618	3.676	0.4029
4-decyl-3-hydroxy-5-oxooxolane-2,3-dicarboxylic acid	4-¹ï»ù-3-ôÇ»ù-5-Ñõ´úÍé-2,3-¶þôÈËá	2.104E-9	7.928E-9	1.312	1.3222	1.4714	0.5572	yes	up	B(i)	-	-	-	-	-	-	-	-	-	-	-	-	329.160719	4.835133333	M-H	C16H26O7	41.7	0	metab_7112	neg_2175	neg	46.5	4.81	0.2472	3.269	0.7364
2-aminohexadecanoic acid	2 -°±»ùÊ®ÁùÍéËá	7.019E-12	4.039E-11	1.3362	1.3216	0.7185	-0.4769	yes	down	B(i)	-	-	-	-	-	-	-	-	-	-	-	-	272.2590672	11.79305	M+H	C16H33NO2	62.1	0	metab_1259	pos_1260	pos	51.3	3.763	0.5835	5.237	0.4333
11'-Carboxy-alpha-tocotrienol	11'-ôÈ»ù-¦Á-ÉúÓýÈýÏ©·Ó	2.451E-11	1.283E-10	1.3254	1.3196	0.6998	-0.5149	yes	down	B(ii)	-	-	-	-	-	-	-	HMDB0012516	Lipids and lipid-like molecules	Prenol lipids	Sesquiterpenoids	-	415.2830169	12.85085	M+H	C26H38O4	0	60.4	metab_1130	pos_1131	pos	49.8	3.448	0.06609	4.927	0.6102
Geranylcitronellol	ÏãÒ¶»ùÏãÃ©´¼	6.036E-6	1.212E-5	1.2997	1.3194	1.5666	0.6477	yes	up	B(ii)	-	-	-	-	-	-	-	HMDB0032147	Lipids and lipid-like molecules	Prenol lipids	Diterpenoids	36237-66-8	293.2845879	13.87271667	M+H	C20H36O	0	73.1	metab_1325	pos_1326	pos	53.4	5.173	0.1853	3.302	1.339
Gingerol	½ªÀ±ËØ	3.275E-8	9.965E-8	1.3134	1.3191	0.6681	-0.5819	yes	down	B(ii)	C10462	-	-	map01110;map00945	Biosynthesis of secondary metabolites;Stilbenoid, diarylheptanoid and gingerol biosynthesis	Metabolism;Metabolism	Global and overview maps;Biosynthesis of other secondary metabolites	HMDB0005783	Benzenoids	Phenols	Methoxyphenols	58253-27-3	589.3731634	12.79858333	2M+H	C17H26O4	0	59.8	metab_1487	pos_1488	pos	50.7	3.335	0.06608	4.992	0.9114
Cinncassiol C	-	4.316E-6	8.919E-6	1.2918	1.3188	0.2738	-1.8687	yes	down	B(ii)	-	-	-	-	-	-	-	HMDB0035166	Organic oxygen compounds	Organooxygen compounds	Carbohydrates and carbohydrate conjugates	73613-35-1	361.1660555	7.100333333	M-H2O-H	C20H28O7	0	44	metab_6902	neg_1965	neg	45.2	0.6914	0.03616	2.525	1.292
Pyroglutamyl-phenylalanyl-prolinamide	(2S)-N-[(2S)-1-[(2S)-2-°±»ù¼×õ£ßÁ¿©Íé-1-»ù]-1-Ñõ´ú-3-±½»ù±ûÍé-2-»ù]-5-Ñõ´úßÁ¿©Íé-2-¼×õ£°·	1.463E-8	4.725E-8	1.3131	1.3184	0.4997	-1.0009	yes	down	B(ii)	-	-	-	-	-	-	-	HMDB0256991	Organic acids and derivatives	Carboxylic acids and derivatives	Amino acids, peptides, and analogues	-	353.1586203	4.624666667	M-H2O-H	C19H24N4O4	0	66.9	metab_7274	neg_2337	neg	49.9	1.635	0.04458	3.272	0.8691
Altamisic acid	°¢¶ûËûÃ×Ëá	1.54E-7	4.186E-7	1.2919	1.3184	1.8372	0.8775	yes	up	B(i)	-	-	-	-	-	-	-	-	-	-	-	-	279.1236175	7.4145	M-H	C15H20O5	54.9	0	metab_7978	neg_3041	neg	50	3.689	0.7609	2.008	0.854
Ritalinic acid	ÀûËûÁÖËá	8.354E-7	1.967E-6	1.3054	1.3184	0.2509	-1.9947	yes	down	B(ii)	-	-	-	-	-	-	-	HMDB0042008	Organic nitrogen compounds	Organonitrogen compounds	Amines	19395-41-6	264.1240645	5.516516667	M+FA-H	C13H17NO2	0	43.3	metab_7138	neg_2201	neg	46.7	0.5884	0.03364	2.345	1.131
PC(PGF1alpha/16:1(9Z))	-	9.796E-10	3.907E-9	1.3264	1.3184	0.739	-0.4364	yes	down	B(ii)	-	-	-	-	-	-	-	HMDB0286096	Not Available	Not Available	Not Available	-	832.5718074	12.8247	M+H	C44H82NO11P	0	43.6	metab_1123	pos_1124	pos	47.1	4.391	0.06611	5.942	0.7358
3'-Deoxyinosine	3 ' -ÍÑÑõ¼¡ÜÕ	1.214E-11	6.646E-11	1.3377	1.318	0.7005	-0.5136	yes	down	B(ii)	-	-	-	-	-	-	-	HMDB0246093	Nucleosides, nucleotides, and analogues	Purine nucleosides	Purine 3''-deoxyribonucleosides	-	253.0939454	4.174216667	M+H	C10H12N4O4	0	42.7	metab_231	pos_232	pos	46.8	3.454	0.06609	4.931	0.5944
Protocatechuic acid	-	9.332E-16	1.179E-14	1.3371	1.3177	1.3505	0.4335	yes	up	B(i)	C00230	-	-	map01100;map01220;map01110;map01120;map01053;map00627;map00624;map00623;map00362;map00400;map01061	Metabolic pathways;Degradation of aromatic compounds;Biosynthesis of secondary metabolites;Microbial metabolism in diverse environments;Biosynthesis of siderophore group nonribosomal peptides;Aminobenzoate degradation;Polycyclic aromatic hydrocarbon degradation;Toluene degradation;Benzoate degradation;Phenylalanine, tyrosine and tryptophan biosynthesis;Biosynthesis of phenylpropanoids	Metabolism;Metabolism;Metabolism;Metabolism;Metabolism;Metabolism;Metabolism;Metabolism;Metabolism;Metabolism;Metabolism	Global and overview maps;Global and overview maps;Global and overview maps;Global and overview maps;Metabolism of terpenoids and polyketides;Xenobiotics biodegradation and metabolism;Xenobiotics biodegradation and metabolism;Xenobiotics biodegradation and metabolism;Xenobiotics biodegradation and metabolism;Amino acid metabolism;Chemical structure transformation maps	HMDB0001856	Benzenoids	Benzene and substituted derivatives	Benzoic acids and derivatives	99-50-3	153.0182579	1.701733333	M-H	C7H6O4	79.6	0	metab_9695	neg_4758	neg	53.4	5.252	0.3219	3.889	0.3427
13,14-Dihydro-19(R)-hydroxy prostaglandin E1	-	7.62E-9	2.592E-8	1.2949	1.3169	1.4056	0.4912	yes	up	B(i)	-	-	-	-	-	-	-	-	-	-	-	-	371.2438517	6.771433333	M-H	C20H36O6	64.1	0	metab_5673	neg_736	neg	51.5	5.382	0.2447	3.829	0.7855
Pc(34:2)	-	4.726E-20	3.18E-18	1.3194	1.3168	0.8175	-0.2907	yes	down	B(i)	C00157	Lipids	Phospholipids	map01100;map00564;map01110;map00590;map00591;map00592;map05231;map04723	Metabolic pathways;Glycerophospholipid metabolism;Biosynthesis of secondary metabolites;Arachidonic acid metabolism;Linoleic acid metabolism;alpha-Linolenic acid metabolism;Choline metabolism in cancer;Retrograde endocannabinoid signaling	Metabolism;Metabolism;Metabolism;Metabolism;Metabolism;Metabolism;Human Diseases;Organismal Systems	Global and overview maps;Lipid metabolism;Global and overview maps;Lipid metabolism;Lipid metabolism;Lipid metabolism;Cancer: overview;Nervous system	HMDB0007880	Lipids and lipid-like molecules	Glycerophospholipids	Glycerophosphocholines	-	758.5713336	13.21331667	M+H	C42H80NO8P	83.8	0	metab_1422	pos_1423	pos	54	5.796	0.06611	7.09	0.2866
Psoracorylifol A	-	1.273E-5	2.407E-5	1.2805	1.3167	0.2301	-2.1195	yes	down	B(i)	-	-	-	-	-	-	-	-	-	-	-	-	333.1709544	7.8948	M+FA-H	C18H24O3	56.2	0	metab_6807	neg_1870	neg	49.4	0.573	0.0332	2.49	1.441
6-O-Acetylaustroinulin	6 - O -ÒÒõ£¸²Åè×ÓËØ	5.805E-7	1.407E-6	1.3142	1.3159	0.2631	-1.926	yes	down	B(ii)	-	-	-	-	-	-	-	HMDB0036803	Lipids and lipid-like molecules	Prenol lipids	Diterpenoids	75207-46-4	385.2337629	6.12025	M+Na-2H	C22H36O4	0	66.9	metab_5466	neg_529	neg	50.5	0.6384	0.03493	2.426	1.129
Glutethimide	±½ÒÒßßà¤Íª	3.953E-9	1.416E-8	1.3286	1.3143	0.6006	-0.7355	yes	down	B(ii)	C07489	-	-	-	-	-	-	HMDB0015505	Organoheterocyclic compounds	Piperidines	Phenylpiperidines	77-21-4	259.1449259	10.50465	M+ACN+H	C13H15NO2	0	41.9	metab_1711	pos_1712	pos	46.9	2.403	0.06585	4.001	0.8018
Isophorone	Òì·ð¶ûÍª	4.15E-19	2.157E-17	1.3211	1.314	1.2932	0.371	yes	up	B(i)	C14743	-	-	-	-	-	-	HMDB0031195	Organic oxygen compounds	Organooxygen compounds	Carbonyl compounds	78-59-1	139.1121681	13.92243333	M+H	C9H14O	68.4	0	metab_1281	pos_1282	pos	51.8	5.747	0.08557	4.444	0.3046
Barringtogenol C	ÓñÈï´¼C	7.162E-7	1.706E-6	1.2952	1.3138	0.6551	-0.6103	yes	down	B(ii)	C08931	-	-	-	-	-	-	HMDB0034525	Lipids and lipid-like molecules	Prenol lipids	Triterpenoids	17304-24-4;13844-01-4	549.3793039	12.29426667	M+Hac-H	C30H50O5	0	40.3	metab_6439	neg_1502	neg	46.2	3.31	0.04565	5.053	1.113
Gly-Val-Val	-	9.89E-15	9.506E-14	1.3408	1.3123	0.7054	-0.5036	yes	down	B(i)	-	-	-	-	-	-	-	-	-	-	-	-	274.1770555	5.10525	M+H	C12H23N3O4	52.7	0	metab_2304	pos_2305	pos	48.9	3.275	0.06608	4.643	0.4347
Asp-Phe	Ìì¶¬°±Ëá±½±û°±Ëá	6.486E-11	3.18E-10	1.2971	1.3119	1.3961	0.4814	yes	up	B(i)	-	-	-	-	-	-	-	HMDB0000706	Organic acids and derivatives	Carboxylic acids and derivatives	Amino acids, peptides, and analogues	13433-09-5	279.0986288	3.9645	M-H	C13H16N2O5	90.6	0	metab_7377	neg_2440	neg	56.6	5.227	0.5122	3.744	0.5347
Pregnanediol 3-O-glucuronide	ÔÐÍé¶þ´¼3 - O -ÆÏÌÑÌÇÈ©ËáÜÕ	4.025E-10	1.721E-9	1.3149	1.3115	1.3887	0.4738	yes	up	B(ii)	C03033	-	-	map01100;map00040;map04976;map00053;map01240	Metabolic pathways;Pentose and glucuronate interconversions;Bile secretion;Ascorbate and aldarate metabolism;Biosynthesis of cofactors	Metabolism;Metabolism;Organismal Systems;Metabolism;Metabolism	Global and overview maps;Carbohydrate metabolism;Digestive system;Carbohydrate metabolism;Global and overview maps	HMDB0010318	Lipids and lipid-like molecules	Steroids and steroid derivatives	Steroidal glycosides	1852-49-9	495.29622	7.780183333	M-H	C27H44O8	0	43.6	metab_9662	neg_4725	neg	46.2	5.348	0.2483	3.851	0.6666
(S)-3-Sulfonatolactate	£¨S£© -3-»Ç»ùÒÒËá	2.673E-12	1.651E-11	1.3181	1.3112	1.4045	0.4901	yes	up	B(ii)	C11499	-	-	map01100;map00270	Metabolic pathways;Cysteine and methionine metabolism	Metabolism;Metabolism	Global and overview maps;Amino acid metabolism	HMDB0060176	Organic acids and derivatives	Hydroxy acids and derivatives	Alpha hydroxy acids and derivatives	-	168.9801627	1.244733333	M-H	C3H6O6S	0	40.9	metab_7550	neg_2613	neg	45.6	4.993	0.4381	3.555	0.4657
4-(2-Amino-3-hydroxyphenyl)-2,4-dioxobutanoic acid	4-£¨2-°±»ù-3-ôÇ»ù±½»ù£©-2,4-¶þÑõ´ú¶¡Ëá	6.828E-11	3.332E-10	1.3138	1.3107	1.5048	0.5895	yes	up	B(ii)	C05645	-	-	map00380	Tryptophan metabolism	Metabolism	Amino acid metabolism	HMDB0004083	Organic oxygen compounds	Organooxygen compounds	Carbonyl compounds	857760-67-9	204.0294382	4.187233333	M-H2O-H	C10H9NO5	0	50.9	metab_7003	neg_2066	neg	48.8	4.424	0.5474	2.94	0.5211
Phenylbutyric acid	-	5.455E-17	1.09E-15	1.3096	1.3105	1.3075	0.3869	yes	up	B(i)	-	-	-	-	-	-	-	-	-	-	-	-	165.0915654	12.30476667	M+H	C10H12O2	51.8	0	metab_4410	pos_4411	pos	47.9	5.612	0.3197	4.292	0.2904
His-Phe-Gln	-	5.234E-7	1.287E-6	1.3107	1.31	0.4852	-1.0435	yes	down	B(i)	-	-	-	-	-	-	-	-	-	-	-	-	453.1882229	5.79365	M+Na	C20H26N6O5	43.7	0	metab_467	pos_468	pos	46.3	1.65	0.06464	3.401	1.1
Arg-Arg-Lys	-	5.092E-9	1.788E-8	1.3063	1.3081	0.6798	-0.5567	yes	down	B(i)	-	-	-	-	-	-	-	-	-	-	-	-	459.31186	12.17906667	M+H	C18H38N10O4	46.6	0	metab_1551	pos_1552	pos	46.6	3.321	0.06608	4.885	0.7935
Persicachrome	-	4.635E-13	3.227E-12	1.3245	1.3081	0.7059	-0.5025	yes	down	B(ii)	-	-	-	-	-	-	-	HMDB0036425	Lipids and lipid-like molecules	Prenol lipids	Diterpenoids	80931-31-3	439.2791903	12.9798	M+CH3OH+Na	C25H36O3	0	55.9	metab_1467	pos_1468	pos	44.7	3.382	0.06608	4.791	0.5068
Siguazodan	-	3.058E-7	7.821E-7	1.2929	1.3078	0.4902	-1.0285	yes	down	B(ii)	-	-	-	-	-	-	-	HMDB0258290	Organoheterocyclic compounds	Diazines	Pyridazines and derivatives	-	285.1455599	4.528733333	M+H	C14H16N6O	0	40.6	metab_2364	pos_2365	pos	46	1.628	0.06456	3.321	1.035
24-Norursa-3,9(11),12-triene	24-Norursa-3,9£¨11£©£¬12-ÈýÏ©	1.798E-6	3.997E-6	1.314	1.3071	0.6383	-0.6477	yes	down	B(i)	-	-	-	-	-	-	-	-	-	-	-	-	393.3526333	13.24	M+H	C29H44	64.8	0	metab_1420	pos_1421	pos	51.4	3.226	0.06607	5.054	1.226
(E)-9,12-dihydroxydodec-10-enoic acid	-	2.998E-6	6.389E-6	1.3079	1.3067	1.6479	0.7207	yes	up	B(i)	-	-	-	-	-	-	-	-	-	-	-	-	459.2966534	7.161266667	2M-H	C12H22O4	59.5	0	metab_5268	neg_331	neg	50.2	4.545	0.2094	2.758	1.225
Nelumnucifoside B	-	9.616E-7	2.237E-6	1.3033	1.3061	0.4683	-1.0946	yes	down	B(i)	-	-	-	-	-	-	-	-	-	-	-	-	399.2392765	9.423566667	M+H	C21H34O7	56.6	0	metab_832	pos_833	pos	47.5	1.535	0.06419	3.278	1.13
Ethyl oleate	ÓÍËáÒÒõ¥	8.018E-8	2.273E-7	1.3236	1.3053	0.6855	-0.5448	yes	down	B(i)	C03425	-	-	-	-	-	-	HMDB0034451;LMFA07010880	Lipids and lipid-like molecules	Fatty Acyls	Fatty acid esters	111-62-6	311.2951864	13.05525	M+H	C20H38O2	60.7	0	metab_3492	pos_3493	pos	50.8	3.64	0.8474	5.31	0.7716
Glutaconic acid	-	2.499E-12	1.551E-11	1.3202	1.3049	1.3229	0.4037	yes	up	B(i)	C02214	-	-	-	-	-	-	HMDB0000620;LMFA01170109	Organic acids and derivatives	Carboxylic acids and derivatives	Dicarboxylic acids and derivatives	628-48-8;1724-02-3	129.0180778	1.244733333	M-H	C5H6O4	57.5	0	metab_8765	neg_3828	neg	48.9	5.826	0.2946	4.404	0.506
4-(1,3-benzodioxol-5-ylmethyl)-3-[(3,4-dimethoxyphenyl)methyl]oxolan-2-one	4-£¨1,3-±½²¢¶þÑõÔÓ»·Îì´¼-5-»ù¼×»ù£©-3-[£¨3,4-¶þ¼×Ñõ»ù±½»ù£©¼×»ù]¶ñßò-2-Íª	9.642E-10	3.852E-9	1.302	1.303	0.6268	-0.6739	yes	down	B(i)	-	-	-	-	-	-	-	-	-	-	-	-	371.146358	4.55235	M+H	C21H22O6	43	0	metab_291	pos_292	pos	45	2.553	0.06593	4.073	0.7202
Cholyltryptophan	É«°±Ëáµ¨¼î	2.119E-6	4.652E-6	1.3164	1.3028	0.4185	-1.2566	yes	down	B(ii)	-	-	-	-	-	-	-	HMDB0242374	Lipids and lipid-like molecules	Steroids and steroid derivatives	Bile acids, alcohols and derivatives	-	593.3583739	10.04658333	M-H	C35H50N2O6	0	58.5	metab_5894	neg_957	neg	49.4	1.31	0.04337	3.13	1.232
Glu-Val-Lys	-	3.906E-9	1.402E-8	1.3288	1.3024	0.5938	-0.752	yes	down	B(i)	-	-	-	-	-	-	-	-	-	-	-	-	375.2249938	1.7073	M+H	C16H30N4O6	57.2	0	metab_121	pos_122	pos	48	2.276	0.06576	3.833	0.7808
2,3,4-trihydroxybenzoic acid	-	2.361E-12	1.471E-11	1.3127	1.3022	1.4507	0.5367	yes	up	B(i)	-	-	-	-	-	-	-	HMDB0059964	Benzenoids	Benzene and substituted derivatives	Benzoic acids and derivatives	610-02-6	169.0132063	4.439483333	M-H	C7H6O5	88.8	0	metab_5972	neg_1035	neg	55.6	4.558	0.3163	3.142	0.4964
2-Polyprenyl-6-methoxyphenol	2 -¾ÛÎìÏ©»ù- 6 -¼×Ñõ»ù±½·Ó	5.257E-6	1.067E-5	1.3287	1.3022	0.3919	-1.3516	yes	down	B(ii)	C17552	-	-	map01100;map00130;map01110;map01240	Metabolic pathways;Ubiquinone and other terpenoid-quinone biosynthesis;Biosynthesis of secondary metabolites;Biosynthesis of cofactors	Metabolism;Metabolism;Metabolism;Metabolism	Global and overview maps;Metabolism of cofactors and vitamins;Global and overview maps;Global and overview maps	HMDB0060355	Lipids and lipid-like molecules	Prenol lipids	Monoterpenoids	-	305.1757563	9.628866667	M+FA-H	C17H24O2	0	48.5	metab_6639	neg_1702	neg	49.2	1.205	0.04274	3.075	1.333
3,4-dihydroxyphenylglycol	-	1.314E-21	1.307E-19	1.3132	1.302	1.3499	0.4329	yes	up	B(i)	C05576	-	-	map01100;map00350	Metabolic pathways;Tyrosine metabolism	Metabolism;Metabolism	Global and overview maps;Amino acid metabolism	HMDB0000318;PW_C000222	Benzenoids	Phenols	Benzenediols	28822-73-3;3343-19-9	169.049595	4.140083333	M-H	C8H10O4	72.3	0	metab_6551	neg_1614	neg	51.4	4.834	0.212	3.581	0.2116
Zalcitabine	ÔúÎ÷Ëû±õ	8.38E-14	6.726E-13	1.3081	1.3011	1.4433	0.5293	yes	up	B(i)	C07207	-	-	map04976	Bile secretion	Organismal Systems	Digestive system	HMDB0015078;PW_C009386	Nucleosides, nucleotides, and analogues	Pyrimidine nucleosides	Pyrimidine 2'',3''-dideoxyribonucleosides	7481-89-2	210.0877259	1.728416667	M-H	C9H13N3O3	55.3	0	metab_5039	neg_102	neg	48.1	4.464	0.2696	3.093	0.4321
Glu-Ile-Ser	-	3.457E-11	1.771E-10	1.3232	1.301	0.6483	-0.6252	yes	down	B(i)	-	-	-	-	-	-	-	-	-	-	-	-	389.2040701	4.333933333	M+ACN+H	C14H25N3O7	59.2	0	metab_253	pos_254	pos	48.9	2.675	0.06597	4.126	0.6062
Val-Arg	-	1.462E-12	9.422E-12	1.3307	1.3008	0.6663	-0.5858	yes	down	B(i)	-	-	-	-	-	-	-	HMDB0029121	Organic acids and derivatives	Carboxylic acids and derivatives	Amino acids, peptides, and analogues	37682-75-0	274.1881194	1.750266667	M+H	C11H23N5O3	60.5	0	metab_2512	pos_2513	pos	49.6	2.799	0.06601	4.201	0.5239
Eriodictyol	Ê¥²Ý·Ó	2.133E-8	6.714E-8	1.3106	1.3007	1.6732	0.7426	yes	up	B(i)	C05631	-	-	map01100;map00941;map01110;map00946	Metabolic pathways;Flavonoid biosynthesis;Biosynthesis of secondary metabolites;Degradation of flavonoids	Metabolism;Metabolism;Metabolism;Metabolism	Global and overview maps;Biosynthesis of other secondary metabolites;Global and overview maps;Biosynthesis of other secondary metabolites	HMDB0005810;LMPK12140002	Phenylpropanoids and polyketides	Flavonoids	Flavans	552-58-9	287.0560105	9.086933333	M-H	C15H12O6	79.2	0	metab_5834	neg_897	neg	54.8	4.019	0.8862	2.402	0.641
(1S,2S,4R,8S)-p-Menthane-1,2,8,9-tetrol 2-glucoside	£¨1S£¬2S£¬4R£¬8S£©-p-±¡ºÉÍé-1,2,8,9-ËÄ´¼2-ÆÏÌÑÌÇÜÕ	1.073E-6	2.471E-6	1.3139	1.3007	0.5918	-0.7567	yes	down	B(ii)	-	-	-	-	-	-	-	HMDB0039975	Lipids and lipid-like molecules	Prenol lipids	Terpene glycosides	402593-52-6	384.2214052	11.59536667	M+NH4	C16H30O9	0	42.4	metab_1008	pos_1009	pos	46.8	2.581	0.06594	4.361	1.161
Poly-N-acetyllactosamine	Poly - N-ÒÒõ£°±»ùÈéÌÇ	2.331E-7	6.148E-7	1.3123	1.3001	0.4018	-1.3156	yes	down	B(ii)	-	-	-	-	-	-	-	HMDB0006583	Lipids and lipid-like molecules	Fatty Acyls	Fatty acyl glycosides	82441-98-3	364.1251605	1.728416667	M-H2O-H	C14H25NO11	0	66.8	metab_7461	neg_2524	neg	49.6	1.141	0.04228	2.84	1.025
Asp-Gln	-	4.653E-16	6.431E-15	1.3285	1.2999	0.7115	-0.4911	yes	down	B(i)	-	-	-	-	-	-	-	HMDB0028751	Organic acids and derivatives	Carboxylic acids and derivatives	Amino acids, peptides, and analogues	-	262.1041548	1.5487	M+H	C9H15N3O6	38.1	0	metab_2570	pos_2571	pos	45.1	3.255	0.06608	4.575	0.3818
L-Isoleucine	L-ÒìÁÁ°±Ëá	4.052E-12	2.439E-11	1.2925	1.299	1.2349	0.3044	yes	up	B(i)	C00407	Peptides	Amino acids	map01100;map04978;map01110;map00280;map00290;map00460;map00960;map02010;map01230;map00966;map01210;map05131;map04974;map00970;map05230;map01064;map01060	Metabolic pathways;Mineral absorption;Biosynthesis of secondary metabolites;Valine, leucine and isoleucine degradation;Valine, leucine and isoleucine biosynthesis;Cyanoamino acid metabolism;Tropane, piperidine and pyridine alkaloid biosynthesis;ABC transporters;Biosynthesis of amino acids;Glucosinolate biosynthesis;2-Oxocarboxylic acid metabolism;Shigellosis;Protein digestion and absorption;Amino…	Metabolism;Organismal Systems;Metabolism;Metabolism;Metabolism;Metabolism;Metabolism;Environmental Information Processing;Metabolism;Metabolism;Metabolism;Human Diseases;Organismal Systems;Genetic Information Processing;Human Diseases;Metabolism;Metabolism	Global and overview maps;Digestive system;Global and overview maps;Amino acid metabolism;Amino acid metabolism;Metabolism of other amino acids;Biosynthesis of other secondary metabolites;Membrane transport;Global and overview maps;Biosynthesis of other secondary metabolites;Global and overview maps;Infectious disease: bacterial;Digestive system;Translation;Cancer: overview;Chemical structure tran…	HMDB0000172;PW_C000112	Organic acids and derivatives	Carboxylic acids and derivatives	Amino acids, peptides, and analogues	73-32-5	132.1023889	1.594733333	M+H	C6H13NO2	60.1	0	metab_83	pos_84	pos	49.8	7.359	0.1774	5.959	0.5307
Modrefen	ÇúÂåË¾Ì¹	1.0E-6	2.319E-6	1.3012	1.299	0.4597	-1.1212	yes	down	B(ii)	-	-	-	-	-	-	-	HMDB0254826	Lipids and lipid-like molecules	Steroids and steroid derivatives	Estrane steroids	-	330.2033472	6.68515	M+H	C20H27NO3	0	65.8	metab_2093	pos_2094	pos	48.9	1.495	0.06401	3.252	1.141
4-[2-[(2-Ethyl-2,3-dihydroxybutanoyl)oxymethyl]anilino]-4-oxobutanoic acid	-	2.428E-8	7.555E-8	1.306	1.2987	0.5892	-0.7631	yes	down	B(i)	-	-	-	-	-	-	-	-	-	-	-	-	354.1530475	4.735333333	M+H	C17H23NO7	67.9	0	metab_318	pos_319	pos	49.3	2.298	0.06578	3.9	0.8692
2-Naphthalenecarboxylic acid, 3-(phenylamino)-	2-ÝÁ¼×Ëá£¬3-£¨±½°±»ù£©-	1.638E-10	7.534E-10	1.3133	1.2978	0.5964	-0.7455	yes	down	B(i)	-	-	-	-	-	-	-	-	-	-	-	-	264.0989311	3.698666667	M+H	C17H13NO2	54.7	0	metab_168	pos_169	pos	45.9	2.183	0.06568	3.66	0.6538
Lpi(18:2)	-	4.093E-5	7.057E-5	1.2824	1.2977	0.4513	-1.1478	yes	down	B(i)	-	-	-	-	-	-	-	HMDB0240597	Lipids and lipid-like molecules	Glycerophospholipids	Glycerophosphoinositols	1425501-10-5	595.2889549	11.82275	M-H	C27H49O12P	78.2	0	metab_6474	neg_1537	neg	54.9	1.645	0.04461	3.645	1.623
Zymonic acid	½ÍÍªËá	7.137E-11	3.466E-10	1.298	1.2974	0.4886	-1.0331	yes	down	B(ii)	-	-	-	-	-	-	-	HMDB0031210	Organoheterocyclic compounds	Dihydrofurans	Furanones	24891-71-2	217.0344021	1.674983333	M+Hac-H	C6H6O5	0	43.7	metab_5025	neg_88	neg	46.2	1.399	0.0438	2.863	0.6288
12-hydroxy-16-heptadecynoic acid	12 -ôÇ»ù- 16 -Ê®ÆßÍéËá	5.61E-22	6.937E-20	1.3123	1.2971	0.759	-0.3978	yes	down	B(i)	-	-	-	-	-	-	-	-	-	-	-	-	315.2538869	13.13398333	M+CH3OH+H	C17H30O3	35.2	0	metab_1157	pos_1158	pos	35.2	3.909	0.0661	5.15	0.2428
Karanjachromene	2-±½»ù-3-¼×Ñõ»ù-8,8-¶þ¼×»ù-4H,8h-±½²¢[1,2-b:3,4-b]¶þßÁà«-4-Íª	1.174E-7	3.237E-7	1.2892	1.2969	0.5093	-0.9735	yes	down	B(i)	-	-	-	-	-	-	-	LMPK12111544	-	-	-	-	335.1248169	6.46715	M+H	C21H18O4	57.6	0	metab_539	pos_540	pos	46.6	1.705	0.06481	3.348	0.9583
Lpi(18:1)	-	6.1E-6	1.224E-5	1.2805	1.2964	0.5617	-0.832	yes	down	B(i)	-	-	-	-	-	-	-	HMDB0061693	Lipids and lipid-like molecules	Glycerophospholipids	Glycerophosphoinositols	1114770-15-8	597.3045195	12.2434	M-H	C27H51O12P	63.8	0	metab_6080	neg_1143	neg	51.7	2.352	0.04547	4.187	1.319
3-[4-(3-Trifluoromethyl-phenyl)-piperazin-1-yl]-dihydrofuran-2-one	3-[4-£¨3-Èý·ú¼×»ù±½»ù£©-ßßàº-1-»ù]-¶þÇâß»à«-2-Íª	1.597E-9	6.174E-9	1.286	1.296	0.5762	-0.7953	yes	down	B(ii)	-	-	-	-	-	-	-	HMDB0249941	Organic acids and derivatives	Carboxylic acids and derivatives	Amino acids, peptides, and analogues	-	359.1249765	5.575333333	M+FA-H	C15H17F3N2O2	0	50.7	metab_5388	neg_451	neg	47.4	2.083	0.04529	3.615	0.7416
Gly-Gly-Tyr	-	2.096E-13	1.549E-12	1.3054	1.2958	0.683	-0.5501	yes	down	B(i)	-	-	-	-	-	-	-	-	-	-	-	-	295.1160959	5.72345	M+	C13H17N3O5	43.7	0	metab_2231	pos_2232	pos	46.4	2.958	0.06604	4.331	0.4809
6-Methoxymellein	6-¼×Ñõ»ù·äÃÛÇú¾úËØ	4.547E-6	9.333E-6	1.3126	1.2942	1.6971	0.7631	yes	up	B(i)	C02381	-	-	-	-	-	-	HMDB0038510	Organoheterocyclic compounds	Benzopyrans	2-benzopyrans	13410-15-6	209.0816283	5.46065	M+H	C11H12O4	54.5	0	metab_424	pos_425	pos	49.5	4.482	0.6197	2.641	1.233
Gln-Leu-Ile	-	3.396E-13	2.428E-12	1.319	1.2927	0.7069	-0.5005	yes	down	B(i)	-	-	-	-	-	-	-	-	-	-	-	-	373.2456545	6.588183333	M+H	C17H32N4O5	67.8	0	metab_2106	pos_2107	pos	50.1	3.289	0.06608	4.653	0.4852
Leu-Lys-His	-	3.09E-9	1.131E-8	1.285	1.2921	0.662	-0.595	yes	down	B(i)	-	-	-	-	-	-	-	-	-	-	-	-	395.2437264	7.9975	M-H	C18H32N6O4	63.2	0	metab_5721	neg_784	neg	48.3	2.96	0.04562	4.471	0.7508
Thr-Thr	-	7.278E-12	4.173E-11	1.3173	1.2917	0.6957	-0.5235	yes	down	B(i)	-	-	-	-	-	-	-	HMDB0029071	Organic acids and derivatives	Carboxylic acids and derivatives	Amino acids, peptides, and analogues	96337-78-9	221.113908	1.571616667	M+H	C8H16N2O5	39.7	0	metab_81	pos_82	pos	46	3.219	0.06607	4.627	0.5562
Thr-Thr-Tyr	-	1.739E-5	3.218E-5	1.33	1.2913	0.3789	-1.4002	yes	down	B(i)	-	-	-	-	-	-	-	-	-	-	-	-	401.2044113	5.936483333	M+NH4	C17H25N3O7	49.2	0	metab_484	pos_485	pos	47.6	1.173	0.06169	3.096	1.474
N-3-oxo-hexadec-11(Z)-enoyl-L-Homoserine lactone	N-3-Ñõ´ú-Ê®ÁùÍé»ù-11£¨Z£©-Ï©õ£»ù-L-¸ßË¿°±ËáÄÚõ¥	4.443E-11	2.241E-10	1.2992	1.2912	0.685	-0.5459	yes	down	B(i)	-	-	-	-	-	-	-	-	-	-	-	-	352.2516483	12.43445	M+H	C20H33NO4	59.3	0	metab_1099	pos_1100	pos	47	3.12	0.06606	4.555	0.6051
Prostaglandin D2-1-glyceryl ester	Ç°ÁÐÏÙËØD2 - 1 -¸ÊÓÍõ¥	1.388E-6	3.143E-6	1.2659	1.2911	0.6195	-0.6909	yes	down	B(ii)	-	-	-	-	-	-	-	HMDB0013653	Lipids and lipid-like molecules	Fatty Acyls	Eicosanoids	-	425.2546306	7.369016667	M-H	C23H38O7	0	60.6	metab_5637	neg_700	neg	50.2	2.777	0.0456	4.483	1.128
11a-hydroxy-3,6,10-trimethyl-6,7,8,11-tetrahydro-4h-cyclodeca[b]furan-2,5-dione	11a-ôÇ»ù-3,6,10-Èý¼×»ù-6,7,8,11-ËÄÇâ-4h-»·¹ï[b]ß»à«-2,5-¶þÍª	5.868E-8	1.7E-7	1.3046	1.2909	0.5476	-0.8688	yes	down	B(i)	-	-	-	-	-	-	-	-	-	-	-	-	319.151384	1.38935	M+CH3OH+Na	C15H20O4	70.8	0	metab_2614	pos_2615	pos	52.7	1.973	0.06541	3.603	0.9203
9-oxootre	-	9.774E-15	9.414E-14	1.298	1.2905	0.7679	-0.381	yes	down	B(i)	-	-	-	-	-	-	-	-	-	-	-	-	293.2118149	12.79858333	M+H	C18H28O3	76.6	0	metab_2788	pos_2789	pos	52.9	4.39	0.5034	5.717	0.2567
Adrenic acid	ÉöÉÏÏÙËá	1.761E-13	1.319E-12	1.2932	1.2902	1.2842	0.3608	yes	up	B(ii)	C16527	-	-	map01040;map04216	Biosynthesis of unsaturated fatty acids;Ferroptosis	Metabolism;Cellular Processes	Lipid metabolism;Cell growth and death	HMDB0002226	Lipids and lipid-like molecules	Fatty Acyls	Fatty acids and conjugates	28874-58-0	337.2530628	12.27901667	M+Na-H2O	C22H36O2	0	40.2	metab_2799	pos_2800	pos	44.5	6.096	0.4072	4.747	0.385
2-acetamido-5-oxo-5-(2-phenylethylamino)pentanoic acid	-	6.413E-11	3.151E-10	1.2827	1.2901	1.404	0.4895	yes	up	B(i)	-	-	-	-	-	-	-	-	-	-	-	-	293.150752	5.6511	M+H	C15H20N2O4	35.3	0	metab_1239	pos_1240	pos	35	4.97	0.1763	3.54	0.6007
3beta,7alpha-Dihydroxy-5-cholestenoate	3beta£¬7alpha-¶þôÇ»ù-5-µ¨çÞËáõ¥	2.096E-10	9.4E-10	1.2894	1.2901	0.6492	-0.6232	yes	down	B(ii)	C17335	-	-	map00120	Primary bile acid biosynthesis	Metabolism	Lipid metabolism	HMDB0012454	Lipids and lipid-like molecules	Steroids and steroid derivatives	Bile acids, alcohols and derivatives	115538-84-6	453.2970736	7.426883333	M+Na-2H	C27H44O4	0	72	metab_5647	neg_710	neg	51.8	2.704	0.04558	4.165	0.6533
2,3-dihydroxyundecanedioic acid	-	1.293E-10	6.079E-10	1.3019	1.2894	1.3537	0.4369	yes	up	B(i)	-	-	-	-	-	-	-	-	-	-	-	-	247.1184248	3.8424	M-H	C11H20O6	97.2	0	metab_6018	neg_1081	neg	58.5	5.504	0.2524	4.066	0.6091
N-acetyl-dl-glutamic acid	-	6.084E-15	6.131E-14	1.3058	1.2891	1.2521	0.3244	yes	up	B(i)	-	-	-	-	-	-	-	-	-	-	-	-	188.0555304	1.271233333	M-H	C7H11NO5	96.1	0	metab_9327	neg_4390	neg	57.8	6.551	0.2834	5.232	0.3688
Ser-Tyr	-	3.945E-11	2.007E-10	1.2918	1.2889	1.3644	0.4482	yes	up	B(i)	-	-	-	-	-	-	-	HMDB0258243	Organic acids and derivatives	Carboxylic acids and derivatives	Amino acids, peptides, and analogues	-	269.1140989	4.2202	M+H	C12H16N2O5	70.8	0	metab_2401	pos_2402	pos	51.7	5.317	0.518	3.897	0.4864
Alpha-cyano-4-hydroxycinnamic acid	-	1.482E-18	6.457E-17	1.2943	1.2886	0.6949	-0.5252	yes	down	B(i)	-	-	-	-	-	-	-	HMDB0248196	Phenylpropanoids and polyketides	Cinnamic acids and derivatives	Hydroxycinnamic acids and derivatives	-	188.0343925	4.875033333	M-H	C10H7NO3	42.1	0	metab_5292	neg_355	neg	46.8	2.867	0.04561	4.126	0.309
Ethyl 4,4,4-trifluoro-3-oxo-2-(1-thien-3-yl-1-thioureidomethyl)butyrate	-	1.007E-7	2.808E-7	1.2851	1.2876	0.5078	-0.9777	yes	down	B(i)	-	-	-	-	-	-	-	-	-	-	-	-	355.0405438	1.457316667	M+H	C12H13F3N2O3S2	50.6	0	metab_65	pos_66	pos	47.2	1.694	0.06478	3.336	0.9508
7-[(2-Benzyl-3-sulfanylpropanoyl)amino]heptanoic acid	7-[£¨2-ÜÐ»ù-3-»Çõ£»ù±û»ù£©°±»ù]¸ýËá	1.819E-10	8.266E-10	1.2987	1.2873	0.6856	-0.5446	yes	down	B(ii)	-	-	-	-	-	-	-	HMDB0244471	Lipids and lipid-like molecules	Fatty Acyls	Fatty acids and conjugates	-	368.1561505	1.623316667	M+FA-H	C17H25NO3S	0	51.8	metab_5019	neg_82	neg	46.5	3.177	0.04564	4.634	0.648
Betagarin	Ìð²Ë¶þÇâ»ÆÍª	2.863E-5	5.077E-5	1.2873	1.2869	2.0347	1.0248	yes	up	B(ii)	C09479	-	-	-	-	-	-	HMDB0030727	Phenylpropanoids and polyketides	Flavonoids	O-methylated flavonoids	60132-69-6	373.0927569	4.5696	M+FA-H	C18H16O6	0	45.2	metab_7283	neg_2346	neg	48.1	3.754	0.6312	1.845	1.452
Beta-Cortol	-	3.152E-8	9.621E-8	1.2724	1.2864	0.686	-0.5437	yes	down	B(ii)	C01235	-	-	map01100;map00052	Metabolic pathways;Galactose metabolism	Metabolism;Metabolism	Global and overview maps;Carbohydrate metabolism	HMDB0005821	Lipids and lipid-like molecules	Steroids and steroid derivatives	Hydroxysteroids	667-65-2	413.2545808	7.62425	M+FA-H	C21H36O5	0	59.7	metab_5672	neg_735	neg	50.7	3.406	0.04566	4.965	0.8563
Camellimidazole b	-	5.853E-11	2.901E-10	1.3061	1.2862	0.6917	-0.5317	yes	down	B(i)	-	-	-	-	-	-	-	-	-	-	-	-	392.2556033	7.742016667	M+H	C17H29N9O2	65.2	0	metab_673	pos_674	pos	49.3	3.182	0.06607	4.6	0.604
Val-Asp-Ser	-	1.603E-11	8.632E-11	1.299	1.2858	0.7233	-0.4673	yes	down	B(i)	-	-	-	-	-	-	-	-	-	-	-	-	320.1460679	1.571616667	M+H	C12H21N3O7	73.4	0	metab_2564	pos_2565	pos	53	3.686	0.0661	5.096	0.5728
6-methylsulfinylhexanenitrile	-	9.702E-11	4.59E-10	1.2824	1.2857	0.6346	-0.6561	yes	down	B(i)	-	-	-	-	-	-	-	-	-	-	-	-	214.0869389	7.486216667	M+CH3OH+Na	C7H13NOS	42.1	0	metab_2004	pos_2005	pos	45.5	2.494	0.0659	3.93	0.6228
Caramboxin	-	1.555E-10	7.192E-10	1.2873	1.2854	1.3571	0.4405	yes	up	B(i)	-	-	-	-	-	-	-	-	-	-	-	-	236.0560095	4.211933333	M-H2O-H	C11H13NO6	55.8	0	metab_5181	neg_244	neg	50.3	5.431	0.332	4.002	0.5923
Decarboxylated 8,5'-diferulic acid	-	8.004E-6	1.571E-5	1.3211	1.285	1.6843	0.7522	yes	up	B(i)	-	-	-	-	-	-	-	-	-	-	-	-	341.1029551	5.372033333	M-H	C19H18O6	91	0	metab_8447	neg_3510	neg	57.3	4.578	0.6298	2.718	1.292
Diboa	-	2.451E-14	2.156E-13	1.2813	1.2847	1.4404	0.5264	yes	up	B(i)	C15770	-	-	map00402;map01100;map01110;map00999	Benzoxazinoid biosynthesis;Metabolic pathways;Biosynthesis of secondary metabolites;Biosynthesis of various plant secondary metabolites	Metabolism;Metabolism;Metabolism;Metabolism	Biosynthesis of other secondary metabolites;Global and overview maps;Global and overview maps;Biosynthesis of other secondary metabolites	HMDB0033733	Organoheterocyclic compounds	Benzoxazines	Benzoxazinones	17359-54-5	180.0292121	1.37025	M-H	C8H7NO4	69.1	0	metab_7512	neg_2575	neg	51.7	4.288	0.3648	2.977	0.3547
Ligustilide	Þ»±¾ÄÚõ¥	1.324E-13	1.017E-12	1.292	1.2846	1.3956	0.4808	yes	up	B(i)	C16987	-	-	-	-	-	-	HMDB0302720;HMDB0034277	Organoheterocyclic compounds	Isobenzofurans	Not Available	4431-01-0	191.1073937	6.105266667	M+H	C12H14O2	52.6	0	metab_2170	pos_2171	pos	48	4.717	0.2353	3.38	0.4357
Lauramine oxide	-	3.482E-21	3.05E-19	1.29	1.2835	1.2519	0.3241	yes	up	B(i)	-	-	-	-	-	-	-	-	-	-	-	-	230.248574	11.06553333	M+H	C14H31NO	70.3	0	metab_3727	pos_3728	pos	52.4	6.064	0.1059	4.844	0.2448
3-(4-Hydroxyphenyl)lactate	3-£¨4-ôÇ»ù±½»ù£©ÈéËá	1.997E-10	8.999E-10	1.2911	1.2825	1.3065	0.3858	yes	up	B(i)	C03672	-	-	-	-	-	-	HMDB0000755	Phenylpropanoids and polyketides	Phenylpropanoic acids	Not Available	-	181.0496534	3.207566667	M-H	C9H10O4	77	0	metab_6520	neg_1583	neg	53.7	6.193	0.4563	4.74	0.5728
5(s),6(r)-11-trans dihete	-	6.175E-10	2.554E-9	1.296	1.2825	0.6403	-0.6432	yes	down	B(i)	-	-	-	-	-	-	-	-	-	-	-	-	335.2227703	11.90283333	M-H	C20H32O4	41.7	0	metab_6464	neg_1527	neg	47.5	2.62	0.04556	4.092	0.6859
Rel-5-(1,1-dimethylheptyl)-2-[(1r,3s)-3-hydroxycyclohexyl]phenol	-	0.0001303	0.0002062	1.2702	1.2825	0.0904	-3.4668	yes	down	B(i)	-	-	-	-	-	-	-	-	-	-	-	-	319.2641466	13.36596667	M+H	C21H34O2	37.6	0	metab_1192	pos_1193	pos	43.5	0.2055	0.02504	2.272	1.823
Hypoxanthine	´Î»ÆàÑßÊ	8.046E-17	1.455E-15	1.2857	1.2824	1.2167	0.2829	yes	up	B(i)	C00262	-	-	map01100;map01232;map00230	Metabolic pathways;Nucleotide metabolism;Purine metabolism	Metabolism;Metabolism;Metabolism	Global and overview maps;Global and overview maps;Nucleotide metabolism	HMDB0000157;PW_C000102	Organoheterocyclic compounds	Imidazopyrimidines	Purines and purine derivatives	68-94-0	135.0299903	3.1404	M-H	C5H4N4O	87	0	metab_7429	neg_2492	neg	54.3	7.12	0.1375	5.852	0.3383
Ethyl glucuronide	ÒÒ»ùÆÏÌÑÌÇÈ©ËáÜÕ	1.807E-17	4.566E-16	1.292	1.2814	1.2916	0.3692	yes	up	B(ii)	-	-	-	-	-	-	-	HMDB0010325	Organic oxygen compounds	Organooxygen compounds	Carbohydrates and carbohydrate conjugates	17685-04-0	221.0660902	1.597683333	M-H	C8H14O7	0	46.1	metab_8615	neg_3678	neg	47.6	5.581	0.1927	4.321	0.3074
Cytosine	°ûà×à¤	1.971E-8	6.252E-8	1.2806	1.2807	1.4509	0.537	yes	up	B(i)	C00380	Nucleic acids	Bases	map00240;map01100;map01232	Pyrimidine metabolism;Metabolic pathways;Nucleotide metabolism	Metabolism;Metabolism;Metabolism	Nucleotide metabolism;Global and overview maps;Global and overview maps	HMDB0000630	Organoheterocyclic compounds	Diazines	Pyrimidines and pyrimidine derivatives	71-30-7	112.0512009	1.523983333	M+H	C4H5N3O	50	0	metab_2581	pos_2582	pos	47.8	5.042	0.6104	3.475	0.7374
Isopropyl unoprostone	-	5.349E-7	1.312E-6	1.2606	1.2797	0.678	-0.5606	yes	down	B(ii)	-	-	-	-	-	-	-	HMDB0253677	Lipids and lipid-like molecules	Fatty Acyls	Eicosanoids	-	469.3171125	9.427966667	M+FA-H	C25H44O5	0	51.6	metab_5859	neg_922	neg	49.8	3.441	0.04566	5.075	1.028
Soyasapogenol C	´ó¶¹¹Ì´¼C	1.898E-10	8.579E-10	1.2938	1.279	0.6613	-0.5967	yes	down	B(ii)	C17422	-	-	-	-	-	-	HMDB0034506	Lipids and lipid-like molecules	Prenol lipids	Triterpenoids	595-14-2	482.3967113	12.02896667	M+ACN+H	C30H48O2	0	49	metab_1056	pos_1057	pos	45.2	2.809	0.06601	4.248	0.6405
Leu-Val-Tyr	-	2.178E-9	8.184E-9	1.2989	1.2789	0.6066	-0.7212	yes	down	B(i)	-	-	-	-	-	-	-	-	-	-	-	-	394.23504	5.936483333	M+H	C20H31N3O5	47.7	0	metab_2196	pos_2197	pos	46.6	2.296	0.06578	3.785	0.729
Gondoic Acid	-	1.02E-8	3.38E-8	1.2717	1.2787	0.6726	-0.5723	yes	down	B(i)	C16526	Lipids	Fatty acids	map01040	Biosynthesis of unsaturated fatty acids	Metabolism	Lipid metabolism	HMDB0002231	Lipids and lipid-like molecules	Fatty Acyls	Fatty acids and conjugates	5561-99-9	355.2853001	12.3747	M+FA-H	C20H38O2	69.2	0	metab_6428	neg_1491	neg	52.6	3.122	0.04564	4.642	0.7949
1-(1,3-benzodioxol-5-yl)-2-(4-phenylpiperazin-1-yl)ethanol	1-£¨1,3-±½²¢¶þÑõÔÓ»·Îì´¼-5-»ù£©-2-£¨4-±½»ùßßàº-1-»ù£©ÒÒ´¼	9.174E-5	0.000149	1.2706	1.2784	0.0853	-3.5506	yes	down	B(i)	-	-	-	-	-	-	-	-	-	-	-	-	327.1671747	4.828516667	M+H	C19H22N2O3	55	0	metab_329	pos_330	pos	45.6	0.1863	0.02318	2.183	1.716
Tyr-Val-Phe	-	3.838E-6	8.014E-6	1.2745	1.2781	0.4477	-1.1595	yes	down	B(i)	-	-	-	-	-	-	-	-	-	-	-	-	427.2103818	7.03875	M+	C23H29N3O5	70.1	0	metab_607	pos_608	pos	52.8	1.437	0.06371	3.21	1.24
Gly-Thr-Ile	-	4.563E-13	3.192E-12	1.2577	1.2778	1.3288	0.4101	yes	up	B(i)	-	-	-	-	-	-	-	-	-	-	-	-	288.1564997	4.041566667	M-H	C12H23N3O5	85.8	0	metab_5154	neg_217	neg	55.8	5.371	0.2198	4.042	0.4564
PS(PGF1alpha/15:0)	-	4.127E-6	8.539E-6	1.2476	1.2777	0.6017	-0.7328	yes	down	B(ii)	-	-	-	-	-	-	-	HMDB0281103	Not Available	Not Available	Not Available	-	885.5142851	9.607133333	M+ACN+Na	C41H76NO13P	0	69.4	metab_1776	pos_1777	pos	46	2.718	0.06599	4.517	1.264
Isodityrosine	ÒìÁªÀÒ°±Ëá	1.157E-15	1.431E-14	1.2745	1.2762	1.3492	0.4321	yes	up	B(ii)	-	-	-	-	-	-	-	HMDB0302972	Phenylpropanoids and polyketides	Flavonoids	Flavonoid glycosides	-	359.12519	3.968966667	M-H	C18H20N2O6	0	46.8	metab_5140	neg_203	neg	46.2	4.911	0.1789	3.64	0.3609
(8alpha,10beta,11beta)-3-Hydroxy-4,15-dinor-1(5)-xanthen-12,8-olide	£¨8alpha£¬10beta£¬11beta£©-3-ôÇ»ù-4,15-¶þÅµ-1£¨5£©-»ÆÔ­-12,8-ÄÚõ¥	5.025E-9	1.767E-8	1.2648	1.276	0.66	-0.5995	yes	down	B(ii)	-	-	-	-	-	-	-	HMDB0037244	Organoheterocyclic compounds	Lactones	Gamma butyrolactones	342372-61-6	447.2750993	9.094883333	2M-H	C13H20O3	0	48	metab_5836	neg_899	neg	47.4	2.894	0.04561	4.385	0.7563
5-OxoETE	-	3.951E-11	2.008E-10	1.2531	1.2755	1.3049	0.384	yes	up	B(i)	C14732	-	-	map00590;map01100	Arachidonic acid metabolism;Metabolic pathways	Metabolism;Metabolism	Lipid metabolism;Global and overview maps	HMDB0010217	Lipids and lipid-like molecules	Fatty Acyls	Fatty acids and conjugates	-	319.227704	11.5226	M+H	C20H30O3	52.9	0	metab_2363	pos_2364	pos	48.5	5.884	0.3548	4.509	0.5274
(22S)-Acetoxy-3alpha,15alpha-dihydroxylanosta-7,9(11),24-trien-26-oic acid	£¨22S£©-ÒÒõ£Ñõ»ù-3¦Á£¬15¦Á-¶þôÇ»ù-7,9£¨11£©£¬24-ÈýÏ©-26-Ëá	9.258E-12	5.203E-11	1.2828	1.2748	0.776	-0.3659	yes	down	B(ii)	-	-	-	-	-	-	-	HMDB0035225	Lipids and lipid-like molecules	Prenol lipids	Triterpenoids	-	529.3518865	13.61658333	M+H	C32H48O6	0	44.9	metab_1237	pos_1238	pos	47.5	4.767	0.06611	6.143	0.548
Dihydrocitrinone	¶þÇâéÎÆ¤ËØ	8.891E-7	2.084E-6	1.2802	1.2744	0.0556	-4.1688	yes	down	B(i)	-	-	-	-	-	-	-	HMDB0251297	Benzenoids	Benzene and substituted derivatives	Benzoic acids and derivatives	-	265.0716378	4.807983333	M-H	C13H14O6	42.2	0	metab_7252	neg_2315	neg	45.8	0.1003	0.009209	1.804	1.101
Asiatic acid	»ýÑ©²ÝËá	1.018E-9	4.042E-9	1.2932	1.2737	1.351	0.4341	yes	up	B(i)	C08617	-	-	-	-	-	-	HMDB0035782	Lipids and lipid-like molecules	Prenol lipids	Triterpenoids	464-92-6;76964-07-3	453.3366426	12.79858333	M+H-2H2O	C30H48O5	54.2	0	metab_2907	pos_2908	pos	48.5	5.646	0.2792	4.179	0.6724
Gly-Ile-Lys	-	3.613E-9	1.299E-8	1.3132	1.2733	0.6068	-0.7207	yes	down	B(i)	-	-	-	-	-	-	-	-	-	-	-	-	315.2038538	3.993833333	M-H	C14H28N4O4	90.1	0	metab_7373	neg_2436	neg	56.5	2.304	0.04544	3.797	0.7475
Isobutyryl carnitine	-	2.988E-12	1.833E-11	1.2788	1.2729	0.7002	-0.5142	yes	down	B(i)	-	-	-	-	-	-	-	-	-	-	-	-	232.1551731	6.68515	M+H	C11H21NO4	53	0	metab_2096	pos_2097	pos	49	3.174	0.06607	4.533	0.5205
Gly-Phe-Leu-Gly	-	0.0002511	0.0003811	1.2716	1.2723	0.2338	-2.0965	yes	down	B(ii)	-	-	-	-	-	-	-	HMDB0252827	Organic acids and derivatives	Carboxylic acids and derivatives	Amino acids, peptides, and analogues	-	427.1787154	9.8982	M+Cl	C19H28N4O5	0	46.9	metab_6624	neg_1687	neg	47.2	0.6512	0.03524	2.785	1.983
Prostaglandin F-main urinary metabolite	Ç°ÁÐÏÙËØF -Ö÷ÒªÄòÒº´úÐ»Îï	2.986E-7	7.666E-7	1.2509	1.2722	0.6041	-0.7272	yes	down	B(ii)	-	-	-	-	-	-	-	HMDB0256371	Lipids and lipid-like molecules	Fatty Acyls	Eicosanoids	-	377.1719095	6.132616667	M+Cl	C18H30O6	0	50.9	metab_7037	neg_2100	neg	38.1	2.449	0.04551	4.054	0.9799
Reticulin	-	2.102E-7	5.585E-7	1.2617	1.2719	0.4642	-1.1072	yes	down	B(i)	C02105	-	-	map00950;map01100;map01110;map01063	Isoquinoline alkaloid biosynthesis;Metabolic pathways;Biosynthesis of secondary metabolites;Biosynthesis of alkaloids derived from shikimate pathway	Metabolism;Metabolism;Metabolism;Metabolism	Biosynthesis of other secondary metabolites;Global and overview maps;Global and overview maps;Chemical structure transformation maps	HMDB0003601	Organoheterocyclic compounds	Isoquinolines and derivatives	Benzylisoquinolines	485-19-8	374.1609447	6.871616667	M+FA-H	C19H23NO4	45.5	0	metab_6936	neg_1999	neg	47.8	1.394	0.04378	3.003	0.9661
(E)-3-[3-methoxy-4-[1-(3,4,5-trimethoxyphenyl)propan-2-yloxy]phenyl]prop-2-enal	-	7.678E-9	2.607E-8	1.2594	1.2718	0.655	-0.6103	yes	down	B(i)	-	-	-	-	-	-	-	-	-	-	-	-	385.1688871	8.518083333	M-H	C22H26O6	42.4	0	metab_6732	neg_1795	neg	38.4	2.875	0.04561	4.389	0.7818
N-(3-Methylbut-2-EN-1-YL)-9H-purin-6-amine	N-£¨3-¼×»ù¶¡-2-Ï©-1-»ù£©-9H-àÑßÊ-6-°·	8.75E-5	0.0001427	1.241	1.2718	0.1438	-2.7982	yes	down	B(ii)	C04083	-	-	map01110;map04075;map00908	Biosynthesis of secondary metabolites;Plant hormone signal transduction;Zeatin biosynthesis	Metabolism;Environmental Information Processing;Metabolism	Global and overview maps;Signal transduction;Metabolism of terpenoids and polyketides	HMDB0245646	Organoheterocyclic compounds	Imidazopyrimidines	Purines and purine derivatives	-	451.2340763	9.062166667	2M+FA-H	C10H13N5	0	56.1	metab_6676	neg_1739	neg	49.1	0.3216	0.02356	2.237	1.641
Delta-Maslinic acid methyl ester	-	4.445E-6	9.144E-6	1.2875	1.2717	0.5101	-0.9712	yes	down	B(ii)	-	-	-	-	-	-	-	HMDB0303790	Lipids and lipid-like molecules	Prenol lipids	Triterpenoids	-	486.3701805	10.17731667	M+	C31H50O4	0	63.9	metab_886	pos_887	pos	51.1	1.846	0.06517	3.619	1.25
Galactocerebroside	°ëÈéÌÇÜÕÉñ¾­õ£°·	2.504E-11	1.309E-10	1.2844	1.2705	0.7812	-0.3563	yes	down	B(ii)	C02686	Lipids	Glycolipids	map00600;map01100	Sphingolipid metabolism;Metabolic pathways	Metabolism;Metabolism	Lipid metabolism;Global and overview maps	HMDB0249909	Lipids and lipid-like molecules	Fatty Acyls	Fatty acyl glycosides	-	547.3623088	12.8247	M+ACN+H	C25H47NO9	0	60.3	metab_1485	pos_1486	pos	49	4.948	0.2782	6.334	0.5424
5-Hydroxy-7-(hydroxymethyl)-2-Methyl-2-(5-Oxooxolan-2-yl)-3H-Chromen-4-one	-	7.025E-5	0.0001161	1.2768	1.2704	0.0287	-5.1219	yes	down	B(i)	-	-	-	-	-	-	-	-	-	-	-	-	291.0874632	6.5348	M-H	C15H16O6	47.2	0	metab_6973	neg_2036	neg	48.7	0.05844	0.005612	2.035	1.666
Dattelic acid	5-O-¿§·Èõ£Ã§²ÝËá	9.299E-7	2.168E-6	1.2695	1.2702	1.752	0.809	yes	up	B(ii)	C10434	-	-	map01100;map00941;map00940;map01110;map00945	Metabolic pathways;Flavonoid biosynthesis;Phenylpropanoid biosynthesis;Biosynthesis of secondary metabolites;Stilbenoid, diarylheptanoid and gingerol biosynthesis	Metabolism;Metabolism;Metabolism;Metabolism;Metabolism	Global and overview maps;Biosynthesis of other secondary metabolites;Biosynthesis of other secondary metabolites;Global and overview maps;Biosynthesis of other secondary metabolites	HMDB0033999	Phenylpropanoids and polyketides	Cinnamic acids and derivatives	Hydroxycinnamic acids and derivatives	73263-62-4	335.0774397	6.425883333	M-H	C16H16O8	0	46.4	metab_8437	neg_3500	neg	48.3	3.949	0.6079	2.254	1.019
N5-(4-Methoxybenzyl)glutamine	N5-£¨4-¼×Ñõ»ùÜÐ»ù£©¹È°±õ£°·	6.192E-9	2.14E-8	1.2703	1.2701	1.4562	0.5422	yes	up	B(ii)	-	-	-	-	-	-	-	HMDB0033598	Organic acids and derivatives	Carboxylic acids and derivatives	Amino acids, peptides, and analogues	-	267.1351508	6.937583333	M+H	C13H18N2O4	0	74.9	metab_4097	pos_4098	pos	47.8	4.782	0.2583	3.284	0.747
Dicoumaroyl spermidine	-	9.121E-5	0.0001483	1.2157	1.2699	1.7654	0.82	yes	up	B(i)	-	-	-	-	-	-	-	-	-	-	-	-	438.2401138	6.859266667	M+H	C25H31N3O4	53.5	0	metab_3372	pos_3373	pos	48.4	4.553	0.4562	2.579	1.668
2-amino-2-(4-hydroxycyclohexyl)acetic acid	2-°±»ù-2-£¨4-ôÇ»ù»·¼º»ù£©ÒÒËá	1.149E-11	6.323E-11	1.2691	1.2696	0.6957	-0.5235	yes	down	B(i)	-	-	-	-	-	-	-	-	-	-	-	-	174.1131524	5.46065	M+H	C8H15NO3	38.4	0	metab_2261	pos_2262	pos	46.2	3.127	0.06606	4.495	0.5491
N2-Fructopyranosylarginine	N2 -ßÁà«¹ûÌÇ»ù¾«°±Ëá	5.881E-7	1.423E-6	1.2689	1.2693	0.5048	-0.9863	yes	down	B(ii)	-	-	-	-	-	-	-	HMDB0041541	Organic acids and derivatives	Carboxylic acids and derivatives	Amino acids, peptides, and analogues	162966-07-6	337.1727471	1.413883333	M+H	C12H24N4O7	0	55.2	metab_54	pos_55	pos	48.4	1.697	0.06479	3.362	1.052
Phenacylamine	±½õ£¼×°·	4.947E-15	5.168E-14	1.283	1.2688	0.759	-0.3979	yes	down	B(i)	-	-	-	-	-	-	-	HMDB0032628	Organic oxygen compounds	Organooxygen compounds	Carbonyl compounds	613-89-8	136.0761831	3.7226	M+H	C8H9NO	55.9	0	metab_2470	pos_2471	pos	50	4.021	0.06611	5.298	0.3968
Trp-Pro-Gly	-	2.111E-7	5.601E-7	1.2852	1.2684	0.5009	-0.9973	yes	down	B(i)	-	-	-	-	-	-	-	-	-	-	-	-	359.1726342	6.564983333	M+H	C18H22N4O4	53.1	0	metab_2108	pos_2109	pos	48	1.591	0.06442	3.176	0.9513
Capsianoside V methyl ester	-	1.242E-7	3.409E-7	1.2618	1.2683	0.5569	-0.8444	yes	down	B(i)	-	-	-	-	-	-	-	-	-	-	-	-	529.2966635	9.68445	M+H	C27H44O10	45.9	0	metab_853	pos_854	pos	45.5	1.986	0.06543	3.566	0.9235
Dihydroxy-valerate	-	4.542E-9	1.612E-8	1.2691	1.268	1.3663	0.4503	yes	up	B(i)	-	-	-	-	-	-	-	-	-	-	-	-	313.1141324	1.494566667	2M+FA-H	C5H10O4	80.4	0	metab_8571	neg_3634	neg	55	5.554	0.604	4.065	0.6347
Ser-Trp	-	2.778E-10	1.221E-9	1.2949	1.2671	0.6345	-0.6564	yes	down	B(i)	-	-	-	-	-	-	-	HMDB0029050	Organic acids and derivatives	Carboxylic acids and derivatives	Amino acids, peptides, and analogues	94421-70-2	292.13023	5.768916667	M+H	C14H17N3O4	46.9	0	metab_463	pos_464	pos	46.8	2.47	0.06589	3.893	0.642
5-(2-Methylpropyl)-3,6-dioxo-2-piperazinepropanoic acid	-	4.045E-11	2.054E-10	1.2501	1.267	1.3473	0.43	yes	up	B(i)	-	-	-	-	-	-	-	-	-	-	-	-	241.1189139	4.656116667	M-H	C11H18N2O4	74.5	0	metab_7267	neg_2330	neg	53.5	5.315	0.4044	3.945	0.5096
Glu-Ser-Leu	-	4.944E-12	2.922E-11	1.2883	1.2669	0.7213	-0.4714	yes	down	B(i)	-	-	-	-	-	-	-	-	-	-	-	-	348.1775781	5.393616667	M+H	C14H25N3O7	82.3	0	metab_415	pos_416	pos	54.4	3.496	0.06609	4.847	0.5264
(2S)-2-Amino-6-[(3-formylpiperidin-1-yl)amino]hexanoic acid	£¨2S£©-2-°±»ù-6-[£¨3-¼×õ£»ùßßà¤-1-»ù£©°±»ù]¼ºËá	4.826E-12	2.856E-11	1.2489	1.2662	1.3878	0.4728	yes	up	B(ii)	-	-	-	-	-	-	-	HMDB0255325	Organic acids and derivatives	Carboxylic acids and derivatives	Amino acids, peptides, and analogues	-	316.1876093	4.140083333	M+Hac-H	C12H23N3O3	0	50.4	metab_5024	neg_87	neg	48.7	4.788	0.3012	3.45	0.4822
Erianin	Ã«À¼ËØ	1.502E-6	3.382E-6	1.2404	1.2653	0.4546	-1.1374	yes	down	B(ii)	-	-	-	-	-	-	-	HMDB0251918	Phenylpropanoids and polyketides	Stilbenes	Not Available	-	317.1395289	6.517416667	M-H	C18H22O5	0	49	metab_5547	neg_610	neg	48.5	1.386	0.04374	3.049	1.104
Fusidic Acid	ËóÁ´æßËá	2.19E-10	9.783E-10	1.2741	1.2651	0.7661	-0.3844	yes	down	B(ii)	C06694	Antibiotics	Others	-	-	-	-	HMDB0015570	Lipids and lipid-like molecules	Steroids and steroid derivatives	Steroid esters	6990/6/3	549.379284	13.4652	M+CH3OH+H	C31H48O6	0	54.1	metab_1207	pos_1208	pos	48.8	4.628	0.3606	6.041	0.5855
Indoline	¶þÇâßÅßá	1.889E-16	2.94E-15	1.2575	1.2651	1.2017	0.2651	yes	up	B(i)	-	-	-	-	-	-	-	HMDB0253472	Organoheterocyclic compounds	Indoles and derivatives	Indolines	-	120.0814269	4.622066667	M+H	C8H9N	80.5	0	metab_300	pos_301	pos	53.2	7.399	0.1675	6.157	0.3336
Ser-Val-Val	-	2.971E-13	2.158E-12	1.2942	1.2643	0.7186	-0.4768	yes	down	B(i)	-	-	-	-	-	-	-	-	-	-	-	-	304.1877357	5.082783333	M+H	C13H25N3O5	44.1	0	metab_367	pos_368	pos	45	3.34	0.06608	4.648	0.4632
2-morpholino-5-(1h-pyrrol-1-yl)benzoic acid	2-Âðßø´ú-5-£¨1h-ßÁ¿©-1-»ù£©±½¼×Ëá	2.768E-7	7.179E-7	1.2534	1.2643	1.5806	0.6604	yes	up	B(i)	-	-	-	-	-	-	-	-	-	-	-	-	273.1243345	6.367516667	M+H	C15H16N2O3	89.2	0	metab_1334	pos_1335	pos	53.8	4.307	0.2458	2.725	0.9484
5-(4-sulfophenyl)undecane	5-£¨4-»Ç»ù±½»ù£©Ê®Ò»Íé	1.008E-22	1.774E-20	1.271	1.2627	1.2193	0.2861	yes	up	B(i)	-	-	-	-	-	-	-	-	-	-	-	-	311.1685663	12.0895	M-H	C17H28O3S	38.2	0	metab_7288	neg_2351	neg	46.1	6.505	0.08788	5.335	0.2144
3-hydroxypristanic acid	3 -ôÇ»ùÈâ¹ðËá	1.567E-12	1.006E-11	1.2602	1.2624	0.7364	-0.4414	yes	down	B(ii)	-	-	-	-	-	-	-	HMDB0061651	Lipids and lipid-like molecules	Prenol lipids	Diterpenoids	-	332.3168074	11.84513333	M+NH4	C19H38O3	0	51.9	metab_1592	pos_1593	pos	47.9	3.708	0.0661	5.035	0.4973
1,7-dimethyluric acid	-	3.643E-5	6.325E-5	1.264	1.2624	1.6962	0.7623	yes	up	B(i)	C16356	-	-	map01100;map01110;map00232	Metabolic pathways;Biosynthesis of secondary metabolites;Caffeine metabolism	Metabolism;Metabolism;Metabolism	Global and overview maps;Global and overview maps;Biosynthesis of other secondary metabolites	HMDB0011103;PW_C006746	Organoheterocyclic compounds	Imidazopyrimidines	Purines and purine derivatives	33868-03-0	391.1121272	4.177083333	2M-H	C7H8N4O3	94.2	0	metab_5404	neg_467	neg	57.7	4.568	0.853	2.693	1.397
3-Methyl-L-Histidine	3 -¼×»ù- L -×é°±Ëá	2.653E-9	9.813E-9	1.2795	1.2618	0.5733	-0.8027	yes	down	B(i)	C01152	-	-	map01100;map00340	Metabolic pathways;Histidine metabolism	Metabolism;Metabolism	Global and overview maps;Amino acid metabolism	HMDB0000479	Organic acids and derivatives	Carboxylic acids and derivatives	Amino acids, peptides, and analogues	368-16-1	168.076801	1.701733333	M-H	C7H11N3O2	90.3	0	metab_7475	neg_2538	neg	55.8	1.964	0.04516	3.426	0.7222
3-chlorobenzoate	3 -ÂÈ±½¼×Ëá	1.804E-16	2.865E-15	1.2637	1.2614	0.6593	-0.6009	yes	down	B(ii)	-	-	-	-	-	-	-	HMDB0304117	Benzenoids	Benzene and substituted derivatives	Benzoic acids and derivatives	-	354.9765926	6.81825	2M+FA-H	C7H4ClO2-	0	62.4	metab_5580	neg_643	neg	47.7	2.373	0.04548	3.599	0.3457
Deoxycholyltryptophan	ÍÑÑõµ¨õ£É«°±Ëá	5.776E-8	1.678E-7	1.2502	1.2614	1.4676	0.5535	yes	up	B(ii)	-	-	-	-	-	-	-	HMDB0242417	Not Available	Not Available	Not Available	-	577.3648815	10.89615	M-H	C35H50N2O5	0	71.3	metab_6544	neg_1607	neg	52.5	4.824	0.3405	3.287	0.8373
2-(1,3-benzodioxol-5-yl)-4,5,6,7-tetramethyl-1h-benzimidazole	2-£¨1,3-±½²¢¶þÑõÔÓ»·Îì´¼-5-»ù£©-4,5,6,7-ËÄ¼×»ù-1h-±½²¢ßäßò	9.885E-9	3.296E-8	1.2649	1.2613	0.7253	-0.4634	yes	down	B(i)	-	-	-	-	-	-	-	-	-	-	-	-	295.1449776	11.09011667	M+H	C18H18N2O2	46.8	0	metab_1064	pos_1065	pos	41.3	3.944	0.9888	5.438	0.4138
Val-Val-Phe	-	4.334E-13	3.046E-12	1.286	1.2611	0.709	-0.4962	yes	down	B(i)	-	-	-	-	-	-	-	-	-	-	-	-	364.2241437	6.808633333	M+H	C19H29N3O4	66.2	0	metab_579	pos_580	pos	51.1	3.179	0.06607	4.484	0.4681
14(Z)-Eicosenoic Acid	14£¨Z£©-¶þÊ®Ì¼Ï©Ëá	3.791E-7	9.556E-7	1.2748	1.2604	0.658	-0.6039	yes	down	B(i)	-	-	-	-	-	-	-	-	-	-	-	-	311.2952793	13.87271667	M+H	C20H38O2	45.9	0	metab_1324	pos_1325	pos	48	3.128	0.9022	4.754	0.8036
LysoPE(15:0/0:0)	-	2.054E-13	1.525E-12	1.2696	1.2603	0.819	-0.2881	yes	down	B(i)	-	-	-	-	-	-	-	HMDB0011502	Lipids and lipid-like molecules	Glycerophospholipids	Glycerophosphoethanolamines	-	440.2784883	12.74595	M+H	C20H42NO7P	84.3	0	metab_1118	pos_1119	pos	55.7	5.863	0.06611	7.159	0.4534
1-[[(2R,3S,4R)-4-(dimethylamino)-3-hydroxyoxolan-2-yl]methyl]-3-phenylurea	-	3.197E-10	1.388E-9	1.2825	1.2602	0.6369	-0.651	yes	down	B(i)	-	-	-	-	-	-	-	-	-	-	-	-	312.192953	6.834	M+CH3OH+H	C14H21N3O3	52.1	0	metab_2074	pos_2075	pos	45.9	2.457	0.06588	3.858	0.6359
Glyceryl 5-hydroxydecanoate	5 -ôÇ»ù¹ïËá¸ÊÓÍõ¥	9.197E-6	1.787E-5	1.2616	1.2599	1.6665	0.7369	yes	up	B(ii)	-	-	-	-	-	-	-	HMDB0032297	Lipids and lipid-like molecules	Fatty Acyls	Fatty alcohols	26446-31-1	321.1917031	5.363916667	M+Hac-H	C13H26O5	0	49.6	metab_8766	neg_3829	neg	48.9	4.348	0.4348	2.609	1.248
Indoleacrylic acid	ßÅßá±ûÏ©Ëá	1.85E-9	7.058E-9	1.2629	1.2588	1.4782	0.5638	yes	up	B(i)	-	-	-	-	-	-	-	HMDB0000734	Organoheterocyclic compounds	Indoles and derivatives	Indoles	29953-71-7	186.0551425	6.96905	M-H	C11H9NO2	66.6	0	metab_8974	neg_4037	neg	49.8	4.467	0.1659	3.022	0.6953
Verimol A	-	0.0001384	0.0002179	1.2571	1.2575	2.1271	1.0889	yes	up	B(i)	-	-	-	-	-	-	-	HMDB0038324	Benzenoids	Benzene and substituted derivatives	Benzoic acids and derivatives	212516-34-2	317.139668	6.342833333	M+H	C18H20O5	50.9	0	metab_524	pos_525	pos	45.5	3.765	0.6108	1.77	1.721
3-Ketocholanic Acid	3 -Íªµ¨Ëá	7.315E-15	7.182E-14	1.27	1.2572	0.8177	-0.2903	yes	down	B(i)	-	-	-	-	-	-	-	-	-	-	-	-	375.2903688	12.85085	M+H	C24H38O3	80.1	0	metab_1129	pos_1130	pos	54.7	5.63	0.06611	6.885	0.3947
N-Acetyl-D-penicillamine	-	1.294E-6	2.943E-6	1.2519	1.2567	0.3983	-1.3281	yes	down	B(i)	-	-	-	-	-	-	-	-	-	-	-	-	233.095898	4.8754	M+ACN+H	C7H13NO3S	57.4	0	metab_339	pos_340	pos	49.5	1.069	0.06049	2.684	1.063
Pe(14:0/0:0)	-	2.066E-14	1.85E-13	1.2668	1.2564	0.7948	-0.3313	yes	down	B(i)	-	-	-	-	-	-	-	LMGP02050003	-	-	-	-	426.2626565	12.2541	M+H	C19H40NO7P	77.8	0	metab_1543	pos_1544	pos	54	4.904	0.06611	6.17	0.4113
Harderoporphyrinogen	Ó²ß²ßøÔ­	1.726E-7	4.652E-7	1.255	1.2562	0.7032	-0.508	yes	down	B(ii)	-	-	-	-	-	-	-	HMDB0002160	Organoheterocyclic compounds	Tetrapyrroles and derivatives	Porphyrins	42607-18-1	615.3168379	8.457933333	M+H	C35H42N4O6	0	61.4	metab_1889	pos_1890	pos	49.4	3.703	0.746	5.266	0.7836
4-hydroxy-6-[(E)-2-hydroxy-7,9-dimethyl-4-oxoundec-7-enyl]-3-methylpyran-2-one	-	3.647E-7	9.212E-7	1.2413	1.2558	1.475	0.5607	yes	up	B(i)	-	-	-	-	-	-	-	-	-	-	-	-	335.1865981	7.989516667	M-H	C19H28O5	68.8	0	metab_7200	neg_2263	neg	50.3	4.776	0.4827	3.238	0.8923
Leu-Leu-Thr	-	9.685E-11	4.589E-10	1.2825	1.2557	0.7056	-0.503	yes	down	B(i)	-	-	-	-	-	-	-	-	-	-	-	-	346.2347531	5.4857	M+H	C16H31N3O5	55.4	0	metab_2257	pos_2258	pos	48.8	3.279	0.06608	4.647	0.5932
3-Hydroxytetradecanoyl carnitine	3 -ôÇ»ùÊ®ËÄÍéõ£»ùÈâ¼î	1.867E-12	1.183E-11	1.2652	1.2547	0.6972	-0.5204	yes	down	B(ii)	-	-	-	-	-	-	-	HMDB0061640	Lipids and lipid-like molecules	Fatty Acyls	Fatty acid esters	282523-64-2	388.3069897	12.02896667	M+H	C21H41NO5	0	65.2	metab_1567	pos_1568	pos	50.3	3.023	0.06605	4.336	0.4947
(4Z,7Z,10Z,13Z,16Z)-19,20-Dihydroxydocosa-4,7,10,13,16-pentaenoylcarnitine	£¨4Z£¬7Z£¬10Z£¬13Z£¬16Z£©-19,20-¶þôÇ»ù¶þÊ®¶þÍé»ù-4,7,10,13,16-ÎìÏ©õ£»ùÈâ¼î	1.889E-6	4.184E-6	1.2244	1.2533	0.5703	-0.8103	yes	down	B(ii)	-	-	-	-	-	-	-	HMDB0241611	Lipids and lipid-like molecules	Fatty Acyls	Fatty acid esters	-	504.329403	11.00128333	M-H	C29H47NO6	0	60.4	metab_6535	neg_1598	neg	46.7	2.175	0.04536	3.814	1.102
Glycoursodeoxycholic acid	¸Ê°±ÐÜÈ¥Ñõµ¨Ëá	1.353E-8	4.386E-8	1.2615	1.253	0.6974	-0.52	yes	down	B(i)	-	-	-	-	-	-	-	HMDB0000708;LMST05030016	Lipids and lipid-like molecules	Steroids and steroid derivatives	Bile acids, alcohols and derivatives	64480-66-6	450.3225736	11.81963333	M+H	C26H43NO5	92	0	metab_1595	pos_1596	pos	57.4	3.431	0.06609	4.92	0.7873
1-Phenyl-1H-pyrrole-2,5-dione	1 -±½»ù- 1H -ßÁ¿©- 2£¬5 -¶þÍª	2.727E-7	7.092E-7	1.2555	1.253	1.465	0.5509	yes	up	B(i)	-	-	-	-	-	-	-	-	-	-	-	-	174.0556252	6.4409	M+H	C10H7NO2	44	0	metab_1049	pos_1050	pos	46.5	4.965	0.6768	3.389	0.8442
Aprobarbital	Ï©±ûÒì±û°Í±ÈÍ×	4.09E-8	1.216E-7	1.2696	1.2527	0.6446	-0.6335	yes	down	B(i)	C07826	-	-	-	-	-	-	HMDB0015441	Organoheterocyclic compounds	Diazines	Pyrimidines and pyrimidine derivatives	1977/2/1	209.0924652	4.249683333	M-H	C10H14N2O3	37.8	0	metab_7331	neg_2394	neg	45.1	2.759	0.7082	4.28	0.7005
N,n-dibutylformamide	-	3.6E-21	3.05E-19	1.2577	1.2522	0.8126	-0.2994	yes	down	B(i)	-	-	-	-	-	-	-	-	-	-	-	-	158.154459	11.5226	M+H	C9H19NO	41.5	0	metab_4018	pos_4019	pos	47	5.025	0.09523	6.184	0.2337
N(6),n(6)-dimethyl-l-lysine	-	7.965E-16	1.024E-14	1.2564	1.2515	0.7216	-0.4707	yes	down	B(i)	-	-	-	-	-	-	-	-	-	-	-	-	175.1447014	1.3388	M+H	C8H18N2O2	60.3	0	metab_39	pos_40	pos	50.2	3.173	0.06607	4.397	0.3592
3,4-Dihydroxyphenylacetic acid	-	1.774E-17	4.508E-16	1.26	1.251	1.2997	0.3782	yes	up	B(i)	C01161	-	-	map01100;map01220;map01120;map00946;map00350;map04728;map05034;map05030;map05031	Metabolic pathways;Degradation of aromatic compounds;Microbial metabolism in diverse environments;Degradation of flavonoids;Tyrosine metabolism;Dopaminergic synapse;Alcoholism;Cocaine addiction;Amphetamine addiction	Metabolism;Metabolism;Metabolism;Metabolism;Metabolism;Organismal Systems;Human Diseases;Human Diseases;Human Diseases	Global and overview maps;Global and overview maps;Global and overview maps;Biosynthesis of other secondary metabolites;Amino acid metabolism;Nervous system;Substance dependence;Substance dependence;Substance dependence	HMDB0001336	Benzenoids	Phenols	Benzenediols	102-32-9	167.0339304	5.248483333	M-H	C8H8O4	78	0	metab_6542	neg_1605	neg	52.9	5.204	0.2566	4.004	0.2669
gamma-Glu-Phe	-	4.913E-14	4.058E-13	1.2671	1.251	0.7431	-0.4284	yes	down	B(i)	-	-	-	-	-	-	-	HMDB0000594	Organic acids and derivatives	Carboxylic acids and derivatives	Amino acids, peptides, and analogues	7432-24-8	295.1298475	5.81545	M+H	C14H18N2O5	73.1	0	metab_2218	pos_2219	pos	52.7	3.647	0.0661	4.908	0.4213
20-Epi-Eldecalcitol	20 -±í-°¬µØ¹Ç»¯´¼	1.785E-7	4.8E-7	1.2544	1.2507	0.6479	-0.6261	yes	down	B(ii)	-	-	-	-	-	-	-	HMDB0245562	Lipids and lipid-like molecules	Steroids and steroid derivatives	Vitamin D and derivatives	-	492.4061543	13.51598333	M+NH4	C30H50O4	0	61.7	metab_1224	pos_1225	pos	49.9	2.882	0.06603	4.448	0.9317
Pentamethylchromanol	Îå¼×»ù±½²¢ßÁà«´¼	6.134E-18	2.033E-16	1.2628	1.2501	0.7291	-0.4557	yes	down	B(ii)	-	-	-	-	-	-	-	HMDB0256272	Organoheterocyclic compounds	Benzopyrans	1-benzopyrans	-	221.1543939	7.461166667	M+H	C14H20O2	0	41.9	metab_2008	pos_2009	pos	44.6	3.206	0.06607	4.397	0.3024
Arg-Ile	-	2.139E-11	1.136E-10	1.2828	1.25	0.7037	-0.507	yes	down	B(i)	-	-	-	-	-	-	-	HMDB0028712	Organic acids and derivatives	Carboxylic acids and derivatives	Amino acids, peptides, and analogues	62632-70-6	288.203881	3.905833333	M+H	C12H25N5O3	61.3	0	metab_202	pos_203	pos	49.8	3.17	0.06607	4.505	0.548
Ala-Ile-Asn	-	1.782E-10	8.119E-10	1.2825	1.25	0.6593	-0.601	yes	down	B(i)	-	-	-	-	-	-	-	-	-	-	-	-	317.1829162	4.004933333	M+H	C13H24N4O5	46.7	0	metab_216	pos_217	pos	46.3	2.661	0.06597	4.036	0.61
Lpg(o-18:1)	-	3.99E-10	1.711E-9	1.2584	1.2496	0.7605	-0.3951	yes	down	B(i)	-	-	-	-	-	-	-	-	-	-	-	-	495.3093906	13.29303333	M-H	C24H49O8P	51	0	metab_6165	neg_1228	neg	49.3	4.381	0.04567	5.761	0.6321
Chenodeoxycholylglutamic acid	ÍÑÑõµ¨õ£¹È°±Ëá	5.837E-6	1.178E-5	1.2417	1.2491	0.4839	-1.0472	yes	down	B(ii)	-	-	-	-	-	-	-	HMDB0242405	Lipids and lipid-like molecules	Steroids and steroid derivatives	Bile acids, alcohols and derivatives	-	520.32788	8.69795	M-H	C29H47NO7	0	49.4	metab_5797	neg_860	neg	49.2	1.593	0.04448	3.292	1.218
N-Lauroylglycine	N -ÔÂ¹ðõ£¸Ê°±Ëá	1.057E-9	4.19E-9	1.2528	1.249	0.6923	-0.5306	yes	down	B(ii)	-	-	-	-	-	-	-	HMDB0013272	Organic acids and derivatives	Carboxylic acids and derivatives	Amino acids, peptides, and analogues	-	258.2073189	6.4409	M+H	C14H27NO3	0	54.1	metab_2121	pos_2122	pos	49.2	3.154	0.06607	4.556	0.6664
Kalecide	-	0.0002422	0.000368	1.2665	1.2485	0.1003	-3.3182	yes	down	B(i)	-	-	-	-	-	-	-	-	-	-	-	-	252.2329732	13.74221667	M+H	C16H29NO	80.8	0	metab_1349	pos_1350	pos	54.4	0.23	0.0273	2.294	1.912
2,5-di-tert-butylhydroquinone	-	4.856E-20	3.22E-18	1.2578	1.2478	1.2424	0.3131	yes	up	B(i)	-	-	-	-	-	-	-	HMDB0245492	Benzenoids	Benzene and substituted derivatives	Phenylpropanes	-	221.154097	13.21673333	M-H	C14H22O2	49.5	0	metab_6077	neg_1140	neg	48	5.971	0.07108	4.806	0.2568
L-gulonolactone	-	3.576E-17	7.791E-16	1.254	1.2475	1.2585	0.3317	yes	up	B(i)	C01040	-	-	map01100;map00053;map01240	Metabolic pathways;Ascorbate and aldarate metabolism;Biosynthesis of cofactors	Metabolism;Metabolism;Metabolism	Global and overview maps;Carbohydrate metabolism;Global and overview maps	HMDB0003466	Organoheterocyclic compounds	Lactones	Gamma butyrolactones	1128-23-0	177.0394602	1.37025	M-H	C6H10O6	65	0	metab_9064	neg_4127	neg	51.2	5.827	0.242	4.63	0.2797
4-Hydroxymandelic acid	-	1.238E-15	1.502E-14	1.2585	1.2475	1.3219	0.4026	yes	up	B(i)	C11527	-	-	-	-	-	-	HMDB0000822	Benzenoids	Phenols	1-hydroxy-2-unsubstituted benzenoids	1198-84-1	149.0233161	5.170183333	M-H2O-H	C8H8O4	87.4	0	metab_7212	neg_2275	neg	55.1	5.022	0.4131	3.799	0.2409
Isoconiferin	-	2.849E-9	1.049E-8	1.2387	1.2469	0.6622	-0.5946	yes	down	B(i)	-	-	-	-	-	-	-	-	-	-	-	-	347.1140469	6.018716667	M+Na-2H	C16H22O7	50	0	metab_5455	neg_518	neg	47	2.782	0.0456	4.201	0.7033
Isocytosine	-	5.07E-9	1.781E-8	1.246	1.2468	1.451	0.5371	yes	up	B(i)	-	-	-	-	-	-	-	-	-	-	-	-	112.0512604	2.517883333	M+H	C4H5N3O	52.3	0	metab_149	pos_150	pos	47.9	4.578	0.4815	3.155	0.6467
Jasmolone glucoside	-	1.021E-9	4.052E-9	1.2528	1.2454	0.6949	-0.5251	yes	down	B(ii)	-	-	-	-	-	-	-	HMDB0032870	Organic oxygen compounds	Organooxygen compounds	Carbohydrates and carbohydrate conjugates	-	307.1509137	2.331833333	M+H-2H2O	C17H26O7	0	60.6	metab_3695	pos_3696	pos	47.7	3.198	0.6575	4.602	0.5021
N-Choloylglycine	N -µ¨õ£¸Ê°±Ëá	9.061E-8	2.545E-7	1.257	1.2449	1.4071	0.4927	yes	up	B(ii)	-	-	-	-	-	-	-	HMDB0255104	Lipids and lipid-like molecules	Steroids and steroid derivatives	Bile acids, alcohols and derivatives	-	446.2910462	9.2345	M-H2O-H	C26H43NO6	0	60.1	metab_6664	neg_1727	neg	51.5	5.24	0.6684	3.724	0.7513
Chenodeoxycholylalanine	¶ìÈ¥Ñõµ¨õ£±û°±Ëá	1.599E-10	7.367E-10	1.2465	1.2449	0.7568	-0.402	yes	down	B(ii)	-	-	-	-	-	-	-	HMDB0242390	Lipids and lipid-like molecules	Steroids and steroid derivatives	Bile acids, alcohols and derivatives	-	468.3084388	8.304666667	M+Na-H2O	C27H45NO5	0	74.5	metab_1909	pos_1910	pos	52.4	4.248	0.06611	5.613	0.6031
N-nornuciferine	-	7.153E-8	2.041E-7	1.2444	1.2449	0.6403	-0.6432	yes	down	B(i)	-	-	-	-	-	-	-	HMDB0255212	Alkaloids and derivatives	Aporphines	Not Available	-	282.1496145	8.20515	M+H	C18H19NO2	94	0	metab_708	pos_709	pos	57.6	2.711	0.06598	4.234	0.8676
20-ethyl-PGE2	20-ÒÒ»ù-PGE2	1.109E-8	3.637E-8	1.2518	1.2445	0.6697	-0.5785	yes	down	B(i)	-	-	-	-	-	-	-	LMFA03010174	-	-	-	-	363.2537145	12.1544	M+H-H2O	C22H36O5	61.4	0	metab_1557	pos_1558	pos	49.2	2.907	0.06603	4.341	0.7512
5-nitro-2-phenylpropylaminobenzoic acid [nppb]	-	1.133E-10	5.342E-10	1.262	1.2441	0.6656	-0.5873	yes	down	B(i)	-	-	-	-	-	-	-	-	-	-	-	-	301.1192435	8.757466667	M+H	C16H16N2O4	43.5	0	metab_779	pos_780	pos	46.4	2.697	0.06598	4.052	0.591
Ala-Ala-Ile	-	4.744E-12	2.811E-11	1.2234	1.2441	1.3392	0.4214	yes	up	B(i)	-	-	-	-	-	-	-	-	-	-	-	-	272.1616117	4.7583	M-H	C12H23N3O4	45.4	0	metab_5273	neg_336	neg	47.7	5.077	0.2197	3.791	0.4803
1-o-(cis-9-octadecenyl)-2-o-acetyl-sn-glycero-3-phosphocholine	1-o-£¨Ë³Ê½-9-Ê®°ËÍé»ù£©-2-o-ÒÒõ£»ù-sn-¸ÊÓÍ-3-Á×Ëáµ¨¼î	1.431E-9	5.574E-9	1.2425	1.2437	0.7368	-0.4407	yes	down	B(i)	-	-	-	-	-	-	-	-	-	-	-	-	551.3961221	13.13398333	M+H	C28H57NO7P+	68.5	0	metab_1160	pos_1161	pos	51.7	3.944	0.0661	5.353	0.6777
17-Hydroxymethylethisterone	17 -ôÇ¼×»ùÔÐÍª	3.195E-6	6.777E-6	1.255	1.2432	0.402	-1.3148	yes	down	B(ii)	-	-	-	-	-	-	-	HMDB0060710	Lipids and lipid-like molecules	Steroids and steroid derivatives	Androstane steroids	-	365.2079961	8.6796	M+Na	C22H30O3	0	58.6	metab_769	pos_770	pos	49.5	1.13	0.06123	2.811	1.163
Lithocholic acid	Ê¯µ¨Ëá	1.152E-9	4.545E-9	1.234	1.243	0.7767	-0.3645	yes	down	B(i)	C03990	Steroids	24-Carbon atoms	map04976;map00121	Bile secretion;Secondary bile acid biosynthesis	Organismal Systems;Metabolism	Digestive system;Lipid metabolism	HMDB0000761;LMST04010003;PW_C000608	Lipids and lipid-like molecules	Steroids and steroid derivatives	Bile acids, alcohols and derivatives	434-13-9	421.295901	13.34656667	M+FA-H	C24H40O3	95.5	0	metab_9100	neg_4163	neg	58.4	4.874	0.8201	6.275	0.3841
Tyr-His	-	1.779E-9	6.811E-9	1.2577	1.2399	0.5424	-0.8827	yes	down	B(ii)	-	-	-	-	-	-	-	HMDB0029107	Organic acids and derivatives	Carboxylic acids and derivatives	Amino acids, peptides, and analogues	-	317.1251977	3.875733333	M-H	C15H18N4O4	0	41.2	metab_7396	neg_2459	neg	46.6	1.658	0.04464	3.057	0.68
Val-Met	çÓ°±Ëá-µ°°±Ëá	4.493E-10	1.9E-9	1.2657	1.2391	0.6746	-0.5679	yes	down	B(i)	-	-	-	-	-	-	-	HMDB0259742	Organic acids and derivatives	Carboxylic acids and derivatives	Amino acids, peptides, and analogues	-	249.1277654	4.8754	M+H	C10H20N2O3S	41.8	0	metab_340	pos_341	pos	45.8	2.832	0.06602	4.198	0.6281
Ly223982	-	4.749E-5	8.068E-5	1.2331	1.2384	0.0612	-4.0308	yes	down	B(i)	-	-	-	-	-	-	-	-	-	-	-	-	501.1898171	6.425883333	M-H	C30H30O7	44.2	0	metab_6984	neg_2047	neg	45.8	0.1204	0.01082	1.968	1.515
L-norleucine	-	2.366E-18	9.753E-17	1.2589	1.2382	0.8365	-0.2575	yes	down	B(i)	C01933	-	-	-	-	-	-	HMDB0001645	Organic acids and derivatives	Carboxylic acids and derivatives	Amino acids, peptides, and analogues	327-57-1	132.1024462	3.834733333	M+H	C6H13NO2	81.3	0	metab_2454	pos_2455	pos	54	5.966	0.06611	7.132	0.2877
Asp-Val-Val	-	1.535E-13	1.163E-12	1.2646	1.2376	0.7443	-0.4261	yes	down	B(i)	-	-	-	-	-	-	-	-	-	-	-	-	332.1826958	5.248883333	M+H	C14H25N3O6	73.5	0	metab_2288	pos_2289	pos	52.7	3.626	0.0661	4.872	0.4318
Ala-Leu-Ile	-	6.819E-15	6.767E-14	1.2286	1.2375	1.312	0.3918	yes	up	B(i)	-	-	-	-	-	-	-	-	-	-	-	-	314.208535	6.093716667	M-H	C15H29N3O4	83.1	0	metab_5460	neg_523	neg	55.2	5.054	0.1824	3.852	0.3594
N-(1-benzylpiperidin-4-yl)-6-methylimidazo[1,2-a]pyridine-2-carboxamide	N-£¨1-ÜÐ»ùßßà¤-4-»ù£©-6-¼×»ùßäßò²¢[1,2-a]ßÁà¤-2-¼×õ£°·	6.569E-7	1.576E-6	1.2377	1.2375	0.5793	-0.7877	yes	down	B(i)	-	-	-	-	-	-	-	-	-	-	-	-	349.2016784	11.29093333	M+H	C21H24N4O	36.7	0	metab_974	pos_975	pos	43.6	2.141	0.06564	3.696	0.9873
(5Z,8Z,10E,12E,14Z)-Icosa-5,8,10,12,14-pentaenoylcarnitine	£¨5Z£¬8Z£¬10E£¬12E£¬14Z£©-Icosa-5,8,10,12,14-ÎìÏ©õ£»ùÈâ¼î	4.337E-7	1.082E-6	1.2369	1.2369	0.6113	-0.71	yes	down	B(ii)	-	-	-	-	-	-	-	HMDB0241594	Lipids and lipid-like molecules	Fatty Acyls	Fatty acid esters	-	446.3278246	8.916916667	M+H	C27H43NO4	0	52.3	metab_1844	pos_1845	pos	48.2	2.463	0.06589	4.029	0.9738
Pro-Tyr-Leu	-	1.703E-10	7.799E-10	1.2637	1.2367	0.6658	-0.5869	yes	down	B(i)	-	-	-	-	-	-	-	-	-	-	-	-	392.2193143	5.839583333	M+H	C20H29N3O5	40.2	0	metab_472	pos_473	pos	45.2	2.663	0.06597	4	0.592
Lpi(18:0)	-	1.336E-7	3.655E-7	1.2396	1.2361	0.7207	-0.4725	yes	down	B(i)	-	-	-	-	-	-	-	HMDB0061704	Lipids and lipid-like molecules	Glycerophospholipids	Glycerophosphoinositols	1913287-87-2	599.3201453	12.7968	M-H	C27H53O12P	81.3	0	metab_6392	neg_1455	neg	55.8	3.842	0.04567	5.331	0.874
Ile-Tyr-Leu	-	2.129E-9	8.015E-9	1.2497	1.2354	0.6518	-0.6175	yes	down	B(i)	-	-	-	-	-	-	-	-	-	-	-	-	408.2507693	7.159533333	M+H	C21H33N3O5	44.4	0	metab_2041	pos_2042	pos	45.4	2.6	0.06595	3.989	0.679
Arg-Glu-Leu	-	1.522E-7	4.139E-7	1.2148	1.2353	0.6196	-0.6905	yes	down	B(i)	-	-	-	-	-	-	-	-	-	-	-	-	415.2338114	7.039283333	M-H	C17H32N6O6	54.9	0	metab_6911	neg_1974	neg	48.8	2.419	0.0455	3.904	0.8769
8,9-Dihydroxy-2,10,10-trimethyltricyclo[6.3.0.01,5]undec-6-ene-6-carboxylic acid	-	1.962E-8	6.228E-8	1.2515	1.2351	1.5482	0.6306	yes	up	B(i)	-	-	-	-	-	-	-	-	-	-	-	-	265.1443979	10.44843333	M-H	C15H22O4	54.3	0	metab_7818	neg_2881	neg	49.5	4.098	0.452	2.647	0.7196
Caffeoyl putrescin	-	3.323E-9	1.205E-8	1.2226	1.235	1.3863	0.4712	yes	up	B(i)	-	-	-	-	-	-	-	-	-	-	-	-	251.1399042	4.805116667	M+H	C13H18N2O3	45.4	0	metab_2997	pos_2998	pos	47.7	4.938	0.278	3.562	0.661
Glu-Ala-Ser	-	5.799E-14	4.746E-13	1.2605	1.2346	0.722	-0.47	yes	down	B(i)	-	-	-	-	-	-	-	-	-	-	-	-	306.130479	1.7073	M+H	C11H19N3O7	56.2	0	metab_2528	pos_2529	pos	48	3.199	0.06607	4.431	0.4135
2',5,6',7-tetrahydroxyflavone	-	1.732E-8	5.541E-8	1.2373	1.2342	1.7784	0.8306	yes	up	B(i)	-	-	-	-	-	-	-	-	-	-	-	-	285.0404346	6.33975	M-H	C15H10O6	68.2	0	metab_6034	neg_1097	neg	52.7	3.29	0.9096	1.85	0.4728
Bafilomycin A1(Baf-A1)	°Í¸¥ÂåÃ¹ËØA1£¨Baf-A1£©	3.003E-6	6.393E-6	1.2453	1.2342	0.5605	-0.8353	yes	down	B(ii)	-	-	-	-	-	-	-	HMDB0247559	Phenylpropanoids and polyketides	Macrolides and analogues	Not Available	-	623.4107381	12.17906667	M+H	C35H58O9	0	40.7	metab_1550	pos_1551	pos	42.8	2.109	0.0656	3.763	1.141
Beta,beta-Dimethylacrylshikonin	-	3.448E-10	1.492E-9	1.2415	1.2341	1.4449	0.531	yes	up	B(ii)	C17415	-	-	-	-	-	-	HMDB0245673	Benzenoids	Naphthalenes	Naphthoquinones	24502-79-2	425.1605635	11.5226	M+CH3OH+Na	C21H22O6	0	47	metab_2932	pos_2933	pos	46.4	4.381	0.4236	3.032	0.5461
(S)-10,16-Dihydroxyhexadecanoic acid	£¨S£© -10,16-¶þôÇ»ùÊ®ÁùÍéËá	1.568E-15	1.859E-14	1.2259	1.2341	0.8013	-0.3196	yes	down	B(ii)	C08285	-	-	map00073	Cutin, suberine and wax biosynthesis	Metabolism	Lipid metabolism	HMDB0037798	Lipids and lipid-like molecules	Fatty Acyls	Fatty acids and conjugates	69232-67-3	269.2121549	13.00723333	M-H2O-H	C16H32O4	0	68.3	metab_5276	neg_339	neg	52.8	4.786	0.2341	5.973	0.3221
Desmedipham	Ìð²Ë°²	6.233E-8	1.8E-7	1.227	1.234	1.394	0.4792	yes	up	B(i)	C18417	-	-	-	-	-	-	HMDB0251050	Benzenoids	Benzene and substituted derivatives	Phenylcarbamic acid esters	13684-56-5	355.1272358	8.383383333	M+CH3OH+Na	C16H16N2O4	45.8	0	metab_1899	pos_1900	pos	46.9	5.279	0.3348	3.787	0.8154
Glu-Ile-Val	-	1.741E-12	1.108E-11	1.2608	1.2339	0.7563	-0.4029	yes	down	B(i)	-	-	-	-	-	-	-	-	-	-	-	-	360.2140383	5.936483333	M+H	C16H29N3O6	71.6	0	metab_2198	pos_2199	pos	52.2	3.92	0.0661	5.183	0.4747
Ret-P-man	-	5.096E-12	3.008E-11	1.2336	1.2336	0.7693	-0.3785	yes	down	B(ii)	-	-	-	-	-	-	-	HMDB0257168	Lipids and lipid-like molecules	Prenol lipids	Retinoids	-	529.2584466	12.27901667	M+H	C26H41O9P	0	58.3	metab_1088	pos_1089	pos	40.4	4.244	0.06611	5.517	0.496
Orphenadrine	ÁÚ¼×±½º£À­Ã÷	3.516E-8	1.062E-7	1.2248	1.2334	0.6647	-0.5892	yes	down	B(i)	C07935	-	-	-	-	-	-	HMDB0015304;PW_C009587	Benzenoids	Benzene and substituted derivatives	Diphenylmethanes	83-98-7	324.1928874	6.391133333	M+CH3OH+Na	C18H23NO	58	0	metab_532	pos_533	pos	50.2	2.855	0.06602	4.295	0.7941
Dexamethasone	µØÈûÃ×ËÉ	2.436E-9	9.092E-9	1.2255	1.2327	0.6894	-0.5366	yes	down	B(ii)	C15643	-	-	-	-	-	-	HMDB0015364	Lipids and lipid-like molecules	Steroids and steroid derivatives	Hydroxysteroids	1950/2/2	375.1928526	6.808633333	M+H-H2O	C22H29FO5	0	63.5	metab_580	pos_581	pos	49	3.063	0.06606	4.443	0.6784
6-Hydroxy-3',4',5,7-tetramethoxyflavone	-	3.286E-9	1.194E-8	1.2407	1.2326	1.5071	0.5918	yes	up	B(i)	-	-	-	-	-	-	-	-	-	-	-	-	357.0980067	12.66463333	M-H	C19H18O7	90.3	0	metab_7618	neg_2681	neg	57.1	4.152	0.6629	2.755	0.5373
N-(2-oxooxolan-3-yl)tetradecanamide	-	3.745E-14	3.196E-13	1.2556	1.2324	0.7701	-0.3769	yes	down	B(i)	-	-	-	-	-	-	-	-	-	-	-	-	312.2543027	13.41843333	M+H	C18H33NO3	56.7	0	metab_1199	pos_1200	pos	48	4.097	0.06611	5.32	0.4047
Leu-Glu-Asp	-	9.847E-7	2.287E-6	1.2374	1.232	1.5392	0.6222	yes	up	B(i)	-	-	-	-	-	-	-	-	-	-	-	-	356.1462569	1.521233333	M-H2O-H	C15H25N3O8	42.6	0	metab_4996	neg_59	neg	47.1	4.556	0.3085	2.96	1.016
3a,7b,21-Trihydroxy-5b-cholanoic acid	3a,7b,21-ÈýôÇ»ù-5b-µ¨Ëá	1.307E-9	5.119E-9	1.2301	1.2316	0.7234	-0.4672	yes	down	B(ii)	-	-	-	-	-	-	-	HMDB0013192	Lipids and lipid-like molecules	Steroids and steroid derivatives	Androstane steroids	-	405.2644798	8.060333333	M-H2O-H	C24H40O6	0	69.4	metab_6787	neg_1850	neg	52.6	3.58	0.04566	4.949	0.6572
Gly-Phe-Tyr	-	2.124E-5	3.863E-5	1.2337	1.2314	0.3856	-1.3747	yes	down	B(i)	-	-	-	-	-	-	-	-	-	-	-	-	386.1723537	6.2204	M+H	C20H23N3O5	65.1	0	metab_514	pos_515	pos	51.3	1.074	0.06056	2.785	1.328
Arg-Ala	-	4.424E-11	2.234E-10	1.2633	1.2313	0.6426	-0.6379	yes	down	B(i)	-	-	-	-	-	-	-	HMDB0028702	Organic acids and derivatives	Carboxylic acids and derivatives	Amino acids, peptides, and analogues	40968-45-4	246.156928	1.38935	M+H	C9H19N5O3	35.7	0	metab_2615	pos_2616	pos	44	2.345	0.06581	3.649	0.5495
Caprylic acid	ÐÁËá	9.94E-15	9.533E-14	1.2403	1.2313	1.3035	0.3824	yes	up	B(i)	C06423	Organic acids;Lipids	Carboxylic acids;Fatty acids	map01100;map01240;map00785;map00061;map01066;map01060	Metabolic pathways;Biosynthesis of cofactors;Lipoic acid metabolism;Fatty acid biosynthesis;Biosynthesis of alkaloids derived from terpenoid and polyketide;Biosynthesis of plant secondary metabolites	Metabolism;Metabolism;Metabolism;Metabolism;Metabolism;Metabolism	Global and overview maps;Global and overview maps;Metabolism of cofactors and vitamins;Lipid metabolism;Chemical structure transformation maps;Chemical structure transformation maps	HMDB0000482;LMFA01010008;PW_C000366	Lipids and lipid-like molecules	Fatty Acyls	Fatty acids and conjugates	124-07-2;74-81-7;124-07-2	143.1065572	12.9277	M-H	C8H16O2	59.7	0	metab_8240	neg_3303	neg	49.9	5.197	0.2232	3.987	0.3562
Venlafaxine	ÎÄÀ­·¨ÐÁ	8.285E-6	1.622E-5	1.2474	1.2308	0.5656	-0.822	yes	down	B(i)	C07187	-	-	-	-	-	-	HMDB0005016;PW_C002364	Benzenoids	Phenol ethers	Anisoles	93413-69-5	278.2123568	8.048916667	M+H	C17H27NO2	91.8	0	metab_1941	pos_1942	pos	57.1	2.219	0.06571	3.923	1.247
Siderol	Î÷µØÂÞ	3.403E-9	1.229E-8	1.2106	1.2305	1.364	0.4479	yes	up	B(ii)	-	-	-	-	-	-	-	HMDB0034944	Lipids and lipid-like molecules	Prenol lipids	Diterpenoids	19885-22-4	347.2588477	12.07853333	M+H	C22H34O3	0	44.4	metab_1062	pos_1063	pos	46.1	5.096	0.3645	3.736	0.6343
Gln-Leu-Val	-	1.427E-11	7.733E-11	1.2565	1.2301	0.7228	-0.4682	yes	down	B(i)	-	-	-	-	-	-	-	-	-	-	-	-	359.2300627	5.81545	M+H	C16H30N4O5	62.3	0	metab_2216	pos_2217	pos	49.4	3.341	0.06608	4.622	0.5178
3a,7a-Dihydroxy-5b-cholestan-26-al	3a,7a-¶þôÇ»ù-5b-µ¨çÞÍé-26-È©	2.393E-6	5.189E-6	1.2192	1.2301	0.4951	-1.0143	yes	down	B(ii)	C05445	-	-	map01100;map00120	Metabolic pathways;Primary bile acid biosynthesis	Metabolism;Metabolism	Global and overview maps;Lipid metabolism	HMDB0006894	Lipids and lipid-like molecules	Steroids and steroid derivatives	Bile acids, alcohols and derivatives	-	439.3176613	9.777016667	M+Na-2H	C27H46O3	0	51.6	metab_5878	neg_941	neg	47.2	1.602	0.0445	3.236	1.113
Tricresyl phosphate	-	8.93E-8	2.511E-7	1.2369	1.2298	0.559	-0.8391	yes	down	B(i)	-	-	-	-	-	-	-	HMDB0259135	Organic acids and derivatives	Organic phosphoric acids and derivatives	Phosphate esters	-	386.1509468	4.481116667	M+NH4	C21H21O4P	61.8	0	metab_277	pos_278	pos	45	1.867	0.06522	3.34	0.8476
Val-Leu-Asn	-	1.481E-8	4.778E-8	1.2622	1.2286	0.61	-0.7132	yes	down	B(i)	-	-	-	-	-	-	-	-	-	-	-	-	345.2144857	4.528733333	M+H	C15H28N4O5	44.6	0	metab_286	pos_287	pos	46.3	2.238	0.06573	3.669	0.7597
Dulcin	¶ÔÒÒÑõ»ù±½ëå	1.236E-11	6.756E-11	1.2277	1.2278	0.675	-0.5671	yes	down	B(i)	C19415	-	-	-	-	-	-	HMDB0032565;HMDB0040616	Benzenoids	Benzene and substituted derivatives	N-phenylureas	150-69-6;160955-43-1	181.0978046	5.155233333	M+H	C9H12N2O2	61.7	0	metab_380	pos_381	pos	50.5	2.658	0.06597	3.938	0.5147
Gln-Thr	-	3.317E-17	7.401E-16	1.25	1.2269	0.7552	-0.405	yes	down	B(i)	-	-	-	-	-	-	-	HMDB0028807	Organic acids and derivatives	Carboxylic acids and derivatives	Amino acids, peptides, and analogues	74408-69-8	230.1142823	1.774266667	M+H-H2O	C9H17N3O5	47.9	0	metab_136	pos_137	pos	46.1	3.573	0.06609	4.731	0.3089
Buprenorphine	²¼Â³ÁÖÅµ·È	3.189E-5	5.592E-5	1.2273	1.2268	0.4504	-1.1506	yes	down	B(ii)	C08007	-	-	-	-	-	-	HMDB0015057	Benzenoids	Phenanthrenes and derivatives	Not Available	52485-79-7	467.3021503	9.607133333	M+	C29H41NO4	0	42.3	metab_1777	pos_1778	pos	43.7	1.404	0.06352	3.117	1.366
Gly-Leu	-	5.0E-15	5.199E-14	1.2529	1.2265	0.7924	-0.3358	yes	down	B(i)	C02155	-	-	-	-	-	-	HMDB0000759	Organic acids and derivatives	Carboxylic acids and derivatives	Amino acids, peptides, and analogues	869-19-2	189.1240515	4.898383333	M+H	C8H16N2O3	94.7	0	metab_341	pos_342	pos	56.2	4.545	0.06611	5.736	0.3699
Adb-chminaca, (+/-)-	ÑÇÖÞ¿ª·¢ÒøÐÐchminaca£¬£¨+/-£©-	3.84E-7	9.674E-7	1.2596	1.2264	0.5796	-0.787	yes	down	B(ii)	-	-	-	-	-	-	-	HMDB0244819	Organic acids and derivatives	Carboxylic acids and derivatives	Amino acids, peptides, and analogues	-	391.2086971	5.8921	M+Na-2H	C21H30N4O2	0	41.8	metab_5438	neg_501	neg	44.7	2.12	0.04532	3.658	0.9507
Estriol 16alpha-(beta-D-glucuronide)	´ÆÈý´¼16alpha-£¨¦Â-D-ÆÏÌÑÌÇÈ©Ëá£©	1.743E-9	6.69E-9	1.2522	1.2262	0.6983	-0.5181	yes	down	B(ii)	-	-	-	-	-	-	-	HMDB0244817	Lipids and lipid-like molecules	Steroids and steroid derivatives	Steroidal glycosides	-	447.2037982	4.078183333	M+H-H2O	C24H32O9	0	48.5	metab_224	pos_225	pos	46.6	3.178	0.06607	4.551	0.6663
4,11,13,15-Tetrahydroridentin B	-	2.501E-5	4.477E-5	1.2255	1.2261	1.5942	0.6728	yes	up	B(ii)	-	-	-	-	-	-	-	HMDB0036150	Lipids and lipid-like molecules	Prenol lipids	Terpene lactones	75991-58-1	303.1348323	8.8002	M+Cl	C15H24O4	0	53.3	metab_6710	neg_1773	neg	48	4.647	0.4453	2.915	1.327
Saxitoxin	Ê¯·¿¸ò¶¾ËØ	2.691E-8	8.317E-8	1.236	1.226	0.5179	-0.9491	yes	down	B(ii)	C13757	-	-	-	-	-	-	HMDB0029368	Phenylpropanoids and polyketides	Saxitoxins, gonyautoxins, and derivatives	Not Available	35523-89-8	358.1509806	3.7819	M+Hac-H	C10H17N7O4	0	50.2	metab_5108	neg_171	neg	34.5	1.544	0.04433	2.981	0.7835
HT-2 Toxin	HT-2¶¾ËØ	5.289E-5	8.919E-5	1.1925	1.2259	0.3574	-1.4845	yes	down	B(ii)	C19952	-	-	-	-	-	-	HMDB0253219	Lipids and lipid-like molecules	Prenol lipids	Sesquiterpenoids	26934-87-2	423.2028508	6.20525	M-H	C22H32O8	0	42.9	metab_7023	neg_2086	neg	45.5	0.9774	0.04074	2.735	1.452
Scorzoside	È«Ð«ÜÕ	5.416E-7	1.324E-6	1.2229	1.2259	0.5449	-0.876	yes	down	B(ii)	-	-	-	-	-	-	-	HMDB0040713	Lipids and lipid-like molecules	Prenol lipids	Terpene lactones	106009-45-4	443.2240835	7.2065	M+CH3OH+H	C21H30O8	0	44.9	metab_620	pos_621	pos	44.7	1.833	0.06514	3.364	0.9628
Ephenidine	-	9.105E-22	1.053E-19	1.2327	1.2258	0.7832	-0.3526	yes	down	B(i)	-	-	-	-	-	-	-	-	-	-	-	-	226.1597846	7.614333333	M+H	C16H19N	37.4	0	metab_1992	pos_1993	pos	45.5	3.995	0.06611	5.101	0.2183
Lipofectin	Àû°û·¢¶¡	4.003E-7	1.003E-6	1.2216	1.2251	0.6635	-0.5919	yes	down	B(ii)	-	-	-	-	-	-	-	HMDB0254118	Lipids and lipid-like molecules	Glycerophospholipids	Not Available	-	803.5487121	13.8834	M+Hac-H	C41H77O9P	0	48.6	metab_6242	neg_1305	neg	44.1	3.036	0.04563	4.576	0.9541
Lys-Ile	-	2.798E-9	1.032E-8	1.248	1.2246	0.7222	-0.4696	yes	down	B(i)	-	-	-	-	-	-	-	HMDB0028954	Organic acids and derivatives	Carboxylic acids and derivatives	Amino acids, peptides, and analogues	20556-13-2	260.1977191	3.85905	M+H	C12H25N3O3	54.7	0	metab_2453	pos_2454	pos	48.9	3.587	0.719	4.967	0.4856
N-Myristoyl Asparagine	N -Èâ¶¹Þ¢õ£Ìì¶¬õ£°·	2.552E-7	6.667E-7	1.2316	1.2232	0.4885	-1.0335	yes	down	B(ii)	-	-	-	-	-	-	-	HMDB0242047	Organic acids and derivatives	Carboxylic acids and derivatives	Amino acids, peptides, and analogues	-	341.2442622	11.50025	M-H	C18H34N2O4	0	63.5	metab_6505	neg_1568	neg	50.5	1.427	0.04392	2.921	0.9051
(R)-Boschniakine	£¨R£© -²©Ê²ÄáÑÇ½ð	0.0002064	0.000317	1.2477	1.2231	0.1985	-2.3326	yes	down	B(ii)	C09915	-	-	-	-	-	-	HMDB0030267	Organoheterocyclic compounds	Pyridines and derivatives	Pyridine carboxaldehydes	18070-40-1	196.0549258	4.187233333	M+Cl	C10H11NO	0	57.1	metab_5176	neg_239	neg	47.3	0.486	0.03047	2.448	1.795
N-(1-Hydroxypropan-2-yl)icosa-5,8,11,14-tetraenamide	N-£¨1-ôÇ»ù±ûÍé-2-»ù£©icosa-5,8,11,14-ËÄÏ©õ£°·	5.576E-8	1.623E-7	1.2305	1.2226	0.6228	-0.6832	yes	down	B(ii)	-	-	-	-	-	-	-	HMDB0243685	Lipids and lipid-like molecules	Fatty Acyls	Fatty amides	-	379.3330874	12.02896667	M+NH4	C23H39NO2	0	57.4	metab_1053	pos_1054	pos	49.9	2.404	0.06585	3.86	0.82
Torvoside G	-	0.0001762	0.0002732	1.1997	1.2219	0.2638	-1.9226	yes	down	B(ii)	-	-	-	-	-	-	-	HMDB0030337	Lipids and lipid-like molecules	Glycerolipids	Triradylcglycerols	184777-22-8	609.3982859	12.10513333	M+H	C34H56O9	0	44.3	metab_1067	pos_1068	pos	44	0.6837	0.05247	2.592	1.724
5-Hydroxy-6-methoxy-1h-indole-2-carboxylic acid	5 -ôÇ»ù- 6 -¼×Ñõ»ù- 1H -ßÅßá- 2 -ôÈËá	2.133E-14	1.902E-13	1.2281	1.2219	0.6925	-0.5301	yes	down	B(ii)	-	-	-	-	-	-	-	HMDB0246803	Organoheterocyclic compounds	Indoles and derivatives	Indolecarboxylic acids and derivatives	-	207.0534541	6.082183333	M+	C10H9NO4	0	61.2	metab_2176	pos_2177	pos	48.9	2.691	0.06598	3.886	0.3884
Ginnalin B	D-ÆÏÌÑÌÇ´¼£¬1,5-ÍÑË®-£¬6-£¨3,4,5-ÈýôÇ»ù±½¼×Ëáõ¥£©	2.372E-5	4.27E-5	1.213	1.2216	0.166	-2.5911	yes	down	B(ii)	-	-	-	-	-	-	-	HMDB0252723	Benzenoids	Benzene and substituted derivatives	Benzoic acids and derivatives	-	315.0724083	4.48215	M-H	C13H16O9	0	42.8	metab_5227	neg_290	neg	46.7	0.3442	0.02467	2.074	1.354
Baliospermum montanum	-	2.782E-6	5.962E-6	1.2124	1.2211	0.6064	-0.7217	yes	down	B(i)	-	-	-	-	-	-	-	-	-	-	-	-	601.4104599	13.21331667	M+H-H2O	C36H58O8	52.2	0	metab_1177	pos_1178	pos	46.1	2.428	0.06587	4.004	1.082
Tapentadol	ËûÅçËû¶à	5.513E-14	4.528E-13	1.2419	1.2208	0.7185	-0.4769	yes	down	B(i)	-	-	-	-	-	-	-	HMDB0253837	Benzenoids	Benzene and substituted derivatives	Phenylpropanes	-	222.1859893	8.731733333	M+H	C14H23NO	41.8	0	metab_1859	pos_1860	pos	46.4	3.076	0.06606	4.281	0.4035
4(5)-epdpe methyl ester	4£¨5£©-epdpe¼×õ¥	9.36E-12	5.241E-11	1.2293	1.2206	0.721	-0.472	yes	down	B(i)	-	-	-	-	-	-	-	-	-	-	-	-	359.259204	10.83665	M+H	C23H34O3	43.4	0	metab_927	pos_928	pos	46.3	3.266	0.06608	4.53	0.5037
Methyl hydrogen azelate	-	4.392E-10	1.868E-9	1.2335	1.2206	1.3345	0.4163	yes	up	B(i)	-	-	-	-	-	-	-	-	-	-	-	-	261.1342367	4.03165	M+Hac-H	C10H18O4	63.5	0	metab_9177	neg_4240	neg	52.1	5.262	0.2139	3.943	0.5904
Shyobunyl acetate	-	2.95E-12	1.813E-11	1.2317	1.2194	0.7274	-0.4591	yes	down	B(ii)	-	-	-	-	-	-	-	HMDB0036153	Lipids and lipid-like molecules	Prenol lipids	Sesquiterpenoids	-	229.1957736	12.85085	M+H-2H2O	C17H28O2	0	41	metab_1126	pos_1127	pos	45.8	3.312	0.06608	4.553	0.4748
14(15)-epete	14£¨15£©-°£ÅåÌØ	4.943E-10	2.078E-9	1.2254	1.2193	0.7708	-0.3757	yes	down	B(i)	-	-	-	-	-	-	-	LMFA03000003	-	-	-	-	319.2255821	13.71555	M+H	C20H30O3	43	0	metab_1249	pos_1250	pos	46.5	4.391	0.06611	5.697	0.6027
Leu-Leu-Gly	-	3.252E-11	1.675E-10	1.2507	1.2192	0.7016	-0.5113	yes	down	B(i)	-	-	-	-	-	-	-	-	-	-	-	-	302.2083816	5.46065	M+H	C14H27N3O4	59	0	metab_428	pos_429	pos	49.3	3.007	0.06605	4.286	0.5323
Atractylon	²ÔÊõÍª	1.376E-11	7.479E-11	1.227	1.2183	0.684	-0.5478	yes	down	B(i)	-	-	-	-	-	-	-	HMDB0248711	Lipids and lipid-like molecules	Prenol lipids	Sesquiterpenoids	-	217.1594001	13.3925	M+H	C15H20O	40.3	0	metab_1194	pos_1195	pos	46.2	2.743	0.06599	4.01	0.5114
Ile-Asn-Phe	-	2.532E-14	2.215E-13	1.1987	1.2181	0.7607	-0.3946	yes	down	B(i)	-	-	-	-	-	-	-	-	-	-	-	-	393.2112459	6.105266667	M+H	C19H28N4O5	59.1	0	metab_2167	pos_2168	pos	48.9	3.757	0.0661	4.939	0.3861
5-Hydroxyculmorin	5-ôÇ»ù´óÁ­µ¶æß¾úËØ	5.27E-10	2.206E-9	1.2232	1.218	0.6987	-0.5173	yes	down	B(i)	-	-	-	-	-	-	-	-	-	-	-	-	237.1856352	8.435316667	M+H-H2O	C15H26O3	72.4	0	metab_739	pos_740	pos	52.7	3.072	0.06606	4.397	0.6129
2-methylcitric acid	-	3.896E-12	2.354E-11	1.2396	1.2178	1.3385	0.4206	yes	up	B(i)	-	-	-	-	-	-	-	HMDB0000379	Organic acids and derivatives	Carboxylic acids and derivatives	Tricarboxylic acids and derivatives	6061-96-7	205.0345898	1.348516667	M-H	C7H10O7	47.5	0	metab_6406	neg_1469	neg	47.8	4.927	0.2604	3.681	0.4509
17a,20a-Dihydroxycholesterol	17a¡¢20a - 20¦Á,22R-¶þôÇ»ùµ¨¹Ì´¼	1.077E-11	5.95E-11	1.2298	1.2176	0.7798	-0.3588	yes	down	B(ii)	C05499	-	-	map00140	Steroid hormone biosynthesis	Metabolism	Lipid metabolism	HMDB0006764	Lipids and lipid-like molecules	Steroids and steroid derivatives	Hydroxysteroids	-	419.3531775	12.74595	M+H	C27H46O3	0	73.6	metab_970	pos_971	pos	52.7	4.455	0.3471	5.713	0.4487
7-(2-Aminophenyl)heptanoic acid	-	1.074E-12	7.057E-12	1.2428	1.2176	0.6861	-0.5434	yes	down	B(i)	-	-	-	-	-	-	-	-	-	-	-	-	244.1300073	2.5855	M+Na	C13H19NO2	44.8	0	metab_152	pos_153	pos	45.8	2.689	0.06598	3.919	0.4544
Vitexin	ÄÁ¾£ÆÏ»ù»ÆÍª	2.603E-6	5.613E-6	1.2162	1.2175	1.589	0.6681	yes	up	B(i)	C01460	-	-	map00941;map00944	Flavonoid biosynthesis;Flavone and flavonol biosynthesis	Metabolism;Metabolism	Biosynthesis of other secondary metabolites;Biosynthesis of other secondary metabolites	HMDB0301980;HMDB0259858;LMPK12110194	Phenylpropanoids and polyketides	Flavonoids	Flavonoid glycosides	3681-93-4	431.0983035	6.926733333	M-H	C21H20O10	95.8	0	metab_6927	neg_1990	neg	58.4	4.338	0.7121	2.73	0.9921
7alpha-Hydroxy-3-oxo-4-cholestenoate	7 ¦Á -ôÇ»ù- 3 -Ñõ´ú- 4 -µ¨çÞÏ©Ëáõ¥	5.396E-9	1.882E-8	1.2095	1.2168	0.7434	-0.4279	yes	down	B(ii)	C17337	-	-	map00120	Primary bile acid biosynthesis	Metabolism	Lipid metabolism	HMDB0012458	Lipids and lipid-like molecules	Steroids and steroid derivatives	Bile acids, alcohols and derivatives	115538-85-7	475.3061495	12.2434	M+FA-H	C27H42O4	0	76.4	metab_6079	neg_1142	neg	53.1	3.916	0.04567	5.268	0.688
Chenodeoxycholylcysteine	-	6.594E-5	0.0001094	1.1865	1.2168	0.3296	-1.6013	yes	down	B(ii)	-	-	-	-	-	-	-	HMDB0242393	Lipids and lipid-like molecules	Steroids and steroid derivatives	Bile acids, alcohols and derivatives	-	500.27801	8.048916667	M+Na-H2O	C27H45NO5S	0	80.4	metab_1938	pos_1939	pos	52.7	0.877	0.05737	2.661	1.496
Delta-Tridecanolactone	¦Ä -Ê®ÈýÍéÄÚõ¥	4.483E-16	6.252E-15	1.2202	1.2165	0.7752	-0.3674	yes	down	B(i)	-	-	-	-	-	-	-	-	-	-	-	-	213.1855056	13.92243333	M+H	C13H24O2	85.2	0	metab_1316	pos_1317	pos	55.6	3.955	0.0661	5.102	0.3307
Cyclopassifloic acid B	»·°¢Î÷¸¥ÂåËáB	5.888E-7	1.425E-6	1.1995	1.216	0.6991	-0.5164	yes	down	B(ii)	-	-	-	-	-	-	-	HMDB0038388	Lipids and lipid-like molecules	Steroids and steroid derivatives	Cycloartanols and derivatives	292167-35-2	565.3744173	11.4735	M+FA-H	C31H52O6	0	61.6	metab_6006	neg_1069	neg	50.3	3.474	0.04566	4.969	0.9448
4-Aminonicotinic acid	-	1.282E-12	8.33E-12	1.2269	1.2158	1.2891	0.3664	yes	up	B(i)	-	-	-	-	-	-	-	-	-	-	-	-	137.0344578	1.674983333	M-H	C6H6N2O2	87	0	metab_7091	neg_2154	neg	54	5.44	0.4447	4.22	0.345
Ser-Lys	-	1.841E-9	7.03E-9	1.2507	1.2156	0.6402	-0.6434	yes	down	B(i)	-	-	-	-	-	-	-	HMDB0029044	Organic acids and derivatives	Carboxylic acids and derivatives	Amino acids, peptides, and analogues	22677-61-8	234.1455309	1.250716667	M+H	C9H19N3O4	49.8	0	metab_34	pos_35	pos	47.6	2.393	0.06585	3.738	0.6541
Methyl 13-hydroxyoctadeca-9,11-dienoate	-	2.5E-10	1.103E-9	1.2249	1.2155	0.7581	-0.3995	yes	down	B(i)	-	-	-	-	-	-	-	-	-	-	-	-	311.2588759	13.51598333	M+H	C19H34O3	40.3	0	metab_1371	pos_1372	pos	45.2	4.046	0.06611	5.337	0.58
5-Chloro-2'-deoxyuridine	5 -ÂÈ- 2 ' -ÍÑÑõÄòÜÕ	2.292E-7	6.058E-7	1.2146	1.2154	1.4997	0.5846	yes	up	B(ii)	-	-	-	-	-	-	-	HMDB0250110	Nucleosides, nucleotides, and analogues	Pyrimidine nucleosides	Pyrimidine 2''-deoxyribonucleosides	-	261.0291888	4.12995	M-H	C9H11ClN2O5	0	51.2	metab_7484	neg_2547	neg	43	4.469	0.4263	2.98	0.8515
Glu-Gln	¹È°±õ£-¹È°±õ£°·	2.07E-15	2.367E-14	1.2016	1.2151	1.3037	0.3826	yes	up	B(i)	-	-	-	-	-	-	-	HMDB0028817	Organic acids and derivatives	Carboxylic acids and derivatives	Amino acids, peptides, and analogues	26848-14-6	274.1043889	1.348516667	M-H	C10H17N3O6	48.4	0	metab_7520	neg_2583	neg	48.3	4.971	0.2014	3.813	0.3255
Limazocic	ÀûÂíÎ÷¿Ë	6.526E-9	2.248E-8	1.224	1.2151	0.6259	-0.676	yes	down	B(ii)	-	-	-	-	-	-	-	HMDB0254094	Organic acids and derivatives	Carboxylic acids and derivatives	Amino acids, peptides, and analogues	-	294.0469642	2.90965	M+Hac-H	C8H13NO3S2	0	42.6	metab_5078	neg_141	neg	46.4	2.297	0.04544	3.67	0.704
(6E,8E)-5,10-dioxooctadeca-6,8-dienoic acid	-	6.653E-17	1.279E-15	1.2197	1.215	1.2508	0.3229	yes	up	B(i)	-	-	-	-	-	-	-	-	-	-	-	-	309.2069653	7.255083333	M+H	C18H28O4	55.7	0	metab_420	pos_421	pos	47.5	5.645	0.2585	4.513	0.2585
N-acetyl mesalazine	-	4.44E-10	1.885E-9	1.2128	1.2149	1.4362	0.5223	yes	up	B(i)	-	-	-	-	-	-	-	-	-	-	-	-	196.0612334	5.89035	M+H	C9H9NO4	56.3	0	metab_4106	pos_4107	pos	48.2	4.277	0.3949	2.978	0.5367
Gly-Ile-Phe	-	3.069E-13	2.225E-12	1.2382	1.2143	0.7434	-0.4279	yes	down	B(i)	-	-	-	-	-	-	-	-	-	-	-	-	336.1928146	7.2065	M+H	C17H25N3O4	49.7	0	metab_619	pos_620	pos	47.1	3.502	0.06609	4.711	0.4284
4alpha-carboxy-4beta-methyl-5alpha-cholesta-8-en-3beta-ol	-	8.817E-12	4.992E-11	1.2151	1.2139	0.8047	-0.3135	yes	down	B(ii)	-	-	-	-	-	-	-	HMDB0062384	Lipids and lipid-like molecules	Prenol lipids	Triterpenoids	-	445.3691265	13.05525	M+H	C29H48O3	0	51.9	metab_1869	pos_1870	pos	48.4	5.134	0.4383	6.38	0.4014
N-[(1R,2S,3R,5R)-2,3-dihydroxy-5-pyridin-3-ylcyclopentyl]cyclobutanecarboxamide	-	1.464E-11	7.916E-11	1.2156	1.2133	1.3194	0.3999	yes	up	B(i)	-	-	-	-	-	-	-	-	-	-	-	-	275.1400858	6.500516667	M-H	C15H20N2O3	50	0	metab_9255	neg_4318	neg	48.8	5.151	0.4048	3.904	0.4281
Val-Val-Asp	-	1.092E-13	8.522E-13	1.2419	1.2132	0.7349	-0.4444	yes	down	B(i)	-	-	-	-	-	-	-	-	-	-	-	-	332.1826449	4.174216667	M+H	C14H25N3O6	67.9	0	metab_2409	pos_2410	pos	46.2	3.31	0.06608	4.504	0.4089
Ala-Pro-Asn	-	1.678E-11	9.02E-11	1.2136	1.2132	0.6286	-0.6698	yes	down	B(i)	-	-	-	-	-	-	-	-	-	-	-	-	299.1359423	2.305183333	M-H	C12H20N4O5	75.2	0	metab_5059	neg_122	neg	53.6	2.129	0.04533	3.387	0.5127
Pimobendan	±½ßäßòßÕàºÍª	2.92E-7	7.517E-7	1.1979	1.2132	0.5789	-0.7886	yes	down	B(ii)	-	-	-	-	-	-	-	HMDB0256553	Organoheterocyclic compounds	Benzimidazoles	Phenylbenzimidazoles	-	333.1348134	6.33975	M-H	C19H18N4O2	0	51.6	metab_6999	neg_2062	neg	48.2	2.029	0.04524	3.505	0.9
D-3-phenyllactic acid sulfate	-	6.772E-6	1.35E-5	1.2353	1.2131	1.7254	0.787	yes	up	B(i)	-	-	-	-	-	-	-	-	-	-	-	-	245.0121664	3.007066667	M-H	C9H10O6S	35.5	0	metab_8418	neg_3481	neg	45	3.915	0.6911	2.269	1.097
N-hydroxy-L-tryptophan	N-ôÇ»ù-L-É«°±Ëá	2.952E-12	1.813E-11	1.2365	1.2127	0.6583	-0.6033	yes	down	B(ii)	C19716	-	-	-	-	-	-	HMDB0255152	Organoheterocyclic compounds	Indoles and derivatives	Indolyl carboxylic acids and derivatives	-	221.0928185	5.393616667	M+H	C11H12N2O3	0	46.9	metab_2266	pos_2267	pos	46.1	2.377	0.06584	3.611	0.4719
6-(9-hydroxy-1,8-dimethylspiro[4.5]dec-7-en-4-yl)-2-methylhept-2-enal	6-£¨9-ôÇ»ù-1,8-¶þ¼×»ùÂÝ[4.5]¹ï-7-Ï©-4-»ù£©-2-¼×»ù¸ý-2-Ï©È©	7.548E-11	3.639E-10	1.2378	1.2126	0.6754	-0.5661	yes	down	B(i)	-	-	-	-	-	-	-	-	-	-	-	-	287.2377602	13.79545	M+H-H2O	C20H32O2	73	0	metab_1262	pos_1263	pos	51.8	2.649	0.06596	3.922	0.5467
4-pentylcyclohex-3-ene-1,2-diol	-	4.298E-9	1.534E-8	1.2206	1.2124	0.6915	-0.5322	yes	down	B(i)	-	-	-	-	-	-	-	-	-	-	-	-	185.1542562	10.6819	M+H	C11H20O2	71.2	0	metab_914	pos_915	pos	53	3.046	0.06605	4.405	0.6841
N-oleoylglycine	-	1.802E-7	4.841E-7	1.2175	1.2124	0.5666	-0.8196	yes	down	B(i)	-	-	-	-	-	-	-	HMDB0013631	Organic acids and derivatives	Carboxylic acids and derivatives	Amino acids, peptides, and analogues	2601-90-3	357.3120681	10.47811667	M+NH4	C20H37NO3	66.4	0	metab_1713	pos_1714	pos	50.9	1.931	0.06534	3.408	0.8794
Buspirone N-oxide	¶¡ÂÝ»·ÍªN-Ñõ»¯Îï	1.214E-18	5.446E-17	1.2265	1.2113	0.7836	-0.3518	yes	down	B(ii)	-	-	-	-	-	-	-	HMDB0061107	Organoheterocyclic compounds	Diazinanes	Piperazines	-	419.278521	13.3925	M+NH4	C21H31N5O3	0	56.9	metab_1195	pos_1196	pos	49.4	4.027	0.06611	5.139	0.269
Phenylethyl beta-D-glucopyranoside	-	2.304E-10	1.024E-9	1.2052	1.2112	0.7458	-0.4232	yes	down	B(i)	-	-	-	-	-	-	-	-	-	-	-	-	267.1229227	8.60155	M+H-H2O	C14H20O6	52.5	0	metab_760	pos_761	pos	49.4	3.755	0.0661	5.035	0.5733
(7E,10E,13E,16E)-3-Hydroxydocosa-7,10,13,16-tetraenoylcarnitine	£¨7E£¬10E£¬13E£¬16E£©-3-ôÇ»ù¶þÊ®¶þÍé»ù-7,10,13,16-ËÄÏ©õ£»ùÈâ¼î	2.54E-9	9.431E-9	1.2234	1.2111	0.678	-0.5606	yes	down	B(ii)	-	-	-	-	-	-	-	HMDB0241607	Lipids and lipid-like molecules	Fatty Acyls	Fatty acid esters	-	492.3688912	12.05325	M+H	C29H49NO5	0	41.2	metab_1058	pos_1059	pos	46.4	2.824	0.06601	4.165	0.6604
24(28)-Dehydromakisterone	24£¨28£©-ÍÑÇâ±íÐÛÍª	3.521E-6	7.419E-6	1.1937	1.211	0.394	-1.3439	yes	down	B(ii)	-	-	-	-	-	-	-	HMDB0302988	Lipids and lipid-like molecules	Steroids and steroid derivatives	Bile acids, alcohols and derivatives	-	551.322081	9.19385	M+Hac-H	C28H44O7	0	49.6	metab_6667	neg_1730	neg	48.5	1.031	0.04131	2.617	1.104
Pterocaryoside B	-	2.477E-7	6.493E-7	1.2133	1.2105	0.6294	-0.6679	yes	down	B(i)	-	-	-	-	-	-	-	HMDB0256913	Lipids and lipid-like molecules	Prenol lipids	Sesterterpenoids	-	623.4108855	13.4901	M+H	C35H58O9	68.2	0	metab_1372	pos_1373	pos	47.6	2.519	0.06591	4.002	0.8968
Ile-Gln	-	6.242E-13	4.257E-12	1.2363	1.2096	0.7471	-0.4206	yes	down	B(i)	-	-	-	-	-	-	-	HMDB0028905	Organic acids and derivatives	Carboxylic acids and derivatives	Amino acids, peptides, and analogues	-	260.1613791	3.813016667	M+H	C11H21N3O4	42.6	0	metab_2456	pos_2457	pos	46.1	3.563	0.06609	4.769	0.4376
N-Arachidonoyl Threonine	N -»¨ÉúËÄÏ©õ£ËÕ°±Ëá	5.201E-9	1.825E-8	1.2136	1.2096	0.7494	-0.4162	yes	down	B(ii)	-	-	-	-	-	-	-	HMDB0242004	Organic acids and derivatives	Carboxylic acids and derivatives	Amino acids, peptides, and analogues	-	464.3013701	8.827066667	M+Hac-H	C24H39NO4	0	63.6	metab_6706	neg_1769	neg	48.9	4.07	0.5237	5.431	0.5963
Butenoylcarnitine	-	1.684E-7	4.55E-7	1.208	1.2094	1.4369	0.5229	yes	up	B(ii)	-	-	-	-	-	-	-	HMDB0249460	Organic acids and derivatives	Keto acids and derivatives	Medium-chain keto acids and derivatives	-	230.1395811	4.922233333	M+H	C11H19NO4	0	44.1	metab_2322	pos_2323	pos	47.3	4.756	0.8681	3.31	0.6326
2-methylpyrrolidine	2 -¼×»ùßÁ¿©Íé	5.847E-18	1.967E-16	1.2294	1.2089	0.8072	-0.3091	yes	down	B(i)	-	-	-	-	-	-	-	-	-	-	-	-	86.09722162	3.834733333	M+H	C5H11N	53.9	0	metab_182	pos_183	pos	47.6	4.671	0.06611	5.787	0.2825
1-Methoxyindole-3-Carbaldehyde	1 -¼×Ñõ»ùßÅßá- 3 -¼×È©	9.398E-9	3.147E-8	1.2061	1.2081	1.4865	0.5719	yes	up	B(i)	-	-	-	-	-	-	-	HMDB0040972	Organoheterocyclic compounds	Indoles and derivatives	Indoles	67282-55-7	174.054989	9.062166667	M-H	C10H9NO2	62.8	0	metab_6678	neg_1741	neg	49	4.174	0.362	2.808	0.6695
Glu-Val-Ala	-	1.168E-11	6.412E-11	1.2292	1.208	0.7266	-0.4608	yes	down	B(i)	-	-	-	-	-	-	-	-	-	-	-	-	318.1669025	4.0544	M+H	C13H23N3O6	43.6	0	metab_2424	pos_2425	pos	46	3.279	0.06608	4.513	0.4953
7-Hydroperoxycholesterol	7 -Çâ¹ýÑõµ¨¹Ì´¼	3.091E-8	9.465E-8	1.2293	1.2077	0.7517	-0.4117	yes	down	B(ii)	-	-	-	-	-	-	-	HMDB0247254	Lipids and lipid-like molecules	Steroids and steroid derivatives	Cholestane steroids	-	482.3609027	12.3812	M+ACN+Na	C27H46O3	0	53.6	metab_1094	pos_1095	pos	49.3	4.254	0.06611	5.659	0.7704
W123	N-(2-{[3-(»·¼º»ù¼×»ù)±½»ù]°±»ù}-2-Ñõ´úÒÒ»ù)-¦Â-±û°±Ëá	5.515E-6	1.116E-5	1.2007	1.2075	0.6622	-0.5946	yes	down	B(i)	-	-	-	-	-	-	-	-	-	-	-	-	305.1869411	7.959316667	M-H	C17H26N2O3	58.7	0	metab_6800	neg_1863	neg	51	3.139	0.04564	4.74	1.144
1-benzyl-6-oxo-N-(pyridin-2-ylmethyl)pyridazine-3-carboxamide	1-ÜÐ»ù-6-Ñõ´ú-N-£¨ßÁà¤-2-»ù¼×»ù£©ßÕàº-3-¼×õ£°·	1.646E-13	1.236E-12	1.2117	1.2074	0.7553	-0.4048	yes	down	B(i)	-	-	-	-	-	-	-	-	-	-	-	-	321.1315242	1.3388	M+H	C18H16N4O2	38.8	0	metab_2617	pos_2618	pos	42.7	3.671	0.0661	4.86	0.4126
Methyl gallate	Ã»Ê³×ÓËá¼×õ¥	4.505E-8	1.332E-7	1.2096	1.2071	1.42	0.5059	yes	up	B(i)	-	-	-	-	-	-	-	HMDB0254590	Benzenoids	Benzene and substituted derivatives	Benzoic acids and derivatives	-	183.0289621	6.48015	M-H	C8H8O5	46.2	0	metab_9171	neg_4234	neg	47.5	4.764	0.566	3.355	0.6899
2-Acetyl-1-ethylpyrrole	2 -ÒÒõ£»ù- 1 -ÒÒ»ùßÁ¿©	3.264E-7	8.309E-7	1.1978	1.207	1.5064	0.5911	yes	up	B(ii)	-	-	-	-	-	-	-	HMDB0029759	Organic oxygen compounds	Organooxygen compounds	Carbonyl compounds	39741-41-8	136.0755838	3.93375	M-H	C8H11NO	0	41.3	metab_6162	neg_1225	neg	45.5	4.257	0.305	2.826	0.854
N-Eicosapentaenoyl Threonine	N -¶þÊ®Ì¼ÎåÏ©õ£»ùËÕ°±Ëá	1.887E-6	4.18E-6	1.2171	1.2063	1.5038	0.5886	yes	up	B(ii)	-	-	-	-	-	-	-	HMDB0242080	Not Available	Not Available	Not Available	-	462.2861111	8.2363	M+Hac-H	C24H37NO4	0	40.7	metab_6759	neg_1822	neg	46.6	4.609	0.4759	3.065	0.9881
N-Propyl-N-nitrosourea	N -±û»ù- N-ÑÇÏõ»ùëå	6.361E-8	1.834E-7	1.227	1.206	0.5336	-0.9062	yes	down	B(ii)	-	-	-	-	-	-	-	HMDB0255236	Organic acids and derivatives	Organic carbonic acids and derivatives	Ureas	-	112.0503306	1.974566667	M-H2O-H	C4H9N3O2	0	40.8	metab_7457	neg_2520	neg	45.3	1.629	0.04457	3.053	0.8074
7-ketocholesterol	7-Íªµ¨çÞ´¼	1.109E-8	3.637E-8	1.2176	1.2058	0.7467	-0.4214	yes	down	B(i)	-	-	-	-	-	-	-	HMDB0000501	Lipids and lipid-like molecules	Steroids and steroid derivatives	Cholestane steroids	566-28-9	401.3393902	11.74088333	M+H	C27H44O2	62	0	metab_2699	pos_2700	pos	49.2	4.042	0.6443	5.413	0.5765
5-(Hydroxymethyl)-3-(1-Hydroxy-4-Methylpentyl)Oxolan-2-One	-	1.85E-8	5.895E-8	1.2073	1.2055	1.5192	0.6033	yes	up	B(i)	-	-	-	-	-	-	-	-	-	-	-	-	234.1707802	3.905833333	M+NH4	C11H20O4	40.2	0	metab_2448	pos_2449	pos	46.1	4.032	0.2934	2.654	0.713
Bipindogulomethyloside	-	0.0001867	0.0002881	1.2524	1.2049	1.6576	0.7291	yes	up	B(ii)	-	-	-	-	-	-	-	HMDB0030623	Lipids and lipid-like molecules	Steroids and steroid derivatives	Steroid lactones	53152-43-5	570.3325482	8.757466667	M+NH4	C29H44O10	0	41.2	metab_781	pos_782	pos	41.8	4.774	0.6518	2.88	1.662
Pyridone 6	ßÁà¤Íª6	4.482E-6	9.216E-6	1.2036	1.2039	0.4911	-1.0259	yes	down	B(ii)	-	-	-	-	-	-	-	HMDB0256971	Organoheterocyclic compounds	Isoquinolines and derivatives	Isoquinolones and derivatives	-	308.1192818	7.79705	M-H	C18H16FN3O	0	42.2	metab_5693	neg_756	neg	44.3	1.546	0.04434	3.148	1.131
Ser-Thr-Leu	-	1.01E-11	5.617E-11	1.1884	1.2038	1.3244	0.4053	yes	up	B(i)	-	-	-	-	-	-	-	-	-	-	-	-	318.1669173	4.424833333	M-H	C13H25N3O6	80.9	0	metab_7302	neg_2365	neg	54.5	4.993	0.2611	3.77	0.4579
Ganoderic acid I	ÁéÖ¥ËáI	2.05E-8	6.48E-8	1.2101	1.2038	0.7279	-0.4581	yes	down	B(ii)	-	-	-	-	-	-	-	HMDB0035310	Lipids and lipid-like molecules	Prenol lipids	Triterpenoids	98665-20-4	515.2999708	12.17906667	M+H-H2O	C30H44O8	0	70.7	metab_1077	pos_1078	pos	51.9	3.671	0.0661	5.043	0.7383
Leu-Ala-Ile	-	6.214E-11	3.06E-10	1.1835	1.2037	1.3491	0.432	yes	up	B(i)	-	-	-	-	-	-	-	-	-	-	-	-	314.2085826	5.459	M-H	C15H29N3O4	50.1	0	metab_7150	neg_2213	neg	48.4	4.811	0.3203	3.566	0.4876
Asn-Glu-Val	-	8.632E-10	3.47E-9	1.2358	1.2037	0.711	-0.4921	yes	down	B(i)	-	-	-	-	-	-	-	-	-	-	-	-	361.1727896	4.333933333	M+H	C14H24N4O7	46.5	0	metab_2383	pos_2384	pos	44.8	3.215	0.06607	4.522	0.6161
Deoxycorticosterone acetate	´×ËáÈ¥ÑõÆ¤ÖÊÍª	2.726E-5	4.851E-5	1.2085	1.2035	0.5172	-0.9513	yes	down	B(ii)	C14554	-	-	-	-	-	-	HMDB0251003	Lipids and lipid-like molecules	Steroids and steroid derivatives	Pregnane steroids	56-47-3	353.2119235	13.44728333	M-H2O-H	C23H32O4	0	41.5	metab_6328	neg_1391	neg	46.9	1.824	0.04497	3.527	1.344
Pentadecanoyl ethanolamide	-	4.121E-9	1.473E-8	1.2126	1.2034	0.772	-0.3733	yes	down	B(i)	-	-	-	-	-	-	-	-	-	-	-	-	286.2747628	11.81963333	M+H	C17H35NO2	44.4	0	metab_4367	pos_4368	pos	47.4	4.487	0.4958	5.812	0.5786
7-Amino-4-(trifluoromethyl)coumarin	7-°±»ù-4-£¨Èý·ú¼×»ù£©Ïã¶¹ËØ	8.48E-6	1.657E-5	1.1737	1.2027	0.4495	-1.1535	yes	down	B(ii)	-	-	-	-	-	-	-	HMDB0250491	Phenylpropanoids and polyketides	Coumarins and derivatives	Not Available	-	274.0332582	3.93375	M+FA-H	C10H6F3NO2	0	44.9	metab_7386	neg_2449	neg	48.2	1.296	0.0433	2.883	1.163
O-acetyl salicylhydroxamic acid	-	3.123E-12	1.91E-11	1.2061	1.2025	0.6832	-0.5496	yes	down	B(i)	-	-	-	-	-	-	-	-	-	-	-	-	176.0342952	8.11955	M-H2O-H	C9H9NO4	49.9	0	metab_5732	neg_795	neg	46.7	2.616	0.04556	3.829	0.4657
Timonacic	àçÄªÎ÷Ëá	6.086E-14	4.972E-13	1.2173	1.202	0.7042	-0.506	yes	down	B(i)	-	-	-	-	-	-	-	HMDB0258979	Organic acids and derivatives	Carboxylic acids and derivatives	Amino acids, peptides, and analogues	-	134.0275349	1.68505	M+H	C4H7NO2S	62.9	0	metab_2547	pos_2548	pos	49.7	2.78	0.066	3.948	0.3922
Alisol B	ÔóÐº´¼B	4.526E-8	1.337E-7	1.1923	1.2017	0.749	-0.4169	yes	down	B(ii)	C17460	-	-	-	-	-	-	HMDB0248141	Lipids and lipid-like molecules	Prenol lipids	Triterpenoids	18649-93-9	471.3475382	13.3728	M-H	C30H48O4	0	64.6	metab_6338	neg_1401	neg	52.4	4.193	0.04567	5.598	0.7841
3'-Amino-3'-deoxythimidine	3¡ä-°±»ù-3¡ä-ÍÑÑõÄñÜÕ	3.089E-7	7.891E-7	1.2128	1.2014	0.6315	-0.6632	yes	down	B(ii)	-	-	-	-	-	-	-	HMDB0060750	Nucleosides, nucleotides, and analogues	Pyrimidine nucleosides	Pyrimidine 2'',3''-dideoxyribonucleosides	-	224.1037784	4.333933333	M+H-H2O	C10H15N3O4	0	51.5	metab_249	pos_250	pos	48.8	2.488	0.0659	3.94	0.8873
GPEtn(10:0/19:0)	-	5.508E-10	2.299E-9	1.2046	1.2011	0.7761	-0.3658	yes	down	B(i)	-	-	-	-	-	-	-	-	-	-	-	-	650.4771986	13.13398333	M+H	C34H68NO8P	55.2	0	metab_1441	pos_1442	pos	47.3	4.453	0.06611	5.738	0.5952
7-beta-D-Glucopyranosyloxybutylidenephthalide	7 - ¦Â - D -ßÁà«ÆÏÌÑÌÇÑõ»ù¶¡Ï©»ù±½Ìª	2.522E-7	6.602E-7	1.2192	1.2007	0.4853	-1.043	yes	down	B(ii)	-	-	-	-	-	-	-	HMDB0034752	Organic oxygen compounds	Organooxygen compounds	Carbohydrates and carbohydrate conjugates	240823-19-2	411.1270291	4.5427	M+FA-H	C18H22O8	0	64.4	metab_5241	neg_304	neg	50	1.373	0.04368	2.829	0.8816
Silodosin	ÈüÂå¶àÐÁ	1.054E-6	2.434E-6	1.1765	1.2003	1.531	0.6145	yes	up	B(ii)	-	-	-	-	-	-	-	HMDB0258291	Organoheterocyclic compounds	Indoles and derivatives	Indolecarboxylic acids and derivatives	-	494.229971	7.289616667	M-H	C25H32F3N3O4	0	42.2	metab_5631	neg_694	neg	45.6	4.247	0.6683	2.774	0.8494
2-aminooctadec-4-yne-1,3-diol	2 -°±»ùÊ®°ËÌ¼- 4 -È²- 1£¬3 -¶þ´¼	1.319E-10	6.178E-10	1.2046	1.2002	0.7962	-0.3287	yes	down	B(i)	-	-	-	-	-	-	-	-	-	-	-	-	298.2749544	11.54356667	M+H	C18H35NO2	77.8	0	metab_1263	pos_1264	pos	54.1	4.939	0.4509	6.203	0.4671
Tetracosahexaenoic acid	Ø¥ËÄÌ¼ÁùÏ©Ëá	7.916E-14	6.376E-13	1.2134	1.1998	0.8479	-0.238	yes	down	B(ii)	-	-	-	-	-	-	-	HMDB0002007	Lipids and lipid-like molecules	Fatty Acyls	Fatty acids and conjugates	81247-23-6	357.2796935	12.85085	M+H	C24H36O2	0	88.5	metab_1128	pos_1129	pos	56.5	6.49	0.06611	7.654	0.3945
Sativan	3-(2,4-¶þ¼×Ñõ»ù±½»ù)-3,4-¶þÇâ-2H-1-±½²¢ßÁà«-7-´¼	3.341E-6	7.06E-6	1.1809	1.1997	1.5306	0.6141	yes	up	B(ii)	C10526	-	-	-	-	-	-	HMDB0030521	Phenylpropanoids and polyketides	Isoflavonoids	O-methylated isoflavonoids	41743-86-6	331.1189619	5.748533333	M+FA-H	C17H18O4	0	58	metab_5415	neg_478	neg	50.9	4.356	0.5788	2.846	0.9743
Arg-Gly-Asp-Ser	-	2.976E-5	5.257E-5	1.2314	1.1995	0.0066	-7.2381	yes	down	B(ii)	-	-	-	-	-	-	-	HMDB0248573	Organic acids and derivatives	Carboxylic acids and derivatives	Amino acids, peptides, and analogues	-	478.19383	3.796483333	M+FA-H	C15H27N7O8	0	58	metab_7404	neg_2467	neg	48.9	0.01138	0.00115	1.718	1.355
Dipyrimicin B	-	2.153E-10	9.636E-10	1.205	1.1994	0.6891	-0.5373	yes	down	B(i)	-	-	-	-	-	-	-	-	-	-	-	-	263.1145815	3.85905	M+NH4	C12H11N3O3	83.8	0	metab_192	pos_193	pos	53.9	2.779	0.066	4.033	0.5601
Ile-Ile-Ile	-	3.751E-12	2.273E-11	1.2248	1.1991	0.7497	-0.4156	yes	down	B(i)	-	-	-	-	-	-	-	-	-	-	-	-	358.2712309	7.3843	M+H	C18H35N3O4	71.9	0	metab_2015	pos_2016	pos	52	3.6	0.0661	4.802	0.4636
Phe-Ala	-	2.134E-8	6.714E-8	1.1863	1.1986	0.6228	-0.6831	yes	down	B(ii)	-	-	-	-	-	-	-	HMDB0304787	Organic acids and derivatives	Carboxylic acids and derivatives	Amino acids, peptides, and analogues	3918-87-4	269.1505515	5.936483333	M+CH3OH+H	C12H16N2O3	0	46.5	metab_483	pos_484	pos	47.1	2.234	0.06573	3.587	0.7293
Lovastatin	Âå·¥ËûÍ¡	2.546E-8	7.903E-8	1.1956	1.1985	1.3083	0.3877	yes	up	B(i)	C07074	-	-	-	-	-	-	HMDB0014372;PW_C008769	Organoheterocyclic compounds	Lactones	Delta valerolactones	75330-75-5	449.254558	8.64045	M+FA-H	C24H36O5	72.4	0	metab_5786	neg_849	neg	52.8	5.729	0.2429	4.379	0.7164
Dihydro-alpha-ionone	¶þÇâ- ¦Á -×ÏÂÞÀ¼Íª	8.062E-15	7.865E-14	1.1979	1.1984	0.7682	-0.3805	yes	down	B(i)	-	-	-	-	-	-	-	HMDB0038026	Lipids and lipid-like molecules	Prenol lipids	Sesquiterpenoids	39721-65-8	195.1749617	13.92243333	M+H	C13H22O	79.7	0	metab_3395	pos_3396	pos	54.4	3.761	0.2893	4.896	0.3035
Met-Glu	-	1.194E-9	4.7E-9	1.2022	1.1983	0.6067	-0.7209	yes	down	B(i)	-	-	-	-	-	-	-	HMDB0028972	Organic acids and derivatives	Carboxylic acids and derivatives	Amino acids, peptides, and analogues	-	277.0866321	2.39435	M-H	C10H18N2O5S	53.1	0	metab_5063	neg_126	neg	48.8	2.01	0.04522	3.313	0.6231
Dopamine glucuronide	¶à°Í°·ÆÏÌÑÌÇÈ©ËáÜÕ	8.911E-8	2.507E-7	1.1917	1.1977	0.6496	-0.6223	yes	down	B(ii)	-	-	-	-	-	-	-	HMDB0010329	Organic oxygen compounds	Organooxygen compounds	Carbohydrates and carbohydrate conjugates	38632-24-5	371.1461757	7.84515	M+ACN+H	C14H19NO8	0	62	metab_1968	pos_1969	pos	50.6	2.616	0.06595	4.027	0.8118
Ile-Phe-Thr	-	3.156E-9	1.152E-8	1.2215	1.1977	0.6685	-0.5809	yes	down	B(i)	-	-	-	-	-	-	-	-	-	-	-	-	380.2192578	5.984416667	M+H	C19H29N3O5	61.9	0	metab_489	pos_490	pos	49.6	2.632	0.06596	3.937	0.6483
N-methyl-l-phenylalanine	-	2.5E-9	9.307E-9	1.1958	1.1977	0.6952	-0.5245	yes	down	B(i)	-	-	-	-	-	-	-	-	-	-	-	-	180.1025277	4.76005	M+H	C10H13NO2	90.1	0	metab_319	pos_320	pos	56.2	2.983	0.06604	4.291	0.6437
Phe-Gly	-	9.563E-14	7.569E-13	1.2259	1.1967	0.7387	-0.437	yes	down	B(i)	-	-	-	-	-	-	-	HMDB0028995	Organic acids and derivatives	Carboxylic acids and derivatives	Amino acids, peptides, and analogues	721-90-4	223.1085621	4.85075	M+H	C11H14N2O3	43.7	0	metab_2331	pos_2332	pos	47.6	3.287	0.06608	4.45	0.3964
Glycosmisic Acid	-	9.856E-9	3.289E-8	1.1979	1.1967	1.3321	0.4137	yes	up	B(i)	-	-	-	-	-	-	-	-	-	-	-	-	355.1192236	8.304666667	M+H-H2O	C20H20O7	50.5	0	metab_1911	pos_1912	pos	47	5.403	0.3836	4.056	0.6549
Tridecanedioic acid	-	1.117E-14	1.062E-13	1.2001	1.1964	1.2945	0.3724	yes	up	B(i)	-	-	-	-	-	-	-	HMDB0002327;LMFA01170014	Lipids and lipid-like molecules	Fatty Acyls	Fatty acids and conjugates	505-52-2	243.1598069	8.47825	M-H	C13H24O4	68.3	0	metab_10121	neg_5184	neg	52.3	5.006	0.1792	3.867	0.3447
17-(1h-Imidazol-1-yl)androsta-4,16-diene-3-one	17-£¨1h-ßäßò-1-»ù£©ÐÛçÞ-4,16-¶þÏ©-3-Íª	2.318E-5	4.176E-5	1.181	1.1962	0.476	-1.0711	yes	down	B(ii)	-	-	-	-	-	-	-	HMDB0249985	Lipids and lipid-like molecules	Steroids and steroid derivatives	Androstane steroids	-	371.1896919	8.52405	M+Cl	C22H28N2O	0	43.4	metab_5776	neg_839	neg	47.6	1.525	0.04427	3.204	1.312
Demethoxyrapamycin	È¥¼×ÑõÀ×ÅÁÃ¹ËØ	2.899E-5	5.137E-5	1.1753	1.1962	0.619	-0.6921	yes	down	B(ii)	-	-	-	-	-	-	-	HMDB0250990	Phenylpropanoids and polyketides	Macrolide lactams	Not Available	-	888.5233589	12.27901667	M+Na-H2O	C50H77NO12	0	93.6	metab_1541	pos_1542	pos	55.5	2.638	0.06596	4.262	1.287
Azvudine	°¢×È·ò¶¨	1.337E-8	4.34E-8	1.1954	1.1959	1.4106	0.4963	yes	up	B(ii)	-	-	-	-	-	-	-	HMDB0248824	Organoheterocyclic compounds	Diazines	Pyrimidines and pyrimidine derivatives	-	328.1150502	2.8399	M+ACN+H	C9H11FN6O4	0	52	metab_153	pos_154	pos	48.2	4.607	0.3849	3.266	0.6614
Pachymic acid	ÜòÜßËá	1.703E-7	4.595E-7	1.1731	1.1957	0.6775	-0.5618	yes	down	B(ii)	C17044	-	-	-	-	-	-	HMDB0256070	Lipids and lipid-like molecules	Prenol lipids	Triterpenoids	29070-92-6	592.3923018	6.886416667	M+ACN+Na	C33H52O5	0	67.9	metab_594	pos_595	pos	49.7	3.01	0.06605	4.443	0.8506
2-methoxy-4-methylphenol	-	6.094E-11	3.005E-10	1.1889	1.1952	1.4657	0.5516	yes	up	B(i)	-	-	-	-	-	-	-	HMDB0032136	Benzenoids	Phenols	Methoxyphenols	93-51-6	137.0595304	9.2345	M-H	C8H10O2	49.5	0	metab_6387	neg_1450	neg	46.7	3.887	0.2636	2.652	0.4978
Shikimic acid	Ã§²ÝËá	1.958E-19	1.079E-17	1.2061	1.1946	1.2757	0.3513	yes	up	B(i)	C00493	-	-	map01100;map00996;map01110;map01240;map01070;map00999;map01230;map00400;map01063;map01061;map01060	Metabolic pathways;Biosynthesis of various alkaloids;Biosynthesis of secondary metabolites;Biosynthesis of cofactors;Biosynthesis of plant hormones;Biosynthesis of various plant secondary metabolites;Biosynthesis of amino acids;Phenylalanine, tyrosine and tryptophan biosynthesis;Biosynthesis of alkaloids derived from shikimate pathway;Biosynthesis of phenylpropanoids;Biosynthesis of plant seconda…	Metabolism;Metabolism;Metabolism;Metabolism;Metabolism;Metabolism;Metabolism;Metabolism;Metabolism;Metabolism;Metabolism	Global and overview maps;Biosynthesis of other secondary metabolites;Global and overview maps;Global and overview maps;Chemical structure transformation maps;Biosynthesis of other secondary metabolites;Global and overview maps;Amino acid metabolism;Chemical structure transformation maps;Chemical structure transformation maps;Chemical structure transformation maps	HMDB0003070	Organic oxygen compounds	Organooxygen compounds	Alcohols and polyols	138-59-0	173.0445376	2.332333333	M-H	C7H10O5	58	0	metab_9851	neg_4914	neg	48.9	4.96	0.1736	3.888	0.2213
Thromboxane B3	ÑªË¨ËØB3	1.85E-8	5.895E-8	1.187	1.1937	0.6731	-0.5712	yes	down	B(ii)	-	-	-	-	-	-	-	HMDB0005099	Lipids and lipid-like molecules	Fatty Acyls	Eicosanoids	71953-80-5	367.2125309	7.203	M-H	C20H32O6	0	68.7	metab_6887	neg_1950	neg	51.7	2.738	0.04559	4.068	0.7132
Centellasapogenol A	-	2.259E-11	1.189E-10	1.1921	1.1929	0.7588	-0.3982	yes	down	B(ii)	-	-	-	-	-	-	-	HMDB0036311	Lipids and lipid-like molecules	Prenol lipids	Triterpenoids	-	471.348695	13.44123333	M+H-H2O	C30H48O5	0	62.7	metab_1389	pos_1390	pos	46.6	3.841	0.0661	5.062	0.5016
Thr-Ile-Leu	-	1.951E-11	1.041E-10	1.2193	1.1929	0.7424	-0.4297	yes	down	B(i)	-	-	-	-	-	-	-	-	-	-	-	-	346.2347254	6.633883333	M+H	C16H31N3O5	50.9	0	metab_2100	pos_2101	pos	47.8	3.49	0.06609	4.701	0.4948
Demissidine	´¹ÇÑ´Î¼î	4.515E-7	1.124E-6	1.191	1.1928	0.7201	-0.4738	yes	down	B(ii)	C17735	-	-	map00905	Brassinosteroid biosynthesis	Metabolism	Metabolism of terpenoids and polyketides	HMDB0303382	Lipids and lipid-like molecules	Steroids and steroid derivatives	Steroid lactones	-	463.3430117	13.47265	M-H	C28H48O5	0	54.6	metab_6322	neg_1385	neg	49.3	3.74	0.5869	5.194	0.8171
Koninginin A	-	1.125E-9	4.443E-9	1.1949	1.1927	0.6915	-0.5322	yes	down	B(i)	-	-	-	-	-	-	-	-	-	-	-	-	285.206829	10.50465	M+H	C16H28O4	70.8	0	metab_904	pos_905	pos	52	2.84	0.06602	4.107	0.6038
Sisomicin sulfate	Î÷ËÕÃ¹ËØ	6.957E-7	1.662E-6	1.2062	1.1926	0.6127	-0.7068	yes	down	B(ii)	-	-	-	-	-	-	-	HMDB0242632	Not Available	Not Available	Not Available	-	470.2626719	7.2065	M+Na	C19H37N5O7	0	71	metab_2038	pos_2039	pos	50.7	2.338	0.06581	3.816	0.9414
9-oxononanoic acid	9 -Ñõ´úÈÉËá	7.945E-12	4.532E-11	1.2045	1.1925	1.2991	0.3775	yes	up	B(i)	C16322	-	-	map00592;map01110	alpha-Linolenic acid metabolism;Biosynthesis of secondary metabolites	Metabolism;Metabolism	Lipid metabolism;Global and overview maps	HMDB0094711	Lipids and lipid-like molecules	Fatty Acyls	Fatty acids and conjugates	2553-17-5	231.1233285	4.60215	M+Hac-H	C9H16O3	45.7	0	metab_7921	neg_2984	neg	48.1	5.199	0.2471	4.002	0.4462
Val-Asp-Tyr	-	2.514E-12	1.559E-11	1.2193	1.1921	0.7003	-0.5139	yes	down	B(i)	-	-	-	-	-	-	-	-	-	-	-	-	396.1778709	5.178016667	M+H	C18H25N3O7	41	0	metab_387	pos_388	pos	45.5	2.781	0.066	3.971	0.4524
Glu-Leu-Ile	-	1.603E-7	4.343E-7	1.1872	1.1919	1.3955	0.4808	yes	up	B(i)	-	-	-	-	-	-	-	-	-	-	-	-	356.2191627	5.46065	M+H-H2O	C17H31N3O6	57.1	0	metab_429	pos_430	pos	48.7	4.989	0.2661	3.575	0.8188
Glu-Glu	-	1.161E-12	7.598E-12	1.1909	1.1917	1.2825	0.359	yes	up	B(i)	C01425	-	-	-	-	-	-	HMDB0028818	Organic acids and derivatives	Carboxylic acids and derivatives	Amino acids, peptides, and analogues	3929-61-1	275.0884733	1.219683333	M-H	C10H16N2O7	61.1	0	metab_7555	neg_2618	neg	51.2	5.348	0.3117	4.17	0.3859
Longilactone	-	1.931E-5	3.544E-5	1.1879	1.1916	0.2517	-1.9903	yes	down	B(i)	-	-	-	-	-	-	-	-	-	-	-	-	349.1657626	8.20515	M+H-H2O	C19H26O7	84.6	0	metab_1924	pos_1925	pos	54.5	0.5502	0.04756	2.186	1.263
N-Benzoylaspartic acid	N -±½¼×õ£Ìì¶¬°±Ëá	1.439E-11	7.793E-11	1.1971	1.1914	1.305	0.3841	yes	up	B(ii)	-	-	-	-	-	-	-	HMDB0034251	Organic acids and derivatives	Carboxylic acids and derivatives	Amino acids, peptides, and analogues	4631/12/3	236.0560165	3.796483333	M-H	C11H11NO5	0	52.7	metab_9448	neg_4511	neg	49.7	5.113	0.2665	3.918	0.4511
(5Z,8Z,10E,12S,14Z)-12-Hydroxyicosa-5,8,10,14-tetraenoylcarnitine	£¨5Z£¬8Z£¬10E£¬12S£¬14Z£©-12-ôÇ»ù-5,8,10,14-ËÄÏ©õ£»ùÈâ¼î	2.877E-10	1.259E-9	1.1831	1.1909	0.7533	-0.4086	yes	down	B(ii)	-	-	-	-	-	-	-	HMDB0241591	Lipids and lipid-like molecules	Fatty Acyls	Fatty acid esters	-	484.3026986	11.25968333	M+Na-2H	C27H45NO5	0	53.9	metab_5988	neg_1051	neg	48.7	3.848	0.04567	5.108	0.5698
Goshuyic acid	-	2.602E-12	1.609E-11	1.197	1.1908	1.3469	0.4297	yes	up	B(ii)	-	-	-	-	-	-	-	HMDB0000560	Lipids and lipid-like molecules	Fatty Acyls	Fatty acids and conjugates	39039-37-7	269.1757912	6.35665	M+FA-H	C14H24O2	0	45.8	metab_8791	neg_3854	neg	47.2	4.562	0.2546	3.387	0.4161
(2Z)-2-[3-hydroxy-4-(4-hydroxypentyl)-5-oxofuran-2-ylidene]acetic acid	-	1.105E-7	3.059E-7	1.198	1.1908	1.4986	0.5836	yes	up	B(i)	-	-	-	-	-	-	-	-	-	-	-	-	243.0870064	2.540033333	M+H	C11H14O6	39.8	0	metab_117	pos_118	pos	45.5	4.19	0.5273	2.796	0.7308
5-Acetyl-2,3-dihydro-1H-pyrrolizine	5 -ÒÒõ£»ù- 2£¬3 -¶þÇâ- 1H -ßÁ¿©àº	1.322E-8	4.304E-8	1.1856	1.1906	0.6699	-0.578	yes	down	B(ii)	-	-	-	-	-	-	-	HMDB0040051	Organoheterocyclic compounds	Pyrrolizines	Not Available	55041-85-5	208.0971872	7.877833333	M+Hac-H	C9H11NO	0	45.4	metab_5703	neg_766	neg	47.6	2.717	0.04558	4.056	0.7076
O-Galactosyl-5-hydroxylysine	O -°ëÈéÌÇ»ù- 5-ôÇÀµ°±Ëá	6.78E-7	1.622E-6	1.1978	1.1904	0.4756	-1.0723	yes	down	B(ii)	-	-	-	-	-	-	-	HMDB0260392	Organic acids and derivatives	Carboxylic acids and derivatives	Amino acids, peptides, and analogues	-	323.1459765	1.5457	M-H	C12H24N2O8	0	41.1	metab_5001	neg_64	neg	45.8	1.333	0.04349	2.803	0.936
4-methyl-alpha-ethyltryptamine	4 -¼×»ù- ¦Á -ÒÒ»ùÉ«°·	3.903E-8	1.165E-7	1.2004	1.1901	0.6333	-0.6591	yes	down	B(i)	-	-	-	-	-	-	-	-	-	-	-	-	203.1550185	6.2451	M+H	C13H18N2	75.1	0	metab_2150	pos_2151	pos	53.3	2.364	0.06583	3.733	0.7585
Gly-Ser	-	1.489E-11	8.042E-11	1.218	1.19	0.6842	-0.5476	yes	down	B(i)	-	-	-	-	-	-	-	HMDB0028850	Organic acids and derivatives	Carboxylic acids and derivatives	Amino acids, peptides, and analogues	-	163.071952	1.38935	M+H	C5H10N2O4	35.9	0	metab_42	pos_43	pos	45.8	2.619	0.06595	3.828	0.4895
Octadecanol	·ú¼×»ù×é°±Ëá	6.484E-9	2.237E-8	1.1907	1.1891	0.7061	-0.5022	yes	down	B(ii)	D01924	-	-	-	-	-	-	HMDB0002350	Lipids and lipid-like molecules	Fatty Acyls	Fatty alcohols	112-92-5	312.3268739	12.3555	M+ACN+H	C18H38O	0	75.2	metab_1535	pos_1536	pos	52.8	3.161	0.06607	4.477	0.6741
Hulupinic acid	ºùÂ«Ëá	2.798E-9	1.032E-8	1.2003	1.1888	0.62	-0.6897	yes	down	B(i)	-	-	-	-	-	-	-	HMDB0030102	Organic acids and derivatives	Vinylogous acids	Not Available	-	263.1312498	6.81825	M-H	C15H20O4	41.7	0	metab_5578	neg_641	neg	44.4	2.116	0.04531	3.413	0.6422
Ser-Glu	-	1.863E-14	1.688E-13	1.2168	1.1888	0.7666	-0.3834	yes	down	B(i)	-	-	-	-	-	-	-	HMDB0029038	Organic acids and derivatives	Carboxylic acids and derivatives	Amino acids, peptides, and analogues	6403-16-3	235.0931683	1.594733333	M+H	C8H14N2O6	45.3	0	metab_2559	pos_2560	pos	47.1	3.722	0.0661	4.855	0.3662
Murrayenol	-	6.253E-8	1.805E-7	1.1728	1.1887	0.6827	-0.5508	yes	down	B(ii)	-	-	-	-	-	-	-	HMDB0029345	Organic oxygen compounds	Organooxygen compounds	Carbohydrates and carbohydrate conjugates	-	469.3288303	11.76875	M-H	C30H46O4	0	50.4	metab_6039	neg_1102	neg	42.4	2.973	0.04562	4.355	0.7829
Val-Tyr-Ile	-	9.876E-10	3.936E-9	1.2151	1.1874	0.6983	-0.5181	yes	down	B(i)	-	-	-	-	-	-	-	-	-	-	-	-	394.2352415	6.612833333	M+H	C20H31N3O5	46	0	metab_2103	pos_2104	pos	45.9	2.937	0.06604	4.206	0.6016
Cucurbitacin IIa	ºùÂ«ËØ¢òa	3.751E-6	7.861E-6	1.1644	1.1873	0.6499	-0.6218	yes	down	B(ii)	-	-	-	-	-	-	-	HMDB0246992	Lipids and lipid-like molecules	Steroids and steroid derivatives	Cucurbitacins	-	563.3578454	11.66735	M+H	C32H50O8	0	59.5	metab_1609	pos_1610	pos	47.1	2.747	0.06599	4.227	1.034
Cucurbitacin S	ºùÂ«ËØS	2.525E-7	6.605E-7	1.1919	1.1873	0.7021	-0.5103	yes	down	B(i)	C08806	-	-	-	-	-	-	HMDB0250583;LMST01010116	Lipids and lipid-like molecules	Steroids and steroid derivatives	Oxosteroids	60137-06-6	481.2947725	13.53916667	M+H-H2O	C30H42O6	47.6	0	metab_1228	pos_1229	pos	46.2	3.339	0.8952	4.756	0.6144
Gly-Pro-Arg	-	1.005E-8	3.343E-8	1.1831	1.1871	0.6592	-0.6012	yes	down	B(i)	-	-	-	-	-	-	-	-	-	-	-	-	351.1772608	1.274383333	M+Na	C13H24N6O4	77.2	0	metab_2620	pos_2621	pos	52.1	2.565	0.06593	3.891	0.6918
N-Acetyl-D-lactosamine	-	2.381E-10	1.058E-9	1.1998	1.1865	0.7407	-0.4331	yes	down	B(i)	-	-	-	-	-	-	-	-	-	-	-	-	384.1511917	1.661983333	M+H	C14H25NO11	81.8	0	metab_2551	pos_2552	pos	53.5	3.556	0.06609	4.801	0.558
(24S)-7alpha,24-Dihydroxycholesterol	£¨24S£©-7alpha£¬24-¶þôÇ»ùµ¨¹Ì´¼	2.369E-8	7.382E-8	1.1802	1.1862	1.3575	0.441	yes	up	B(ii)	C15518	-	-	map00120	Primary bile acid biosynthesis	Metabolism	Lipid metabolism	HMDB0060136	Lipids and lipid-like molecules	Steroids and steroid derivatives	Bile acids, alcohols and derivatives	-	441.3338087	8.837283333	M+Na	C27H46O3	0	64	metab_90	pos_91	pos	50.6	5.008	0.3529	3.689	0.676
Huperzine b	-	0.0004075	0.0005988	1.1815	1.1861	2.0808	1.0572	yes	up	B(i)	C09866	-	-	-	-	-	-	HMDB0253233	Organoheterocyclic compounds	Phenanthrolines	Not Available	103548-82-9	279.1447586	4.457616667	M+Na	C16H20N2O	60.6	0	metab_3633	pos_3634	pos	48.5	3.629	1.437	1.744	1.55
1,3,5[10]-Estratriene-3,4-diol-17-one	1£¬3£¬5 [ 10 ] -´ÆÈýÏ©- 3£¬4 -¶þ´¼- 17 -Íª	3.313E-9	1.202E-8	1.1798	1.186	0.6951	-0.5248	yes	down	B(ii)	-	-	-	-	-	-	-	HMDB0244191	Lipids and lipid-like molecules	Steroids and steroid derivatives	Estrane steroids	-	291.1378183	1.480116667	M+Na-H2O	C18H22O3	0	43	metab_73	pos_74	pos	38.4	2.936	0.06604	4.224	0.6412
Pc(34:1)	-	7.401E-18	2.335E-16	1.1905	1.1859	0.8488	-0.2366	yes	down	B(i)	C00157	Lipids	Phospholipids	map01100;map00564;map01110;map00590;map00591;map00592;map05231;map04723	Metabolic pathways;Glycerophospholipid metabolism;Biosynthesis of secondary metabolites;Arachidonic acid metabolism;Linoleic acid metabolism;alpha-Linolenic acid metabolism;Choline metabolism in cancer;Retrograde endocannabinoid signaling	Metabolism;Metabolism;Metabolism;Metabolism;Metabolism;Metabolism;Human Diseases;Organismal Systems	Global and overview maps;Lipid metabolism;Global and overview maps;Lipid metabolism;Lipid metabolism;Lipid metabolism;Cancer: overview;Nervous system	HMDB0007879	Lipids and lipid-like molecules	Glycerophospholipids	Glycerophosphocholines	-	760.5866067	13.21331667	M+H	C42H82NO8P	75.6	0	metab_1421	pos_1422	pos	53.4	5.994	0.06611	7.062	0.2721
N,N-Dimethylarginine	N£¬N -¶þ¼×»ù¾«°±Ëá	9.689E-12	5.412E-11	1.193	1.1858	0.6255	-0.6768	yes	down	B(i)	C03626	-	-	-	-	-	-	HMDB0001539	Organic acids and derivatives	Carboxylic acids and derivatives	Amino acids, peptides, and analogues	30315-93-6	201.134942	1.728416667	M-H	C8H18N4O2	44	0	metab_7464	neg_2527	neg	45.9	1.993	0.0452	3.186	0.4765
Epsilon-Deoxy-fructosyl-lysine	-	3.898E-6	8.125E-6	1.177	1.1856	0.4581	-1.1264	yes	down	B(ii)	-	-	-	-	-	-	-	HMDB0251890	Organic acids and derivatives	Carboxylic acids and derivatives	Amino acids, peptides, and analogues	-	305.1354129	1.470166667	M-H2O-H	C12H24N2O8	0	56.5	metab_7504	neg_2567	neg	49.7	1.3	0.04332	2.838	1.077
Arctigenin	Å£Ýò×ÓÜÕÔª	6.972E-7	1.664E-6	1.1662	1.1855	1.4685	0.5543	yes	up	B(i)	C10545	-	-	-	-	-	-	HMDB0030087;HMDB0253870	Lignans, neolignans and related compounds	Furanoid lignans	Tetrahydrofuran lignans	7770-78-7	373.1669584	8.864416667	M+H	C21H24O6	36.8	0	metab_1848	pos_1849	pos	44.1	4.426	0.7144	3.014	0.7632
Gln-Ile	-	1.415E-14	1.31E-13	1.2129	1.1852	0.7925	-0.3355	yes	down	B(i)	-	-	-	-	-	-	-	HMDB0028800	Organic acids and derivatives	Carboxylic acids and derivatives	Amino acids, peptides, and analogues	86416-45-7	260.1613649	4.642983333	M+H	C11H21N3O4	83.4	0	metab_2350	pos_2351	pos	54.9	4.282	0.06611	5.403	0.3592
8-hydroxy-9,10-epoxystearic acid	-	4.48E-9	1.593E-8	1.1903	1.1849	1.2768	0.3525	yes	up	B(i)	-	-	-	-	-	-	-	-	-	-	-	-	315.2539867	10.81005	M+H	C18H34O4	79.9	0	metab_2754	pos_2755	pos	54.7	6.001	0.3603	4.7	0.6114
Mesobilirubinogen	ÖÐµ¨ºìËØÔ­	4.881E-6	9.955E-6	1.1837	1.1844	0.7857	-0.3479	yes	down	B(ii)	C05790	-	-	map00860	Porphyrin metabolism	Metabolism	Metabolism of cofactors and vitamins	HMDB0001898	Organoheterocyclic compounds	Tetrapyrroles and derivatives	Bilirubins	14684-37-8	593.334966	8.457933333	M+H	C33H44N4O6	0	64.8	metab_744	pos_745	pos	50.7	5.622	1.21	7.155	0.7258
Prasterone enanthate	ÔÐÍª¸ýËáÑÎ	6.809E-10	2.786E-9	1.1813	1.1841	1.3426	0.425	yes	up	B(ii)	-	-	-	-	-	-	-	HMDB0250952	Lipids and lipid-like molecules	Steroids and steroid derivatives	Steroid esters	-	445.2956377	11.04538333	M+FA-H	C26H40O3	0	66	metab_9659	neg_4722	neg	50.8	4.852	0.3704	3.614	0.5243
1,3,6-Trihydroxy-4-methoxyxanthen-9-one	-	1.53E-6	3.439E-6	1.1906	1.1839	1.7431	0.8017	yes	up	B(i)	-	-	-	-	-	-	-	-	-	-	-	-	273.0404026	8.314483333	M-H	C14H10O6	97.4	0	metab_5379	neg_442	neg	58.3	3.495	0.9964	2.005	0.7326
2,3-dihydro-1-benzofuran-2-carboxylic acid	2£¬3 -¶þÇâ- 1 -±½²¢ß»à«- 2 -ôÈËá	3.289E-15	3.574E-14	1.1925	1.1839	1.2835	0.3601	yes	up	B(i)	-	-	-	-	-	-	-	-	-	-	-	-	163.038987	2.930983333	M-H	C9H8O3	46	0	metab_5989	neg_1052	neg	46.2	5.012	0.394	3.905	0.2174
4-ethynylaniline	-	5.857E-13	4.011E-12	1.1929	1.1838	0.7635	-0.3893	yes	down	B(i)	-	-	-	-	-	-	-	-	-	-	-	-	118.0657576	10.96326667	M+H	C8H7N	50.7	0	metab_1902	pos_1903	pos	48.3	3.729	0.4493	4.884	0.2934
4-heptyl-2,3,9-trihydroxy-5,11-dioxabicyclo[8.1.0]undecan-6-one	-	7.403E-9	2.529E-8	1.1832	1.1834	1.3722	0.4564	yes	up	B(i)	-	-	-	-	-	-	-	-	-	-	-	-	297.1707923	9.570833333	M-H2O-H	C16H28O6	54.4	0	metab_7120	neg_2183	neg	48.7	4.83	0.2991	3.52	0.6456
N-Acetylmuramate	N -ÒÒõ£°û±ÚËáõ¥	3.896E-10	1.674E-9	1.1866	1.1827	0.7423	-0.4299	yes	down	B(i)	C02713	Carbohydrates	Monosaccharides	map01100;map00520;map02060;map01250	Metabolic pathways;Amino sugar and nucleotide sugar metabolism;Phosphotransferase system (PTS);Biosynthesis of nucleotide sugars	Metabolism;Metabolism;Environmental Information Processing;Metabolism	Global and overview maps;Carbohydrate metabolism;Membrane transport;Global and overview maps	HMDB0060493	Organic oxygen compounds	Organooxygen compounds	Carbohydrates and carbohydrate conjugates	61633-75-8	292.1038206	1.674983333	M-H	C11H19NO8	36.4	0	metab_5026	neg_89	neg	46.7	3.589	0.04566	4.835	0.5703
Glycine, N-[3-(4-hydroxy-3-methoxyphenyl)-1-oxo-2-propenyl]-	¸Ê°±Ëá£¬N-[3-£¨4-ôÇ»ù-3-¼×Ñõ»ù±½»ù£©-1-Ñõ´ú-2-±ûÏ©»ù]-	4.559E-9	1.617E-8	1.1981	1.1826	0.6851	-0.5455	yes	down	B(ii)	-	-	-	-	-	-	-	HMDB0244468	Organic acids and derivatives	Carboxylic acids and derivatives	Amino acids, peptides, and analogues	-	269.1141657	5.81545	M+NH4	C12H13NO5	0	45.3	metab_2219	pos_2220	pos	47.3	2.818	0.06601	4.113	0.6533
Histidyllysine	-	9.047E-8	2.542E-7	1.2054	1.1823	1.6848	0.7526	yes	up	B(ii)	-	-	-	-	-	-	-	HMDB0028890	Organic acids and derivatives	Carboxylic acids and derivatives	Amino acids, peptides, and analogues	37700-85-9	264.1463955	4.393733333	M-H2O-H	C12H21N5O3	0	46	metab_5207	neg_270	neg	47.4	3.373	0.6309	2.002	0.6687
24-Oxo-1alpha,23,25-trihydroxyvitamin D3	24-Oxo-1alpha£¬23£¬25 -ÈýôÇ»ùÎ¬ÉúËØD3	1.115E-7	3.081E-7	1.1673	1.1814	0.74	-0.4345	yes	down	B(ii)	-	-	-	-	-	-	-	HMDB0060129	Lipids and lipid-like molecules	Steroids and steroid derivatives	Vitamin D and derivatives	-	491.3013453	10.86805	M+FA-H	C27H42O5	0	54.6	metab_6547	neg_1610	neg	49.6	3.873	0.04567	5.234	0.7925
Triterpenoids	-	6.583E-8	1.895E-7	1.1816	1.1814	1.3458	0.4285	yes	up	B(ii)	-	-	-	-	-	-	-	HMDB0259282	Lipids and lipid-like molecules	Prenol lipids	Triterpenoids	-	517.3168282	8.586366667	M+FA-H	C29H44O5	0	68.3	metab_6724	neg_1787	neg	50.2	5.172	0.3359	3.843	0.7206
3-Palmitoyl-sn-glycerol	3-×Øéµõ£»ù-sn-¸ÊÓÍ	1.947E-11	1.041E-10	1.1861	1.1814	0.7387	-0.437	yes	down	B(ii)	-	-	-	-	-	-	-	HMDB0245964	Lipids and lipid-like molecules	Glycerolipids	Monoradylglycerols	-	295.2640748	13.92243333	M+H-2H2O	C19H38O4	0	52	metab_1288	pos_1289	pos	48.5	3.364	0.06608	4.554	0.4862
2,5-Heptadien-1-ol	2£¬5 -¸ý¶þÏ©- 1 -´¼	4.846E-9	1.707E-8	1.206	1.1812	1.4065	0.4921	yes	up	B(ii)	-	-	-	-	-	-	-	HMDB0040339	Lipids and lipid-like molecules	Fatty Acyls	Fatty alcohols	62237-90-5	269.1757955	5.806666667	2M+FA-H	C7H12O	0	55.6	metab_6088	neg_1151	neg	49.9	4.484	0.3558	3.188	0.6125
1-[(2R,4R,5R)-5-(Aminomethyl)-4-hydroxyoxolan-2-yl]-5-methylpyrimidine-2,4-dione	1-[£¨2R£¬4R£¬5R£©-5-£¨°±¼×»ù£©-4-ôÇ»ùÑõ´úÎìÍé-2-»ù]-5-¼×»ùà×à¤-2,4-¶þÍª	2.086E-12	1.315E-11	1.1847	1.1809	0.7607	-0.3945	yes	down	B(ii)	-	-	-	-	-	-	-	HMDB0246877	Nucleosides, nucleotides, and analogues	2'',5''-dideoxyribonucleosides	Not Available	-	259.1408888	1.6363	M+NH4	C10H15N3O4	0	52.9	metab_96	pos_97	pos	47.4	3.704	0.0661	4.869	0.4401
Ligstroside-aglycone	Å®ÕêÜÕ-ÜÕÔª	1.908E-8	6.073E-8	1.1877	1.1808	1.4528	0.5388	yes	up	B(ii)	-	-	-	-	-	-	-	HMDB0301750	Lipids and lipid-like molecules	Prenol lipids	Monoterpenoids	-	343.1185664	8.184666667	M-H2O-H	C19H22O7	0	48.4	metab_9070	neg_4133	neg	46.8	4.245	0.2921	2.922	0.6839
Milbemycin A3	Ã×¶û±´Ã¹ËØA3	2.328E-5	4.193E-5	1.1773	1.1808	0.471	-1.0861	yes	down	B(ii)	-	-	-	-	-	-	-	HMDB0254720	Phenylpropanoids and polyketides	Macrolides and analogues	Milbemycins	-	527.2974386	8.827066667	M-H	C31H44O7	0	45.4	metab_5811	neg_874	neg	46.2	1.431	0.04393	3.038	1.256
Gln-Gly-Lys	-	1.148E-5	2.193E-5	1.1696	1.1805	0.5358	-0.9002	yes	down	B(i)	-	-	-	-	-	-	-	-	-	-	-	-	332.1901052	6.98755	M+H	C13H25N5O5	66.6	0	metab_2059	pos_2060	pos	50.9	1.796	0.06506	3.352	1.162
5-methoxy methylone	-	4.139E-13	2.927E-12	1.1911	1.1799	0.7149	-0.4841	yes	down	B(i)	-	-	-	-	-	-	-	-	-	-	-	-	238.1081568	5.46065	M+H	C12H15NO4	50.9	0	metab_426	pos_427	pos	47.7	2.869	0.06602	4.013	0.4092
Kessyl glycol	-	3.319E-10	1.439E-9	1.1719	1.1791	0.7227	-0.4685	yes	down	B(ii)	-	-	-	-	-	-	-	HMDB0037197	Organoheterocyclic compounds	Oxepanes	Not Available	6894-57-1	299.1862826	7.039283333	M+FA-H	C15H26O3	0	57.6	metab_6913	neg_1976	neg	50.6	3.193	0.04564	4.418	0.5575
Delta-undecalactone	-	2.258E-10	1.006E-9	1.1764	1.1791	0.7351	-0.444	yes	down	B(i)	-	-	-	-	-	-	-	-	-	-	-	-	185.154192	13.4901	M+H	C11H20O2	82.6	0	metab_1380	pos_1381	pos	54.5	3.324	0.06608	4.522	0.5358
Ser-Leu-Val	-	4.453E-12	2.661E-11	1.2037	1.1785	0.7632	-0.3899	yes	down	B(i)	-	-	-	-	-	-	-	-	-	-	-	-	318.2033744	5.914166667	M+H	C14H27N3O5	48.9	0	metab_2200	pos_2201	pos	47.8	3.741	0.0661	4.902	0.4502
N1,N10-Dicoumaroylspermidine	N1£¬N10 -¶þÏã¶¹õ£ÑÇ¾«°·	4.139E-5	7.131E-5	1.1835	1.1783	0.414	-1.2721	yes	down	B(ii)	-	-	-	-	-	-	-	HMDB0033469	Phenylpropanoids and polyketides	Cinnamic acids and derivatives	Hydroxycinnamic acids and derivatives	65715-79-9	436.2242082	7.273066667	M-H	C25H31N3O4	0	54.4	metab_5627	neg_690	neg	46.3	1.173	0.04252	2.833	1.348
Xanthurenic acid	»ÆÄòËá	2.343E-11	1.228E-10	1.1815	1.1782	0.6481	-0.6258	yes	down	B(i)	C02470	-	-	map00380	Tryptophan metabolism	Metabolism	Amino acid metabolism	HMDB0000881;PW_C000703	Organoheterocyclic compounds	Quinolines and derivatives	Quinoline carboxylic acids	59-00-7	204.0294749	4.534733333	M-H	C10H7NO4	94.2	0	metab_5235	neg_298	neg	57.2	2.195	0.04537	3.387	0.4913
Gln-Pro	-	2.144E-7	5.688E-7	1.1914	1.178	0.3082	-1.6981	yes	down	B(ii)	-	-	-	-	-	-	-	HMDB0028805	Organic acids and derivatives	Carboxylic acids and derivatives	Amino acids, peptides, and analogues	139370-58-4	224.1034811	2.902	M-H2O-H	C10H17N3O4	0	43.2	metab_5077	neg_140	neg	46.3	0.6241	0.03458	2.025	0.8417
Gly-Ile	¸Ê°±Ëá-Àµ°±Ëá	8.503E-12	4.832E-11	1.2057	1.1776	0.7602	-0.3956	yes	down	B(i)	-	-	-	-	-	-	-	HMDB0028844	Organic acids and derivatives	Carboxylic acids and derivatives	Amino acids, peptides, and analogues	-	189.1240583	4.14945	M+H	C8H16N2O3	45.7	0	metab_227	pos_228	pos	47.7	3.718	0.0661	4.891	0.4651
Geranyl benzoate	(E)-3,7-¶þ¼×»ù-2,6-ÐÁ¶þÏ©-1-´¼±½¼×Ëáõ¥	3.044E-5	5.356E-5	1.1704	1.1775	0.2574	-1.958	yes	down	B(ii)	-	-	-	-	-	-	-	HMDB0033478	Lipids and lipid-like molecules	Prenol lipids	Monoterpenoids	94-48-4	293.1322194	8.3428	M+Cl	C17H22O2	0	40.2	metab_6749	neg_1812	neg	44.7	0.5727	0.03319	2.225	1.314
Paliperidone	ÅÁÀûßßÍª	4.968E-10	2.087E-9	1.1738	1.1773	0.7435	-0.4275	yes	down	B(ii)	C21516	-	-	-	-	-	-	HMDB0015396	Organoheterocyclic compounds	Pyridopyrimidines	Not Available	144598-75-4	485.2213168	7.851333333	M+Hac-H	C23H27FN4O3	0	47.3	metab_5700	neg_763	neg	48.2	3.598	0.04566	4.839	0.5732
2-Cyclohexen-1-one	2-»·¼ºÏ©Íª	3.746E-10	1.614E-9	1.178	1.1768	1.3767	0.4612	yes	up	B(ii)	C02395	-	-	-	-	-	-	HMDB0245089	Organic oxygen compounds	Organooxygen compounds	Carbonyl compounds	930-68-7	237.112825	5.841833333	2M+FA-H	C6H8O	0	47.7	metab_6183	neg_1246	neg	48.9	4.495	0.2461	3.265	0.5386
Beta-Asarone	-	1.046E-5	2.016E-5	1.1959	1.1765	0.3492	-1.5177	yes	down	B(i)	C10430	-	-	-	-	-	-	-	-	-	-	5273-86-9	250.1445974	5.10525	M+ACN+H	C12H16O3	50.4	0	metab_2306	pos_2307	pos	47.4	0.8305	0.05638	2.378	1.149
1-(cyclohexylmethyl)indazole-3-carboxylic acid	-	0.0004063	0.0005973	1.1757	1.1763	0.179	-2.4822	yes	down	B(i)	-	-	-	-	-	-	-	-	-	-	-	-	313.1515553	1.523983333	M+CH3OH+Na	C15H18N2O2	36.5	0	metab_2576	pos_2577	pos	43.4	0.395	0.03959	2.207	1.754
(2E,6E)-10,11-dihydroxy-3,7,11-trimethyldodeca-2,6-dienoic acid	-	3.13E-8	9.572E-8	1.1765	1.176	0.6761	-0.5648	yes	down	B(i)	-	-	-	-	-	-	-	-	-	-	-	-	269.1757114	9.062166667	M-H	C15H26O4	55.7	0	metab_5008	neg_71	neg	50	2.784	0.8571	4.118	0.4558
N-(3-Hydroxypropyl)phthalimide	-	2.046E-9	7.734E-9	1.1887	1.1757	0.6772	-0.5623	yes	down	B(i)	-	-	-	-	-	-	-	-	-	-	-	-	247.1085174	7.7681	M+ACN+H	C11H11NO3	52.9	0	metab_674	pos_675	pos	47.2	2.656	0.06597	3.922	0.6179
Isopulegone caffeate	¿§·ÈËáÒìºú±¡ºÉÍª	5.897E-6	1.188E-5	1.1903	1.1756	0.5505	-0.8611	yes	down	B(ii)	-	-	-	-	-	-	-	HMDB0029566	Phenylpropanoids and polyketides	Cinnamic acids and derivatives	Hydroxycinnamic acids and derivatives	179694-78-1	375.1812822	12.06286667	M+Hac-H	C19H24O4	0	68.3	metab_6450	neg_1513	neg	52.4	1.89	0.04507	3.433	1.106
(E)-2-hydroxydoxepin	£¨E£© -2-ôÇ»ù¶àÈûÆ½	5.121E-7	1.26E-6	1.1771	1.1753	0.6643	-0.5901	yes	down	B(ii)	-	-	-	-	-	-	-	HMDB0060630	Organoheterocyclic compounds	Benzoxepines	Dibenzoxepines	-	316.1347117	7.969466667	M+Na-2H	C19H21NO2	0	50.7	metab_6796	neg_1859	neg	44.4	2.824	0.0456	4.251	0.8952
Monic acid	-	5.569E-9	1.939E-8	1.1774	1.1744	0.6963	-0.5221	yes	down	B(ii)	-	-	-	-	-	-	-	HMDB0061154	Lipids and lipid-like molecules	Fatty Acyls	Fatty acids and conjugates	-	307.1915728	10.9125	M+H-2H2O	C18H30O6	0	46.6	metab_932	pos_933	pos	45.4	2.887	0.06603	4.146	0.6402
N-[4-(5-pyrazin-2-yl-2,3-dihydro-1H-1,2,4-triazol-3-yl)phenyl]acetamide	-	1.028E-6	2.378E-6	1.1708	1.1742	0.5618	-0.8318	yes	down	B(i)	-	-	-	-	-	-	-	-	-	-	-	-	341.1355267	3.76945	M+Hac-H	C14H14N6O	35.5	0	metab_7409	neg_2472	neg	44.6	1.831	0.04498	3.259	0.9289
2-(beta-D-Mannopyranosyl)-L-tryptophan	2-£¨¦Â-D-ßÁà«¸ÊÂ¶ÌÇ»ù£©-L-É«°±Ëá	3.013E-12	1.845E-11	1.1734	1.1742	0.7565	-0.4025	yes	down	B(ii)	-	-	-	-	-	-	-	HMDB0258059	Organoheterocyclic compounds	Pyridines and derivatives	Phenylpyridines	-	367.1514595	5.581766667	M+H	C17H22N2O7	0	61.1	metab_444	pos_445	pos	49.4	3.586	0.0661	4.74	0.4413
Betamethasone 17,21-dipropionate	±¶ËûÃ×ËÉ17,21-¶þ±ûËáõ¥	2.947E-7	7.578E-7	1.1604	1.174	0.6988	-0.5171	yes	down	B(ii)	-	-	-	-	-	-	-	HMDB0249160	Lipids and lipid-like molecules	Steroids and steroid derivatives	Pregnane steroids	-	527.239341	12.3812	M+Na	C28H37FO7	0	76.2	metab_1526	pos_1527	pos	52.6	3.155	0.06607	4.515	0.8295
Ganoderenic acid E	ÁéÖ¥-22-Ï©ËáE	1.463E-7	3.984E-7	1.1682	1.1731	0.6804	-0.5555	yes	down	B(ii)	-	-	-	-	-	-	-	HMDB0035797	Lipids and lipid-like molecules	Prenol lipids	Triterpenoids	110241-23-1	509.2575691	9.7231	M-H2O-H	C30H40O8	0	61.7	metab_6633	neg_1696	neg	49.1	2.919	0.04562	4.29	0.8085
Alpha-Amyrone	-	4.35E-8	1.288E-7	1.181	1.173	0.75	-0.415	yes	down	B(i)	-	-	-	-	-	-	-	HMDB0036659	Lipids and lipid-like molecules	Prenol lipids	Triterpenoids	638-96-0	425.3784305	13.05525	M+H	C30H48O	49	0	metab_1147	pos_1148	pos	47.4	4.011	0.7924	5.348	0.5238
N-Docosahexaenoyl Arginine	N -¶þÊ®¶þÌ¼ÁùÏ©õ£»ù¾«°±Ëá	1.552E-10	7.188E-10	1.1703	1.1725	0.7758	-0.3663	yes	down	B(ii)	-	-	-	-	-	-	-	HMDB0242008	Not Available	Not Available	Not Available	-	465.3200482	12.71663333	M-H2O-H	C28H44N4O3	0	42.8	metab_6400	neg_1463	neg	44.1	4.169	0.5672	5.374	0.3745
Terephthalic acid	¶Ô±½¶þ¼×Ëá	1.372E-14	1.276E-13	1.1862	1.1724	1.314	0.3939	yes	up	B(i)	C06337	-	-	map01100;map00627;map00624;map01120;map01220	Metabolic pathways;Aminobenzoate degradation;Polycyclic aromatic hydrocarbon degradation;Microbial metabolism in diverse environments;Degradation of aromatic compounds	Metabolism;Metabolism;Metabolism;Metabolism;Metabolism	Global and overview maps;Xenobiotics biodegradation and metabolism;Xenobiotics biodegradation and metabolism;Global and overview maps;Global and overview maps	HMDB0002428	Benzenoids	Benzene and substituted derivatives	Benzoic acids and derivatives	100-21-0	165.0183358	1.701733333	M-H	C8H6O4	72.6	0	metab_9934	neg_4997	neg	51.8	4.595	0.2328	3.497	0.3181
Polyporusterone E	¶à¿×¾úçÞÍªE	3.088E-13	2.235E-12	1.1954	1.1724	0.7854	-0.3484	yes	down	B(ii)	-	-	-	-	-	-	-	HMDB0038498	Lipids and lipid-like molecules	Steroids and steroid derivatives	Cholestane steroids	141360-92-1	515.3353293	13.82181667	M+CH3OH+Na	C28H44O5	0	44.8	metab_1267	pos_1268	pos	44.6	4.122	0.06611	5.248	0.3988
(2S)-3-Hydroxy-1-[(2S)-pyrrolidine-2-carbonyl]pyrrolidine-2-carboxylic acid	£¨2S£©-3-ôÇ»ù-1-[£¨2S£©-ßÁ¿©Íé-2-ôÊ»ù]ßÁ¿©Íé-2-ôÈËá	5.202E-11	2.589E-10	1.1522	1.1723	1.3183	0.3987	yes	up	B(ii)	-	-	-	-	-	-	-	HMDB0257791	Organic acids and derivatives	Carboxylic acids and derivatives	Amino acids, peptides, and analogues	-	227.1031499	4.03165	M-H	C10H16N2O4	0	48.4	metab_5027	neg_90	neg	48.1	4.85	0.2843	3.679	0.4599
20-Hydroxy prostaglandin F2alpha	-	3.491E-8	1.056E-7	1.1529	1.1721	1.3019	0.3806	yes	up	B(i)	-	-	-	-	-	-	-	-	-	-	-	-	351.2176258	8.57175	M-H2O-H	C20H34O6	54.6	0	metab_6144	neg_1207	neg	49	5.498	0.2076	4.223	0.69
Pleuromutilin	-	1.183E-7	3.257E-7	1.1633	1.1717	0.6986	-0.5174	yes	down	B(i)	C09169	-	-	-	-	-	-	HMDB0248901	Lipids and lipid-like molecules	Prenol lipids	Diterpenoids	125-65-5	379.2489775	11.3174	M+H	C22H34O5	48	0	metab_978	pos_979	pos	45.5	3.062	0.06606	4.383	0.7703
Ibuprofen glucuronide	²¼Âå·ÒÆÏÌÑÌÇÈ©ËáÜÕ	8.983E-6	1.75E-5	1.1564	1.1717	1.5982	0.6765	yes	up	B(ii)	C03033	-	-	map01100;map00040;map04976;map00053;map01240	Metabolic pathways;Pentose and glucuronate interconversions;Bile secretion;Ascorbate and aldarate metabolism;Biosynthesis of cofactors	Metabolism;Metabolism;Organismal Systems;Metabolism;Metabolism	Global and overview maps;Carbohydrate metabolism;Digestive system;Carbohydrate metabolism;Global and overview maps	HMDB0010343	Organic oxygen compounds	Organooxygen compounds	Carbohydrates and carbohydrate conjugates	98649-76-4	363.1454277	5.806666667	M-H2O-H	C19H26O8	0	49.7	metab_8910	neg_3973	neg	48.3	3.97	1.004	2.484	0.8629
Incensole	ÈéÏãÝÆÏ©	1.088E-8	3.577E-8	1.1844	1.1713	0.7569	-0.4018	yes	down	B(i)	-	-	-	-	-	-	-	-	-	-	-	-	307.2639575	13.4901	M+H	C20H34O2	77	0	metab_1219	pos_1220	pos	53.6	4.032	0.8475	5.327	0.3741
Ile-Val-Leu	-	2.592E-12	1.605E-11	1.1965	1.1713	0.7817	-0.3553	yes	down	B(i)	-	-	-	-	-	-	-	-	-	-	-	-	344.2554792	6.912783333	M+H	C17H33N3O4	49.5	0	metab_2067	pos_2068	pos	48.2	4.09	0.06611	5.232	0.4347
Ser-Leu-Gln	-	4.571E-9	1.62E-8	1.2	1.1712	0.6702	-0.5773	yes	down	B(i)	-	-	-	-	-	-	-	-	-	-	-	-	347.193974	4.2653	M+H	C14H26N4O6	46	0	metab_2392	pos_2393	pos	46.1	2.577	0.06594	3.845	0.6398
3-(2-(methylamino)ethyl)-1h-indol-5-ol	3-£¨2-£¨¼×°·»ù£©ÒÒ»ù£©-1h-ßÅßá-5-´¼	2.106E-7	5.591E-7	1.1709	1.171	0.6081	-0.7176	yes	down	B(i)	C06212	-	-	map00380	Tryptophan metabolism	Metabolism	Amino acid metabolism	HMDB0004369	Organoheterocyclic compounds	Indoles and derivatives	Tryptamines and derivatives	1134-01-6	191.1185904	4.481116667	M+H	C11H14N2O	94.5	0	metab_273	pos_274	pos	57.5	2.098	0.06559	3.45	0.8106
Glucose pyruvate lactate	ÆÏÌÑÌÇ±ûÍªËáÈéËá	0.0001158	0.0001855	1.1774	1.1709	0.4198	-1.2522	yes	down	B(ii)	-	-	-	-	-	-	-	HMDB0252788	Organic oxygen compounds	Organooxygen compounds	Carbohydrates and carbohydrate conjugates	-	335.0609937	4.05625	M-H2O-H	C12H18O12	0	53.8	metab_8761	neg_3824	neg	48.6	1.22	1.11	2.906	1.274
Glu-Val-Thr	-	5.324E-13	3.662E-12	1.1973	1.1706	0.7319	-0.4504	yes	down	B(i)	-	-	-	-	-	-	-	-	-	-	-	-	348.1775728	3.930733333	M+H	C14H25N3O7	53.2	0	metab_2444	pos_2445	pos	47.5	3.076	0.06606	4.203	0.4064
Phenyl hydrogen sulfate	-	1.352E-5	2.541E-5	1.1567	1.1704	1.7152	0.7784	yes	up	B(i)	C02180	-	-	-	-	-	-	HMDB0060015	Organic acids and derivatives	Organic sulfuric acids and derivatives	Arylsulfates	937-34-8	172.9903959	5.575333333	M-H	C6H6O4S	69.2	0	metab_9606	neg_4669	neg	50.2	3.77	0.6299	2.198	1.108
Guavenoic acid	-	5.298E-7	1.301E-6	1.1611	1.1701	0.7063	-0.5017	yes	down	B(i)	-	-	-	-	-	-	-	-	-	-	-	-	501.3218159	11.68843333	M-H	C30H46O6	42.8	0	metab_6484	neg_1547	neg	46.8	3.342	0.04565	4.732	0.8738
7,12-diketolithocholic acid	7£¬12 -¶þÍªµ¨Ëá	2.049E-7	5.471E-7	1.1552	1.1696	0.6907	-0.5338	yes	down	B(i)	-	-	-	-	-	-	-	-	-	-	-	-	449.2541917	7.8948	M+FA-H	C24H36O5	85.9	0	metab_6806	neg_1869	neg	55.5	2.986	0.04563	4.323	0.8011
(R)-3-Hydroxy-Octadecanoic acid	£¨R£© -3-ôÇ»ù-Ê®°ËÍéËá	1.69E-5	3.133E-5	1.1655	1.1695	0.187	-2.4192	yes	down	B(ii)	-	-	-	-	-	-	-	HMDB0010737	Lipids and lipid-like molecules	Fatty Acyls	Fatty acids and conjugates	-	359.2800998	11.87598333	M+Hac-H	C18H36O3	0	49.6	metab_6049	neg_1112	neg	47.5	0.3655	0.02566	1.955	1.217
3-Oxo-4,6-choladienoic acid	3 -Ñõ´ú- 4£¬6 -µ¨¶þÏ©Ëá	9.637E-8	2.693E-7	1.1763	1.1694	0.5918	-0.7568	yes	down	B(ii)	-	-	-	-	-	-	-	HMDB0000476	Lipids and lipid-like molecules	Steroids and steroid derivatives	Bile acids, alcohols and derivatives	88179-71-9	415.2483775	8.69795	M+FA-H	C24H34O3	0	62.3	metab_5795	neg_858	neg	50.2	1.953	0.04515	3.3	0.7788
Asp-Pro-Val	-	1.079E-8	3.547E-8	1.1846	1.1694	0.6654	-0.5878	yes	down	B(i)	-	-	-	-	-	-	-	-	-	-	-	-	330.1670252	4.6648	M+H	C14H23N3O6	92.2	0	metab_308	pos_309	pos	56.7	2.549	0.06593	3.831	0.6708
Medicagenate	-	3.212E-5	5.631E-5	1.163	1.1692	0.1689	-2.5661	yes	down	B(ii)	-	-	-	-	-	-	-	HMDB0304417	Lipids and lipid-like molecules	Prenol lipids	Triterpenoids	-	499.3070125	9.8982	M-H	C30H44O6-2	0	57.4	metab_6623	neg_1686	neg	49.3	0.3281	0.02389	1.943	1.289
(3beta,5alpha,6alpha,7alpha,22E,24R)-5,6-Epoxyergosta-8,14,22-triene-3,7-diol	£¨3beta£¬5alpha£¬6alpha£¬7alpha£¬22E£¬24R£©-5,6-»·ÑõÂó½ÇçÞ-8,14,22-ÈýÏ©-3,7-¶þ´¼	0.0002712	0.0004093	1.1508	1.1683	0.2031	-2.2998	yes	down	B(ii)	-	-	-	-	-	-	-	HMDB0036304	Lipids and lipid-like molecules	Steroids and steroid derivatives	Ergostane steroids	276864-98-3	471.3119532	11.4735	M+FA-H	C28H42O3	0	82.3	metab_6508	neg_1571	neg	53.9	0.46	0.02954	2.265	1.689
Ascladiol z	-	4.129E-16	5.848E-15	1.1794	1.1677	1.3027	0.3815	yes	up	B(i)	-	-	-	-	-	-	-	-	-	-	-	-	155.0338634	1.728416667	M-H	C7H8O4	43.7	0	metab_8029	neg_3092	neg	43.5	4.562	0.1724	3.502	0.2851
Ethylenedicysteine	Ë«°ëë×°±Ëá	0.0001261	0.0002004	1.156	1.1676	0.3136	-1.6731	yes	down	B(ii)	-	-	-	-	-	-	-	HMDB0252074	Organic acids and derivatives	Carboxylic acids and derivatives	Amino acids, peptides, and analogues	-	249.0377693	3.758783333	M-H2O-H	C8H16N2O4S2	0	41.1	metab_5103	neg_166	neg	45.2	0.7902	0.03809	2.52	1.523
Decanoyl-l-carnitine	-	1.786E-5	3.302E-5	1.1866	1.1676	0.5434	-0.8798	yes	down	B(i)	C03299	-	-	-	-	-	-	HMDB0000651	Lipids and lipid-like molecules	Fatty Acyls	Fatty acid esters	1492-27-9	316.2494867	10.5833	M+H	C17H33NO4	55.5	0	metab_908	pos_909	pos	49.4	1.87	0.06522	3.441	1.206
Glu-Arg-Leu	-	1.652E-6	3.691E-6	1.1492	1.1674	0.6316	-0.6628	yes	down	B(i)	-	-	-	-	-	-	-	-	-	-	-	-	415.2337882	6.1849	M-H	C17H32N6O6	60.9	0	metab_5477	neg_540	neg	49.1	2.423	0.0455	3.836	0.9433
Zotiraciclib	-	7.932E-5	0.0001302	1.1443	1.1668	0.004	-7.9561	yes	down	B(ii)	-	-	-	-	-	-	-	HMDB0257528	Organic oxygen compounds	Organooxygen compounds	Ethers	-	431.2106237	8.52405	M+Hac-H	C23H24N4O	0	47.4	metab_6729	neg_1792	neg	46.7	0.006846	0.0006952	1.7	1.44
3-hydroxy-2,6,6-trimethylcyclohexene-1-carboxylic acid	-	5.348E-14	4.408E-13	1.1817	1.1663	1.3065	0.3857	yes	up	B(i)	-	-	-	-	-	-	-	-	-	-	-	-	183.1017572	4.324616667	M-H	C10H16O3	62.9	0	metab_6785	neg_1848	neg	50.1	4.689	0.449	3.589	0.2158
4-Hydroxy-6-octenoylcarnitine	4 -ôÇ»ù- 6 -ÐÁÏ©õ£»ùÈâ¼î	1.818E-9	6.947E-9	1.1722	1.166	0.6107	-0.7114	yes	down	B(ii)	-	-	-	-	-	-	-	HMDB0241704	Lipids and lipid-like molecules	Fatty Acyls	Fatty acid esters	-	284.1863664	6.834	M+H-H2O	C15H27NO5	0	52	metab_584	pos_585	pos	48.3	1.928	0.06533	3.157	0.597
DG(6 keto-PGF1alpha/2:0/0:0)	-	6.329E-7	1.521E-6	1.1628	1.1656	0.649	-0.6238	yes	down	B(ii)	-	-	-	-	-	-	-	HMDB0296912	Not Available	Not Available	Not Available	-	487.2854608	11.49606667	M+H	C25H42O9	0	43	metab_1631	pos_1632	pos	44	2.605	0.06595	4.014	0.8932
Carnosine	¼¡ëÄ	2.822E-8	8.693E-8	1.1904	1.1655	0.6546	-0.6113	yes	down	B(i)	C00386	Peptides	Peptides	map01100;map00340;map00410	Metabolic pathways;Histidine metabolism;beta-Alanine metabolism	Metabolism;Metabolism;Metabolism	Global and overview maps;Amino acid metabolism;Metabolism of other amino acids	HMDB0000033;PW_C000023	Organic acids and derivatives	Peptidomimetics	Hybrid peptides	305-84-0	227.1156165	1.3388	M+H	C9H14N4O3	73.1	0	metab_40	pos_41	pos	51.5	2.479	0.06589	3.787	0.7139
Allo-hydroxycitric acid lactone	±ðôÇ»ùÄûÃÊËáÄÚõ¥	6.643E-8	1.912E-7	1.1557	1.1651	0.5293	-0.9178	yes	down	B(ii)	-	-	-	-	-	-	-	HMDB0259498	Organic acids and derivatives	Carboxylic acids and derivatives	Tricarboxylic acids and derivatives	-	249.0252086	4.849733333	M+Hac-H	C6H6O7	0	42.3	metab_5284	neg_347	neg	47.2	1.498	0.04418	2.83	0.7567
Arg-Phe-Leu	-	2.532E-5	4.527E-5	1.1391	1.1645	0.5929	-0.754	yes	down	B(i)	-	-	-	-	-	-	-	-	-	-	-	-	435.2753043	10.96326667	M+H	C21H34N6O4	38.6	0	metab_1681	pos_1682	pos	43.4	2.252	0.06574	3.798	1.214
Miserotoxin	Ã×Éª¶¾ÜÕ	7.025E-6	1.398E-5	1.1585	1.1643	0.543	-0.8809	yes	down	B(ii)	C08507	-	-	-	-	-	-	HMDB0254754	Organic oxygen compounds	Organooxygen compounds	Carbohydrates and carbohydrate conjugates	24502-76-9	250.0943124	4.0544	M+H-H2O	C9H17NO8	0	55.7	metab_220	pos_221	pos	47.8	1.792	0.06505	3.3	1.093
12,20-Dioxo-leukotriene B4	12£¬20 -¶þÑõ´ú-°×ÈýÏ©B4	3.363E-7	8.547E-7	1.148	1.1642	0.5995	-0.7383	yes	down	B(ii)	-	-	-	-	-	-	-	HMDB0060094	Lipids and lipid-like molecules	Fatty Acyls	Eicosanoids	-	347.1864774	7.484183333	M-H	C20H28O5	0	61.1	metab_5655	neg_718	neg	51.1	2.01	0.04522	3.353	0.8246
Ala-Val-Ile	-	4.065E-13	2.879E-12	1.1883	1.1634	0.7255	-0.463	yes	down	B(i)	-	-	-	-	-	-	-	-	-	-	-	-	300.1927859	5.263116667	M-H	C14H27N3O4	42	0	metab_7187	neg_2250	neg	47.1	2.936	0.04562	4.047	0.3983
Gly-Pro-Hyp	-	8.377E-5	0.000137	1.172	1.163	0.3739	-1.4192	yes	down	B(ii)	-	-	-	-	-	-	-	HMDB0002171	Organic acids and derivatives	Carboxylic acids and derivatives	Amino acids, peptides, and analogues	2239-67-0	308.1228526	3.956183333	M+Na	C12H19N3O5	0	49.8	metab_210	pos_211	pos	47	0.9954	0.05946	2.662	1.423
Tetranorprostanedioic acid	ôÈÒÒ»ù»·ÎìÍéÐÁËá	4.211E-13	2.968E-12	1.1603	1.1629	0.8044	-0.314	yes	down	B(ii)	-	-	-	-	-	-	-	HMDB0258926	Lipids and lipid-like molecules	Fatty Acyls	Fatty acids and conjugates	-	343.2125071	6.906433333	M+Hac-H	C16H28O4	0	57.8	metab_10014	neg_5077	neg	50.9	4.569	0.3469	5.68	0.3253
15-Hydroxyleptocarpin	15-ôÇ»ùÈíÄÔÏãËØ	2.299E-6	5.015E-6	1.1645	1.1629	0.4016	-1.3161	yes	down	B(ii)	-	-	-	-	-	-	-	HMDB0036694	Lipids and lipid-like molecules	Prenol lipids	Terpene lactones	121541-07-9	343.1561251	8.916916667	M+H-2H2O	C20H26O7	0	47.5	metab_792	pos_793	pos	46.8	0.9599	0.05889	2.39	0.9712
Dihydronaringenin-O-sulphate	¶þÇâèÖÆ¤ËØ- O -ÁòËáõ¥	4.362E-6	8.989E-6	1.1578	1.1626	1.9617	0.9721	yes	up	B(ii)	-	-	-	-	-	-	-	HMDB0059996	Phenylpropanoids and polyketides	Linear 1,3-diarylpropanoids	Chalcones and dihydrochalcones	-	353.0336057	8.35965	M-H	C15H14O8S	0	63	metab_8549	neg_3612	neg	50.8	3.021	1.259	1.54	0.6165
Thr-Glu	-	1.423E-16	2.334E-15	1.1848	1.1623	0.7883	-0.3432	yes	down	B(i)	-	-	-	-	-	-	-	HMDB0029060	Organic acids and derivatives	Carboxylic acids and derivatives	Amino acids, peptides, and analogues	54532-73-9	249.1088876	1.68505	M+H	C9H16N2O6	60	0	metab_104	pos_105	pos	49.9	3.899	0.0661	4.946	0.2909
3-Methylcrotonylglycine	2-(3-¼×»ù¶¡-2-Ï©õ£°±»ù)ÒÒËá	9.943E-10	3.956E-9	1.1693	1.1622	1.28	0.3561	yes	up	B(ii)	C20828	-	-	-	-	-	-	HMDB0000459	Organic acids and derivatives	Carboxylic acids and derivatives	Amino acids, peptides, and analogues	33008-07-0	313.1404831	3.251533333	2M-H	C7H11NO3	0	45	metab_7426	neg_2489	neg	48.3	5.472	0.1563	4.275	0.5591
(3R,4R)-N-Ethyl-4-hydroxy-3-[(4-methoxybenzoyl)amino]-1-azepanecarboxamide	-	1.588E-10	7.326E-10	1.1754	1.162	0.7202	-0.4735	yes	down	B(i)	-	-	-	-	-	-	-	-	-	-	-	-	336.1928071	6.4409	M+H	C17H25N3O4	62.9	0	metab_2119	pos_2120	pos	49.1	3.025	0.06605	4.2	0.5183
Gibberellin A6	³àÃ¹ËØA6	3.816E-6	7.98E-6	1.1424	1.1619	0.5709	-0.8087	yes	down	B(ii)	C11856	-	-	-	-	-	-	HMDB0303476	Lipids and lipid-like molecules	Prenol lipids	Diterpenoids	19147-78-5	345.1346452	6.4134	M-H	C19H22O6	0	49.8	metab_5527	neg_590	neg	48.9	1.904	0.04509	3.335	1.001
gamma-Glu-Met	-	9.924E-10	3.952E-9	1.1698	1.1619	0.7263	-0.4613	yes	down	B(i)	-	-	-	-	-	-	-	HMDB0034367	Organic acids and derivatives	Carboxylic acids and derivatives	Amino acids, peptides, and analogues	17663-87-5	279.1014328	4.578283333	M+H	C10H18N2O5S	63.2	0	metab_2360	pos_2361	pos	50.7	3.238	0.06607	4.458	0.5784
Mundoserone	-	8.484E-7	1.996E-6	1.1767	1.1618	1.4401	0.5262	yes	up	B(i)	-	-	-	-	-	-	-	-	-	-	-	-	341.1028698	8.111866667	M-H	C19H18O6	57.9	0	metab_5729	neg_792	neg	50	4.627	0.3932	3.213	0.8723
Gamma-Glutamylfelinylglycine	-	1.234E-8	4.025E-8	1.1624	1.1617	0.6984	-0.5179	yes	down	B(ii)	-	-	-	-	-	-	-	HMDB0252619	Organic acids and derivatives	Carboxylic acids and derivatives	Amino acids, peptides, and analogues	-	398.1398533	8.410033333	M+Na-H2O	C15H27N3O7S	0	45.9	metab_737	pos_738	pos	45.3	2.92	0.06603	4.181	0.6636
15-oxoede	-	1.699E-8	5.441E-8	1.1746	1.1615	0.7359	-0.4424	yes	down	B(i)	-	-	-	-	-	-	-	-	-	-	-	-	323.2589741	13.2907	M+H	C20H34O3	64.9	0	metab_1413	pos_1414	pos	51.4	3.584	0.0661	4.87	0.686
Ginsenoside C-K	ÈË²ÎÔíß°C-K	3.155E-6	6.701E-6	1.1639	1.1614	0.6852	-0.5454	yes	down	B(ii)	C22127	-	-	map01110;map00999	Biosynthesis of secondary metabolites;Biosynthesis of various plant secondary metabolites	Metabolism;Metabolism	Global and overview maps;Biosynthesis of other secondary metabolites	HMDB0252724	Lipids and lipid-like molecules	Prenol lipids	Triterpenoids	39262-14-1	645.435288	13.6432	M+Na	C36H62O8	0	76.1	metab_1355	pos_1356	pos	51.6	3.169	0.06607	4.625	1.007
Doxercalciferol	¶È¹Ç»¯´¼	9.463E-14	7.529E-13	1.1704	1.1614	0.7942	-0.3324	yes	down	B(ii)	C08211	-	-	-	-	-	-	HMDB0251601	Lipids and lipid-like molecules	Steroids and steroid derivatives	Vitamin D and derivatives	54573-75-0	413.3427576	13.74221667	M+H	C28H44O2	0	51.9	metab_1256	pos_1257	pos	48.6	4.226	0.06611	5.321	0.3729
Pg(36:3)	-	4.765E-10	2.011E-9	1.1523	1.1612	0.777	-0.364	yes	down	B(i)	-	-	-	-	-	-	-	HMDB0010578	Lipids and lipid-like molecules	Glycerophospholipids	Glycerophosphoglycerols	-	771.5176147	13.60145	M-H	C42H77O10P	59.5	0	metab_6215	neg_1278	neg	48.9	4.178	0.04567	5.377	0.5531
Ile-Ile-Ala	-	5.09E-11	2.545E-10	1.1868	1.1612	0.7614	-0.3933	yes	down	B(i)	-	-	-	-	-	-	-	-	-	-	-	-	316.2240379	5.6511	M+H	C15H29N3O4	38.4	0	metab_2240	pos_2241	pos	46	3.698	0.0661	4.857	0.49
Lonfuranacid A	-	3.588E-7	9.08E-7	1.1693	1.1604	1.3101	0.3897	yes	up	B(i)	-	-	-	-	-	-	-	-	-	-	-	-	243.1234449	3.738516667	M-H	C12H20O5	57.2	0	metab_7415	neg_2478	neg	48.9	5.678	0.624	4.334	0.7157
Papaverine	ó¿ËÚ¼î	1.327E-12	8.597E-12	1.1822	1.1602	0.731	-0.4521	yes	down	B(i)	C06533	-	-	map00950;map01110;map01063	Isoquinoline alkaloid biosynthesis;Biosynthesis of secondary metabolites;Biosynthesis of alkaloids derived from shikimate pathway	Metabolism;Metabolism;Metabolism	Biosynthesis of other secondary metabolites;Global and overview maps;Chemical structure transformation maps	HMDB0015245	Organoheterocyclic compounds	Isoquinolines and derivatives	Benzylisoquinolines	58-74-2;61-25-6	340.1512563	4.55235	M+H	C20H21NO4	44.9	0	metab_290	pos_291	pos	45.1	3.032	0.06605	4.148	0.4147
Pentanamide	Îìõ£°·	2.063E-8	6.518E-8	1.1702	1.1602	0.6709	-0.5757	yes	down	B(ii)	C01842	-	-	-	-	-	-	HMDB0256275	Lipids and lipid-like molecules	Fatty Acyls	Fatty amides	626-97-1	102.0920777	1.5487	M+H	C5H11NO	0	52.1	metab_2573	pos_2574	pos	48.2	2.614	0.06595	3.896	0.6902
Strobilactone A	-	7.182E-10	2.931E-9	1.1679	1.1601	0.706	-0.5022	yes	down	B(i)	-	-	-	-	-	-	-	-	-	-	-	-	267.1599917	7.461166667	M+H	C15H22O4	68.9	0	metab_643	pos_644	pos	52	2.887	0.06603	4.089	0.5624
Rotigaptide	ÂÞÌæ¼ÓëÄ	1.97E-5	3.607E-5	1.1456	1.16	0.6611	-0.5971	yes	down	B(ii)	-	-	-	-	-	-	-	HMDB0257314	Organic acids and derivatives	Carboxylic acids and derivatives	Amino acids, peptides, and analogues	-	635.3096202	7.742016667	M+NH4	C28H39N7O9	0	61.4	metab_1974	pos_1975	pos	48.9	3.029	0.06605	4.582	1.199
(1x,2x)-Guaiacylglycerol 3-glucoside	£¨1x£¬2x£©-Óú´´Ä¾õ£¸ÊÓÍ3-ÆÏÌÑÌÇÜÕ	4.471E-11	2.253E-10	1.1656	1.1598	0.7477	-0.4195	yes	down	B(ii)	-	-	-	-	-	-	-	HMDB0040600	Lipids and lipid-like molecules	Fatty Acyls	Fatty acyl glycosides	7094-73-7	375.1310063	6.197333333	M-H	C16H24O10	0	47.7	metab_7024	neg_2087	neg	47.9	3.449	0.04566	4.613	0.4911
Thiomorpholine 3-carboxylate	3-Áò´úÂðßøôÈËá	4.551E-5	7.781E-5	1.1097	1.1598	1.4235	0.5094	yes	up	B(ii)	C03901	-	-	-	-	-	-	HMDB0059611	Organic acids and derivatives	Carboxylic acids and derivatives	Amino acids, peptides, and analogues	20960-92-3	148.0434917	1.523983333	M+H	C5H9NO2S	0	45.4	metab_4853	pos_4854	pos	45.6	5.378	0.2874	3.778	1.294
Phloroglucinol	¼ä±½Èý·Ó	1.392E-16	2.291E-15	1.1615	1.1597	1.2307	0.2995	yes	up	B(i)	C02183	-	-	map01100;map00627;map00946;map01120	Metabolic pathways;Aminobenzoate degradation;Degradation of flavonoids;Microbial metabolism in diverse environments	Metabolism;Metabolism;Metabolism;Metabolism	Global and overview maps;Xenobiotics biodegradation and metabolism;Biosynthesis of other secondary metabolites;Global and overview maps	HMDB0013675	Benzenoids	Phenols	Benzenetriols and derivatives	108-73-6	127.0395461	1.68505	M+H	C6H6O3	39	0	metab_100	pos_101	pos	46.1	5.558	0.08413	4.516	0.2873
4,5-dehydro Docosahexaenoic Acid	4£¬5 -ÍÑÇâ¶þÊ®¶þÌ¼ÁùÏ©Ëá	0.0002199	0.0003362	1.1461	1.1596	0.3326	-1.5883	yes	down	B(i)	-	-	-	-	-	-	-	-	-	-	-	-	349.2129094	9.347516667	M+Na	C22H30O2	61.9	0	metab_823	pos_824	pos	49.3	0.8447	0.0567	2.54	1.558
Gln-Lys	-	0.0002754	0.0004148	1.158	1.1593	0.0752	-3.7329	yes	down	B(ii)	-	-	-	-	-	-	-	HMDB0028802	Organic acids and derivatives	Carboxylic acids and derivatives	Amino acids, peptides, and analogues	45234-03-5	274.1657955	5.604566667	M+	C11H22N4O4	0	42.6	metab_2246	pos_2247	pos	45.2	0.1414	0.01848	1.88	1.628
Asp-Ile-Thr	-	9.02E-11	4.308E-10	1.1909	1.1593	0.7313	-0.4514	yes	down	B(i)	-	-	-	-	-	-	-	-	-	-	-	-	348.1776994	4.828516667	M+H	C14H25N3O7	68.5	0	metab_2333	pos_2334	pos	50.7	3.19	0.06607	4.362	0.5066
5-oxoprolylvaline	5-Ñõ´úçÓ°±Ëá	1.388E-13	1.06E-12	1.179	1.1588	0.7736	-0.3703	yes	down	B(i)	-	-	-	-	-	-	-	HMDB0094651	Organic acids and derivatives	Carboxylic acids and derivatives	Amino acids, peptides, and analogues	21282-10-0	229.1191129	3.85905	M+H	C10H16N2O4	61.6	0	metab_190	pos_191	pos	49.9	3.711	0.0661	4.797	0.3746
Trinexapac-ethyl	-	1.334E-6	3.03E-6	1.151	1.1588	1.6357	0.7099	yes	up	B(i)	C18541	-	-	-	-	-	-	HMDB0259248	Organic acids and derivatives	Vinylogous acids	Not Available	95266-40-3	251.092264	6.178683333	M-H	C13H16O5	64.8	0	metab_10132	neg_5195	neg	51.6	3.597	0.6488	2.199	0.8134
Lys-Ala	-	5.102E-11	2.548E-10	1.1869	1.1586	0.7097	-0.4948	yes	down	B(i)	-	-	-	-	-	-	-	HMDB0028944	Organic acids and derivatives	Carboxylic acids and derivatives	Amino acids, peptides, and analogues	17043-71-9	218.1506268	1.250716667	M+H	C9H19N3O3	66.5	0	metab_2621	pos_2622	pos	51.1	2.845	0.06602	4.009	0.4923
St(28:2_o_s)	-	1.245E-7	3.416E-7	1.1509	1.1583	0.7821	-0.3546	yes	down	B(i)	-	-	-	-	-	-	-	-	-	-	-	-	477.3043173	13.5746	M-H	C28H46O4S	35.1	0	metab_6292	neg_1355	neg	44.9	4.673	0.04567	5.975	0.7617
12-aminododecanoic acid	12-°±»ùÊ®¶þËá	1.043E-12	6.883E-12	1.1775	1.1561	0.7583	-0.3991	yes	down	B(i)	-	-	-	-	-	-	-	-	-	-	-	-	216.1965648	9.63325	M+H	C12H25NO2	38.3	0	metab_848	pos_849	pos	45.8	3.48	0.06609	4.589	0.4091
Tetradecenoic acid	Ê®ËÄÌ¼Ï©Ëá	1.18E-10	5.557E-10	1.1526	1.1555	0.7127	-0.4886	yes	down	B(ii)	-	-	-	-	-	-	-	HMDB0302697	Lipids and lipid-like molecules	Fatty Acyls	Fatty acids and conjugates	-	271.1913989	10.42238333	M+FA-H	C14H26O2	0	48.9	metab_6579	neg_1642	neg	48.7	2.905	0.04562	4.076	0.512
5a-Androstan-3b-ol	-	0.0005721	0.0008197	1.1474	1.1551	0.1174	-3.0902	yes	down	B(ii)	-	-	-	-	-	-	-	HMDB0005830	Lipids and lipid-like molecules	Steroids and steroid derivatives	Androstane steroids	1224-92-6	309.2797983	12.02896667	M+CH3OH+H	C19H32O	0	48.7	metab_1052	pos_1053	pos	48	0.2419	0.02835	2.06	1.814
Tyr-Val	-	5.928E-10	2.463E-9	1.1787	1.155	0.6882	-0.5392	yes	down	B(i)	-	-	-	-	-	-	-	HMDB0029118	Organic acids and derivatives	Carboxylic acids and derivatives	Amino acids, peptides, and analogues	-	279.1349062	4.412433333	M-H	C14H20N2O4	63.7	0	metab_7305	neg_2368	neg	51.5	2.637	0.04557	3.832	0.5557
Ptaquiloside	Ô­Þ§ÜÕ	1.767E-9	6.772E-9	1.152	1.1549	0.7137	-0.4867	yes	down	B(ii)	C19515	-	-	-	-	-	-	HMDB0242690	Organic oxygen compounds	Organooxygen compounds	Carbohydrates and carbohydrate conjugates	87625-62-5	398.1935929	5.839583333	M+	C20H30O8	0	80.6	metab_2214	pos_2215	pos	54.1	3.006	0.06605	4.212	0.5848
17beta-Estradiol-3,4-quinone	17¦Â-´Æ¶þ´¼-3£¬4-õ«	6.283E-10	2.594E-9	1.1523	1.1536	0.7232	-0.4676	yes	down	B(ii)	C22358	-	-	-	-	-	-	HMDB0060085	Lipids and lipid-like molecules	Steroids and steroid derivatives	Oxosteroids	144082-88-2	328.187945	5.699633333	M+ACN+H	C18H22O3	0	48.5	metab_2236	pos_2237	pos	44.6	3.093	0.06606	4.277	0.551
Methyl 3-(4-methoxyphenyl)-2-oxopropanoate	3-£¨4-¼×Ñõ»ù±½»ù£©-2-Ñõ´ú±ûËá¼×õ¥	4.158E-8	1.235E-7	1.1321	1.1528	1.3599	0.4435	yes	up	B(i)	-	-	-	-	-	-	-	-	-	-	-	-	209.0816257	7.107766667	M+H	C11H12O4	39.2	0	metab_3909	pos_3910	pos	45.6	4.719	0.3194	3.47	0.6616
Genipin	¾©ÄáÆ½	1.826E-8	5.827E-8	1.1475	1.1516	0.6652	-0.5882	yes	down	B(i)	C09780	-	-	-	-	-	-	HMDB0035830	Lipids and lipid-like molecules	Prenol lipids	Monoterpenoids	6902-77-8	225.0762997	4.140083333	M-H	C11H14O5	38.3	0	metab_7346	neg_2409	neg	46.3	2.509	0.04553	3.772	0.677
Gln-Ile-His	-	1.688E-5	3.129E-5	1.1192	1.1513	1.3329	0.4145	yes	up	B(i)	-	-	-	-	-	-	-	-	-	-	-	-	395.2074096	6.5743	M-H	C17H28N6O5	64.5	0	metab_6967	neg_2030	neg	50.2	5.682	0.2308	4.263	1.074
Glu-Val-Val	-	2.627E-10	1.158E-9	1.1751	1.1512	0.7359	-0.4424	yes	down	B(i)	-	-	-	-	-	-	-	-	-	-	-	-	346.1984253	5.129816667	M+H	C15H27N3O6	77.8	0	metab_379	pos_380	pos	53.8	3.255	0.06608	4.423	0.5253
Methyl picolinate	-	2.842E-14	2.467E-13	1.1422	1.1508	1.2049	0.2689	yes	up	B(i)	-	-	-	-	-	-	-	-	-	-	-	-	138.0553858	1.615966667	M+H	C7H7NO2	38.3	0	metab_3950	pos_3951	pos	45.3	6.245	0.1807	5.183	0.3289
10-Hydroxy-2-oxabicyclo[6.2.2]dodeca-1(10),8,11-trien-3-one	10-ôÇ»ù-2-ÑõÔÓË«»·[6.2.2]Ê®¶þÌ¼-1£¨10£©£¬8,11-ÈýÏ©-3-Íª	3.336E-9	1.208E-8	1.1469	1.1506	0.7684	-0.3801	yes	down	B(ii)	-	-	-	-	-	-	-	HMDB0255348	Benzenoids	Phenols	1-hydroxy-4-unsubstituted benzenoids	-	210.1132253	7.66765	M+NH4	C11H12O3	0	47	metab_717	pos_718	pos	47.6	4.037	0.3907	5.254	0.5485
Indole-3-carboxaldehyde	ßÅßá-3-¼×È©	1.199E-11	6.57E-11	1.1508	1.1505	1.2187	0.2854	yes	up	B(i)	C08493	-	-	-	-	-	-	HMDB0029737	Organoheterocyclic compounds	Indoles and derivatives	Indoles	487-89-8	146.0605311	8.383383333	M+H	C9H7NO	84.1	0	metab_3662	pos_3663	pos	55.4	6.235	0.3656	5.116	0.3792
Camonagrel	¿¨Äª¸ñÀ×	5.079E-8	1.488E-7	1.1704	1.1499	0.6005	-0.7358	yes	down	B(ii)	-	-	-	-	-	-	-	HMDB0249574	Benzenoids	Indanes	Not Available	-	307.0856117	4.5942	M+Cl	C15H16N2O3	0	45.3	metab_5247	neg_310	neg	47.4	1.936	0.04513	3.224	0.7228
2-amino-3,7-dideoxy-D-threo-hept-6-ulosonate	2 -°±»ù- 3£¬7 -¶þÍÑÑõ- D -ËÕÌÇ»ù- 6 -ëå	2.21E-12	1.383E-11	1.1543	1.1497	0.7496	-0.4158	yes	down	B(ii)	-	-	-	-	-	-	-	HMDB0304057	Organic acids and derivatives	Carboxylic acids and derivatives	Amino acids, peptides, and analogues	-	224.1135706	1.43645	M+CH3OH+H	C7H13NO5	0	57	metab_56	pos_57	pos	49.3	3.308	0.06608	4.413	0.418
Methyl (Z)-9,10,11-trihydroxyoctadec-12-enoate	-	1.728E-10	7.896E-10	1.1513	1.1495	0.7399	-0.4346	yes	down	B(i)	-	-	-	-	-	-	-	-	-	-	-	-	343.2489056	12.06286667	M-H	C19H36O5	81.8	0	metab_6451	neg_1514	neg	54.8	3.314	0.04565	4.479	0.5167
His-Gln-Thr	-	6.028E-6	1.211E-5	1.123	1.1493	0.5494	-0.8642	yes	down	B(i)	-	-	-	-	-	-	-	-	-	-	-	-	383.1713807	5.231683333	M-H	C15H24N6O6	36.3	0	metab_7191	neg_2254	neg	44.6	1.753	0.04485	3.191	1.033
Schinalactone C	-	1.263E-6	2.877E-6	1.1302	1.149	0.7131	-0.4879	yes	down	B(i)	-	-	-	-	-	-	-	-	-	-	-	-	485.3269663	12.95413333	M-H	C30H46O5	84.1	0	metab_6142	neg_1205	neg	55.5	3.462	0.6346	4.855	0.8125
Tetrapeptide	ËÄëÄ	5.072E-8	1.486E-7	1.1537	1.1482	0.688	-0.5396	yes	down	B(ii)	C01960	-	-	-	-	-	-	HMDB0258927	Organic acids and derivatives	Peptidomimetics	Hybrid peptides	-	603.2832728	10.50465	M+H-H2O	C27H40N8O9	0	49.1	metab_1708	pos_1709	pos	46.7	2.831	0.06601	4.115	0.7196
Glu-Gln-Thr	-	9.569E-19	4.513E-17	1.1522	1.1482	1.2829	0.3594	yes	up	B(i)	-	-	-	-	-	-	-	-	-	-	-	-	375.1548829	5.32995	M-H	C14H24N4O8	39.5	0	metab_8174	neg_3237	neg	44.1	4.503	0.2845	3.51	0.1491
7-Aminomethyl-7-carbaguanine	7 -°±¼×»ù- 7 -¼×Ñõ»ùÄñàÑßÊ	1.554E-8	4.999E-8	1.1519	1.1481	0.5936	-0.7525	yes	down	B(ii)	C16675	-	-	map01100;map00790	Metabolic pathways;Folate biosynthesis	Metabolism;Metabolism	Global and overview maps;Metabolism of cofactors and vitamins	HMDB0011690	Organoheterocyclic compounds	Pyrrolopyrimidines	Pyrrolo[2,3-d]pyrimidines	-	178.0724649	3.74865	M-H	C7H9N5O	0	51	metab_5100	neg_163	neg	47.2	1.827	0.04497	3.078	0.6658
Ala-Val-Val	-	1.037E-11	5.742E-11	1.1715	1.1466	0.7502	-0.4146	yes	down	B(i)	-	-	-	-	-	-	-	-	-	-	-	-	288.1926849	5.20335	M+H	C13H25N3O4	45.9	0	metab_2295	pos_2296	pos	47.3	3.334	0.06608	4.444	0.4431
3-hydroxy-4-methyl-2-(2-methylbutanoyloxy)pentanoic acid	-	7.615E-10	3.084E-9	1.1583	1.1464	1.3223	0.403	yes	up	B(i)	-	-	-	-	-	-	-	-	-	-	-	-	231.1233334	4.187233333	M-H	C11H20O5	73	0	metab_6829	neg_1892	neg	52.6	4.78	0.3768	3.615	0.4868
14-deoxy-11,12-didehydroandrographolide	-	7.259E-7	1.726E-6	1.1578	1.1463	0.7211	-0.4718	yes	down	B(i)	-	-	-	-	-	-	-	HMDB0244578	Lipids and lipid-like molecules	Prenol lipids	Terpene lactones	-	333.2046803	13.00518333	M+H	C20H28O4	44.6	0	metab_934	pos_935	pos	46.3	3.503	0.5704	4.858	0.7773
Esculetin	ÆßÒ¶Í¤	1.569E-10	7.25E-10	1.1507	1.1462	1.3453	0.4279	yes	up	B(i)	C09263	-	-	map01110;map00999;map01061	Biosynthesis of secondary metabolites;Biosynthesis of various plant secondary metabolites;Biosynthesis of phenylpropanoids	Metabolism;Metabolism;Metabolism	Global and overview maps;Biosynthesis of other secondary metabolites;Chemical structure transformation maps	HMDB0030819	Phenylpropanoids and polyketides	Coumarins and derivatives	Hydroxycoumarins	305-01-1	177.0183532	7.0134	M-H	C9H6O4	54.7	0	metab_6916	neg_1979	neg	49.1	4.504	0.4035	3.348	0.435
Ketorolac	Íª¿©Ëá	7.254E-6	1.439E-5	1.1583	1.146	0.5357	-0.9006	yes	down	B(i)	C07062	-	-	-	-	-	-	HMDB0014608;PW_C008970	Organic oxygen compounds	Organooxygen compounds	Carbonyl compounds	74103-06-3;66635-83-4	273.1242323	10.63093333	M+NH4	C15H13NO3	51	0	metab_1704	pos_1705	pos	45	1.69	0.06477	3.155	1.063
1-cyclohexyl-3-[2-(4-ethoxyphenoxy)ethyl]urea	1-»·¼º»ù-3-[2-£¨4-ÒÒÑõ»ù±½Ñõ»ù£©ÒÒ»ù]ëå	0.0002303	0.0003514	1.1408	1.146	0.6818	-0.5526	yes	down	B(i)	-	-	-	-	-	-	-	-	-	-	-	-	307.2024312	9.82615	M+H	C17H26N2O3	70.4	0	metab_982	pos_983	pos	52.8	3.559	0.5837	5.22	1.482
(3beta,17alpha,23S)-17,23-Epoxy-3,29-dihydroxy-27-norlanost-8-en-24-one	£¨3beta£¬17alpha£¬23S£©-17,23-»·Ñõ-3,29-¶þôÇ»ù-27-ÅµÌÇ-8-Ï©-24-Íª	1.327E-9	5.195E-9	1.145	1.1454	0.7553	-0.4048	yes	down	B(ii)	-	-	-	-	-	-	-	HMDB0035142	Lipids and lipid-like molecules	Prenol lipids	Triterpenoids	-	503.3378637	11.60785	M+FA-H	C29H46O4	0	65.1	metab_6022	neg_1085	neg	51.1	3.658	0.04566	4.843	0.569
Phorbol 12-myristate 13-acetate	12-O-Ê®ËÄÍéõ£·ð²¨´×Ëáõ¥-13	0.002025	0.002689	1.1454	1.1454	1.7769	0.8293	yes	up	B(ii)	C05151	-	-	map04613	Neutrophil extracellular trap formation	Organismal Systems	Immune system	HMDB0244744	Lipids and lipid-like molecules	Prenol lipids	Diterpenoids	16561-29-8	639.3893899	13.89871667	M+Na	C36H56O8	0	59.6	metab_4420	pos_4421	pos	45.5	4.595	0.5923	2.586	2.235
Rosamicin	-	2.017E-5	3.682E-5	1.1684	1.1451	0.5908	-0.7593	yes	down	B(ii)	-	-	-	-	-	-	-	HMDB0257306	Organic oxygen compounds	Organooxygen compounds	Carbohydrates and carbohydrate conjugates	-	626.3542798	8.314483333	M+FA-H	C31H51NO9	0	54.2	metab_6752	neg_1815	neg	50.4	2.216	0.04539	3.751	1.188
[truncated: 580 more rows]
