# Supplementary material for: Integrated analysis of fecal microbiota and metabolomics reveals unique characteristics of asymptomatic and classic celiac disease
Source: Front Microbiol. 2025 Nov 13;16:1636007. doi: 10.3389/fmicb.2025.1636007 (PMC12659859; doi:10.3389/fmicb.2025.1636007)
Supplement: Supplementary file 3 [file Data_Sheet_3.CSV]

ID	Metabolite	Metab ID	Library ID	level	KEGG Compound ID	M/Z	Retention time	Mode	Adducts	Formula	Fragmentation Score	Theoretical Fragmentation Score	Mass Error	CAS ID	RSD
pos_3	Mg(0:0/18:1(9z)/0:0)	metab_2	HMDB0011537;LMGL01010024	B(i)	-	357.3006	0.1267	pos	M+H	C21H40O4	38.8	0	1.754863565	-	0.209830290479
pos_9	(+)-cis-5,6-Dihydro-5-hydroxy-4-methoxy-6-(2-phenylethyl)-2H-pyran-2-one	metab_8	HMDB0029575	B(ii)	-	249.1129	8.6796	pos	M+H	C14H16O4	0	41.3	3.260529462	52247-81-1	0.204160523607
pos_12	O-Xylene	metab_11	HMDB0059851	B(i)	C07212	107.0861	0.2483	pos	M+H	C8H10	45.3	0	5.706583096	95-47-6	0.297399081824
pos_15	2-Hydroxypropyl methacrylate	metab_14	-	B(i)	-	145.0863	0.2483	pos	M+H	C7H12O3	37.8	0	2.699882269	-	0.298965257876
pos_16	4-isopropylbenzyl alcohol	metab_15	HMDB0031817	B(i)	C06576	151.1122	0.2483	pos	M+H	C10H14O	76.9	0	2.890697825	536-60-7	0.235957578614
pos_21	(+)-cis-abscisic aldehyde	metab_20	HMDB0303940	B(ii)	C13455	253.1194	1.4573	pos	M+Na-H2O	C15H20O3	0	48.9	-4.108213024	-	0.218639064246
pos_26	Acetylphosphate	metab_25	HMDB0001494;PW_C001151	B(i)	C00227	140.9961	0.5452	pos	M+H	C2H5O5P	35.9	0	9.812258566	590-54-5	0.141911161295
pos_28	(+/-)7-epi Jasmonic Acid	metab_27	-	B(i)	-	211.1336	10.2535	pos	M+H	C12H18O3	35.1	0	3.360352934	-	0.185020756939
pos_30	Piperidine	metab_29	HMDB0034301	B(i)	C01746	86.0972	1.2059	pos	M+H	C5H11N	87.9	0	9.388223942	110-89-4	0.236356912601
pos_31	Cadaverine	metab_30	HMDB0002322	B(i)	C01672	103.1237	1.2059	pos	M+H	C5H14N2	86.4	0	7.099305445	462-94-2	0.239293328664
pos_32	Histamine	metab_31	HMDB0000870;PW_C000693	B(i)	C00388	112.0876	1.2059	pos	M+H	C5H9N3	98.4	0	5.756305722	51-45-6	0.219254768416
pos_33	(12E)-10-Hydroxytetradec-12-enoylcarnitine	metab_32	HMDB0241362	B(ii)	-	386.2912	11.0901	pos	M+H	C21H39NO5	0	55.2	2.762248749	-	0.143242129206
pos_34	5-Hydroxylysine	metab_33	HMDB0000450;HMDB0245508	B(i)	C16741	163.1082	1.2507	pos	M+H	C6H14N2O3	84.8	0	3.197766173	1190-94-9	0.179513014368
pos_35	Ser-Lys	metab_34	HMDB0029044	B(i)	-	234.1455	1.2507	pos	M+H	C9H19N3O4	49.8	0	2.995335075	22677-61-8	0.232381426938
pos_36	Temazepam	metab_35	HMDB0014376	B(i)	C07125	301.074	1.2507	pos	M+H	C16H13ClN2O2	69.6	0	0.685523989	846-50-4	0.147256882406
pos_37	Thr-Lys	metab_36	HMDB0029066	B(i)	-	248.1613	1.2744	pos	M+H	C10H21N3O4	60.3	0	3.286929617	23161-31-1	0.247132145211
pos_39	L-Histidine	metab_38	HMDB0000177;PW_C000116	B(i)	C00135	156.0773	1.3388	pos	M+H	C6H9N3O2	81.5	0	3.551278631	71-00-1	0.204267298029
pos_40	N(6),n(6)-dimethyl-l-lysine	metab_39	-	B(i)	-	175.1447	1.3388	pos	M+H	C8H18N2O2	60.3	0	3.429200026	-	0.236858911222
pos_41	Carnosine	metab_40	HMDB0000033;PW_C000023	B(i)	C00386	227.1156	1.3388	pos	M+H	C9H14N4O3	73.1	0	7.738639693	305-84-0	0.225291282669
pos_42	N-Methylanthranilic Acid	metab_41	HMDB0032609	B(i)	C03005	152.0711	1.3894	pos	M+H	C8H9NO2	54.5	0	3.46239484	119-68-6	0.244091972871
pos_43	Gly-Ser	metab_42	HMDB0028850	B(i)	-	163.072	1.3894	pos	M+H	C5H10N2O4	35.9	0	3.818232302	-	0.238412277711
pos_44	Gly-Arg	metab_43	HMDB0028835	B(i)	-	232.1412	1.3894	pos	M+H	C8H17N5O3	65.2	0	3.424034813	-	0.255997441701
pos_47	Fe(II)-nicotianamine	metab_46	HMDB0304350	B(ii)	-	286.1407	1.3894	pos	M+H-H2O	C12H21N3O6	0	44.3	3.028309233	-	0.267214128747
pos_48	Cay10397	metab_47	-	B(i)	-	329.112	1.3894	pos	M+H	C17H16N2O5	51.2	0	-3.764704533	-	0.261985634751
pos_50	(1R,6R)-6-hydroxy-2-succinylcyclohexa-2,4-diene-1-carboxylate	metab_49	HMDB0303951	B(ii)	C05817	273.0978	4.2653	pos	M+CH3OH+H	C11H12O6	0	43.1	3.667817224	-	0.20754493531
pos_52	(1xi,3xi)-1,2,3,4-Tetrahydro-1-methyl-beta-carboline-3-carboxylic acid	metab_51	HMDB0037942	B(ii)	-	231.1136	6.2691	pos	M+H	C13H14N2O2	0	59.6	3.601436617	-	0.214156551987
pos_53	N2-Galacturonyl-L-lysine	metab_52	HMDB0033105	B(ii)	-	323.146	1.4139	pos	M+H	C12H22N2O8	0	66.6	3.34339334	220718-56-9	0.220775483373
pos_54	Glu-Ser-Pro	metab_53	-	B(i)	-	332.146	1.4139	pos	M+H	C13H21N3O7	35.2	0	2.422574121	-	0.29892147527
pos_55	N2-Fructopyranosylarginine	metab_54	HMDB0041541	B(ii)	-	337.1727	1.4139	pos	M+H	C12H24N4O7	0	55.2	2.889946802	162966-07-6	0.252583025907
pos_57	2-amino-3,7-dideoxy-D-threo-hept-6-ulosonate	metab_56	HMDB0304057	B(ii)	-	224.1136	1.4365	pos	M+CH3OH+H	C7H13NO5	0	57	3.69973729	-	0.213538437616
pos_58	Choline glycerophosphate	metab_57	HMDB0000086	B(i)	C00670	258.1105	1.4365	pos	M+H	C8H20NO6P	60.9	0	1.455467767	28319-77-9	0.225980011507
pos_59	2-{2-oxo-2-[(2-oxo-3-azepanyl)amino]ethoxy}acetic acid	metab_58	-	B(i)	-	262.1405	1.4365	pos	M+NH4	C10H16N2O5	57.1	0	3.18553841	-	0.209970247102
pos_60	4-hydroxyproline	metab_59	HMDB0000725;PW_C002643	B(i)	C01157	132.0661	1.4573	pos	M+H	C5H9NO3	81.8	0	4.090785579	51-35-4	0.217265280718
pos_61	Asn-Ala	metab_60	HMDB0028724	B(i)	-	204.0985	1.4573	pos	M+H	C7H13N3O4	38.1	0	2.877133574	20917-57-1	0.217021431853
pos_64	2-O-alpha-D-Galactopyranosyl-1-deoxynojirimycin	metab_63	HMDB0041337	B(ii)	-	326.1455	1.4573	pos	M+H	C12H23NO9	0	54.7	3.027198312	155168-05-1	0.182697494146
pos_66	Ethyl 4,4,4-trifluoro-3-oxo-2-(1-thien-3-yl-1-thioureidomethyl)butyrate	metab_65	-	B(i)	-	355.0405	1.4573	pos	M+H	C12H13F3N2O3S2	50.6	0	3.667406253	-	0.125655930209
pos_67	(23R)-23,25-dihydroxyvitamin D3	metab_66	LMST03020271	B(i)	-	417.3373	12.1293	pos	M+H	C27H44O3	47.4	0	2.38613137	-	0.19652150191
pos_68	Gamma-Aminobutyric Acid	metab_67	HMDB0000112;PW_C000071	B(i)	C00334	104.0713	1.4801	pos	M+H	C4H9NO2	96.4	0	7.180302324	56-12-2	0.217657792118
pos_69	L-Pyroglutamic acid	metab_68	HMDB0000267	B(i)	C01879	130.0504	1.4801	pos	M+H	C5H7NO3	82.9	0	4.257761717	98-79-3	0.224104162092
pos_70	Pro-Gly	metab_69	HMDB0011178	B(i)	-	173.0927	1.4801	pos	M+H	C7H12N2O3	55.4	0	3.665477203	2578-57-6	0.254292556611
pos_71	N-Carbamylglutamate	metab_70	HMDB0015673	B(i)	C05829	191.0668	1.4801	pos	M+H	C6H10N2O5	35.9	0	3.161841598	1188-38-1	0.20067886049
pos_72	Glucose 1-phosphate	metab_71	HMDB0001586;PW_C001207	B(i)	C00103	261.0376	1.4801	pos	M+H	C6H13O9P	35.1	0	2.44343802	59-56-3	0.0965793042921
pos_73	Gln-Gln	metab_72	HMDB0028795	B(i)	-	275.1358	1.4801	pos	M+H	C10H18N4O5	88.4	0	2.758145814	54419-93-1	0.276134707769
pos_74	1,3,5[10]-Estratriene-3,4-diol-17-one	metab_73	HMDB0244191	B(ii)	-	291.1378	1.4801	pos	M+Na-H2O	C18H22O3	0	43	6.006363952	-	0.212050335666
pos_76	Levocarnitine	metab_75	HMDB0000062	B(i)	C00318	162.1129	1.5024	pos	M+H	C7H15NO3	57.5	0	2.79999585	541-15-1	0.22287314269
pos_78	(23S,24S)-17,23-Epoxy-24,29-dihydroxy-27-norlanost-8-ene-3,15-dione	metab_77	HMDB0035843	B(ii)	-	473.3272	11.2156	pos	M+H	C29H44O5	0	64.2	2.247610041	-	0.221635293447
pos_79	N-Succinyl-L,L-2,6-diaminopimelate	metab_78	HMDB0012267	B(ii)	C04421	291.1196	1.5487	pos	M+H	C11H18N2O7	0	44.3	3.173301327	26605-36-7	0.248843976126
pos_80	5-hydroxy-7-(4-hydroxy-3-methoxyphenyl)-1-phenylheptan-3-one	metab_79	HMDB0029524	B(i)	-	329.1718	1.5487	pos	M+H	C20H24O4	48.1	0	-8.931374376	79559-61-8	0.291853754522
pos_82	Thr-Thr	metab_81	HMDB0029071	B(i)	-	221.1139	1.5716	pos	M+H	C8H16N2O5	39.7	0	3.225545587	96337-78-9	0.199199322158
pos_83	Creatine	metab_82	HMDB0000064;PW_C000046	B(i)	C00300	132.0774	1.5947	pos	M+H	C4H9N3O2	91.2	0	4.76210628	57-00-1	0.216969888133
pos_84	L-Isoleucine	metab_83	HMDB0000172;PW_C000112	B(i)	C00407	132.1024	1.5947	pos	M+H	C6H13NO2	60.1	0	3.690706399	73-32-5	0.200494009012
pos_85	3-Carboxypropyl trimethylammonium	metab_84	-	B(i)	-	146.118	1.5947	pos	M+H	C7H15NO2	58.1	0	3.30261756	-	0.240527652672
pos_86	Ser-Gly-Thr	metab_85	-	B(i)	-	264.1197	1.5947	pos	M+H	C9H17N3O6	47.1	0	2.530512268	-	0.246718882778
pos_87	Pro-Asn-Ser	metab_86	-	B(i)	-	317.1464	1.5947	pos	M+H	C12H20N4O6	47.9	0	2.778172464	-	0.167130267009
pos_88	Arctinone A	metab_87	HMDB0302306	B(ii)	-	326.0305	1.5947	pos	M+ACN+Na	C13H10O2S2	0	40.6	9.516971538	-	0.284492820612
pos_89	Didesethylflurazepam	metab_88	HMDB0251222	B(ii)	-	332.0961	1.5947	pos	M+H	C17H15ClFN3O	0	42.5	0.026069036	-	0.17139697966
pos_90	L-Proline	metab_89	HMDB0000162;PW_C000106	B(i)	C00148	116.0713	1.616	pos	M+H	C5H9NO2	97.7	0	5.695454476	147-85-3	0.21726656218
pos_91	(24S)-7alpha,24-Dihydroxycholesterol	metab_90	HMDB0060136	B(ii)	C15518	441.3338	8.8373	pos	M+Na	C27H46O3	0	64	-0.256446081	-	0.166264406005
pos_92	Imidazole Lactic Acid	metab_91	HMDB0253418	B(i)	C05568	157.0613	1.616	pos	M+H	C6H8N2O3	94.3	0	3.714385865	-	0.212346375652
pos_93	His-Pro	metab_92	HMDB0028893	B(i)	-	253.1302	1.616	pos	M+H	C11H16N4O3	87.3	0	2.665091018	20930-58-9	0.222125755721
pos_94	Sinefungin	metab_93	HMDB0258302	B(ii)	-	382.1828	1.616	pos	M+H	C15H23N7O5	0	43.3	-1.418761599	-	0.0909431195735
pos_96	Diaminopimelic acid	metab_95	HMDB0001370	B(i)	C00666	191.1032	1.6363	pos	M+H	C7H14N2O4	44.2	0	3.174030107	583-93-7	0.211843660499
pos_97	1-[(2R,4R,5R)-5-(Aminomethyl)-4-hydroxyoxolan-2-yl]-5-methylpyrimidine-2,4-dione	metab_96	HMDB0246877	B(ii)	-	259.1409	1.6363	pos	M+NH4	C10H15N3O4	0	52.9	3.348400079	-	0.218271814726
pos_101	Phloroglucinol	metab_100	HMDB0013675	B(i)	C02183	127.0395	1.685	pos	M+H	C6H6O3	39	0	4.566881679	108-73-6	0.194664760251
pos_102	P-toluquinone	metab_101	-	B(i)	-	140.071	1.685	pos	M+NH4	C7H6O2	41.9	0	3.379453284	-	0.239851047831
pos_103	2-deoxy-d-glucose	metab_102	-	B(i)	C00586	165.0763	1.685	pos	M+H	C6H12O5	65.5	0	3.337461807	154-17-6	0.140032521494
pos_104	Lys-Asn	metab_103	HMDB0028946	B(ii)	-	243.146	1.685	pos	M+H-H2O	C10H20N4O4	0	59.2	3.233474047	19908-06-6	0.28774634704
pos_105	Thr-Glu	metab_104	HMDB0029060	B(i)	-	249.1089	1.685	pos	M+H	C9H16N2O6	60	0	3.123418386	54532-73-9	0.210438100364
pos_106	gamma-Glu-Hyp	metab_105	HMDB0029150	B(ii)	-	261.109	1.685	pos	M+H	C10H16N2O6	0	68.5	3.229802593	1801529-32-7	0.23991022993
pos_108	(2R,3S)-5-oxo-3-phenylmorpholine-2-carboxylic acid	metab_107	-	B(i)	-	222.0769	6.565	pos	M+H	C11H11NO4	47.2	0	3.520183764	-	0.211587361164
pos_109	Ethyl 2-oxopropanoate	metab_108	HMDB0031643	B(i)	-	117.0553	1.7073	pos	M+H	C5H8O3	35.3	0	5.726012866	617-35-6	0.201514368276
pos_110	N-Acetyl-1-methylhistidine	metab_109	HMDB0240340	B(ii)	-	212.1037	1.7073	pos	M+H	C9H13N3O3	0	40.2	3.439178511	84285-33-6	0.23447701286
pos_111	[(2S,3R)-2-Amino-3-hydroxybutanoyl] (2S)-pyrrolidine-2-carboxylate	metab_110	HMDB0257877	B(ii)	-	217.119	1.7073	pos	M+H	C9H16N2O4	0	44.3	3.357934445	-	0.21068726395
pos_113	Palythine	metab_112	-	B(i)	-	245.114	1.7073	pos	M+H	C10H16N2O5	52.7	0	3.423246733	-	0.203337124201
pos_115	4-Aminophenylmannoside	metab_114	HMDB0246178	B(ii)	-	272.1137	1.7073	pos	M+H	C12H17NO6	0	44	3.026594801	-	0.224915990278
pos_116	5'-N-Ethylcarboxamidoadenosine	metab_115	HMDB0255498	B(ii)	-	273.1091	1.7073	pos	M+H-2H2O	C12H16N6O4	0	41.2	-1.13263538	-	0.275571295068
pos_117	Histidylglutamine	metab_116	HMDB0028883	B(ii)	-	284.1363	1.7073	pos	M+H	C11H17N5O4	0	67.7	3.338529122	224638-13-5	0.23936702948
pos_118	(2Z)-2-[3-hydroxy-4-(4-hydroxypentyl)-5-oxofuran-2-ylidene]acetic acid	metab_117	-	B(i)	-	243.087	2.54	pos	M+H	C11H14O6	39.8	0	2.85756076	-	0.196936974463
pos_119	Gly-Gln-Pro	metab_118	-	B(i)	-	301.1514	1.7073	pos	M+H	C12H20N4O5	47.7	0	2.531580664	-	0.225861794044
pos_120	Ser-Ser-His	metab_119	-	B(i)	-	312.1297	1.7073	pos	M+H-H2O	C12H19N5O6	41	0	-1.55500419	-	0.125713745127
pos_122	Glu-Val-Lys	metab_121	-	B(i)	-	375.225	1.7073	pos	M+H	C16H30N4O6	57.2	0	3.160323767	-	0.254924671646
pos_123	Glu-Phe-Phe	metab_122	-	B(i)	-	442.1934	1.7073	pos	M+H	C23H27N3O6	71.9	0	-8.76718012	-	0.274313254873
pos_124	Tetracycline	metab_123	HMDB0014897	B(ii)	C06570	486.1834	1.7073	pos	M+ACN+H	C22H24N2O8	0	59.9	-8.204060195	60-54-8	0.147804173617
pos_125	Acetylpyrazine	metab_124	HMDB0031861	B(i)	-	123.0559	1.7291	pos	M+H	C6H6N2O	35.4	0	4.97009663	22047-25-2	0.218740339725
pos_126	2-(2-amino-6-methyl-4-oxo-1h-pyrimidin-5-yl)acetic acid	metab_125	-	B(i)	-	184.0723	1.7291	pos	M+H	C7H9N3O3	42.1	0	3.713224486	-	0.231251083838
pos_128	Rhodiocyanoside A	metab_127	-	B(i)	-	242.1031	1.7291	pos	M+H-H2O	C11H17NO6	40	0	3.03475534	-	0.254665120966
pos_130	Ser-Ser-Pro	metab_129	-	B(i)	-	290.1355	1.7291	pos	M+H	C11H19N3O6	72.4	0	2.824657623	-	0.22239485428
pos_132	Pro-Gln-Thr	metab_131	-	B(i)	-	345.1774	1.7291	pos	M+H	C14H24N4O6	40	0	1.445177332	-	0.272269843285
pos_136	Cycluron	metab_135	-	B(i)	C19109	216.2078	1.7743	pos	M+NH4	C11H22N2O	41.1	0	3.836291721	2163-69-1	0.183940989362
pos_137	Gln-Thr	metab_136	HMDB0028807	B(i)	-	230.1143	1.7743	pos	M+H-H2O	C9H17N3O5	47.9	0	3.034395136	74408-69-8	0.221903624025
pos_138	Cycloleucine	metab_137	HMDB0062225	B(i)	C03969	130.0868	1.8357	pos	M+H	C6H11NO2	72.6	0	4.374945826	52-52-8	0.269060360412
pos_139	N-(3-aminopropyl)morpholine	metab_138	-	B(i)	-	145.134	1.9455	pos	M+H	C7H16N2O	75	0	3.435660522	-	0.241831038715
pos_140	N-acetylmuramyl-l-alanine	metab_139	HMDB0255071	B(ii)	-	347.1461	2.1292	pos	M+H-H2O	C14H24N2O9	0	46.7	3.34598392	-	0.189793261277
pos_142	(3beta,17alpha,23R)-17,23-Epoxy-3,29-dihydroxy-27-norlanost-8-ene-15,24-dione	metab_141	HMDB0035112	B(ii)	-	490.3543	9.4761	pos	M+NH4	C29H44O5	0	89.8	3.472482732	-	0.220561139056
pos_144	1-[(2R,3R,4S,5R)-3,4-Dihydroxy-5-(hydroxymethyl)oxolan-2-yl]oxypyrimidin-2-one	metab_143	HMDB0257989	B(ii)	-	245.0776	2.3573	pos	M+H	C9H12N2O6	0	53.1	3.255148573	-	0.168330976988
pos_145	Glu-Ala-Ala	metab_144	-	B(i)	-	290.1355	2.3573	pos	M+H	C11H19N3O6	55.3	0	2.971965667	-	0.214506284052
pos_146	(3beta,23E)-3-Hydroxy-27-norcycloart-23-en-25-one	metab_145	HMDB0037382	B(ii)	-	427.3585	13.564	pos	M+H	C29H46O2	0	59.9	3.419227325	132943-49-8	0.210218295219
pos_147	L-Methionine	metab_146	HMDB0000696;PW_C000548	B(i)	C00073	150.0588	2.4721	pos	M+H	C5H11NO2S	84.7	0	3.489604988	63-68-3	0.21102058786
pos_148	2-Amino-3-methoxybenzoic acid	metab_147	HMDB0060374	B(i)	C05831	168.0661	2.4959	pos	M+H	C8H9NO3	59.8	0	3.675342836	-	0.213517260476
pos_150	Isocytosine	metab_149	-	B(i)	-	112.0513	2.5179	pos	M+H	C4H5N3O	52.3	0	6.503845819	-	0.268356753394
pos_151	2'-deoxycytidine	metab_150	HMDB0000014	B(i)	C00881	228.0986	2.5179	pos	M+H	C9H13N3O4	39.1	0	3.119524166	951-77-9	0.223998371511
pos_152	(3E,11E)-2-hydroxy-7-methyl-6-oxabicyclo[11.3.0]hexadeca-3,11-dien-5-one	metab_151	-	B(i)	-	247.17	12.1544	pos	M+H-H2O	C16H24O3	83.1	0	2.79686233	-	0.208379301762
pos_153	7-(2-Aminophenyl)heptanoic acid	metab_152	-	B(i)	-	244.13	2.5855	pos	M+Na	C13H19NO2	44.8	0	-3.582264921	-	0.263345460917
pos_154	Azvudine	metab_153	HMDB0248824	B(ii)	-	328.1151	2.8399	pos	M+ACN+H	C9H11FN6O4	0	52	-4.741403395	-	0.130890789338
pos_157	(3E,11Z,13E)-6-hydroxy-16-methyl-1-oxacyclohexadeca-3,11,13-trien-2-one	metab_156	-	B(i)	-	265.1807	10.9125	pos	M+H	C16H24O3	59.9	0	3.239227691	-	0.205921594778
pos_159	Asp-Asp-Lys	metab_158	-	B(i)	-	341.1467	2.9951	pos	M+H-2H2O	C14H24N4O8	42	0	3.125023423	-	0.209607597735
pos_160	(3R,4Z,6R,7S)-3,6-Dihydroxy-7-isopropyl-4-methyl-10-methylene-4-cyclodecen-1-one	metab_159	-	B(i)	-	253.1806	7.3843	pos	M+H	C15H24O3	76.6	0	3.173056717	-	0.169001041528
pos_161	2-Deoxychamaedroxide	metab_160	-	B(i)	-	359.1462	3.1302	pos	M+H	C20H22O6	48.5	0	-7.563031839	-	0.237368417822
pos_162	Gly-Hyp	metab_161	HMDB0011173	B(ii)	-	153.0664	3.2021	pos	M+H-2H2O	C7H12N2O4	0	45.6	2.853479196	24587-32-4	0.258911513487
pos_163	1-methylhydantoin	metab_162	HMDB0003646	B(i)	C02565	115.0509	3.4372	pos	M+H	C4H6N2O2	39.5	0	5.982994227	616-04-6	0.208068068698
pos_164	Shikimic Acid Methyl Ester	metab_163	-	B(i)	-	189.0764	3.4827	pos	M+H	C8H12O5	37.4	0	3.501065605	-	0.183858927497
pos_167	Nikethamide 1-oxide	metab_166	-	B(i)	-	212.1401	3.6735	pos	M+NH4	C10H14N2O2	89.3	0	3.767304006	-	0.214442262124
pos_169	2-Naphthalenecarboxylic acid, 3-(phenylamino)-	metab_168	-	B(i)	-	264.0989	3.6987	pos	M+H	C17H13NO2	54.7	0	-11.30386566	-	0.241434508933
pos_173	L-Tyrosine	metab_172	HMDB0000158;PW_C000103	B(i)	C00082	182.0819	3.7226	pos	M+H	C9H11NO3	94.3	0	3.848085035	60-18-4	0.208023368798
pos_174	Uniconazole	metab_173	-	B(i)	-	292.1223	3.7226	pos	M+H	C15H18ClN3O	84	0	4.023061191	-	0.198469347309
pos_177	3-(3-chlorophenyl)-N-(2-methoxyethyl)-6-methyl-1,2,4-triazin-5-amine	metab_176	-	B(i)	-	279.1013	3.7438	pos	M+H	C13H15ClN4O	64.2	0	2.030030178	-	0.104846417124
pos_178	1-[[amino(pyridin-2-yl)methylidene]amino]-3-methylurea	metab_177	-	B(i)	-	194.1043	3.7667	pos	M+H	C8H11N5O	40.5	0	3.418014794	-	0.188938862747
pos_179	Isopropyl ferulate	metab_178	-	B(i)	-	254.1395	3.7667	pos	M+NH4	C13H16O4	44.2	0	3.587253618	-	0.226229056778
pos_180	N-benzyl-N-isopropyl-N'-[4-(trifluoromethoxy)phenyl]urea	metab_179	-	B(i)	-	370.1732	3.7667	pos	M+NH4	C18H19F3N2O2	43.2	0	-1.503092612	-	0.184794726689
pos_181	Ala-Val	metab_180	HMDB0028700	B(i)	-	189.124	3.7901	pos	M+H	C8H16N2O3	68.1	0	3.333875851	3303-45-5	0.189628714764
pos_183	2-methylpyrrolidine	metab_182	-	B(i)	-	86.0972	3.8347	pos	M+H	C5H11N	53.9	0	9.352873261	-	0.195900401923
pos_184	(3S,3'R,4xi)-beta,beta-Carotene-3,3',4-triol	metab_183	HMDB0030586	B(ii)	-	584.4235	13.7156	pos	M+	C40H56O3	0	43.6	0.863489193	97134-07-1	0.254962904753
pos_185	Niazinin	metab_184	HMDB0031942	B(ii)	-	361.1405	3.8347	pos	M+NH4	C15H21NO6S	0	59	-6.5885004	147821-57-6	0.2547715758
pos_187	Glycine, L-gamma-glutamyl-2-(1-methyl-4-(nitrosothio)-4-piperidinyl)glycyl-	metab_186	HMDB0253933	B(ii)	-	452.1777	3.8347	pos	M+CH3OH+H	C15H25N5O7S	0	71.1	-7.871327544	-	0.221711002478
pos_191	5-oxoprolylvaline	metab_190	HMDB0094651	B(i)	-	229.1191	3.859	pos	M+H	C10H16N2O4	61.6	0	3.636312309	21282-10-0	0.218229726912
pos_192	Glu-Val	metab_191	HMDB0028832	B(i)	-	247.1297	3.859	pos	M+H	C10H18N2O5	68.3	0	3.37898558	5879-06-1	0.210305379559
pos_193	Dipyrimicin B	metab_192	-	B(i)	-	263.1146	3.859	pos	M+NH4	C12H11N3O3	83.8	0	2.916251656	-	0.201930056888
pos_195	Anisole	metab_194	HMDB0033895	B(i)	C01403	91.055	3.8817	pos	M+H-H2O	C7H8O	43.3	0	6.724353289	100-66-3	0.236589438006
pos_199	His-Gly-Met	metab_198	-	B(i)	-	344.1353	3.8817	pos	M+H	C13H21N5O4S	52.8	0	-9.818799165	-	0.177111485586
pos_200	Tyramine	metab_199	HMDB0000306;PW_C000210	B(i)	C00483	138.0918	3.9058	pos	M+H	C8H11NO	91.9	0	3.30879483	51-67-2	0.210393923685
pos_202	Glutamyl pyruvate	metab_201	HMDB0252814	B(ii)	-	259.0934	3.9058	pos	M+ACN+H	C8H11NO6	0	41.3	4.132680986	-	0.182800342258
pos_203	Arg-Ile	metab_202	HMDB0028712	B(i)	-	288.2039	3.9058	pos	M+H	C12H25N5O3	61.3	0	3.011622296	62632-70-6	0.237091917557
pos_205	Hippuryl-L-arginine	metab_204	HMDB0253174	B(ii)	-	300.1453	3.9307	pos	M+H-2H2O	C15H21N5O4	0	43.6	-0.500688513	-	0.247461064014
pos_208	Cordycepin	metab_207	HMDB0250451	B(ii)	C08431	256.0831	3.9562	pos	M+Na-H2O	C10H13N5O3	0	52.8	8.333399182	73-03-0	0.239323146063
pos_209	Tyr-Ser	metab_208	HMDB0029114	B(i)	-	269.1138	3.9562	pos	M+H	C12H16N2O5	66.3	0	2.310866256	-	0.232820570327
pos_210	1,3-bis(pyridin-4-ylmethylideneamino)urea	metab_209	-	B(i)	-	286.1406	3.9562	pos	M+NH4	C13H12N6O	37.6	0	-1.772834265	-	0.219448254461
pos_211	Gly-Pro-Hyp	metab_210	HMDB0002171	B(ii)	-	308.1229	3.9562	pos	M+Na	C12H19N3O5	0	49.8	4.072435519	2239-67-0	0.11154908256
pos_212	Clomipramine	metab_211	HMDB0015372;PW_C009649	B(i)	C06918	315.1656	3.9562	pos	M+H	C19H23ClN2	38.7	0	10.70532809	303-49-1	0.272578418176
pos_214	Lys-Glu	metab_213	HMDB0028950	B(ii)	-	240.135	3.9817	pos	M+H-2H2O	C11H21N3O5	0	40.6	2.793145938	45234-02-4	0.221814150826
pos_217	Ala-Ile-Asn	metab_216	-	B(i)	-	317.1829	4.0049	pos	M+H	C13H24N4O5	46.7	0	3.067463158	-	0.22108049331
pos_220	N-[3-[acetyl(hydroxy)amino]propyl]acetamide	metab_219	-	B(i)	-	157.0978	4.0544	pos	M+H-H2O	C7H14N2O3	42.9	0	3.776190016	-	0.214682543669
pos_221	Miserotoxin	metab_220	HMDB0254754	B(ii)	C08507	250.0943	4.0544	pos	M+H-H2O	C9H17NO8	0	55.7	8.177275111	24502-76-9	0.236399135769
pos_223	6-Hydroxymelatonin	metab_222	HMDB0004081	B(ii)	C05643	249.1243	4.0782	pos	M+H	C13H16N2O3	0	61.2	3.553504662	2208-41-5	0.257383200277
pos_225	Estriol 16alpha-(beta-D-glucuronide)	metab_224	HMDB0244817	B(ii)	-	447.2038	4.0782	pos	M+H-H2O	C24H32O9	0	48.5	5.286036018	-	0.188102839751
pos_228	Gly-Ile	metab_227	HMDB0028844	B(i)	-	189.1241	4.1494	pos	M+H	C8H16N2O3	45.7	0	3.665282254	-	0.214687812414
pos_230	His-Val-Val	metab_229	-	B(i)	-	354.2144	4.1494	pos	M+H	C16H27N5O4	50.7	0	2.426997148	-	0.244344700119
pos_232	3'-Deoxyinosine	metab_231	HMDB0246093	B(ii)	-	253.0939	4.1742	pos	M+H	C10H12N4O4	0	42.7	3.229243396	-	0.179772801062
pos_233	Myricanone	metab_232	HMDB0030798	B(ii)	-	361.1407	4.1742	pos	M+Na-H2O	C21H24O5	0	46.2	-2.578141182	32492-74-3	0.182248525945
pos_234	Brexpiprazole	metab_233	HMDB0249379	B(ii)	-	434.1906	4.1742	pos	M+H	C25H27N3O2S	0	41.8	2.175903584	-	0.200882938423
pos_235	Leu-Ala	metab_234	HMDB0028922	B(i)	-	203.1398	4.1954	pos	M+H	C9H18N2O3	46.9	0	3.779420145	7298-84-2	0.205624338494
pos_236	(3Z)-3-(2,3-dihydroxybutylidene)-4,5,6,7-tetrahydro-2-benzofuran-1-one	metab_235	-	B(i)	-	225.1129	5.0828	pos	M+H	C12H16O4	43.8	0	3.466436574	-	0.171034564995
pos_239	Semilepidinoside A	metab_238	HMDB0033107	B(ii)	-	337.1408	4.2202	pos	M+H	C16H20N2O6	0	51.4	4.273734561	-	0.214878892558
pos_240	Niazicinin	metab_239	HMDB0031947	B(ii)	-	370.1518	4.2414	pos	M+H	C17H23NO8	0	51.9	5.820298116	163812-19-9	0.247832802594
pos_241	2-Hydroxy-4-carboxybutyrylhistidylprolinamide	metab_240	HMDB0251550	B(ii)	-	381.1672	4.2414	pos	M+	C16H23N5O6	0	44.7	6.262496612	-	0.243723745603
pos_243	Phenylpropionylglycine	metab_242	HMDB0000860	B(i)	-	208.0976	4.2653	pos	M+H	C11H13NO3	35.5	0	3.872529178	56613-60-6	0.188711794718
pos_244	Exemestane	metab_243	HMDB0015125	B(i)	C08162	297.182	4.2653	pos	M+H	C20H24O2	43.1	0	-9.815031083	107868-30-4	0.208007753539
pos_245	Ala-Leu-Gln	metab_244	-	B(i)	-	331.1987	4.2897	pos	M+H	C14H26N4O5	39.2	0	3.274816285	-	0.203050340423
pos_247	Serotonin	metab_246	HMDB0000259;PW_C000178	B(i)	C00780	177.1029	4.3112	pos	M+H	C10H12N2O	93.6	0	3.797569614	50-67-9	0.235821220721
pos_248	(3Z)-phytochromobilin	metab_247	HMDB0303975	B(ii)	C05913	583.2569	11.2156	pos	M+H	C33H34N4O6-2	0	69.9	3.075159728	-	0.212370130981
pos_249	5-methoxyindole-3-acetic acid	metab_248	HMDB0004096	B(i)	C05660	206.082	4.3339	pos	M+H	C11H11NO3	71.5	0	4.059198132	3471-31-6	0.232202461159
pos_250	3'-Amino-3'-deoxythimidine	metab_249	HMDB0060750	B(ii)	-	224.1038	4.3339	pos	M+H-H2O	C10H15N3O4	0	51.5	3.362194183	-	0.20939470165
pos_251	Nerolidol	metab_250	HMDB0041629;HMDB0035662;LMPR0103010005	B(i)	C09704	245.1868	4.3339	pos	M+Na	C15H26O	47.9	0	-3.533699765	7212-44-4;1119-38-6	0.186879945636
pos_252	Asp-Thr-Ala	metab_251	-	B(i)	-	270.1096	4.3339	pos	M+H-2H2O	C11H19N3O7	66.2	0	3.685214014	-	0.254843791427
pos_253	Asp-Asp-Val	metab_252	-	B(i)	-	348.1403	4.3339	pos	M+H	C13H21N3O8	58.7	0	0.428452639	-	0.156524237861
pos_254	Glu-Ile-Ser	metab_253	-	B(i)	-	389.2041	4.3339	pos	M+ACN+H	C14H25N3O7	59.2	0	2.864456475	-	0.28252292237
pos_256	S-Adenosylhomocysteine	metab_255	HMDB0000939	B(ii)	C00021	384.1237	4.3584	pos	M+	C14H20N6O5S	0	62.8	5.507203978	979-92-0	0.221440248603
pos_257	His-Glu-Ile	metab_256	-	B(i)	-	398.2049	4.3584	pos	M+H	C17H27N5O6	53.6	0	3.732912106	-	0.192462784266
pos_258	Val-Val	metab_257	HMDB0029140	B(i)	-	217.1554	4.3835	pos	M+H	C10H20N2O3	62.2	0	3.536203602	3918-94-3	0.210149145988
pos_259	6,7-dimethoxy-quinazoline-2,4-diol	metab_258	-	B(i)	-	223.0721	4.3835	pos	M+H	C10H10N2O4	43.9	0	3.624523344	-	0.175023864429
pos_261	1-methylguanosine	metab_260	HMDB0001563	B(i)	C04545	298.1156	4.3835	pos	M+H	C11H15N5O5	53.9	0	3.279059911	2140-65-0	0.283792384011
pos_262	Asp-Val-Pro	metab_261	-	B(i)	-	330.167	4.3835	pos	M+H	C14H23N3O6	39.8	0	3.269390025	-	0.253682791338
pos_265	Castanospermine	metab_264	HMDB0249700	B(ii)	C02256	379.2089	4.408	pos	2M+H	C8H15NO4	0	52.4	3.748660939	79831-76-8	0.224213805247
pos_266	2-({4-chloro-6-[(2,3-dimethylphenyl)amino]pyrimidin-2-yl}sulfanyl)octanoic acid	metab_265	-	B(i)	-	408.1517	4.408	pos	M+H	C20H26ClN3O2S	70.4	0	2.469649891	-	0.149889971964
pos_267	N2-Succinoylarginine	metab_266	HMDB0032764	B(ii)	-	257.1254	4.4332	pos	M+H-H2O	C10H18N4O5	0	41.7	3.534955483	2478-02-6	0.22501233694
pos_270	Ala-Pro-Val	metab_269	-	B(i)	-	286.1771	4.4576	pos	M+H	C13H23N3O4	39.5	0	3.225789188	-	0.210775540538
pos_271	Val-Val-Thr	metab_270	-	B(i)	-	318.2034	4.4576	pos	M+H	C14H27N3O5	71.7	0	3.369198807	-	0.20562206909
pos_273	(4E,7E,10E,13E)-Hexadeca-4,7,10,13-tetraenoic acid	metab_272	HMDB0253125	B(ii)	-	249.1856	13.3398	pos	M+H	C16H24O2	0	74.8	2.804895473	-	0.176161950814
pos_274	3-(2-(methylamino)ethyl)-1h-indol-5-ol	metab_273	HMDB0004369	B(i)	C06212	191.1186	4.4811	pos	M+H	C11H14N2O	94.5	0	3.686609732	1134-01-6	0.222051960304
pos_275	1-nitro-2-phenoxybenzene	metab_274	-	B(i)	-	233.0929	4.4811	pos	M+NH4	C12H9NO3	37.7	0	4.049551911	-	0.199651204506
pos_276	gamma-Glu-Val	metab_275	HMDB0011172	B(i)	-	247.1297	4.4811	pos	M+H	C10H18N2O5	52.8	0	3.476204344	2746-34-1	0.234422603433
pos_278	Tricresyl phosphate	metab_277	HMDB0259135	B(i)	-	386.1509	4.4811	pos	M+NH4	C21H21O4P	61.8	0	-1.696489078	-	0.222060193717
pos_280	Aspartylglycosamine	metab_279	HMDB0000489	B(ii)	C04540	335.136	4.5056	pos	M+	C12H21N3O8	0	52.6	9.349887822	2776-93-4	0.220819378107
pos_283	2-Methylidene-3-oxo-4A,7,8,8A-tetrahydro-4H-1,4-benzoxazine-7-carboxylic acid	metab_282	-	B(i)	-	210.077	4.5287	pos	M+H	C10H11NO4	67.3	0	4.142793053	-	0.213774481197
pos_284	5-(2-phenylethynyl)nicotinohydrazide	metab_283	-	B(i)	-	237.0879	4.5287	pos	M+	C14H11N3O	40.2	0	-9.964674195	-	0.140275156405
pos_286	Thr-Val-Pro	metab_285	-	B(i)	-	316.1878	4.5287	pos	M+H	C14H25N3O5	44	0	3.371549366	-	0.213559201499
pos_287	Val-Leu-Asn	metab_286	-	B(i)	-	345.2145	4.5287	pos	M+H	C15H28N4O5	44.6	0	3.600381899	-	0.230572199526
pos_288	Glu-Glu-Val	metab_287	-	B(i)	-	376.1727	4.5287	pos	M+H	C15H25N3O8	57.9	0	3.294811729	-	0.145576932497
pos_289	8-Mercaptooctanoic acid	metab_288	HMDB0247447	B(ii)	-	215.0492	4.5523	pos	M+K	C8H16O2S	0	48	-5.914551755	-	0.231767503722
pos_290	Panglimycin c	metab_289	-	B(i)	-	329.1356	4.5523	pos	M+H	C19H20O5	85.1	0	-8.463352861	-	0.212667975668
pos_291	Papaverine	metab_290	HMDB0015245	B(i)	C06533	340.1513	4.5523	pos	M+H	C20H21NO4	44.9	0	-9.076562285	58-74-2;61-25-6	0.168111216161
pos_292	4-(1,3-benzodioxol-5-ylmethyl)-3-[(3,4-dimethoxyphenyl)methyl]oxolan-2-one	metab_291	-	B(i)	-	371.1464	4.5523	pos	M+H	C21H22O6	43	0	-6.907802934	-	0.178002699289
pos_293	Phenobarbital N-glucoside	metab_292	HMDB0256406	B(ii)	-	411.1389	4.5523	pos	M+H	C18H22N2O9	0	59.9	-2.281027604	-	0.14273485144
pos_294	Ethylnorepinephrine	metab_293	-	B(i)	-	198.1133	4.5783	pos	M+H	C10H15NO3	52.9	0	4.255546836	-	0.208473807294
pos_297	Gln-Ile-Thr	metab_296	-	B(i)	-	361.2092	4.5783	pos	M+H	C15H28N4O6	61.6	0	2.839186263	-	0.18490055582
pos_298	Angoletin	metab_297	LMPK12120491	B(i)	-	301.1407	4.6002	pos	M+H	C18H20O4	71	0	-9.096260214	-	0.199088292573
pos_299	Gly-His-Tyr	metab_298	-	B(i)	-	398.1431	4.6002	pos	M+Na	C17H21N5O5	61.1	0	-0.999418132	-	0.128873854652
pos_300	Forsmann antigen	metab_299	HMDB0252458	B(ii)	-	479.1889	4.6002	pos	M+CH3OH+Na	C16H28N2O11	0	76.2	9.735065842	-	0.160577770126
pos_301	Indoline	metab_300	HMDB0253472	B(i)	-	120.0814	4.6221	pos	M+H	C8H9N	80.5	0	5.468386027	-	0.235374236482
pos_302	1-phenylpropane-1,2-dione	metab_301	HMDB0035243	B(i)	C17268	149.0603	4.6221	pos	M+H	C9H8O2	52.9	0	3.896809258	579-07-7	0.216349919574
pos_303	L-Phenylalanine	metab_302	HMDB0000159;PW_C000104	B(i)	C00079	166.0869	4.6221	pos	M+H	C9H11NO2	87	0	3.778433697	63-91-2	0.210562783348
pos_304	N-fructosyl phenylalanine	metab_303	-	B(i)	-	328.1403	4.6221	pos	M+H	C15H21NO7	54.7	0	3.777694216	-	0.185811208659
pos_306	Asn-Ile	metab_305	HMDB0028734	B(i)	-	246.1456	4.643	pos	M+H	C10H19N3O4	87.8	0	3.314839579	438533-59-6	0.213730207119
pos_307	8,9-epoxy-3,10-diisobutyryloxythymol	metab_306	-	B(i)	-	321.1667	4.643	pos	M+H	C18H24O5	35.3	0	-9.360660763	-	0.146542928317
pos_308	Leu-Val-Asp	metab_307	-	B(i)	-	346.1983	4.643	pos	M+H	C15H27N3O6	61.3	0	3.125704538	-	0.226980885795
pos_309	Asp-Pro-Val	metab_308	-	B(i)	-	330.167	4.6648	pos	M+H	C14H23N3O6	92.2	0	3.230268094	-	0.261455977426
pos_310	Glu-Ile-Thr	metab_309	-	B(i)	-	362.1933	4.6648	pos	M+H	C15H27N3O7	67.7	0	3.160879179	-	0.211385337112
pos_311	15-Deacetylneosolaniol	metab_310	HMDB0036157	B(ii)	C02951	363.1421	4.6648	pos	M+Na	C17H24O7	0	52	2.11020147	76348-84-0	0.21772951172
pos_313	His-Asn-Arg	metab_312	-	B(i)	-	448.2062	4.6897	pos	M+Na	C16H27N9O5	40.9	0	8.037552472	-	0.165673048502
pos_314	Ala-Leu-Thr	metab_313	-	B(i)	-	304.1877	4.7118	pos	M+H	C13H25N3O5	43.4	0	3.380865006	-	0.205152429316
pos_317	(5beta,8alpha,10alpha)-kaura-9(11),16-dien-18-oic acid	metab_316	-	B(i)	-	301.217	11.5226	pos	M+H	C20H28O2	51.7	0	2.767132252	-	0.195269103639
pos_319	4-[2-[(2-Ethyl-2,3-dihydroxybutanoyl)oxymethyl]anilino]-4-oxobutanoic acid	metab_318	-	B(i)	-	354.153	4.7353	pos	M+H	C17H23NO7	67.9	0	-4.760041825	-	0.167029532002
pos_320	N-methyl-l-phenylalanine	metab_319	-	B(i)	-	180.1025	4.76	pos	M+H	C10H13NO2	90.1	0	3.476677582	-	0.219177036286
pos_321	4-(1h-indol-3-yl)butan-2-one	metab_320	-	B(i)	-	242.1143	4.76	pos	M+CH3OH+Na	C12H13NO	63.7	0	-4.657697895	-	0.275048159692
pos_322	Asn-Leu-Ala	metab_321	-	B(i)	-	317.183	4.76	pos	M+H	C13H24N4O5	51.8	0	3.407508919	-	0.244620316122
pos_324	4-Acetyl-2-prenylphenol glucoside	metab_323	HMDB0038282	B(ii)	-	408.1993	4.76	pos	M+ACN+H	C19H26O7	0	54.2	-6.398607676	-	0.285230171799
pos_325	Guanidine, (4-chloro-3-methoxy-1-oxo-1H-2-benzopyran-7-yl)-	metab_324	HMDB0244397	B(ii)	-	250.0394	4.7835	pos	M+H-H2O	C11H10ClN3O3	0	40.3	5.988286279	-	0.122147814636
pos_329	Ala-Ile-Ala	metab_328	-	B(i)	-	274.177	4.8285	pos	M+H	C12H23N3O4	65	0	3.290778381	-	0.233978547452
pos_330	1-(1,3-benzodioxol-5-yl)-2-(4-phenylpiperazin-1-yl)ethanol	metab_329	-	B(i)	-	327.1672	4.8285	pos	M+H	C19H22N2O3	55	0	-9.640222998	-	0.190655746987
pos_332	Normetanephrine	metab_331	HMDB0000819;PW_C000654	B(i)	C05589	184.0976	4.8507	pos	M+H	C9H13NO3	40.6	0	4.070755874	97-31-4	0.195569192672
pos_333	Gly-Asp	metab_332	HMDB0028837	B(ii)	-	223.0916	4.8507	pos	M+CH3OH+H	C6H10N2O5	0	51.9	-4.751526909	-	0.158084948987
pos_335	Glu-Ile-Ala	metab_334	-	B(i)	-	332.1827	4.8507	pos	M+H	C14H25N3O6	52	0	3.15380428	-	0.210740418203
pos_336	Leu-Asp-Ile	metab_335	-	B(i)	-	342.2036	4.8507	pos	M+H-H2O	C16H29N3O6	76.4	0	3.519263302	-	0.222785354663
pos_338	Calcium pantothenate	metab_337	HMDB0303373	B(i)	C12276	477.1772	4.8507	pos	M+H	C18H32CaN2O10	47.4	0	3.420773199	137-08-6	0.168865688401
pos_340	N-Acetyl-D-penicillamine	metab_339	-	B(i)	-	233.0959	4.8754	pos	M+ACN+H	C7H13NO3S	57.4	0	2.398185381	-	0.288353693575
pos_341	Val-Met	metab_340	HMDB0259742	B(i)	-	249.1278	4.8754	pos	M+H	C10H20N2O3S	41.8	0	4.132919895	-	0.240717037171
pos_342	Gly-Leu	metab_341	HMDB0000759	B(i)	C02155	189.1241	4.8984	pos	M+H	C8H16N2O3	94.7	0	3.628830258	869-19-2	0.168715694855
pos_345	Arg-Leu-Val	metab_344	-	B(i)	-	387.2726	4.8984	pos	M+H	C17H34N6O4	46.3	0	3.140307261	-	0.162292862502
pos_347	Lignicol	metab_346	-	B(i)	-	241.0713	4.9222	pos	M+H	C11H12O6	37.9	0	2.842576023	-	0.190677643985
pos_348	His-Val-Ile	metab_347	-	B(i)	-	368.2306	4.9222	pos	M+H	C17H29N5O4	80.5	0	3.599274226	-	0.299835646463
pos_350	Cinchonine	metab_349	-	B(i)	C06528	295.1777	4.9435	pos	M+H	C19H22N2O	66.6	0	-9.434196235	118-10-5	0.174478253089
pos_351	Ile-Val-Glu	metab_350	-	B(i)	-	360.214	4.9435	pos	M+H	C16H29N3O6	71.4	0	3.113049463	-	0.207735216383
pos_353	Lys-Pro	metab_352	HMDB0028959	B(i)	-	244.1665	4.9932	pos	M+H	C11H21N3O3	91.2	0	3.661475205	52766-27-5	0.240205500108
pos_354	Phaseollidin	metab_353	HMDB0033669	B(ii)	C05230	325.1407	4.9932	pos	M+H	C20H20O4	0	49.2	-8.357052447	37831-70-2	0.219285279077
pos_355	Val-Ile-Thr	metab_354	-	B(i)	-	332.2188	4.9932	pos	M+H	C15H29N3O5	67.5	0	2.292253941	-	0.211982698413
pos_356	Gln-Val-Val	metab_355	-	B(i)	-	345.2144	4.9932	pos	M+H	C15H28N4O5	82.1	0	3.258462534	-	0.240978634045
pos_361	13-[(1-Carboxy-2-hydroxyethyl)amino]-13-oxotridecanoic acid	metab_360	-	B(i)	-	332.2083	5.0148	pos	M+H	C16H29NO6	41	0	4.559461408	-	0.173995100248
pos_362	Glu-Lys	metab_361	HMDB0004207	B(i)	-	240.1351	5.0369	pos	M+H-2H2O	C11H21N3O5	52.4	0	3.166916607	5891-53-2	0.275806963512
pos_363	Ser-Ser-Ile	metab_362	-	B(i)	-	306.1674	5.0369	pos	M+H	C12H23N3O6	35.9	0	4.814088624	-	0.221926246692
pos_365	N-(4-oxopentyl)acetamide	metab_364	-	B(i)	-	185.1292	5.0588	pos	M+ACN+H	C7H13NO2	49.1	0	5.179400604	-	0.187032051624
pos_367	Senkyunolide F	metab_366	-	B(i)	-	207.1024	5.0828	pos	M+H	C12H14O3	61.3	0	4.002177872	-	0.213221534617
pos_368	Ser-Val-Val	metab_367	-	B(i)	-	304.1877	5.0828	pos	M+H	C13H25N3O5	44.1	0	3.424945881	-	0.209865712123
pos_369	Thr-Val-Val	metab_368	-	B(i)	-	318.2035	5.0828	pos	M+H	C14H27N3O5	63.4	0	3.604138679	-	0.269193049628
pos_370	8-[(E)-3-hydroxy-3-methylbut-1-enyl]-7-methoxy-2-phenyl-2,3-dihydrochromen-4-one	metab_369	-	B(i)	-	339.1566	5.0828	pos	M+H	C21H22O4	39.8	0	-7.310802698	-	0.179979506809
pos_371	Leu-Leu-Gln	metab_370	-	B(i)	-	373.2459	5.0828	pos	M+H	C17H32N4O5	77.5	0	3.573446083	-	0.262283130922
pos_373	7-Deoxyechinosporin	metab_372	-	B(i)	-	208.0612	5.1052	pos	M+H	C10H9NO4	77.3	0	3.634992939	-	0.184272665088
pos_376	Panowamycin B	metab_375	-	B(i)	-	283.1665	5.1052	pos	M+Na-H2O	C17H26O3	42	0	-3.256224365	-	0.158505027878
pos_377	(5xi,9xi)-Beyer-15-en-18-ol	metab_376	-	B(i)	-	289.2533	13.4901	pos	M+H	C20H32O	41.1	0	2.570165806	-	0.208783534287
pos_378	(5Z,8Z)-11,12-dihydroxytetradeca-5,8-dienamide	metab_377	-	B(i)	-	256.1916	5.8155	pos	M+H	C14H25NO3	64.9	0	3.31576811	-	0.168236418162
pos_380	Glu-Val-Val	metab_379	-	B(i)	-	346.1984	5.1298	pos	M+H	C15H27N3O6	77.8	0	3.369804582	-	0.210074460377
pos_381	Dulcin	metab_380	HMDB0032565;HMDB0040616	B(i)	C19415	181.0978	5.1552	pos	M+H	C9H12N2O2	61.7	0	3.61229238	150-69-6;160955-43-1	0.232514092597
pos_382	Gln-Thr-Ile	metab_381	-	B(i)	-	361.2093	5.1552	pos	M+H	C15H28N4O6	47.1	0	3.225522178	-	0.282409603459
pos_383	1-(4-chlorophenyl)-2-[4-Methyl-6-(2-phenylethylamino)pyrimidin-2-yl]guanidine	metab_382	-	B(i)	-	381.1577	5.1552	pos	M+H	C20H21ClN6	43.6	0	-3.186671877	-	0.137979658937
pos_386	4-Hydroxy-3-methoxy-cinnamoylglycine	metab_385	HMDB0059747	B(ii)	C02564	252.0876	5.178	pos	M+H	C12H13NO5	0	46.6	3.65100431	-	0.176058720895
pos_387	Asn-Pro-Leu	metab_386	-	B(i)	-	343.1986	5.178	pos	M+H	C15H26N4O5	69.7	0	2.900937051	-	0.218574921613
pos_388	Val-Asp-Tyr	metab_387	-	B(i)	-	396.1779	5.178	pos	M+H	C18H25N3O7	41	0	3.401958262	-	0.2091389093
pos_391	Estetrol	metab_390	HMDB0304837	B(ii)	C22548	359.1838	5.2034	pos	M+CH3OH+Na	C18H24O4	0	41.8	3.080149205	15183-37-6	0.24135751821
pos_395	Lasepitin	metab_394	-	B(i)	-	345.1318	5.2489	pos	M+H	C19H20O6	46.1	0	-4.371316814	-	0.198872565575
pos_396	Pro-Lys-Asp	metab_395	-	B(i)	-	359.1939	5.2489	pos	M+H	C15H26N4O6	63.6	0	3.955300528	-	0.232557150664
pos_399	Val-Glu-Tyr	metab_398	-	B(i)	-	410.1937	5.2489	pos	M+H	C19H27N3O7	78.9	0	3.635544686	-	0.250613587571
pos_403	Paraxanthine	metab_402	HMDB0001860;PW_C001234	B(i)	C13747	181.0727	5.3217	pos	M+H	C7H8N4O2	58.6	0	3.731366773	611-59-6	0.207152579779
pos_404	12-cytisineacetamide	metab_403	-	B(i)	-	248.1402	5.3217	pos	M+H	C13H17N3O2	46	0	3.471540933	-	0.17102912699
pos_406	(6E,8E)-3-hydroxy-10-methoxy-4,9-dimethyl-10-oxodeca-6,8-dienoic acid	metab_405	-	B(i)	-	279.1204	8.2808	pos	M+Na	C13H20O5	35.4	0	0.531444414	-	0.157196006492
pos_408	Phe-Asn-Pro	metab_407	-	B(i)	-	377.1794	5.3436	pos	M+H	C18H24N4O5	39.3	0	-6.706465009	-	0.0978730071633
pos_409	Glu-Glu-Leu	metab_408	-	B(i)	-	390.1884	5.3436	pos	M+H	C16H27N3O8	66.3	0	3.403065757	-	0.222833337284
pos_410	Benzoylformic acid	metab_409	HMDB0001587	B(i)	C02137	192.0661	5.3691	pos	M+ACN+H	C8H6O3	41.9	0	3.546708066	611-73-4	0.17088247159
pos_411	L-Agaridoxin	metab_410	HMDB0029445	B(ii)	-	255.0985	5.3691	pos	M+H	C11H14N2O5	0	41.6	3.562786735	-	0.237185403319
pos_412	Stachyflin	metab_411	HMDB0258481	B(ii)	-	386.2298	5.3691	pos	M+H	C23H31NO4	0	64.4	-7.226693156	-	0.213478510692
pos_414	3-Hydroxy-Hexanoyl-DL-Homoserine Lactone	metab_413	-	B(i)	-	216.1239	5.3936	pos	M+H	C10H17NO4	55.4	0	3.873898945	-	0.167160793488
pos_415	Ala-Phe	metab_414	HMDB0028694	B(i)	-	237.1241	5.3936	pos	M+H	C12H16N2O3	64.9	0	3.220844745	3061-90-3	0.236028131937
pos_416	Glu-Ser-Leu	metab_415	-	B(i)	-	348.1776	5.3936	pos	M+H	C14H25N3O7	82.3	0	3.028688327	-	0.224217795472
pos_417	Trp-Gly	metab_416	HMDB0029083	B(i)	-	262.1195	5.4153	pos	M+H	C13H15N3O3	71.5	0	3.275482511	-	0.250017237058
pos_419	Asn-Gly-Phe	metab_418	-	B(i)	-	337.1514	5.4153	pos	M+H	C15H20N4O5	45.9	0	2.135785635	-	0.199659093064
pos_420	Ile-Ile-Glu	metab_419	-	B(i)	-	374.2298	5.4153	pos	M+H	C17H31N3O6	58.9	0	3.189020484	-	0.216597386402
pos_421	(6E,8E)-5,10-dioxooctadeca-6,8-dienoic acid	metab_420	-	B(i)	-	309.207	7.2551	pos	M+H	C18H28O4	55.7	0	3.015969537	-	0.200356993286
pos_424	8-amino caprylic acid	metab_423	-	B(i)	-	160.1338	5.4607	pos	M+H	C8H17NO2	40.1	0	3.638026619	-	0.163366165146
pos_425	6-Methoxymellein	metab_424	HMDB0038510	B(i)	C02381	209.0816	5.4607	pos	M+H	C11H12O4	54.5	0	3.811381206	13410-15-6	0.209041756942
pos_426	Massarilactone B	metab_425	-	B(i)	-	227.0922	5.4607	pos	M+H	C11H14O5	42.5	0	3.448581415	-	0.142392470356
pos_427	5-methoxy methylone	metab_426	-	B(i)	-	238.1082	5.4607	pos	M+H	C12H15NO4	50.9	0	3.257628605	-	0.168818054291
pos_428	5-(Benzyloxy)-2-(hydroxymethyl)pyridin-4-ol	metab_427	-	B(i)	-	249.1243	5.4607	pos	M+NH4	C13H13NO3	63.8	0	3.818973392	-	0.213781770394
pos_429	Leu-Leu-Gly	metab_428	-	B(i)	-	302.2084	5.4607	pos	M+H	C14H27N3O4	59	0	3.150088778	-	0.194667424486
pos_430	Glu-Leu-Ile	metab_429	-	B(i)	-	356.2192	5.4607	pos	M+H-H2O	C17H31N3O6	57.1	0	3.12203358	-	0.219930300897
pos_431	2-methylcyclohexan-1,3-dione	metab_430	-	B(i)	-	127.076	5.4857	pos	M+H	C7H10O2	50.8	0	4.807717101	-	0.168573025065
pos_432	2'-Fluorothymidine	metab_431	HMDB0245532	B(ii)	-	243.0772	5.4857	pos	M+H-H2O	C10H13FN2O5	0	44.9	-1.285183027	-	0.214900970699
pos_434	Ser-Thr-Phe	metab_433	-	B(i)	-	354.1671	5.4857	pos	M+H	C16H23N3O6	49.9	0	3.246743686	-	0.222996193662
pos_435	Phe-Glu-Gln	metab_434	-	B(i)	-	455.2153	5.4857	pos	M+CH3OH+H	C19H26N4O7	42.1	0	3.88969793	-	0.226162442016
pos_436	L-abrine	metab_435	-	B(i)	C02983	219.1137	5.5084	pos	M+H	C12H14N2O2	73.3	0	4.180292752	526-31-8	0.188035924675
pos_438	Met-Thr	metab_437	HMDB0028983	B(i)	-	251.1035	5.5084	pos	M+H	C9H18N2O4S	38.3	0	-10.00959009	-	0.211052998499
pos_441	Pyrithiobac	metab_440	-	B(i)	-	327.0227	5.558	pos	M+H	C13H11ClN2O4S	44.3	0	8.043499912	-	0.195262275038
pos_442	Ile-Thr-Pro	metab_441	-	B(i)	-	330.2032	5.558	pos	M+H	C15H27N3O5	47.1	0	2.648677315	-	0.201996223944
pos_443	Amorfrutin A	metab_442	HMDB0302011	B(i)	-	341.172	5.558	pos	M+H	C21H24O4	55.9	0	-7.969922866	-	0.207633483673
pos_444	Nitrodenafil	metab_443	-	B(i)	-	362.1248	5.558	pos	M+Na-H2O	C17H19N5O4	46.8	0	5.213819902	-	0.230667350921
pos_445	2-(beta-D-Mannopyranosyl)-L-tryptophan	metab_444	HMDB0258059	B(ii)	-	367.1515	5.5818	pos	M+H	C17H22N2O7	0	61.1	4.047692154	-	0.216207689175
pos_446	Thr-Asp-Phe	metab_445	-	B(i)	-	382.1621	5.5818	pos	M+H	C17H23N3O7	49	0	3.185560194	-	0.252699583396
pos_448	(8E,12Z)-10-hydroxyoctadeca-8,12-dienoic acid	metab_447	-	B(i)	-	314.27	9.1438	pos	M+NH4	C18H32O3	38.2	0	3.509206474	-	0.220936520193
pos_449	His-Ile-Ile	metab_448	-	B(i)	-	382.2462	5.6292	pos	M+H	C18H31N5O4	88.6	0	3.335278256	-	0.204699368613
pos_452	Phe-Val	metab_451	HMDB0029008	B(i)	-	265.1556	5.6745	pos	M+H	C14H20N2O3	63.1	0	3.363285349	3918-90-9	0.208648360552
pos_453	1,2-dimethoxy-6-methyl-5,6,6a,7-tetrahydro-4H-dibenzo[de,g]quinoline-10,11-diol	metab_452	-	B(i)	-	328.1553	5.6745	pos	M+H	C19H21NO4	60.1	0	2.952601838	-	0.255958520661
pos_454	Ala-Thr-Phe	metab_453	-	B(i)	-	338.1721	5.6745	pos	M+H	C16H23N3O5	57.8	0	3.046557961	-	0.21450382655
pos_455	10-hydroxy-6-methyl-3,7,12-trioxatricyclo[9.1.0.02,4]dodecan-8-one	metab_454	-	B(i)	-	197.0817	5.6996	pos	M+H-H2O	C10H14O5	36	0	3.839450159	-	0.152334182182
pos_456	Met-Asp	metab_455	HMDB0028969	B(i)	-	265.0829	5.7234	pos	M+H	C9H16N2O5S	67.3	0	-9.02010421	-	0.179612956124
pos_457	Ile-Arg	metab_456	HMDB0028901	B(ii)	-	270.1931	5.7234	pos	M+H-H2O	C12H25N5O3	0	54	2.370071857	-	0.117374790485
pos_458	Ala-Asp-Met	metab_457	-	B(i)	-	318.1096	5.7234	pos	M+H-H2O	C12H21N3O6S	45	0	-6.757573923	-	0.248090257769
pos_461	7-methoxycoumarin	metab_460	HMDB0029758	B(i)	C09268	209.0816	5.7463	pos	M+CH3OH+H	C10H8O3	42.5	0	4.541297799	531-59-9	0.216958445986
pos_463	(8Z,11Z,14Z,17Z)-Icosa-8,11,14,17-tetraenoylcarnitine	metab_462	HMDB0241588	B(ii)	-	448.3435	8.3568	pos	M+H	C27H45NO4	0	61.6	3.054719278	-	0.194879911965
pos_464	Ser-Trp	metab_463	HMDB0029050	B(i)	-	292.1302	5.7689	pos	M+H	C14H17N3O4	46.9	0	3.598099136	94421-70-2	0.249874090192
pos_465	(E)-7-(4-hydroxy-3-methoxyphenyl)-1-phenylhept-4-en-3-one	metab_464	-	B(i)	-	311.1613	5.7689	pos	M+H	C20H22O3	42	0	-9.231806643	-	0.195763184963
pos_467	Prednisolone	metab_466	HMDB0014998	B(ii)	C07369	383.1826	5.7937	pos	M+Na	C21H28O5	0	49.1	-0.772820444	50-24-8	0.224559671215
pos_468	His-Phe-Gln	metab_467	-	B(i)	-	453.1882	5.7937	pos	M+Na	C20H26N6O5	43.7	0	5.89094661	-	0.16088570862
pos_469	Diethyl 2,4,6-trimethyl-1,4-dihydropyridine-3,5-dicarboxylate	metab_468	-	B(i)	-	272.1289	5.8155	pos	M+Na-H2O	C14H21NO4	38.7	0	9.944766103	-	0.162894176084
pos_470	(9E,11Z)-8-hydroxyoctadeca-9,11-dienoic acid	metab_469	-	B(i)	-	261.2221	12.2319	pos	M+H-2H2O	C18H32O3	39.6	0	2.894477553	-	0.253377382034
pos_473	Pro-Tyr-Leu	metab_472	-	B(i)	-	392.2193	5.8396	pos	M+H	C20H29N3O5	40.2	0	3.365930191	-	0.237114319511
pos_474	O-Desmethylcarvedilol	metab_473	HMDB0013949	B(ii)	-	415.1659	5.8396	pos	M+Na	C23H24N2O4	0	41.9	7.816119997	-	0.222849411492
pos_477	Ser-Leu-Met	metab_476	-	B(i)	-	350.1748	5.8658	pos	M+H	C14H27N3O5S	63.1	0	1.023878632	-	0.23482826009
pos_478	Ile-Phe-Glu	metab_477	-	B(i)	-	408.2143	5.8658	pos	M+H	C20H29N3O6	49.4	0	3.450070636	-	0.236860016344
pos_479	(9Z)-4,12,12-trimethyl-5-oxatricyclo[9.1.0.04,6]dodec-9-ene-9-carboxylic acid	metab_478	-	B(i)	-	251.165	8.6276	pos	M+H	C15H22O3	64.3	0	3.234479292	-	0.210794012067
pos_482	(2Z)-3-[2-(beta-D-Glucopyranosyloxy)phenyl]acrylic acid	metab_481	HMDB0060077	B(i)	C05839	291.0873	5.9142	pos	M+H-2H2O	C15H18O8	37.3	0	2.978287534	2446-60-8	0.155823786658
pos_483	Pteleine	metab_482	HMDB0037614	B(i)	-	247.1086	5.9365	pos	M+NH4	C13H11NO3	45.3	0	3.872588045	2221-41-2	0.238865675539
pos_484	Phe-Ala	metab_483	HMDB0304787	B(ii)	-	269.1506	5.9365	pos	M+CH3OH+H	C12H16N2O3	0	46.5	4.099229461	3918-87-4	0.205327250868
pos_485	Thr-Thr-Tyr	metab_484	-	B(i)	-	401.2044	5.9365	pos	M+NH4	C17H25N3O7	49.2	0	3.485736283	-	0.163046516034
pos_487	Hypaphorine	metab_486	HMDB0061115	B(i)	C09213	247.1449	5.9598	pos	M+H	C14H18N2O2	90.4	0	3.128873993	487-58-1	0.180537837675
pos_488	Val-Phe	metab_487	HMDB0029134	B(i)	-	265.1555	5.9598	pos	M+H	C14H20N2O3	62.3	0	3.205075289	3918-92-1	0.213827762252
pos_490	Ile-Phe-Thr	metab_489	-	B(i)	-	380.2193	5.9844	pos	M+H	C19H29N3O5	61.9	0	3.323562755	-	0.25798130386
pos_492	Gly-Ile-Val	metab_491	-	B(i)	-	288.1927	6.0091	pos	M+H	C13H25N3O4	48.8	0	3.123532543	-	0.215987852794
pos_493	Vellein	metab_492	HMDB0303360	B(ii)	-	393.1531	6.0091	pos	M+H	C20H24O8	0	62.9	-3.244982204	-	0.208797103241
pos_494	Tyr-Asp-Leu	metab_493	-	B(i)	-	410.1934	6.0091	pos	M+H	C19H27N3O7	71.4	0	3.054456684	-	0.195278426176
pos_497	(9Z,12Z)-15-hydroxy-16-methoxyoctadeca-9,12-dienoic acid	metab_496	-	B(i)	-	327.2539	13.3141	pos	M+H	C19H34O4	60.7	0	2.728010861	-	0.230974205724
pos_498	Trans-p-Menthane-7,8-diol 7-glucoside	metab_497	HMDB0033230	B(ii)	-	339.1756	6.0334	pos	M+Na-H2O	C16H30O7	0	42.7	-8.183721197	217962-30-6	0.154152054181
pos_499	Leu-Phe-Gly	metab_498	-	B(i)	-	336.1926	6.0577	pos	M+H	C17H25N3O4	38.6	0	2.516653682	-	0.209899462668
pos_501	2-[(2-hydroxy-3-methylbutanoyl)amino]-4-methylpentanoic acid	metab_500	-	B(i)	-	232.1552	6.0822	pos	M+H	C11H21NO4	75.1	0	3.64685394	-	0.20354959986
pos_503	(9Z,12Z)-7,8,16-trihydroxyoctadeca-9,12-dienoic acid	metab_502	-	B(i)	-	329.2333	9.9761	pos	M+H	C18H32O5	77.1	0	3.097115957	-	0.256990228666
pos_504	[2-(3,5-Dimethoxy-4-hydroxycinnamoyloxy)ethyl]trimethylaminium	metab_503	-	B(i)	-	310.1661	6.1053	pos	M+	C16H24NO5+	93.4	0	2.162598641	-	0.156443316092
pos_505	Ocresolphthalein	metab_504	HMDB0255846	B(ii)	-	347.1248	6.1053	pos	M+H	C22H18O4	0	50	-8.600763318	-	0.201073930807
pos_506	Astromicin	metab_505	HMDB0248678	B(ii)	C17708	388.2554	6.1053	pos	M+H-H2O	C17H35N5O6	0	44.2	-0.098758637	55779-06-1	0.161601220882
pos_507	Chitotriose	metab_506	HMDB0006578	B(ii)	-	506.1941	6.1053	pos	M+Na-H2O	C18H35N3O13	0	59	-4.093253446	41708-93-4	0.223086092743
pos_509	Asp-Val-Leu	metab_508	-	B(i)	-	346.1984	6.129	pos	M+H	C15H27N3O6	59.4	0	3.314259803	-	0.2022491089
pos_511	(9Z,12Z)-7,8,17-trihydroxyoctadeca-9,12-dienoic acid	metab_510	-	B(i)	-	329.2332	8.7053	pos	M+H	C18H32O5	43.7	0	2.904963331	-	0.165080922493
pos_512	4-Hydroxy-D4-neuroprostane	metab_511	HMDB0012777	B(ii)	-	341.2084	6.1745	pos	M+H-2H2O	C22H32O5	0	40.5	-7.292873037	-	0.115488543731
pos_513	Riboflavin	metab_512	HMDB0000244;HMDB0247501;PW_C000165	B(i)	C00255	377.1469	6.1993	pos	M+H	C17H20N4O6	95.6	0	3.450017833	83-88-5	0.203722551369
pos_514	2-[(1-carboxyethyl)(methoxyacetyl)amino]-3-methyl-benzoic acid	metab_513	-	B(i)	-	313.1405	6.2204	pos	M+NH4	C14H17NO6	54.7	0	3.718305025	-	0.176089797536
pos_515	Gly-Phe-Tyr	metab_514	-	B(i)	-	386.1724	6.2204	pos	M+H	C20H23N3O5	65.1	0	3.391866366	-	0.256068163731
pos_518	(E)-2-(4-methylpent-3-enyl)-6-oxohept-2-enoic acid	metab_517	-	B(i)	-	207.1388	7.308	pos	M+H-H2O	C13H20O3	41.2	0	3.611988773	-	0.189756406169
pos_519	Centchroman	metab_518	HMDB0249800	B(ii)	-	458.2669	6.2691	pos	M+H	C30H35NO3	0	58.6	-4.60017924	-	0.221807162982
pos_520	N-Acetylserotonin	metab_519	HMDB0001238;PW_C000956	B(i)	C00978	219.1136	6.294	pos	M+H	C12H14N2O2	83.7	0	3.667887825	1210-83-9	0.164530650299
pos_521	Tyr-Gly	metab_520	HMDB0259337	B(i)	-	239.1036	6.294	pos	M+H	C11H14N2O4	70	0	4.008222199	-	0.157361616292
pos_522	(E)-2-amino-3,5,14-trihydroxyicos-6-enoic acid	metab_521	-	B(i)	-	374.2913	8.3834	pos	M+H	C20H39NO5	36.8	0	3.103420641	-	0.178410763477
pos_523	6-Acetylmorphine	metab_522	HMDB0041812	B(ii)	C11781	345.1806	6.294	pos	M+NH4	C19H21NO4	0	50.3	-1.019161104	2784-73-8	0.234432034259
pos_525	Verimol A	metab_524	HMDB0038324	B(i)	-	317.1397	6.3428	pos	M+H	C18H20O5	50.9	0	4.168471071	212516-34-2	0.236963876582
pos_528	5-Hydroxylysinonorleucine	metab_527	HMDB0246805	B(ii)	-	256.1666	6.3675	pos	M+H-2H2O	C12H25N3O5	0	44	3.463490137	-	0.201664713968
pos_530	Gly-Tyr-Leu	metab_529	-	B(i)	-	352.1875	6.3675	pos	M+H	C17H25N3O5	53.6	0	2.406107532	-	0.245273887011
pos_532	Bakuchiol	metab_531	HMDB0248849	B(i)	-	279.1712	6.3911	pos	M+Na	C18H24O	73.7	0	-2.89845387	-	0.225029529096
pos_533	Orphenadrine	metab_532	HMDB0015304;PW_C009587	B(i)	C07935	324.1929	6.3911	pos	M+CH3OH+Na	C18H23NO	58	0	-1.905794621	83-98-7	0.199754122102
pos_534	Met-Val-Lys	metab_533	-	B(i)	-	399.2036	6.3911	pos	M+Na	C16H32N4O4S	35.2	0	-0.210230169	-	0.201899916388
pos_535	Pseudoephedrine tert-butyl carbamate	metab_534	-	B(i)	-	248.1654	6.4158	pos	M+H-H2O	C15H23NO3	54.3	0	3.277983702	-	0.174388561931
pos_536	(E)-5,8-Megastigmadien-4-one	metab_535	HMDB0034671	B(ii)	-	175.1487	12.8508	pos	M+H-H2O	C13H20O	0	42	2.740205466	67401-26-7	0.20667858615
pos_539	(E)-6,10-Dimethyl-9-methylene-5-undecen-2-one	metab_538	HMDB0035862	B(ii)	-	209.1906	13.9224	pos	M+H	C14H24O	0	43.7	2.95831999	64854-44-0	0.211986591541
pos_540	Karanjachromene	metab_539	LMPK12111544	B(i)	-	335.1248	6.4672	pos	M+H	C21H18O4	57.6	0	-8.884854834	-	0.269420412259
pos_544	Pteroside B	metab_543	HMDB0030760	B(ii)	-	381.1923	6.4937	pos	M+H	C20H28O7	0	51.6	3.938853634	29774-74-1	0.184294983157
pos_545	Hippuric acid	metab_544	HMDB0000714;HMDB0011723;HMDB0000714	B(i)	C01586	180.0662	6.5193	pos	M+H	C9H9NO3	46.6	0	3.635122598	495-69-2	0.165367726709
pos_546	Crebanine	metab_545	-	B(i)	-	340.1565	6.5193	pos	M+H	C20H21NO4	41.5	0	6.340822615	-	0.0809606042299
pos_547	N,o-didesmethylvenlafaxine	metab_546	HMDB0060852;PW_C040611	B(i)	-	250.181	6.5421	pos	M+H	C15H23NO2	44.8	0	3.486006832	135308-74-6	0.176944101729
pos_548	Ambrosic acid	metab_547	-	B(i)	-	265.1443	6.5421	pos	M+H	C15H20O4	66.9	0	3.294825434	-	0.233997483765
pos_550	Deoxyandrographolide	metab_549	-	B(i)	-	357.2031	6.5421	pos	M+Na	C20H30O4	35.8	0	-1.486993739	-	0.199444707917
pos_553	2',6'-Dihydroxy-4'-methoxy-3'-(2-hydroxybenzyl)dihydrochalcone	metab_552	LMPK12120480	B(i)	-	379.1512	6.565	pos	M+H	C23H22O5	35.1	0	-7.522996	-	0.173794648976
pos_556	Methyl 2-[2-(1-ethylpyrrolo[2,3-b]pyridin-3-yl)ethylcarbamoylamino]acetate	metab_555	-	B(i)	-	305.1615	6.5882	pos	M+H	C15H20N4O3	56.3	0	2.243906593	-	0.184637382244
pos_557	1-(2,3-dihydro-1H-inden-2-ylamino)-3-(3,4-dimethylphenoxy)propan-2-ol	metab_556	-	B(i)	-	312.193	6.5882	pos	M+H	C20H25NO2	35.8	0	-9.061083494	-	0.191231933578
pos_559	Neotrehalose	metab_558	HMDB0029880	B(i)	-	343.1209	6.6128	pos	M+H	C12H22O11	36.8	0	-7.662432755	585-91-1	0.0745173992416
pos_561	Noopept	metab_560	HMDB0255714	B(ii)	-	360.1932	6.6339	pos	M+ACN+H	C17H22N2O4	0	41.6	4.407597022	-	0.205425364018
pos_562	(E)-6-hydroxy-6-(1-hydroxy-4-methylcyclohex-3-en-1-yl)-2-methylhept-2-enoic acid	metab_561	-	B(i)	-	269.1756	6.4158	pos	M+H	C15H24O4	60.9	0	3.067238633	-	0.208257053493
pos_563	(2E,4E)-2,7-dimethylocta-2,4-dienedioic acid	metab_562	HMDB0034099	B(i)	-	163.076	6.6852	pos	M+H-2H2O	C10H14O4	39.1	0	3.081199435	110107-15-8	0.203522073941
pos_564	Trp-Phe	metab_563	HMDB0029090	B(i)	-	352.1673	6.6852	pos	M+H	C20H21N3O3	56.9	0	4.892071149	-	0.22438932514
pos_567	6-(hydroxymethyl)-2,6,9-trimethyltricyclo[5.4.0.02,9]undecane-5,8,11-triol	metab_566	-	B(i)	-	271.1912	6.709	pos	M+H	C15H26O4	61.7	0	2.953350779	-	0.15832461346
pos_568	Ile-Gln-Phe	metab_567	-	B(i)	-	407.2302	6.709	pos	M+H	C20H30N4O5	60.5	0	3.31704795	-	0.182842090632
pos_569	(E)-6-hydroxyoctadec-4-enoic acid	metab_568	-	B(i)	-	299.2588	13.4652	pos	M+H	C18H34O3	67.4	0	2.498211159	-	0.21649622494
pos_570	2-Hexenyl-beta-glucopyranoside	metab_569	-	B(i)	-	263.1498	6.7353	pos	M+H	C12H22O6	49	0	3.392371812	-	0.116197624477
pos_571	Metameconine	metab_570	-	B(i)	-	236.0926	6.7603	pos	M+ACN+H	C10H10O4	58.4	0	4.302639537	-	0.182191805861
pos_572	Asp-Ile-Ile	metab_571	-	B(i)	-	360.214	6.7603	pos	M+H	C16H29N3O6	70.5	0	3.038417632	-	0.182229061206
pos_574	Armillarin	metab_573	HMDB0039380	B(ii)	-	414.2039	6.7603	pos	M+	C24H30O6	0	42.5	-0.93482581	83329-14-0	0.275028194154
pos_575	Aspidocarpine	metab_574	-	B(i)	-	403.2566	6.785	pos	M+CH3OH+H	C22H30N2O3	58.6	0	-6.898702337	-	0.199804058056
pos_577	(-)-Senkyunolide J	metab_576	-	B(i)	-	227.1286	6.8086	pos	M+H	C12H18O4	44.5	0	3.518216096	-	0.195280467124
pos_578	Avadomide	metab_577	HMDB0249718	B(ii)	-	287.1149	6.8086	pos	M+H	C14H14N4O3	0	41.6	3.542535083	-	0.221449648076
pos_579	Ethylmorphine	metab_578	HMDB0015509	B(ii)	C07537	314.1761	6.8086	pos	M+H	C19H23NO3	0	57.5	3.135040686	76-58-4	0.161416579591
pos_580	Val-Val-Phe	metab_579	-	B(i)	-	364.2241	6.8086	pos	M+H	C19H29N3O4	66.2	0	2.920682768	-	0.173384805154
pos_581	Dexamethasone	metab_580	HMDB0015364	B(ii)	C15643	375.1929	6.8086	pos	M+H-H2O	C22H29FO5	0	63.5	-9.590391601	50-02-2	0.255300544106
pos_585	4-Hydroxy-6-octenoylcarnitine	metab_584	HMDB0241704	B(ii)	-	284.1864	6.834	pos	M+H-H2O	C15H27NO5	0	52	2.429353564	-	0.176074661133
pos_586	N-Desmethyl-O-hydroxy rosiglitazone	metab_585	HMDB0060836	B(ii)	-	360.1021	6.834	pos	M+H	C17H17N3O4S	0	48.7	2.476239456	-	0.138250410173
pos_587	Epinephrine	metab_586	HMDB0000068;PW_C000048	B(i)	C00788	184.0975	6.8593	pos	M+H	C9H13NO3	41.6	0	3.950820678	51-43-4	0.203017568905
pos_589	Amoxicilloyl	metab_588	HMDB0248351	B(ii)	-	346.1241	6.8593	pos	M+H-2H2O	C17H23N3O5S	0	61.6	5.446835122	-	0.24620594044
pos_590	(E)-7-methylidene-10-oxo-4-propan-2-ylundec-5-enoic acid	metab_589	-	B(i)	-	253.1807	7.8976	pos	M+H	C15H24O3	63.3	0	3.326585918	-	0.17499514347
pos_591	Melagatran	metab_590	HMDB0254416	B(ii)	C21551	462.2743	6.8593	pos	M+CH3OH+H	C22H31N5O4	0	52	7.42631961	159776-70-2	0.212035805875
pos_594	1-(6Z,9Z,12Z-octadecatrienoyl)-glycero-3-phosphate	metab_593	HMDB0062316	B(ii)	-	496.2461	6.8864	pos	M+ACN+Na	C21H37O7P	0	48.2	6.068549978	-	0.167768659044
pos_595	Pachymic acid	metab_594	HMDB0256070	B(ii)	C17044	592.3923	6.8864	pos	M+ACN+Na	C33H52O5	0	67.9	-9.354429624	29070-92-6	0.127058701413
pos_598	(Z)-6-methyl-2-(4-methylpent-3-enyl)hept-2-enedioic acid	metab_597	-	B(i)	-	277.1404	3.107	pos	M+Na	C14H22O4	53.5	0	-2.511284207	-	0.223641986506
pos_599	Ile-Trp	metab_598	HMDB0028918	B(i)	-	318.1824	6.9376	pos	M+H	C17H23N3O3	67.4	0	3.820615464	-	0.206370152552
pos_600	Melatonin	metab_599	HMDB0001389	B(ii)	C01598	233.1293	6.9615	pos	M+H	C13H16N2O2	0	43.2	3.632920839	73-31-4	0.170628247697
pos_604	Isoproterenol	metab_603	HMDB0015197;PW_C009493	B(i)	C07056	212.1289	7.0141	pos	M+H	C11H17NO3	37.2	0	3.658907638	7683-59-2	0.20539705968
pos_605	Lys-Tyr-Tyr	metab_604	-	B(i)	-	473.241	7.0141	pos	M+H	C24H32N4O6	75.7	0	3.287206121	-	0.161697399011
pos_606	Glaucine	metab_605	HMDB0252738	B(i)	C09446	356.1871	7.0388	pos	M+H	C21H25NO4	44.1	0	4.200193351	475-81-0	0.180670173163
pos_607	1,8-Diphenoxyanthraquinone	metab_606	-	B(i)	-	393.1126	7.0388	pos	M+H	C26H16O4	45.1	0	1.305397263	-	0.227803980289
pos_608	Tyr-Val-Phe	metab_607	-	B(i)	-	427.2104	7.0388	pos	M+	C23H29N3O5	70.1	0	-0.796395148	-	0.24169386626
pos_610	Quercetol C	metab_609	LMPK12140180	B(i)	-	368.1635	7.0843	pos	M+	C22H24O5	37.5	0	3.120811953	-	0.244858604765
pos_611	(Z)-7-Hexadecen-1,16-olide	metab_610	HMDB0031086	B(ii)	-	253.2169	13.3141	pos	M+H	C16H28O2	0	44	2.764349637	123-69-3	0.232627988705
pos_615	Leu-Glu-Phe	metab_614	-	B(i)	-	408.2143	7.1078	pos	M+H	C20H29N3O6	70.3	0	3.529004598	-	0.222445103445
pos_616	Dopamine	metab_615	HMDB0000073;PW_C000052	B(i)	C03758	154.0868	7.1595	pos	M+H	C8H11NO2	44.6	0	3.760420962	51-61-6;62-31-7	0.203740799208
pos_617	Caffeoylmalic acid	metab_616	HMDB0029318	B(ii)	-	261.0404	7.1826	pos	M+H-2H2O	C13H12O8	0	48.8	3.459246931	53755-04-7	0.162306293426
pos_618	Dihydrozeatin O-beta-D-Glucoside	metab_617	HMDB0302649	B(ii)	-	348.1658	7.1826	pos	M+H-2H2O	C16H25N5O6	0	45.9	-2.065068807	-	0.182371244017
pos_619	3-Hydroxyheptanoylcarnitine	metab_618	HMDB0241677	B(ii)	-	290.1972	7.2065	pos	M+H	C14H27NO5	0	40.5	3.332317964	-	0.179458915248
pos_620	Gly-Ile-Phe	metab_619	-	B(i)	-	336.1928	7.2065	pos	M+H	C17H25N3O4	49.7	0	3.078424955	-	0.212594585906
pos_621	Scorzoside	metab_620	HMDB0040713	B(ii)	-	443.2241	7.2065	pos	M+CH3OH+H	C21H30O8	0	44.9	-8.473143419	106009-45-4	0.152684214203
pos_622	Trp-Thr-Tyr	metab_621	-	B(i)	-	469.2096	7.2065	pos	M+H	C24H28N4O6	41.9	0	3.054508756	-	0.252604622693
pos_623	(Z)-9,10,11-trihydroxyoctadec-12-enoic acid	metab_622	-	B(i)	-	331.249	9.8029	pos	M+H	C18H34O5	38.6	0	3.185350565	-	0.28394875453
pos_624	Leu-Thr-Phe	metab_623	-	B(i)	-	380.2168	7.2317	pos	M+H	C19H29N3O5	67.6	0	-3.237832779	-	0.225023055764
pos_625	Ile-Phe-Leu	metab_624	-	B(i)	-	391.2501	7.2317	pos	M+	C21H33N3O4	84.9	0	7.562673296	-	0.128684234931
pos_627	Glimepiride	metab_626	HMDB0014367	B(ii)	C07669	491.2294	7.2317	pos	M+H	C24H34N4O5S	0	40.8	-5.774446411	93479-97-1	0.265694697351
pos_628	1,2,3,4-tetrahydronaphthalene-1,2,4-triol	metab_627	-	B(i)	-	163.0759	7.308	pos	M+H-H2O	C10H12O3	43.8	0	3.218742077	-	0.19433358277
pos_629	(Z)-9-Cycloheptadecen-1-one	metab_628	HMDB0031336	B(ii)	-	251.2376	13.564	pos	M+H	C17H30O	0	45	2.688540302	542-46-1	0.230472915094
pos_630	Shanzhiside	metab_629	HMDB0258270	B(ii)	C17066	357.1214	7.308	pos	M+H-2H2O	C16H24O11	0	51.6	8.763799414	-	0.296364779708
pos_631	(E)-2-Undecenedioic Acid	metab_630	-	B(i)	-	215.1287	7.3326	pos	M+H	C11H18O4	37.2	0	4.091950746	-	0.203963161626
pos_635	4-Propylbenzoic acid	metab_634	-	B(i)	-	165.0917	7.3587	pos	M+H	C10H12O2	38	0	4.223409678	-	0.227280301156
pos_636	[3-(3-ethylimidazo[4,5-b]pyridin-2-yl)pyrrolidin-1-yl]-(furan-3-yl)methanone	metab_635	-	B(i)	-	311.1494	7.4109	pos	M+H	C17H18N4O2	57.4	0	-2.810386453	-	0.266964974029
pos_638	[3-(2-Aminopropyl)-6-methylidenecyclohexa-1,3-dien-1-yl]methanediol	metab_637	HMDB0257571	B(ii)	-	234.088	5.3691	pos	M+K	C11H17NO2	0	68.3	-5.669261142	-	0.126586269521
pos_639	Ile-Val	metab_638	HMDB0028920	B(i)	-	213.1605	7.436	pos	M+H-H2O	C11H22N2O3	70.9	0	3.138753302	-	0.185881309482
pos_641	8,8'-dicarboxy-1,1'-binaphthalene	metab_640	-	B(i)	-	325.083	7.436	pos	M+H-H2O	C22H14O4	54.4	0	-8.485458145	-	0.226142165218
pos_644	Strobilactone A	metab_643	-	B(i)	-	267.16	7.4612	pos	M+H	C15H22O4	68.9	0	3.404323118	-	0.197753276751
pos_646	L-Threo-3-Phenylserine	metab_645	HMDB0002184	B(ii)	C03290	164.071	7.4862	pos	M+H-H2O	C9H11NO3	0	43.7	2.270392145	6254-48-4	0.210013548355
pos_647	5-Megastigmene-3,9-Diol	metab_646	-	B(i)	-	213.1856	7.4862	pos	M+H	C13H24O2	50.1	0	3.437586146	-	0.176448654468
pos_651	1-(2,3,8,8-Tetramethyl-1,2,3,4,5,6,7,8-octahydronaphthalen-2-yl)ethanone	metab_650	-	B(i)	-	235.2064	13.3398	pos	M+H	C16H26O	46.3	0	3.051614094	-	0.246999898151
pos_652	N-Methylphenylalanyl-prolyl-arginine	metab_651	HMDB0255190	B(ii)	-	432.2509	7.5109	pos	M+	C21H32N6O4	0	58	5.450352085	-	0.279199764007
pos_653	Diacetalol	metab_652	-	B(i)	-	309.1818	7.5374	pos	M+H	C16H24N2O4	78.5	0	3.033225242	-	0.199884891611
pos_654	(S)-5'-Deoxy-5'-(methylsulfinyl)adenosine	metab_653	HMDB0033662	B(ii)	-	331.1188	7.564	pos	M+NH4	C11H15N5O4S	0	45.4	1.590369484	897-42-7	0.196205761312
pos_660	Glutarylcarnitine	metab_659	HMDB0013130	B(ii)	-	258.1346	7.6143	pos	M+H-H2O	C12H21NO6	0	48.5	3.595072483	102636-82-8	0.150525484836
pos_661	N-cyclopropyl-4-piperidin-1-ylquinazoline-6-carboxamide	metab_660	-	B(i)	-	297.1705	7.6143	pos	M+H	C17H20N4O	45.5	0	-1.672290603	-	0.212935307903
pos_662	1-(4-hydroxy-3-methoxyphenyl)-5-methoxydecan-3-one	metab_661	-	B(i)	-	309.2069	8.1011	pos	M+H	C18H28O4	39.6	0	2.688178473	-	0.181454712021
pos_664	His-Ile-Leu	metab_663	-	B(i)	-	386.2197	7.6409	pos	M+Na-H2O	C18H31N5O4	49.9	0	7.503636279	-	0.162624909458
pos_666	Tetrahydrodeoxycortisol	metab_665	HMDB0005972	B(ii)	C14594	315.2289	7.6677	pos	M+H-2H2O	C21H34O4	0	52.8	-8.524003334	68-60-0	0.216478835971
pos_669	6,7-Dimethyl-8-(1-D-ribityl)lumazine	metab_668	HMDB0003826	B(ii)	C04332	359.1586	7.6938	pos	M+CH3OH+H	C13H18N4O6	0	59.5	7.624826206	2535-20-8;5118-16-1	0.177167618446
pos_671	Androstenedione	metab_670	HMDB0000053;LMST02020007;PW_C000037	B(i)	C00280	287.2016	7.7176	pos	M+H	C19H26O2	38	0	3.490461914	63-05-8	0.279903647404
pos_672	1-(4-methoxy-1-benzofuran-5-yl)-3-phenylpropan-1-one	metab_671	-	B(i)	-	281.1179	13.031	pos	M+H	C18H16O3	75.7	0	2.352740951	-	0.266274860799
pos_673	Oxyphencyclimine	metab_672	HMDB0014527	B(i)	C07851	362.2451	7.7176	pos	M+NH4	C20H28N2O3	60	0	3.834167341	125-53-1	0.18481930553
pos_674	Camellimidazole b	metab_673	-	B(i)	-	392.2556	7.742	pos	M+H	C17H29N9O2	65.2	0	9.982564664	-	0.182133693168
pos_675	N-(3-Hydroxypropyl)phthalimide	metab_674	-	B(i)	-	247.1085	7.7681	pos	M+ACN+H	C11H11NO3	52.9	0	3.894423349	-	0.218370258212
pos_676	6-(decanoylamino)hexanoic acid	metab_675	-	B(i)	-	286.2386	7.7681	pos	M+H	C16H31NO3	40.4	0	3.386736222	-	0.169634133431
pos_677	Val-Leu	metab_676	HMDB0029131	B(i)	-	213.1605	7.7929	pos	M+H-H2O	C11H22N2O3	78.2	0	3.029155992	3989-97-7	0.182422222441
pos_679	Ixabepilone	metab_678	HMDB0015593	B(ii)	-	511.2571	7.7929	pos	M+Na-H2O	C27H42N2O5S	0	62.4	-6.948296617	219989-84-1	0.219284211888
pos_680	Methyl isoquinoline-3-carboxylate	metab_679	-	B(i)	-	188.0713	7.8195	pos	M+H	C11H9NO2	49.2	0	3.530041337	-	0.25425070128
pos_681	2-Benzenesulfonamido-3-methylbutanoic acid	metab_680	-	B(i)	-	240.0697	7.8195	pos	M+H-H2O	C11H15NO4S	48.3	0	2.982489747	-	0.222599920354
pos_683	Milbemycin alpha9	metab_682	HMDB0254726	B(ii)	-	637.3254	7.8195	pos	M+	C36H47NO9	0	81	0.48725931	-	0.191566104437
pos_684	Riboprine	metab_683	HMDB0257214	B(ii)	-	399.1776	7.8452	pos	M+ACN+Na	C15H21N5O4	0	48.5	7.478719926	-	0.115964723132
pos_685	1,2,3,4-tetramethyl-1,3-cyclopentadiene	metab_684	-	B(i)	-	123.1174	13.8987	pos	M+H	C9H14	58.4	0	4.426765252	-	0.291501323812
pos_690	6-(Hydroxymethyl)-2,6,9-trimethyltricyclo[5.4.0.02,9]undecane-8,11-diol	metab_689	-	B(i)	-	255.1963	7.9751	pos	M+H	C15H26O3	59.6	0	3.260694502	-	0.158740343224
pos_692	1,3,5-Triazin-2(1H)-one, 4-amino-1-(2-deoxy-beta-D-erythro-pentofuranosyl)-	metab_691	HMDB0255781	B(ii)	-	292.1035	2.3318	pos	M+ACN+Na	C8H12N4O4	0	55.4	8.408132643	-	0.117759826075
pos_697	1,4-diaminobutane	metab_696	HMDB0001414	B(i)	C00134	89.1081	1.1839	pos	M+H	C4H12N2	83.8	0	9.007613051	110-60-1	0.22445426289
pos_702	1,5-isoquinolinediol	metab_701	HMDB0244237	B(i)	-	162.0556	5.1052	pos	M+H	C9H7NO2	43.1	0	3.909599451	-	0.204557753978
pos_703	Gnaphaliin	metab_702	HMDB0030544;LMPK12113093	B(i)	-	315.0872	8.1531	pos	M+H	C17H14O6	91	0	2.79977158	33803-42-8	0.162131816919
pos_704	1-[2-(hydroxymethyl)pyrrolidin-1-yl]-2-methyldec-8-ene-1,3-dione	metab_703	-	B(i)	-	282.2074	6.9376	pos	M+H	C16H27NO3	57.9	0	3.494719034	-	0.195649928646
pos_705	7,18-Dihydroxykaurenolide	metab_704	HMDB0036761	B(i)	-	333.2071	8.1788	pos	M+H	C20H28O4	81.8	0	3.154084327	7758-47-6	0.221329937524
pos_708	3',4',7-Trihydroxyflavanone	metab_707	-	B(i)	-	273.0765	8.2051	pos	M+H	C15H12O5	59.9	0	2.709149016	-	0.219886657603
pos_709	N-nornuciferine	metab_708	HMDB0255212	B(i)	-	282.1496	8.2051	pos	M+H	C18H19NO2	94	0	2.700586531	-	0.187933412522
pos_710	Sappanone a dimethyl ether	metab_709	-	B(i)	-	313.1079	8.2051	pos	M+H	C18H16O5	42.8	0	2.806876334	-	0.211083160466
pos_712	Pactimibe	metab_711	HMDB0256074	B(ii)	-	455.2666	8.2051	pos	M+K	C25H40N2O3	0	63.7	-1.082347039	-	0.172088091287
pos_714	Loliolide	metab_713	HMDB0302428	B(i)	-	197.118	8.2286	pos	M+H	C11H16O3	54.6	0	3.88479438	-	0.2025143765
pos_716	(5Z,8Z,11Z,14Z,17Z)-Icosa-5,8,11,14,17-pentaenoylcarnitine	metab_715	HMDB0241609	B(ii)	-	446.328	8.2286	pos	M+H	C27H43NO4	0	71.4	3.350658451	-	0.150105399926
pos_718	10-Hydroxy-2-oxabicyclo[6.2.2]dodeca-1(10),8,11-trien-3-one	metab_717	HMDB0255348	B(ii)	-	210.1132	7.6677	pos	M+NH4	C11H12O3	0	47	3.933569576	-	0.206355275863
pos_723	Isoline	metab_722	HMDB0253654	B(ii)	-	360.1813	8.3047	pos	M+H-2H2O	C20H29NO7	0	53.8	1.906081607	-	0.0725352653536
pos_729	Peruvinine	metab_728	-	B(i)	-	265.1425	8.3568	pos	M+H	C15H20O4	53.4	0	-3.451674349	-	0.208732813792
pos_730	1-[4-(dimethylamino)phenyl]-4-phenylpiperidine-2,6-dione	metab_729	-	B(i)	-	309.1608	8.3568	pos	M+H	C19H20N2O2	44.5	0	3.469499715	-	0.154939256775
pos_734	[(3S)-3-(5-Phenyl-1,3,4-oxadiazol-2-yl)-1-pyrrolidinyl](2-pyridinyl)methanone	metab_733	-	B(i)	-	338.1608	8.3834	pos	M+NH4	C18H16N4O2	43.6	0	-0.962349519	-	0.150162663178
pos_735	11-(3,4-dimethyl-5-propylfuran-2-yl)undecanoylcarnitine	metab_734	HMDB0241805	B(ii)	-	466.3549	13.031	pos	M+H	C27H47NO5	0	61.1	4.833574006	-	0.164945948664
pos_736	Imiprothrin	metab_735	-	B(i)	-	319.1662	8.41	pos	M+H	C17H22N2O4	51.1	0	3.015917124	-	0.202600416101
pos_738	Gamma-Glutamylfelinylglycine	metab_737	HMDB0252619	B(ii)	-	398.1399	8.41	pos	M+Na-H2O	C15H27N3O7S	0	45.9	9.352703688	-	0.119696137285
pos_740	5-Hydroxyculmorin	metab_739	-	B(i)	-	237.1856	8.4353	pos	M+H-H2O	C15H26O3	72.4	0	2.867087411	-	0.200746397441
pos_744	Coenzyme Q4	metab_743	LMPR02010003	B(i)	-	455.313	8.4579	pos	M+H	C29H42O4	42.9	0	-5.772908872	-	0.213501100758
pos_745	Mesobilirubinogen	metab_744	HMDB0001898	B(ii)	C05790	593.335	8.4579	pos	M+H	C33H44N4O6	0	64.8	2.708670564	14684-37-8	0.193838269301
pos_746	Dihydrogedunic acid, methyl ester	metab_745	-	B(i)	-	477.2499	8.4774	pos	M+H	C26H36O8	52.3	0	3.356963659	-	0.216346848768
pos_747	Urobilin	metab_746	HMDB0004160	B(i)	C05794	591.3196	8.4774	pos	M+H	C33H42N4O6	70.8	0	3.183991316	1856-98-0	0.193197818152
pos_748	Uzarigenin 3-[xylosyl-(1->2)-rhamnoside]	metab_747	HMDB0036296	B(ii)	-	617.3328	8.4774	pos	M+H-2H2O	C34H52O12	0	55.5	1.189760874	255861-29-1	0.148497390105
pos_749	Casokefamide	metab_748	HMDB0249695	B(ii)	-	633.2971	8.4774	pos	M+H	C33H40N6O7	0	56.8	-9.503493	-	0.163616563168
pos_751	His-Thr-Ala	metab_750	-	B(i)	-	328.1619	8.4996	pos	M+H	C13H21N5O5	42.1	0	1.192970343	-	0.0921004261131
pos_755	2-{2-[(5-methyl-2-furyl)methylidene]hydrazono}-1,3-thiazolan-4-one	metab_754	-	B(i)	-	256.0739	8.5485	pos	M+CH3OH+H	C9H9N3O2S	43.9	0	-5.290912548	-	0.154403263275
pos_756	3,4-Dimethoxyphenyl-D-glucopyranoside	metab_755	-	B(i)	-	281.1028	8.5485	pos	M+H-2H2O	C14H20O8	43.2	0	2.637489826	-	0.223573973617
pos_758	Piceid	metab_757	HMDB0030564;LMPK13090012	B(i)	C10275	391.1398	8.5485	pos	M+H	C20H22O8	53.8	0	2.708894784	27208-80-6	0.206308823676
pos_761	Phenylethyl beta-D-glucopyranoside	metab_760	-	B(i)	-	267.1229	8.6015	pos	M+H-H2O	C14H20O6	52.5	0	0.783270839	-	0.198030258243
pos_764	N-(2-cyclobutyl-[1,2,4]triazolo[1,5-a]pyridin-8-yl)-2-thiophen-2-ylacetamide	metab_763	-	B(i)	-	313.1081	8.6276	pos	M+H	C16H16N4OS	38.8	0	-11.77091117	-	0.2420337411
pos_765	11b,17a,21-Trihydroxypreg-nenolone	metab_764	HMDB0006760	B(ii)	C05489	347.2228	12.3295	pos	M+H-H2O	C21H32O5	0	48.7	3.191350933	-	0.189973740188
pos_770	17-Hydroxymethylethisterone	metab_769	HMDB0060710	B(ii)	-	365.208	8.6796	pos	M+Na	C22H30O3	0	58.6	-2.1022552	-	0.172158700094
pos_771	Gitoxigenin	metab_770	HMDB0252730	B(ii)	-	395.2189	8.6796	pos	M+Na-H2O	C23H34O5	0	49	-2.305593822	-	0.206549482918
pos_772	Scopolamine	metab_771	HMDB0003573	B(ii)	C01851	321.1818	8.7053	pos	M+NH4	C17H21NO4	0	47.5	3.165234941	51-34-3	0.195399556739
pos_774	Cid 9844747	metab_773	HMDB0252301	B(ii)	-	448.2246	8.7053	pos	M+CH3OH+H	C22H26FN3O4	0	43.5	0.87834927	-	0.161795979094
pos_775	Tryptophol	metab_774	HMDB0003447	B(i)	C00955	162.0919	8.7317	pos	M+H	C10H11NO	86.5	0	3.442029573	526-55-6	0.216071977775
pos_776	Thymolphthalein	metab_775	HMDB0259056	B(ii)	-	494.228	8.7317	pos	M+ACN+Na	C28H30O4	0	43.3	-5.099603833	-	0.151356903957
pos_778	Nonioside B	metab_777	HMDB0303582	B(ii)	-	663.3049	8.7317	pos	M+CH3OH+H	C26H46O17	0	79.3	-3.247517251	-	0.159645691878
pos_779	7-hydroxy-5-(2-hydroxypentyl)-2,2-dimethyl-4,11-dioxabicyclo[6.2.1]undecan-3-one	metab_778	-	B(i)	-	283.1913	8.7575	pos	M+H-H2O	C16H28O5	41.3	0	3.127990353	-	0.127646699548
pos_780	5-nitro-2-phenylpropylaminobenzoic acid [nppb]	metab_779	-	B(i)	-	301.1192	8.7575	pos	M+H	C16H16N2O4	43.5	0	3.199168084	-	0.223626989563
pos_782	Bipindogulomethyloside	metab_781	HMDB0030623	B(ii)	-	570.3325	8.7575	pos	M+NH4	C29H44O10	0	41.2	9.551281278	53152-43-5	0.183841244986
pos_783	Imidazolone A	metab_782	HMDB0253421	B(ii)	-	360.1847	8.784	pos	M+ACN+H	C12H22N4O6	0	69.2	-9.770314325	-	0.188140793185
pos_784	Remogliflozin A	metab_783	HMDB0257146	B(ii)	-	450.2403	8.784	pos	M+	C23H34N2O7	0	49.7	8.315431472	-	0.103746456415
pos_786	Pisumionoside	metab_785	HMDB0039947	B(ii)	-	468.2171	8.8106	pos	M+ACN+Na	C19H32O9	0	46.2	-8.145085596	371113-06-3	0.162143738347
pos_788	3,4-Methylenedioxy-alpha-ethylmethylaminohexanophenone	metab_787	-	B(i)	-	278.1761	8.8373	pos	M+H	C16H23NO3	49.1	0	3.606927143	-	0.190692922727
pos_789	11'-Carboxy-alpha-chromanol	metab_788	HMDB0012515	B(ii)	-	473.3269	13.516	pos	M+CH3OH+Na	C26H42O4	0	52.6	7.464944743	-	0.225857618733
pos_791	Oxyquinoline	metab_790	-	B(i)	C19434	178.0869	8.8644	pos	M+CH3OH+H	C9H7NO	66.4	0	4.398292809	148-24-3	0.223869585548
pos_793	15-Hydroxyleptocarpin	metab_792	HMDB0036694	B(ii)	-	343.1561	8.9169	pos	M+H-2H2O	C20H26O7	0	47.5	5.618752111	121541-07-9	0.273752306961
pos_795	(20beta)-3,11-dioxoolean-12-en-29-oic acid	metab_794	-	B(i)	-	469.3331	8.942	pos	M+H	C30H44O4	35	0	3.992720998	-	0.202271274101
pos_797	Cyclopenin	metab_796	-	B(i)	-	312.1352	8.9658	pos	M+NH4	C17H14N2O3	76.7	0	3.010216001	-	0.237120623499
pos_799	Anabsin	metab_798	HMDB0036414	B(ii)	-	545.3142	8.9924	pos	M+CH3OH+H	C30H40O7	0	72.9	6.547091657	72542-39-3	0.165058553964
pos_800	Pterosin b	metab_799	HMDB0030759	B(i)	-	219.1388	9.0173	pos	M+H	C14H18O2	61.1	0	3.833242991	34175-96-7	0.204271615119
pos_801	Palmyrolide A	metab_800	-	B(i)	-	338.27	9.0173	pos	M+H	C20H35NO3	39.6	0	3.084902931	-	0.171483789145
pos_802	Deoxycholylproline	metab_801	HMDB0242438	B(ii)	-	472.3438	9.0173	pos	M+H-H2O	C29H47NO5	0	62.8	3.389765875	-	0.156271524402
pos_804	Daporinad	metab_803	HMDB0247176	B(ii)	-	424.2606	9.0923	pos	M+CH3OH+H	C24H29N3O2	0	64	2.781527746	-	0.113710934959
pos_806	Isoverticine	metab_805	-	B(i)	-	432.3488	9.119	pos	M+H	C27H45NO3	93	0	3.634648215	-	0.201676860354
pos_807	Achalensolide	metab_806	-	B(i)	-	247.1338	9.1438	pos	M+H	C15H18O3	74.9	0	3.625581445	-	0.223493517696
pos_809	1-[6-(morpholine-4-carbonyl)-2,3-dihydroindol-1-yl]ethanone	metab_808	-	B(i)	-	275.1399	9.1951	pos	M+H	C15H18N2O3	40.3	0	3.237818595	-	0.17293292523
pos_812	9-Fluoroprednisolone	metab_811	HMDB0247595	B(ii)	C14484	361.1777	9.2215	pos	M+H-H2O	C21H27FO5	0	47.8	-8.669097599	338-95-4	0.138325381398
pos_813	12a-Hydroxy-3-oxocholadienic acid	metab_812	HMDB0000385	B(ii)	-	387.2541	11.766	pos	M+H	C24H34O4	0	69.9	2.834001983	13535-96-1	0.18863019254
pos_815	4,17-Dimethyltrilostane	metab_814	HMDB0242688	B(ii)	-	357.2285	9.271	pos	M+	C22H31NO3	0	40.8	-5.311682436	-	0.141584796712
pos_818	Helminthosporic acid	metab_817	-	B(i)	-	253.1807	9.2964	pos	M+H	C15H24O3	60.2	0	3.380569349	-	0.216646349385
pos_824	4,5-dehydro Docosahexaenoic Acid	metab_823	-	B(i)	-	349.2129	9.3475	pos	M+Na	C22H30O2	61.9	0	-2.732606724	-	0.262561192223
pos_828	Ganoderenic acid D	metab_827	HMDB0036059	B(ii)	-	477.2614	9.3727	pos	M+H-2H2O	C30H40O7	0	52.2	-4.205862751	100665-43-8	0.223958601281
pos_830	Trimebutine	metab_829	HMDB0259230	B(i)	-	388.2119	9.3984	pos	M+H	C22H29NO5	78	0	0.188056075	-	0.164631100531
pos_831	Algestone	metab_830	HMDB0248134	B(ii)	C06391	351.1923	9.4236	pos	M+Na-H2O	C21H30O4	0	41.7	-3.726828833	595-77-7	0.169194148913
pos_832	Polyneuridine aldehyde	metab_831	HMDB0304467	B(ii)	C11632	383.1982	9.4236	pos	M+CH3OH+H	C21H22N2O3	0	54	4.62159579	-	0.219290413647
pos_833	Nelumnucifoside B	metab_832	-	B(i)	-	399.2393	9.4236	pos	M+H	C21H34O7	56.6	0	3.883728233	-	0.148382225567
pos_834	Longilactone, delta-4(18)-Isomer, 2alpha-alcohol	metab_833	-	B(i)	-	369.1922	9.4502	pos	M+H	C19H28O7	38	0	3.841753495	-	0.182751675528
pos_835	Desglucocoroloside	metab_834	HMDB0033709	B(ii)	-	469.2931	9.4502	pos	M+H-2H2O	C29H44O7	0	47.9	-3.373202891	57361-72-5	0.277653990613
pos_837	Piperanine	metab_836	HMDB0033874	B(i)	-	305.1868	9.4761	pos	M+NH4	C17H21NO3	36.2	0	3.030907025	23512-46-1	0.184320533412
pos_838	Gentamicin C	metab_837	HMDB0252688	B(ii)	C01918	513.3018	9.4761	pos	M+ACN+Na	C19H39N5O7	0	56.6	2.412682459	11097-82-8	0.273907064442
pos_840	Vignatic acid B	metab_839	HMDB0033617	B(ii)	-	520.304	9.5011	pos	M+H	C27H41N3O7	0	72.3	4.321902185	181485-20-1	0.144073808012
pos_841	3-Hydroxy-N-(2-Oxotetrahydrofuran-3-yl)dodecanamide	metab_840	-	B(i)	-	300.218	9.5278	pos	M+H	C16H29NO4	52.3	0	3.476334543	-	0.175926009491
pos_842	12'-Apo-b-carotene-3,12'-diol	metab_841	HMDB0036054	B(ii)	-	401.3064	11.343	pos	M+CH3OH+H	C25H36O2	0	48.9	3.739281774	120021-87-6	0.234655990079
pos_849	12-aminododecanoic acid	metab_848	-	B(i)	-	216.1966	9.6333	pos	M+H	C12H25NO2	38.3	0	3.528485364	-	0.157187156195
pos_850	Stercobilinogen	metab_849	HMDB0004157	B(ii)	C05789	579.3548	9.6333	pos	M+H-H2O	C33H48N4O6	0	72.4	1.208822559	17095-63-5	0.210501983349
pos_851	Corticosterone	metab_850	HMDB0001547;LMST02030186;PW_C001190	B(i)	C02140	347.2229	9.6578	pos	M+H	C21H30O4	57.9	0	3.478392519	50-22-6	0.179826643618
pos_854	Capsianoside V methyl ester	metab_853	-	B(i)	-	529.2967	9.6845	pos	M+H	C27H44O10	45.9	0	-7.686072307	-	0.275299895088
pos_855	12-epinapelline	metab_854	-	B(i)	-	377.2811	9.5278	pos	M+NH4	C22H33NO3	63.5	0	3.310647367	-	0.20775136979
pos_856	Peiminine	metab_855	HMDB0256206	B(ii)	C10808	452.3133	9.7358	pos	M+Na	C27H43NO3	0	71.5	-0.401683805	61825-98-7	0.230938626345
pos_858	Palitantin	metab_857	-	B(i)	-	255.1598	9.779	pos	M+H	C14H22O4	57.3	0	2.827135764	-	0.117311707286
pos_861	(2r,3r)-phyllanthin	metab_860	-	B(i)	-	401.2322	9.779	pos	M+H-H2O	C24H34O6	48.5	0	-0.099544063	-	0.143556904627
pos_863	N-benzyl-2-[formyl(furan-2-ylmethyl)amino]butanamide	metab_862	-	B(i)	-	301.1556	9.8029	pos	M+H	C17H20N2O3	36	0	3.122994043	-	0.18875999245
pos_864	12-methyltridecanoic acid	metab_863	HMDB0031072	B(i)	-	246.2436	9.6071	pos	M+NH4	C14H28O2	46.1	0	3.614262827	2724-57-4	0.22512869188
pos_867	Methylecgonidine	metab_866	HMDB0248436	B(i)	-	182.1182	9.8262	pos	M+H	C10H15NO2	38.7	0	3.466018794	-	0.193636243585
pos_868	12-Oxo-2,3-dinor-10,15-phytodienoic acid	metab_867	HMDB0032090	B(i)	-	265.1806	12.59	pos	M+H	C16H24O3	60.8	0	2.961686451	197247-23-7	0.157956342359
pos_869	Cytochalasin B	metab_868	HMDB0250718	B(ii)	C19954	484.2459	9.8262	pos	M+Na-H2O	C29H37NO5	0	79.8	-1.019945932	14930-96-2	0.249478547837
pos_872	Pc(22:1/0:0)	metab_871	-	B(i)	-	578.4185	9.8747	pos	M+H	C30H60NO7P	72	0	0.764125743	-	0.204056865604
pos_873	Tobramycin	metab_872	HMDB0014822	B(ii)	C00397	432.243	9.9003	pos	M+H-2H2O	C18H37N5O9	0	56.8	-4.957434467	32986-56-4	0.198572963823
pos_874	13-(3-pentyloxiran-2-yl)tridec-8-enoic acid	metab_873	-	B(i)	-	325.2747	13.4901	pos	M+H	C20H36O3	83.2	0	2.927966683	-	0.205070884992
pos_875	4-Oxoisotretinoin	metab_874	-	B(i)	-	315.1965	9.9528	pos	M+H	C20H26O3	48.1	0	3.335358538	-	0.297360995209
pos_877	13,14-Dihydro-15-keto Prostaglandin E2	metab_876	-	B(i)	-	353.232	11.343	pos	M+H	C20H32O5	69	0	-0.834705685	-	0.17328929386
pos_880	U-75302	metab_879	-	B(i)	-	379.2966	10.1007	pos	M+NH4	C22H35NO3	53	0	3.053954512	-	0.182722686494
pos_884	Lychnopholic Acid	metab_883	-	B(i)	-	251.165	10.1773	pos	M+H	C15H22O3	47.4	0	3.366365772	-	0.283899730772
pos_887	Delta-Maslinic acid methyl ester	metab_886	HMDB0303790	B(ii)	-	486.3702	10.1773	pos	M+	C31H50O4	0	63.9	-1.502052634	-	0.184945975031
pos_889	(2E,4E)-N-(1-hydroxy-3-methylpentan-2-yl)-2-methylhexa-2,4-dienamide	metab_888	-	B(i)	-	226.1808	10.203	pos	M+H	C13H23NO2	41.7	0	3.064149733	-	0.201695088733
pos_892	(4Z,7Z,10Z,13Z,16E,18E)-20-Hydroxydocosa-4,7,10,13,16,18-hexaenoylcarnitine	metab_891	HMDB0241621	B(ii)	-	488.3387	10.2535	pos	M+H	C29H45NO5	0	66	3.419666989	-	0.164056544865
pos_893	Deoxycholyllysine	metab_892	HMDB0242422	B(ii)	-	521.3967	10.2535	pos	M+H	C30H52N2O5	0	74.4	3.556460172	-	0.176310910084
pos_894	13-HDoHE	metab_893	HMDB0060043	B(ii)	-	315.2692	13.24	pos	M+H	C22H34O	0	66.6	2.940600177	-	0.126153441113
pos_895	3-(Hydroxymethyl)-5,5-diphenylimidazolidine-2,4-dione	metab_894	HMDB0245789	B(ii)	-	315.1349	10.3065	pos	M+CH3OH+H	C16H14N2O3	0	43.8	3.578334723	-	0.237317988259
pos_900	Seerziqquaztol-wojbjxkfsa-n	metab_899	HMDB0258207	B(ii)	-	459.2391	10.3577	pos	M+	C26H34FNO5	0	53.9	-6.644121732	-	0.243426844695
pos_902	13'-Hydroxy-gamma-tocotrienol	metab_901	HMDB0012562	B(ii)	-	427.3219	13.3398	pos	M+H	C28H42O3	0	67.6	2.981580972	-	0.23130786021
pos_904	13-O-Tetradecanoylphorbol 12-acetate	metab_903	HMDB0244453	B(ii)	-	617.4066	12.8508	pos	M+H	C36H56O8	0	41.2	2.96791634	-	0.227271672389
pos_905	Koninginin A	metab_904	-	B(i)	-	285.2068	10.5046	pos	M+H	C16H28O4	70.8	0	2.791125707	-	0.170921925288
pos_907	Petilidine	metab_906	-	B(i)	-	416.3536	10.5317	pos	M+H	C27H45NO2	66.3	0	3.017264667	-	0.145751086025
pos_909	Decanoyl-l-carnitine	metab_908	HMDB0000651	B(i)	C03299	316.2495	10.5833	pos	M+H	C17H33NO4	55.5	0	3.970621473	1492-27-9	0.139331380383
pos_912	Santowhite	metab_911	HMDB0247522	B(ii)	-	383.2957	10.6561	pos	M+H	C26H38O2	0	41.5	3.186176027	-	0.216416036146
pos_915	4-pentylcyclohex-3-ene-1,2-diol	metab_914	-	B(i)	-	185.1543	10.6819	pos	M+H	C11H20O2	71.2	0	3.529405166	-	0.1723381878
pos_917	7-a,27-Dihydroxycholesterol	metab_916	HMDB0006281	B(ii)	C06341	441.3341	10.6819	pos	M+Na	C27H46O3	0	57.2	0.34510294	4725-24-0	0.230011757809
pos_918	Himbacine	metab_917	HMDB0253171	B(i)	C10598	363.3016	10.7081	pos	M+NH4	C22H35NO2	78.2	0	2.968638322	6879-74-9	0.142585193457
pos_919	Deoxycholylcitrulline	metab_918	HMDB0242436	B(ii)	-	514.3648	10.7081	pos	M+H-2H2O	C30H51N3O6	0	72.5	1.5656412	-	0.209617666621
pos_920	Dianthoside	metab_919	-	B(i)	-	271.0821	10.7346	pos	M+H-H2O	C12H16O8	37	0	3.186426899	-	0.246366680207
pos_921	13-oxoode	metab_920	HMDB0004668;LMFA02000252	B(i)	C14765	327.2528	13.7955	pos	M+CH3OH+H	C18H30O3	46.2	0	-0.525962322	-	0.273759814985
pos_924	Hexosylsphingosine	metab_923	HMDB0253164	B(ii)	-	460.3281	10.784	pos	M+H-H2O	C24H47NO8	0	64.7	2.659379814	-	0.186868261743
pos_925	14,15-ee-5(z)-e	metab_924	-	B(i)	-	325.2747	11.8709	pos	M+H	C20H36O3	77.1	0	2.882470692	-	0.182753555627
pos_927	Leu-Met	metab_926	HMDB0028935	B(ii)	-	317.1506	10.8367	pos	M+CH3OH+Na	C11H22N2O3S	0	43.1	0.162472606	-	0.216904931989
pos_928	4(5)-epdpe methyl ester	metab_927	-	B(i)	-	359.2592	10.8367	pos	M+H	C23H34O3	43.4	0	3.161539665	-	0.205543530454
pos_929	(3beta,6beta,14R)-3,5,6,10,16-Pentahydroxygrayanotoxan-14-ylacetate	metab_928	-	B(i)	-	395.2437	10.8367	pos	M+H-H2O	C22H36O7	42.4	0	2.031752648	-	0.202697593061
pos_930	Cyclosquamosin A	metab_929	HMDB0303367	B(ii)	-	641.3197	10.8367	pos	M+	C31H43N7O8	0	72.6	3.667443832	-	0.19985007785
pos_931	Physapubescin	metab_930	HMDB0033796	B(ii)	-	531.2954	10.887	pos	M+H	C30H42O8	0	54.2	0.274273975	74747-52-7	0.15311082104
pos_932	Curcumol	metab_931	HMDB0038122	B(i)	-	237.1857	10.9125	pos	M+H	C15H24O2	68.1	0	3.38845713	4871-97-0	0.252769601856
pos_933	Monic acid	metab_932	HMDB0061154	B(ii)	-	307.1916	10.9125	pos	M+H-2H2O	C18H30O6	0	46.6	3.46889268	-	0.233557795189
pos_934	Remacemide	metab_933	HMDB0257144	B(i)	-	332.1723	10.9125	pos	M+ACN+Na	C17H20N2O	44	0	-3.896159766	-	0.27036504433
pos_935	14-deoxy-11,12-didehydroandrographolide	metab_934	HMDB0244578	B(i)	-	333.2047	13.0052	pos	M+H	C20H28O4	44.6	0	-4.080520323	-	0.16022930783
pos_938	Cetraxate	metab_937	HMDB0249836	B(ii)	C01564	288.1606	10.9369	pos	M+H-H2O	C17H23NO4	0	44.4	3.94788739	34675-84-8	0.178446600919
pos_941	Pglu-his-pro	metab_940	HMDB0256375	B(ii)	-	328.1428	10.9369	pos	M+H-2H2O	C16H21N5O5	0	42.5	6.442592599	-	0.2976762476
pos_942	Lubiprostone	metab_941	HMDB0015180	B(ii)	C13707	395.1979	10.9369	pos	M+Na-H2O	C20H32F2O5	0	66.5	-7.951691665	333963-40-9;136790-76-6	0.176961780466
pos_943	15(R)-15-methyl Prostaglandin A2	metab_942	-	B(i)	-	349.2384	12.1791	pos	M+H	C21H32O4	64	0	3.104864163	-	0.233262488203
pos_944	7-Hydroxydodecanoylcarnitine	metab_943	HMDB0241299	B(ii)	-	342.2649	10.9633	pos	M+H-H2O	C19H37NO5	0	55.5	2.922622991	-	0.174586224699
pos_945	14-HDoHE	metab_944	HMDB0060044	B(ii)	-	389.2698	10.9633	pos	M+CH3OH+H	C23H32O3	0	46.7	3.299383156	-	0.2007564739
pos_947	Tyrosine conjugated cholic acid	metab_946	-	B(i)	-	572.3604	10.9633	pos	M+H	C33H49NO7	61.8	0	3.86488908	-	0.175156598843
pos_948	Capsianoside I	metab_947	HMDB0002318	B(ii)	-	625.3247	10.9633	pos	M+H-2H2O	C32H52O14	0	41	4.29912138	121924-04-7	0.2566697264
pos_949	4-methyl-7-diethylaminocoumarin	metab_948	-	B(i)	-	232.1339	10.99	pos	M+H	C14H17NO2	61.2	0	3.109928405	-	0.164337502409
pos_951	7(14)-Farnesene-9,12-diol	metab_950	HMDB0040998	B(ii)	-	260.2592	11.0136	pos	M+NH4	C15H30O2	0	52.1	3.455443186	160775-29-1	0.156020590312
pos_953	2-(2-Butoxyethoxy)ethyl acetate	metab_952	-	B(i)	-	205.1441	11.0655	pos	M+H	C10H20O4	50.8	0	3.386843162	-	0.16411642603
pos_955	Cis-Neoxanthin	metab_954	HMDB0302969	B(ii)	C13431	583.4107	11.0655	pos	M+H-H2O	C40H56O4	0	72.8	-6.51724966	-	0.264008859639
pos_956	Toosendanin	metab_955	HMDB0259107	B(ii)	-	629.2623	11.0655	pos	M+CH3OH+Na	C30H38O11	0	65.1	9.480396305	-	0.272820478177
pos_957	15(S)-Hydroxyeicosatrienoic acid	metab_956	HMDB0005045	B(ii)	-	323.2586	13.7955	pos	M+H	C20H34O3	0	89.1	1.792156544	13-16-1	0.229376475385
pos_958	Zinnimidine	metab_957	-	B(i)	C10626	303.171	11.0901	pos	M+ACN+H	C15H19NO3	43.1	0	2.562691378	148717-77-5	0.203251350457
pos_960	16,16-dimethyl-PGD2	metab_959	LMFA03010052	B(i)	-	363.2528	13.4652	pos	M+H-H2O	C22H36O5	48.4	0	-0.529882308	-	0.181808592012
pos_961	3,5-diprenyl-4-hydroxyacetophenone	metab_960	-	B(i)	-	273.1855	11.1156	pos	M+H	C18H24O2	39.9	0	2.190467329	-	0.168400964204
pos_962	17-(acetyloxy)-3-hydroxy-6-methyl-(3b,5b,6a)-pregnan-20-one	metab_961	-	B(i)	-	391.2853	12.279	pos	M+H	C24H38O4	97	0	2.634544373	-	0.1850711927
pos_965	Cocamidopropyl Betaine	metab_964	-	B(i)	-	343.2965	11.1654	pos	M+H	C19H38N2O3	90.4	0	2.943825935	-	0.211974532911
pos_966	(6,8)-Decadienoylcarnitine	metab_965	HMDB0241097	B(ii)	-	316.1918	11.19	pos	M+Na-H2O	C17H29NO4	0	45.5	9.413225005	-	0.190101643717
pos_967	Aclacinomycin S	metab_966	HMDB0247947	B(ii)	C18635	699.2869	11.2156	pos	M+	C36H45NO13	0	56.8	-3.14742101	-	0.182945715233
pos_969	Monocrotaline	metab_968	HMDB0034363	B(ii)	C10350	325.1556	11.2405	pos	M+	C16H23NO6	0	69.6	9.495463472	315-22-0	0.245404577095
pos_970	4-Hydroxy-N-phenyl-3,5-bis(1-pyrrolidinylmethyl)benzamide	metab_969	HMDB0247889	B(ii)	-	434.2452	11.2405	pos	M+CH3OH+Na	C23H29N3O2	0	40.2	9.891144148	-	0.160503072902
pos_971	17a,20a-Dihydroxycholesterol	metab_970	HMDB0006764	B(ii)	C05499	419.3532	12.746	pos	M+H	C27H46O3	0	73.6	2.88227099	-	0.18419767759
pos_973	Val-Pro-Glu-Pro-Lys	metab_972	-	B(i)	-	569.3341	11.2651	pos	M+H	C26H44N6O8	40.9	0	8.378595768	-	0.242692967598
pos_974	17-phenyl trinor PGF2alpha cyclohexyl amide	metab_973	-	B(i)	-	470.3255	13.8987	pos	M+H	C29H43NO4	39.2	0	-2.171891006	-	0.171926527794
pos_975	N-(1-benzylpiperidin-4-yl)-6-methylimidazo[1,2-a]pyridine-2-carboxamide	metab_974	-	B(i)	-	349.2017	11.2909	pos	M+H	C21H24N4O	36.7	0	-1.750398702	-	0.183393815128
pos_977	Lathyrol	metab_976	-	B(i)	C09125	335.2225	11.3174	pos	M+H	C20H30O4	68.1	0	2.571682969	34420-19-4	0.189961488927
pos_978	Arg-Tyr	metab_977	HMDB0028721	B(ii)	-	370.2058	11.3174	pos	M+CH3OH+H	C15H23N5O4	0	56.1	-7.929841896	74863-12-0	0.183349468772
pos_979	Pleuromutilin	metab_978	HMDB0248901	B(i)	C09169	379.249	11.3174	pos	M+H	C22H34O5	48	0	2.846971645	125-65-5	0.18115652955
pos_980	Oleandrin	metab_979	LMST01120025	B(i)	C19987	577.3368	11.3174	pos	M+H	C32H48O9	53.9	0	-0.457734195	465-16-7	0.147803111272
pos_982	19alpha-19-Hydroxy-3,11-dioxo-12-ursen-28-oic acid	metab_981	HMDB0038683	B(ii)	-	471.3106	12.3812	pos	M+H	C29H42O5	0	68.3	0.190949826	-	0.271396538235
pos_983	1-cyclohexyl-3-[2-(4-ethoxyphenoxy)ethyl]urea	metab_982	-	B(i)	-	307.2024	9.8262	pos	M+H	C17H26N2O3	70.4	0	2.652200346	-	0.183617236165
pos_985	2-aminooctadec-8-ene-1,3,4-triol	metab_984	-	B(i)	-	316.2856	11.3697	pos	M+H	C18H37NO3	35.9	0	3.090356556	-	0.129255412523
pos_986	1-Deoxy-1-morpholino-D-fructose	metab_985	HMDB0243858	B(ii)	-	250.1293	1.4365	pos	M+H	C10H19NO6	0	52.2	3.343705159	-	0.282527031151
pos_987	Glucosylsphingosine	metab_986	HMDB0000596	B(i)	C03108	462.3435	11.3697	pos	M+H	C24H47NO7	68.4	0	2.085906089	52050-17-6	0.0692424263797
pos_989	His-Ser-Trp	metab_988	-	B(i)	-	429.1922	11.3952	pos	M+H	C20H24N6O5	35.5	0	9.611454437	-	0.235037301587
pos_992	Kahweol	metab_991	HMDB0035602	B(i)	C09893	315.1965	11.4468	pos	M+H	C20H26O3	51.6	0	3.191293265	6894-43-5	0.228523232999
pos_993	1-dodecyl-2-pyrrolidinone	metab_992	-	B(i)	-	271.2752	10.9633	pos	M+NH4	C16H31NO	46	0	3.215873313	-	0.133350517322
pos_994	Saucernetin	metab_993	-	B(i)	C10879	373.1999	11.4468	pos	M+H	C22H28O5	65.7	0	-2.779645965	83377-13-3	0.239963236113
pos_995	Methionine conjugated cholic acid	metab_994	-	B(i)	-	540.3374	11.4468	pos	M+H	C29H49NO6S	47.1	0	3.741508582	-	0.255532827999
pos_1000	1H-indene-3-carboxamide	metab_999	-	B(i)	-	182.0573	3.8347	pos	M+Na	C10H9NO	95.3	0	-2.191908583	-	0.265348566225
pos_1001	Laurocapram	metab_1000	HMDB0253992	B(i)	-	299.3064	11.5436	pos	M+NH4	C18H35NO	65.7	0	2.700516602	-	0.165835393878
pos_1004	Apramycin	metab_1003	HMDB0248529	B(ii)	C01555	544.2611	11.5692	pos	M+Na-H2O	C21H41N5O11	0	46.7	3.093541509	37321-09-8	0.281974683496
pos_1007	FS4 toxin	metab_1006	HMDB0037064	B(ii)	-	292.1915	11.5954	pos	M+ACN+H	C15H22O3	0	46.5	3.151289868	-	0.203078697129
pos_1009	(1S,2S,4R,8S)-p-Menthane-1,2,8,9-tetrol 2-glucoside	metab_1008	HMDB0039975	B(ii)	-	384.2214	11.5954	pos	M+NH4	C16H30O9	0	42.4	-3.831079752	402593-52-6	0.200705556699
pos_1010	Resolvin D5	metab_1009	HMDB0004038	B(ii)	-	361.2381	11.6225	pos	M+H	C22H32O4	0	48	2.106908141	-	0.20480789547
pos_1012	1-Stearoylglycerophosphoglycerol	metab_1011	HMDB0061697	B(ii)	-	545.3471	11.6225	pos	M+CH3OH+H	C24H49O9P	0	47.7	4.305229188	-	0.158023211682
pos_1013	Phytosphingosine	metab_1012	HMDB0004610;HMDB0004628;HMDB0004610;LMSP01030001	B(i)	C12144	318.3012	11.6453	pos	M+H	C18H39NO3	90.5	0	2.782485201	554-62-1	0.0463617480798
pos_1014	Cochlioquinone a	metab_1013	-	B(i)	-	533.3109	11.6453	pos	M+H	C30H44O8	66.2	0	0.076297918	-	0.176306365572
pos_1015	1-hydroxy-2-phenyl-6,7-dihydro-5H-benzimidazol-4-one	metab_1014	-	B(i)	-	229.098	6.1745	pos	M+H	C13H12N2O2	37.9	0	3.860416594	-	0.231319456123
pos_1016	Lasalocid A	metab_1015	LMPK09000002	B(i)	-	591.389	11.6674	pos	M+H	C34H54O8	66.9	0	-0.290368861	-	0.196464915801
pos_1017	Androstanedione	metab_1016	HMDB0000899;PW_C000718	B(i)	C00674	289.217	11.6923	pos	M+H	C19H28O2	41.8	0	2.8526035	846-46-8	0.218824522918
pos_1018	(+/-)13-Azaprostanoic acid	metab_1017	-	B(i)	-	312.2905	11.6923	pos	M+H	C19H37NO2	43.8	0	2.493963009	-	0.137519145616
pos_1022	1-Methoxyindole-3-carboxylic acid	metab_1021	-	B(i)	-	224.0925	7.5897	pos	M+CH3OH+H	C10H9NO3	62.8	0	4.160897326	-	0.185263780371
pos_1023	(11E,15Z)-9,10,13-Trihydroxy-11,15-octadecadienoic acid	metab_1022	-	B(i)	-	329.2331	11.7409	pos	M+H	C18H32O5	56	0	2.62280395	-	0.171564464758
pos_1027	1-methylhistamine	metab_1026	HMDB0000898;PW_C000717	B(i)	C05127	126.1031	1.2274	pos	M+H	C6H11N3	81.5	0	4.422921998	501-75-7	0.206516418565
pos_1030	1-methylxanthine	metab_1029	HMDB0010738;PW_C006745	B(i)	C16358	167.057	4.5287	pos	M+H	C6H6N4O2	43.8	0	3.826684389	6136-37-4	0.21397412281
pos_1031	Gly-Arg-Gly-Asp-Ser-Pro	metab_1030	HMDB0253013	B(ii)	-	651.2847	11.793	pos	M+ACN+Na	C22H37N9O10	0	42.1	4.459516885	-	0.104416505347
pos_1032	Sphingosine	metab_1031	HMDB0000252;LMSP01010001;PW_C000172	B(i)	C00319	300.2905	11.8196	pos	M+H	C18H37NO2	96.9	0	2.576397143	123-78-4	0.101847618443
pos_1034	1-Monolinolenoyl-rac-glycerol	metab_1033	HMDB0252853	B(ii)	-	353.2689	13.8727	pos	M+H	C21H36O4	0	51.1	0.716604345	-	0.218791207428
pos_1035	Ent-6R,16bOH,17-Trihydroxy-7-oxo-6,7-seco-19,6-kauranolide 6-O-glucoside	metab_1034	HMDB0038546	B(ii)	-	529.2592	11.8709	pos	M+H	C26H40O11	0	75.8	-9.774024072	132242-50-3	0.280553159187
pos_1038	Primin	metab_1037	-	B(i)	C10390	209.1179	11.8975	pos	M+H	C12H16O3	47	0	3.162670691	15121-94-5	0.189606110921
pos_1039	Sphinganine	metab_1038	HMDB0000269;LMSP01020001;PW_C000184	B(i)	C00836	302.3061	11.8975	pos	M+H	C18H39NO2	98.5	0	2.360483419	764-22-7	0.0542422446754
pos_1040	1-palmitoyl-sn-glycero-3-phosphocholine	metab_1039	-	B(i)	C04102	496.3407	11.19	pos	M+H	C24H50NO7P	97.3	0	1.835066139	-	0.1690840831
pos_1045	7a,17-dimethyl-5b-Androstane-3a,17b-diol	metab_1044	HMDB0006013	B(ii)	-	325.2536	11.9497	pos	M+Na-H2O	C21H36O2	0	50	9.040821694	13611-10-4	0.217288629959
pos_1047	13-Tetradecene-1,3-diyne-6,7-diol	metab_1046	HMDB0039539	B(ii)	-	203.1437	11.9764	pos	M+H-H2O	C14H20O2	0	41.6	3.17670635	122855-49-6	0.212756246924
pos_1048	Apo-13-zeaxanthinone	metab_1047	HMDB0302026	B(ii)	-	275.2014	11.9764	pos	M+H	C18H26O2	0	42.1	3.021177189	-	0.209781813696
pos_1049	Sclareol	metab_1048	HMDB0036827;LMPR0104030010	B(i)	C09183	291.2691	11.9764	pos	M+H-H2O	C20H36O2	61	0	2.718124837	515-03-7	0.200342058088
pos_1050	1-Phenyl-1H-pyrrole-2,5-dione	metab_1049	-	B(i)	-	174.0556	6.4409	pos	M+H	C10H7NO2	44	0	3.873506723	-	0.249281539004
pos_1052	(6s)-6-[(1r,3z,6z,9z)-1-hydroxypentadeca-3,6,9-trienyl]oxan-2-one	metab_1051	-	B(i)	-	321.2433	12.0029	pos	M+H	C20H32O3	70.3	0	2.874436606	-	0.200824197733
pos_1053	5a-Androstan-3b-ol	metab_1052	HMDB0005830	B(ii)	-	309.2798	12.029	pos	M+CH3OH+H	C19H32O	0	48.7	3.589248855	1224-92-6	0.25098900954
pos_1054	N-(1-Hydroxypropan-2-yl)icosa-5,8,11,14-tetraenamide	metab_1053	HMDB0243685	B(ii)	-	379.3331	12.029	pos	M+NH4	C23H39NO2	0	57.4	3.272627992	-	0.104741336875
pos_1055	Cavipetin C	metab_1054	HMDB0030366	B(ii)	-	389.2697	12.029	pos	M+H	C24H36O4	0	42.1	2.737117974	128552-90-9	0.196437077852
pos_1056	10-Hydroxyheptadecanoylcarnitine	metab_1055	HMDB0241513	B(ii)	-	430.354	12.029	pos	M+H	C24H47NO5	0	45.3	3.00176363	-	0.226450855801
pos_1057	Soyasapogenol C	metab_1056	HMDB0034506	B(ii)	C17422	482.3967	12.029	pos	M+ACN+H	C30H48O2	0	49	-5.779342654	595-14-2	0.102307318197
pos_1058	Ruscogenin	metab_1057	HMDB0257364	B(ii)	C08909	413.3061	12.0533	pos	M+H-H2O	C27H42O4	0	42.3	2.525292248	472-11-7	0.222416130113
pos_1059	(7E,10E,13E,16E)-3-Hydroxydocosa-7,10,13,16-tetraenoylcarnitine	metab_1058	HMDB0241607	B(ii)	-	492.3689	12.0533	pos	M+H	C29H49NO5	0	41.2	1.10116303	-	0.233543077559
pos_1061	2-({2-[4-(4-fluorophenyl)piperazino]-2-oxoethyl}sulfanyl)acetic acid	metab_1060	-	B(i)	-	313.1042	4.7353	pos	M+H	C14H17FN2O3S	59	0	8.011936246	-	0.179419715334
pos_1062	Piperine	metab_1061	HMDB0029377	B(i)	C03882	286.1446	12.0785	pos	M+H	C17H19NO3	97.3	0	2.749548959	94-62-2	0.202981272386
pos_1063	Siderol	metab_1062	HMDB0034944	B(ii)	-	347.2588	12.0785	pos	M+H	C22H34O3	0	44.4	2.242037307	19885-22-4	0.226210691201
pos_1065	2-(1,3-benzodioxol-5-yl)-4,5,6,7-tetramethyl-1h-benzimidazole	metab_1064	-	B(i)	-	295.145	11.0901	pos	M+H	C18H18N2O2	46.8	0	2.969238311	-	0.195105496136
pos_1066	Capsaicin	metab_1065	HMDB0002227;HMDB0302729;LMFA08020085	B(i)	C06866	306.2073	12.1051	pos	M+H	C18H27NO3	78.6	0	3.064402953	404-86-4	0.201575370305
pos_1068	Torvoside G	metab_1067	HMDB0030337	B(ii)	-	609.3983	12.1051	pos	M+H	C34H56O9	0	44.3	-2.340423418	184777-22-8	0.168953160347
pos_1071	Docosa-4,7,10,13,16,19-hexaenoic acid ethyl ester	metab_1070	HMDB0247518	B(ii)	-	357.2798	12.1293	pos	M+H	C24H36O2	0	76	2.679116052	-	0.197998672841
pos_1074	2-(14-methylpentadecanoylamino)-3-phenylpropanoic acid	metab_1073	-	B(i)	-	404.3173	11.2651	pos	M+H	C25H41NO3	49.5	0	3.301642586	-	0.200763549193
pos_1075	N-Docosahexaenoyl Lysine	metab_1074	HMDB0242018	B(ii)	-	421.3186	12.1544	pos	M+H-2H2O	C28H44N2O3	0	75.5	-6.026265397	-	0.159986967135
pos_1076	N-Isobutyloctadeca-trans-2-trans-4-dienamide	metab_1075	HMDB0302880	B(ii)	-	353.3536	12.1791	pos	M+NH4	C22H41NO	0	77	2.903822173	-	0.108129135386
pos_1078	Ganoderic acid I	metab_1077	HMDB0035310	B(ii)	-	515.3	12.1791	pos	M+H-H2O	C30H44O8	0	70.7	-0.675074733	98665-20-4	0.207817915173
pos_1081	2-(2-acetyl-3,5-dihydroxyphenyl)acetic acid	metab_1080	-	B(i)	-	211.061	6.2691	pos	M+H	C10H10O5	72.5	0	4.247374062	-	0.0943900107089
pos_1083	(10betaH,11xi)-11-Hydroxy-13-nor-6-eremophilen-8-one	metab_1082	HMDB0037605	B(ii)	-	205.1594	12.2541	pos	M+H-H2O	C14H22O2	0	50.3	3.224229511	348615-40-7	0.215945067097
pos_1084	2-(n-hexadecanoyl)amino-1-propanol	metab_1083	-	B(i)	-	314.3061	12.2541	pos	M+H	C19H39NO2	43	0	2.470184837	-	0.0761392122907
pos_1085	Pipercitine	metab_1084	HMDB0039937	B(ii)	-	367.3692	12.2541	pos	M+NH4	C23H43NO	0	71.1	2.651746203	-	0.127848808479
pos_1086	16-Hydroxy-3-oxo-12-oleanen-28-oic acid	metab_1085	HMDB0040618	B(ii)	-	471.3483	12.2541	pos	M+H	C30H46O4	0	76.6	2.953285609	77625-71-9	0.187579056215
pos_1088	2-(2-ethyl-6-methyl-n-oxaloanilino)propanoic acid	metab_1087	-	B(i)	-	297.1456	5.6292	pos	M+NH4	C14H17NO5	38.4	0	3.949342389	-	0.248345674396
pos_1089	Ret-P-man	metab_1088	HMDB0257168	B(ii)	-	529.2584	12.279	pos	M+H	C26H41O9P	0	58.3	4.449944578	-	0.218181761859
pos_1090	Palmitoylcarnitine	metab_1089	HMDB0000222;LMFA07070004	B(i)	C02990	400.3429	12.3295	pos	M+H	C23H45NO4	75.6	0	1.916981826	2364-67-2	0.16831362938
pos_1091	12-Hydroxyheptadecanoylcarnitine	metab_1090	HMDB0241515	B(ii)	-	412.3433	12.3295	pos	M+H-H2O	C24H47NO5	0	58.6	2.800057473	-	0.158996561777
pos_1093	Allylestrenol	metab_1092	HMDB0015500	B(ii)	C12811	301.2535	12.3812	pos	M+H	C21H32O	0	51.4	2.860735712	432-60-0	0.21162929241
pos_1095	7-Hydroperoxycholesterol	metab_1094	HMDB0247254	B(ii)	-	482.3609	12.3812	pos	M+ACN+Na	C27H46O3	0	53.6	1.045978157	-	0.181008895642
pos_1096	Vitamin D4	metab_1095	HMDB0259850	B(ii)	C18192	363.338	12.4079	pos	M+H-2H2O	C28H46O	0	63.9	-7.538597057	-	0.110686707874
pos_1097	2-(3-hexyl-4-methyl-2,5-dioxopyrrol-1-yl)-3-hydroxybutanoic acid	metab_1096	-	B(i)	-	315.1885	1.2744	pos	M+NH4	C15H23NO5	53.7	0	-9.787689907	-	0.113147298118
pos_1100	N-3-oxo-hexadec-11(Z)-enoyl-L-Homoserine lactone	metab_1099	-	B(i)	-	352.2516	12.4345	pos	M+H	C20H33NO4	59.3	0	9.717882048	-	0.211782191979
pos_1101	Dihydrocapsaicin	metab_1100	HMDB0038457;LMFA08020318	B(i)	C16952	308.223	12.4607	pos	M+H	C18H29NO3	48.4	0	3.029537113	19408-84-5	0.204451871
pos_1105	N-(2-Hydroxyethyl)pentadecanamide	metab_1104	-	B(i)	-	286.2749	12.5381	pos	M+H	C17H35NO2	47	0	2.921642923	-	0.180591089762
pos_1108	1-Hydroxy-2,12,15-heneicosatrien-4-one	metab_1107	HMDB0036741	B(ii)	-	285.2585	12.5635	pos	M+H-2H2O	C21H36O2	0	43.7	2.52030772	-	0.229233345704
pos_1109	2-(2-carboxy-2-methylpropyl)-4,6-dimethylbenzoic acid	metab_1108	-	B(i)	-	251.1285	12.59	pos	M+H	C14H18O4	36.1	0	2.994435776	-	0.0563555519959
pos_1110	Phytol	metab_1109	HMDB0002019	B(ii)	C01389	314.3426	12.59	pos	M+NH4	C20H40O	0	43	2.728951118	7541-49-3;150-86-7;150-86-7	0.0357813472061
pos_1111	JWH 073 N-(4-hydroxybutyl) metabolite-d5	metab_1110	-	B(i)	-	349.1996	12.59	pos	M+H	C23H16D5NO2	42.5	0	10.77662273	-	0.235660786505
pos_1113	2,2,6,6-tetramethyl-4-piperidone	metab_1112	HMDB0031179	B(i)	-	173.1655	4.4576	pos	M+NH4	C9H17NO	66.9	0	4.068473918	826-36-8	0.203880214258
pos_1115	5alpha-Androst-16-en-3alpha-ol	metab_1114	HMDB0005935	B(i)	-	257.2271	12.6928	pos	M+H-H2O	C19H30O	55.1	0	2.492093624	1153-51-1	0.216541910523
pos_1116	Chenodeoxycholyltryptophan	metab_1115	HMDB0242395	B(i)	-	579.3812	12.6928	pos	M+H	C35H50N2O5	84.7	0	3.336998129	-	0.173661210972
pos_1117	Jasmolone	metab_1116	HMDB0030039	B(ii)	-	213.1492	12.746	pos	M+CH3OH+H	C11H16O2	0	55.6	3.657823291	54383-66-3	0.180986948526
pos_1118	(E)-26,27-Dinorergosta-4,22-dien-3-one	metab_1117	HMDB0037826	B(ii)	-	369.3165	12.746	pos	M+H	C26H40O	0	41.2	3.455091142	-	0.251886245974
pos_1119	LysoPE(15:0/0:0)	metab_1118	HMDB0011502	B(i)	-	440.2785	12.746	pos	M+H	C20H42NO7P	84.3	0	3.01079426	-	0.176344206727
pos_1121	(S)-14-Methylhexadecanoic acid	metab_1120	HMDB0031067	B(ii)	-	253.2532	12.7986	pos	M+H-H2O	C17H34O2	0	44.7	2.249571666	5746-59-8	0.258472199039
pos_1122	1-N-cyclohexyl-3-N-[(4-fluorophenyl)methyl]-3-methylpiperidine-1,3-dicarboxamide	metab_1121	-	B(i)	-	376.2396	12.7986	pos	M+H	C21H30FN3O2	66.9	0	0.222854338	-	0.169985384149
pos_1123	P,P-Dioctyldiphenylamine	metab_1122	HMDB0061926	B(ii)	-	411.3729	12.7986	pos	M+NH4	C28H43N	0	80.1	-1.324219858	-	0.14002115656
pos_1124	PC(PGF1alpha/16:1(9Z))	metab_1123	HMDB0286096	B(ii)	-	832.5718	12.8247	pos	M+H	C44H82NO11P	0	43.6	2.383363908	-	0.159172910428
pos_1125	Yuzu lactone	metab_1124	HMDB0032901	B(ii)	-	161.1329	12.8508	pos	M+H-2H2O	C12H20O2	0	42.2	2.235117278	79894-05-6	0.205416519294
pos_1126	Alpha-Calacorene	metab_1125	HMDB0036453	B(i)	-	201.1644	12.8508	pos	M+H	C15H20	56.4	0	2.900777264	21391-99-1	0.222136827938
pos_1127	Shyobunyl acetate	metab_1126	HMDB0036153	B(ii)	-	229.1958	12.8508	pos	M+H-2H2O	C17H28O2	0	41	2.635786096	-	0.205885844123
pos_1128	Nandrolone	metab_1127	HMDB0002725;LMST02010044	B(i)	C07254	275.2014	12.8508	pos	M+H	C18H26O2	65.2	0	3.116674075	434-22-0	0.19553992581
pos_1129	Tetracosahexaenoic acid	metab_1128	HMDB0002007	B(ii)	-	357.2797	12.8508	pos	M+H	C24H36O2	0	88.5	2.488697775	81247-23-6	0.190583016631
pos_1130	3-Ketocholanic Acid	metab_1129	-	B(i)	-	375.2904	12.8508	pos	M+H	C24H38O3	80.1	0	2.664435783	-	0.176081850567
pos_1131	11'-Carboxy-alpha-tocotrienol	metab_1130	HMDB0012516	B(ii)	-	415.283	12.8508	pos	M+H	C26H38O4	0	60.4	-3.063821024	-	0.169221438282
pos_1132	Oxan-2-ylmethanol	metab_1131	-	B(i)	-	81.0706	12.8772	pos	M+H-2H2O	C6H12O2	69.8	0	6.301868162	-	0.240975259253
pos_1133	Ilicol	metab_1132	-	B(i)	-	203.1801	12.8772	pos	M+H-2H2O	C15H26O2	55.4	0	2.779936089	-	0.214021598528
pos_1134	Panaxydiol	metab_1133	HMDB0304715	B(i)	-	261.1856	12.8772	pos	M+H	C17H24O2	44.8	0	2.727913696	-	0.219043639347
pos_1138	2,3,14,22,25-pentahydroxycholest-7-en-6-one	metab_1137	-	B(i)	-	465.3226	7.742	pos	M+H	C27H44O6	63.1	0	3.372330455	-	0.231309657149
pos_1140	Hematoporphyrin IX	metab_1139	HMDB0000668	B(ii)	-	581.2778	12.9798	pos	M+H-H2O	C34H38N4O6	0	82.3	3.224782184	14459-29-1	0.27105138115
pos_1141	1-[2-(diethylamino)ethyl]-N-[(4-methylphenyl)methyl]benzimidazol-2-amine	metab_1140	-	B(i)	-	337.237	13.0052	pos	M+H	C21H28N4	60	0	-4.99382897	-	0.156872689955
pos_1142	7a-Hydroxytestosterone	metab_1141	HMDB0003956	B(ii)	C05291	359.2202	13.0052	pos	M+CH3OH+Na	C19H28O3	0	41.4	3.119407078	2141-17-5	0.138774570539
pos_1143	Androstane-3,17-diol 17-sulfate	metab_1142	HMDB0247995	B(ii)	-	395.1864	13.0052	pos	M+Na	C19H32O5S	0	67.5	0.336260084	-	0.173521662548
pos_1146	2,3-dihydrobenzofuran	metab_1145	HMDB0013815	B(i)	-	121.0654	3.9058	pos	M+H	C8H8O	71.6	0	5.22989222	496-16-2	0.220806780306
pos_1147	Leukotriene B4 dimethylamide	metab_1146	HMDB0005085	B(ii)	-	364.2853	13.0552	pos	M+H	C22H37NO3	0	49.9	1.7806608	83024-92-4	0.188483757486
pos_1148	Alpha-Amyrone	metab_1147	HMDB0036659	B(i)	-	425.3784	13.0552	pos	M+H	C30H48O	49	0	1.503185247	638-96-0	0.171216151865
pos_1149	2,3-Dinor-11beta-prostaglandin F2alpha	metab_1148	-	B(i)	-	327.2173	8.8644	pos	M+H	C18H30O5	82.4	0	2.290674332	-	0.1603647196
pos_1150	Betulin	metab_1149	HMDB0036838;LMPR0106140005	B(i)	C08618	443.3898	13.0552	pos	M+H	C30H50O2	61.9	0	3.351326046	473-98-3	0.225416254642
pos_1151	3-oxoursan(28-13)olide	metab_1150	-	B(i)	-	455.3524	13.0552	pos	M+H	C30H46O3	61.2	0	0.983014282	-	0.19426373869
pos_1152	Ganoderic acid eta	metab_1151	HMDB0036309	B(ii)	-	537.2879	13.0552	pos	M+Na-H2O	C30H44O8	0	76.3	9.629518573	294674-12-7	0.157475474641
pos_1153	PE(PGF1alpha/20:1(11Z))	metab_1152	HMDB0262019	B(ii)	-	846.5877	13.0552	pos	M+H	C45H84NO11P	0	57.1	2.638097883	-	0.197417995446
pos_1155	3-hydroxy-hexadecanoic acid	metab_1154	LMFA01050188	B(i)	-	273.243	13.134	pos	M+H	C16H32O3	39.5	0	2.229091303	-	0.120474434106
pos_1157	2-Methyl-5-(8,11-pentadecadienyl)-1,3-benzenediol	metab_1156	HMDB0038909	B(ii)	-	313.2542	13.134	pos	M+H-H2O	C22H34O2	0	54.1	4.889310161	50423-14-8	0.21212380953
pos_1158	12-hydroxy-16-heptadecynoic acid	metab_1157	-	B(i)	-	315.2539	13.134	pos	M+CH3OH+H	C17H30O3	35.2	0	3.192223759	-	0.255663573093
pos_1159	Ganoderol A	metab_1158	HMDB0035728	B(ii)	-	439.3583	13.134	pos	M+H	C30H46O2	0	40.5	2.936224754	104700-97-2	0.216824386954
pos_1161	1-o-(cis-9-octadecenyl)-2-o-acetyl-sn-glycero-3-phosphocholine	metab_1160	-	B(i)	-	551.3961	13.134	pos	M+H	C28H57NO7P+	68.5	0	2.872197076	-	0.222806565473
pos_1162	Pe(34:2)	metab_1161	HMDB0008835	B(i)	-	716.5244	13.134	pos	M+H	C39H74NO8P	89.4	0	2.737655203	-	0.124780825156
pos_1163	Delta-Dodecalactone	metab_1162	HMDB0037742;LMFA07040040	B(i)	-	181.1592	13.1607	pos	M+H-H2O	C12H22O2	36.4	0	2.663080386	3051-22-7	0.193897631033
pos_1165	2,4,6-trimethylpyridine	metab_1164	HMDB0245482	B(i)	-	139.1235	5.3936	pos	M+NH4	C8H11N	71.1	0	4.145032278	-	0.213705686634
pos_1167	GPEtn(15:0/16:0)	metab_1166	HMDB0008890	B(i)	-	678.5088	13.1607	pos	M+H	C36H72NO8P	46.8	0	2.83724679	-	0.171285105539
pos_1168	Pe(36:2)	metab_1167	HMDB0008843	B(i)	C00350	744.5565	13.1607	pos	M+H	C41H78NO8P	71.9	0	3.687067208	-	0.243060342458
pos_1169	(2E,5E)-3,5,7-trimethylocta-2,5-dienedioic acid	metab_1168	-	B(i)	-	177.0916	13.1869	pos	M+H-2H2O	C11H16O4	56.8	0	2.641710497	-	0.231998209768
pos_1171	GPEtn(20:0/10:0)	metab_1170	-	B(i)	-	664.4931	13.1869	pos	M+H	C35H70NO8P	48.4	0	2.957707497	-	0.122873231667
pos_1172	GPEtn(18:1/16:0)	metab_1171	HMDB0009022	B(i)	-	718.5399	13.1869	pos	M+H	C39H76NO8P	75.1	0	2.415955362	-	0.119544004798
pos_1173	SM(d18:1/18:0)	metab_1172	HMDB0001348;LMSP03010001;PW_C001040	B(i)	C00550	731.6077	13.1869	pos	M+H	C41H83N2O6P	63.4	0	2.129007428	58909-84-5;85187-10-6	0.123570450055
pos_1174	12-hydroxy-12-methyltetradecanoic acid	metab_1173	-	B(i)	-	241.2169	13.2133	pos	M+H-H2O	C15H30O3	54.2	0	2.492979567	-	0.20127033359
pos_1175	Tributyl phosphate	metab_1174	HMDB0259164	B(i)	C14439	267.1727	13.2133	pos	M+H	C12H27O4P	54.2	0	2.591685366	126-73-8	0.193836702383
pos_1176	2',5,6-trimethoxyflavone	metab_1175	HMDB0037331	B(i)	-	313.1051	5.8155	pos	M+H	C18H16O5	82.4	0	-6.257731458	16266-97-0	0.136175662075
pos_1177	Gln-Val-Leu-Arg	metab_1176	-	B(i)	-	515.3361	13.2133	pos	M+H	C22H42N8O6	37.5	0	11.91891625	-	0.166585486939
pos_1178	Baliospermum montanum	metab_1177	-	B(i)	-	601.4105	13.2133	pos	M+H-H2O	C36H58O8	52.2	0	0.936743733	-	0.139783637937
pos_1179	D6-Ambrettolide	metab_1178	HMDB0037805	B(ii)	-	217.1958	13.24	pos	M+H-2H2O	C16H28O2	0	42.1	2.675779618	7779-50-2	0.229522221603
pos_1180	2,6-Di-tert-butyl-P-benzoquinone	metab_1179	HMDB0013817	B(i)	-	253.1805	12.9532	pos	M+CH3OH+H	C14H20O2	44.1	0	3.075548827	719-22-2	0.213337017419
pos_1181	Isonerylgeraniol-18-oic acid	metab_1180	-	B(i)	-	321.2432	13.24	pos	M+H	C20H32O3	53.5	0	2.311556432	-	0.206378714043
pos_1182	2-[(1E,3E,5E)-3,7-Dimethylnona-1,3,5,8-tetraenyl]-1,3,3-trimethylcyclohexene	metab_1181	HMDB0247831	B(ii)	-	271.2427	13.4901	pos	M+H	C20H30	0	74	2.667846574	-	0.22500659374
pos_1183	9,11-methane-epoxy PGF1alpha	metab_1182	-	B(i)	-	353.2692	13.2652	pos	M+H	C21H36O4	52.4	0	1.583127427	-	0.205326901408
pos_1186	2-[(2-hydroxy-3-methylbutanoyl)amino]-3-methylbutanoic acid	metab_1185	-	B(i)	-	218.1395	5.2988	pos	M+H	C10H19NO4	74.7	0	3.730750334	-	0.216153630643
pos_1188	Propafenone	metab_1187	HMDB0015313	B(i)	C07381	342.208	13.3141	pos	M+H	C21H27NO3	44.4	0	4.898214845	54063-53-5	0.224244895528
pos_1193	Rel-5-(1,1-dimethylheptyl)-2-[(1r,3s)-3-hydroxycyclohexyl]phenol	metab_1192	-	B(i)	-	319.2641	13.366	pos	M+H	C21H34O2	37.6	0	3.110106372	-	0.291684948247
pos_1195	Atractylon	metab_1194	HMDB0248711	B(i)	-	217.1594	13.3925	pos	M+H	C15H20O	40.3	0	3.277555416	-	0.196514904729
pos_1196	Buspirone N-oxide	metab_1195	HMDB0061107	B(ii)	-	419.2785	13.3925	pos	M+NH4	C21H31N5O3	0	56.9	4.998494831	-	0.135993249981
pos_1197	17Z-hexacosenoic acid	metab_1196	HMDB0062452	B(ii)	C17278	433.3423	13.3925	pos	M+K	C26H50O2	0	44.7	-4.899589311	-	0.268825760287
pos_1199	Choline	metab_1198	HMDB0000097;PW_C000065	B(i)	C00114	104.1076	13.4184	pos	M+	C5H14NO+	62.4	0	0.955085223	62-49-7	0.0829897132477
pos_1200	N-(2-oxooxolan-3-yl)tetradecanamide	metab_1199	-	B(i)	-	312.2543	13.4184	pos	M+H	C18H33NO3	56.7	0	3.156243457	-	0.21680598567
pos_1201	Mead Acid Ethanolamide	metab_1200	-	B(i)	-	350.3062	13.4184	pos	M+H	C22H39NO2	42.9	0	2.412687309	-	0.223536393176
pos_1202	Carboprost	metab_1201	HMDB0249644	B(ii)	C06872	423.2734	13.4184	pos	M+CH3OH+Na	C21H36O5	0	68.9	4.530977273	35700-23-3	0.195946583065
pos_1203	Vitamin D2 3-glucuronide	metab_1202	HMDB0010344	B(ii)	-	573.3782	13.4184	pos	M+H	C34H52O7	0	42.1	-0.724199676	-	0.179811824457
pos_1206	2-[1-(2-oxo-2-{[3-(trifluoromethyl)benzyl]amino}ethyl)cyclohexyl]acetic acid	metab_1205	-	B(i)	-	358.1621	3.6987	pos	M+H	C18H22F3NO3	61.5	0	-0.98010853	-	0.144605620243
pos_1207	Pe(20:1/0:0)	metab_1206	-	B(i)	-	508.3415	13.4652	pos	M+H	C25H50NO7P	67.9	0	3.354738912	-	0.12955212242
pos_1208	Fusidic Acid	metab_1207	HMDB0015570	B(ii)	C06694	549.3793	13.4652	pos	M+CH3OH+H	C31H48O6	0	54.1	1.362597863	6990-06-3	0.167149600961
pos_1209	Alpha-methylstyrene	metab_1208	HMDB0059899	B(i)	C14395	119.0861	13.4901	pos	M+H	C9H10	55.9	0	4.891489812	98-83-9	0.220952857003
pos_1210	Jasmone	metab_1209	HMDB0035601	B(i)	C08490	165.1279	13.4901	pos	M+H	C11H16O	58.2	0	3.352165336	488-10-8	0.203744344938
pos_1211	Delta-Decalactone	metab_1210	HMDB0037116;LMFA07040028	B(i)	-	171.1385	13.4901	pos	M+H	C10H18O2	69.4	0	2.984886263	705-86-2	0.225533242401
pos_1212	2-{[methyl(2,3,4,5,6-pentahydroxyhexyl)amino]methylidene}malononitrile	metab_1211	-	B(i)	-	272.125	3.9562	pos	M+H	C11H17N3O5	47.7	0	3.249584507	-	0.200237560403
pos_1213	Alpha-Ionone	metab_1212	HMDB0059883	B(ii)	C12286	193.1593	13.4901	pos	M+H	C13H20O	0	45	3.425186901	127-41-3	0.20287546754
pos_1214	Santalol	metab_1213	HMDB0257480	B(i)	-	203.1801	13.4901	pos	M+H-H2O	C15H24O	71.2	0	3.093695323	-	0.207918152075
pos_1215	Longicamphenylone	metab_1214	-	B(i)	-	207.175	13.4901	pos	M+H	C14H22O	89.2	0	3.120047511	-	0.223740210833
pos_1216	24,25-hydroxyvitamin d3	metab_1215	-	B(i)	-	417.3374	11.8709	pos	M+H	C27H44O3	78.1	0	2.655636655	-	0.186919284238
pos_1217	Sclareolide	metab_1216	HMDB0035293	B(i)	-	251.2013	13.4901	pos	M+H	C16H26O2	71.6	0	2.850750049	564-20-5	0.208230467315
pos_1218	24-Oxo-1alpha,25-dihydroxyvitamin D3	metab_1217	HMDB0060128	B(ii)	-	413.3025	7.5109	pos	M+H-H2O	C27H42O4	0	56.8	-5.753988222	-	0.170609413426
pos_1220	Incensole	metab_1219	-	B(i)	-	307.264	13.4901	pos	M+H	C20H34O2	77	0	2.61452646	-	0.208015635488
pos_1222	5alpha-Androstane	metab_1221	HMDB0247011	B(ii)	C01554	293.2847	13.516	pos	M+CH3OH+H	C19H32	0	40.2	2.930513522	438-22-2	0.211828087818
pos_1223	N-[3-[benzyl(butyl)amino]propyl]-5-methyl-2-phenylpyrazole-3-carboxamide	metab_1222	-	B(i)	-	405.2627	13.516	pos	M+H	C25H32N4O	88.9	0	-5.411066914	-	0.164595030031
pos_1224	25-hydroxycholecalciferol	metab_1223	HMDB0003550	B(i)	C01561	401.3428	13.031	pos	M+H	C27H44O2	86.4	0	3.369742179	19356-17-3	0.173719239261
pos_1225	20-Epi-Eldecalcitol	metab_1224	HMDB0245562	B(ii)	-	492.4062	13.516	pos	M+NH4	C30H50O4	0	61.7	2.990738046	-	0.225571141306
pos_1226	Deuteroporphyrin	metab_1225	HMDB0251073	B(i)	-	511.2356	13.516	pos	M+H	C30H30N4O4	37	0	3.148204091	-	0.186934114891
pos_1227	Taccagenin	metab_1226	HMDB0034189	B(ii)	-	447.3102	13.5392	pos	M+H	C27H42O5	0	48	-0.710700449	-	0.168697813515
pos_1228	Echinulin	metab_1227	-	B(i)	-	462.3141	13.5392	pos	M+H	C29H39N3O2	70	0	5.521370541	-	0.194828443111
pos_1229	Cucurbitacin S	metab_1228	HMDB0250583;LMST01010116	B(i)	C08806	481.2948	13.5392	pos	M+H-H2O	C30H42O6	47.6	0	-0.157210212	60137-06-6	0.183281818819
pos_1230	(Z)-6-Tetradecene-1,3-diyne-5,8-diol	metab_1229	HMDB0038996	B(ii)	-	203.1437	13.564	pos	M+H-H2O	C14H20O2	0	70.1	3.019011632	77769-23-4	0.217729210472
pos_1231	27-Deoxy-5b-cyprinol	metab_1230	HMDB0001231	B(ii)	C05446	454.3903	13.4652	pos	M+NH4	C27H48O4	0	57.2	2.685886607	862-53-3	0.185826266245
pos_1233	Denudatine	metab_1232	-	B(i)	C08680	344.2588	13.564	pos	M+H	C22H33NO2	56.4	0	1.08296517	26166-37-0	0.11109424767
pos_1235	2-acetamido-3-(4-acetamidophenyl)prop-2-enoic acid	metab_1234	-	B(i)	-	263.1036	6.294	pos	M+H	C13H14N2O4	55	0	3.612993091	-	0.171243177148
pos_1237	Pe(o-20:0/0:0)	metab_1236	LMGP02060005	B(i)	-	496.3778	13.5907	pos	M+H	C25H54NO6P	73.8	0	3.235468928	-	0.24411294135
pos_1238	(22S)-Acetoxy-3alpha,15alpha-dihydroxylanosta-7,9(11),24-trien-26-oic acid	metab_1237	HMDB0035225	B(ii)	-	529.3519	13.6166	pos	M+H	C32H48O6	0	44.9	-0.906909249	-	0.175748415012
pos_1239	6,10-Dimethyl-5(E),9-undecadien-2-one	metab_1238	LMFA11000696	B(i)	-	195.175	13.6432	pos	M+H	C13H22O	59.1	0	3.345780697	-	0.219963330593
pos_1240	2-acetamido-5-oxo-5-(2-phenylethylamino)pentanoic acid	metab_1239	-	B(i)	-	293.1508	5.6511	pos	M+H	C15H20N2O4	35.3	0	3.999638221	-	0.286205396349
pos_1242	Neocembrene	metab_1241	LMPR0104190001	B(i)	C09140	273.2584	13.6676	pos	M+H	C20H32	90.5	0	2.802363592	31570-39-5	0.243490575551
pos_1243	5-Hydroxytrtradeca-8,11-dienoylcarnitine	metab_1242	HMDB0241382	B(ii)	-	348.2542	13.6676	pos	M+H-2H2O	C21H37NO5	0	51.4	2.173073516	-	0.251238700319
pos_1244	Anofinic acid	metab_1243	HMDB0033303	B(ii)	-	205.0866	13.6932	pos	M+H	C12H12O3	0	40	3.316039692	34818-56-9	0.214829774182
pos_1245	Geranylgeraniol	metab_1244	LMPR0104010009	B(i)	C09094	291.269	13.6932	pos	M+H	C20H34O	85.4	0	2.610166637	24034-73-9	0.220860860268
pos_1247	Reticulatamol	metab_1246	HMDB0041023	B(ii)	-	552.5365	13.6932	pos	M+NH4	C35H66O3	0	43.1	2.765685324	-	0.143748932404
pos_1248	2-Aminoethyl oleate	metab_1247	HMDB0245016	B(ii)	-	367.3331	11.5692	pos	M+NH4, M+ACN+H	C20H39NO2	0	56.6	3.823425657	-	0.137064826555
pos_1250	14(15)-epete	metab_1249	LMFA03000003	B(i)	-	319.2256	13.7156	pos	M+H	C20H30O3	43	0	-3.736831118	-	0.123417651097
pos_1251	2-Linoleoylglycerol	metab_1250	HMDB0011538	B(i)	-	355.285	13.7156	pos	M+H	C21H38O4	72.6	0	2.037754984	-	0.205863639422
pos_1254	Palmitoyl Serinol	metab_1253	HMDB0013654;LMFA08020197	B(i)	-	330.3011	13.7422	pos	M+H	C19H39NO3	57.4	0	2.524748092	126127-31-9	0.213431743549
pos_1256	Pentadecanoylcarnitine	metab_1255	HMDB0062517	B(ii)	-	390.3002	13.7422	pos	M+Na-H2O	C22H43NO4	0	41.8	4.621568844	-	0.18019466782
pos_1257	Doxercalciferol	metab_1256	HMDB0251601	B(ii)	C08211	413.3428	13.7422	pos	M+H	C28H44O2	0	51.9	3.275341467	54573-75-0	0.256767116221
pos_1260	2-aminohexadecanoic acid	metab_1259	-	B(i)	-	272.2591	11.793	pos	M+H	C16H33NO2	62.1	0	2.438551019	-	0.157992341069
pos_1261	12-Oxo phytodienoic acid	metab_1260	-	B(i)	-	325.2382	13.7688	pos	M+CH3OH+H	C18H28O3	92.2	0	2.827530792	-	0.199823179177
pos_1263	6-(9-hydroxy-1,8-dimethylspiro[4.5]dec-7-en-4-yl)-2-methylhept-2-enal	metab_1262	-	B(i)	-	287.2378	13.7955	pos	M+H-H2O	C20H32O2	73	0	2.689202517	-	0.240045085797
pos_1264	2-aminooctadec-4-yne-1,3-diol	metab_1263	-	B(i)	-	298.275	11.5436	pos	M+H	C18H35NO2	77.8	0	3.022929202	-	0.179307521009
pos_1265	2-Aminooctanedioic acid	metab_1264	-	B(i)	-	190.1082	6.1745	pos	M+H	C8H15NO4	65.5	0	4.144856167	-	0.168740511526
pos_1268	Polyporusterone E	metab_1267	HMDB0038498	B(ii)	-	515.3353	13.8218	pos	M+CH3OH+Na	C28H44O5	0	44.8	2.213314816	141360-92-1	0.213021558726
pos_1269	Morpholine	metab_1268	HMDB0031581	B(i)	C14452	88.0765	13.8478	pos	M+H	C4H9NO	59.5	0	8.992965521	110-91-8	0.183290558758
pos_1270	Culmorin	metab_1269	-	B(i)	-	239.2012	13.8478	pos	M+H	C15H26O2	49.3	0	2.622728698	-	0.198648303211
pos_1271	3-Gonal	metab_1270	HMDB0245878	B(ii)	-	278.2486	13.8478	pos	M+NH4	C18H28O	0	48.9	3.058686603	-	0.170858927343
pos_1272	Nordeoxycholic acid	metab_1271	HMDB0304947	B(ii)	-	420.3095	13.8478	pos	M+ACN+H	C23H38O4	0	73.2	-3.453455869	-	0.13667824385
pos_1273	Ainidiol	metab_1272	-	B(i)	-	443.3885	13.8478	pos	M+H	C30H50O2	35.1	0	0.306015385	-	0.18855922382
pos_1277	Asiminenin A	metab_1276	HMDB0029959	B(ii)	-	629.477	13.8727	pos	M+Na	C37H66O6	0	49.2	2.978898988	168075-11-4	0.250640686013
pos_1278	2-benzyl-N-[(1-methylbenzimidazol-2-yl)methyl]-7-oxoazepane-2-carboxamide	metab_1277	-	B(i)	-	391.211	9.9528	pos	M+H	C23H26N4O2	76	0	-4.740000299	-	0.193072996128
pos_1279	Gamma-Terpinene	metab_1278	HMDB0005806;LMPR0102090027	B(i)	C09900	137.1329	13.8987	pos	M+H	C10H16	47.7	0	3.287328683	99-85-4	0.251477004096
pos_1282	Isophorone	metab_1281	HMDB0031195	B(i)	C14743	139.1122	13.9224	pos	M+H	C9H14O	68.4	0	3.088702772	78-59-1	0.203702358361
pos_1283	(-)-Nopol	metab_1282	HMDB0030002	B(ii)	-	167.1436	13.9224	pos	M+H	C11H18O	0	51.8	3.081961873	35836-73-8	0.205547370441
pos_1284	(6E,8E)-4,6,8-Megastigmatriene	metab_1283	HMDB0035180	B(ii)	-	177.1643	13.9224	pos	M+H	C13H20	0	47.3	3.034483447	51468-86-1	0.212011183722
pos_1285	Gamma-Undecalactone	metab_1284	LMFA07040030	B(i)	C08571	185.1542	13.9224	pos	M+H	C11H20O2	78.2	0	3.213926559	104-67-6	0.217470420664
pos_1287	Kessane	metab_1286	-	B(i)	-	223.2062	13.9224	pos	M+H	C15H26O	50.8	0	2.465875635	-	0.23095016597
pos_1288	Cryptomeridiol	metab_1287	-	B(i)	C17676	241.2169	13.9224	pos	M+H	C15H28O2	56.4	0	2.851566306	4666-84-6	0.224219828871
pos_1289	3-Palmitoyl-sn-glycerol	metab_1288	HMDB0245964	B(ii)	-	295.2641	13.9224	pos	M+H-2H2O	C19H38O4	0	52	2.779746141	-	0.203707865496
pos_1290	2'-Deoxymugineic acid	metab_1289	HMDB0033909	B(ii)	C15485	305.1353	2.3318	pos	M+H	C12H20N2O7	0	47	3.174311496	74235-24-8	0.228110977782
pos_1293	Bellericagenin B	metab_1292	-	B(i)	-	503.3364	13.947	pos	M+H-H2O	C30H48O7	85.2	0	-0.64757095	-	0.175601429237
pos_1294	8-Acetoxy-4-acoren-3-one	metab_1293	HMDB0030974	B(ii)	-	557.3834	13.947	pos	2M+H	C17H26O3	0	44.3	-0.506282006	185154-95-4	0.162189423558
pos_1295	Serratol	metab_1294	HMDB0039827	B(ii)	-	332.2954	13.9729	pos	M+ACN+H	C20H34O	0	40.1	1.974132592	67814-27-1	0.23896461795
pos_1296	Jervine	metab_1295	HMDB0253731	B(ii)	C10811	458.3249	13.9729	pos	M+CH3OH+H	C27H39NO3	0	59.7	-3.808247313	469-59-0	0.205742723809
pos_1300	Erucamide	metab_1299	LMFA08010028	B(i)	-	338.3426	13.9991	pos	M+H	C22H43NO	62.3	0	2.462213795	-	0.171616098383
pos_1301	Prednisolone tebutate	metab_1300	-	B(i)	C08182	441.2622	13.9991	pos	M+H-H2O	C27H38O6	38.6	0	-3.029835337	7681-14-3	0.179361568717
pos_1302	Ganoderiol G	metab_1301	HMDB0037780	B(ii)	-	559.3993	13.9991	pos	M+CH3OH+Na	C31H52O5	0	71.4	4.81560093	114567-48-5	0.16687792111
pos_1303	Stigmasteryl glucoside	metab_1302	HMDB0034419	B(ii)	-	629.4411	13.9991	pos	M+CH3OH+Na	C35H58O6	0	67.5	4.107829525	19716-26-8	0.13533495887
pos_1304	4-O-Methylsaucerneol	metab_1303	-	B(i)	-	553.2828	13.9991	pos	M+H	C32H40O8	36.7	0	5.803369794	-	0.23757017776
pos_1308	DG(PGJ2/i-16:0/0:0)	metab_1307	HMDB0299205	B(ii)	-	647.488	13.9729	pos	M+H	C39H66O7	0	49.6	-0.128533899	-	0.257575943658
pos_1309	DG(PGE2/a-15:0/0:0)	metab_1308	HMDB0297528	B(ii)	-	615.4616	13.9729	pos	M+H-2H2O	C38H66O8	0	80.8	-0.543866105	-	0.153730164253
pos_1311	2-dodecenal	metab_1310	HMDB0031020;LMFA06000072	B(i)	-	183.175	13.8727	pos	M+H	C12H22O	66.3	0	3.453670346	4826-62-4	0.228041012789
pos_1313	Pipericine	metab_1312	HMDB0031678	B(ii)	-	336.3269	13.9729	pos	M+H	C22H41NO	0	61.6	2.488708344	-	0.139930712188
pos_1314	Physagulin A	metab_1313	HMDB0041047	B(ii)	-	565.2814	13.947	pos	M+CH3OH+Na	C30H38O7	0	72.9	8.231979806	146713-98-6	0.222118005119
pos_1315	2-hydroxy-3-methoxybenzyl alcohol	metab_1314	-	B(i)	-	137.0602	3.8817	pos	M+H-H2O	C8H10O3	40.4	0	3.16443434	-	0.245150855665
pos_1316	Estrane	metab_1315	HMDB0251974	B(ii)	C19641	247.2427	13.9224	pos	M+H	C18H30	0	54.3	2.706433853	-	0.201060043861
pos_1317	Delta-Tridecanolactone	metab_1316	-	B(i)	-	213.1855	13.9224	pos	M+H	C13H24O2	85.2	0	2.823862724	-	0.218174877716
pos_1318	2-hydroxy-6-[(Z)-nonadec-8-enyl]benzoic acid	metab_1317	-	B(i)	-	403.3219	11.3697	pos	M+H	C26H42O3	80.2	0	3.16986692	-	0.197440744671
pos_1319	Cis-Quinceoxepane	metab_1318	HMDB0038108	B(ii)	-	181.1592	13.9224	pos	M+H	C12H20O	0	42.3	2.792006329	133005-51-3	0.215292748556
pos_1320	Citronellic acid	metab_1319	HMDB0035837;LMFA01020104	B(i)	C16462	171.1384	13.9224	pos	M+H	C10H18O2	76.7	0	2.898077936	502-47-6	0.208716217807
pos_1321	Indole	metab_1320	HMDB0000738	B(i)	C00463	118.0657	13.9224	pos	M+H	C8H7N	58.1	0	5.146648835	120-72-9	0.217825789335
pos_1322	2-hydroxyphenylalanine	metab_1321	HMDB0006050	B(i)	-	181.074	3.859	pos	M+	C9H11NO3	83.3	0	0.435244151	2370-61-8	0.153249335528
pos_1325	14(Z)-Eicosenoic Acid	metab_1324	-	B(i)	-	311.2953	13.8727	pos	M+H	C20H38O2	45.9	0	2.650342158	-	0.217833921113
pos_1326	Geranylcitronellol	metab_1325	HMDB0032147	B(ii)	-	293.2846	13.8727	pos	M+H	C20H36O	0	73.1	2.380199757	36237-66-8	0.227060606438
pos_1327	Paullinic acid	metab_1326	HMDB0035159	B(ii)	C21946	275.2741	13.8727	pos	M+H-2H2O	C20H38O2	0	68.8	2.558444775	17735-94-3	0.264084298153
pos_1328	2-methylbutyroylcarnitine	metab_1327	HMDB0000378;LMFA07070034	B(i)	-	246.171	5.8658	pos	M+H	C12H23NO4	47.5	0	4.033019187	31023-25-3	0.276230849783
pos_1332	Mopidralazine	metab_1331	HMDB0254879	B(ii)	-	547.3282	13.8478	pos	2M+H	C14H19N5O	0	46.6	5.441754203	-	0.239214202904
pos_1334	2-methyl-N-(2-propan-2-yl-[1,2,4]triazolo[1,5-a]pyridin-8-yl)propanamide	metab_1333	-	B(i)	-	247.1548	8.1271	pos	M+H	C13H18N4O	54.2	0	-2.111980745	-	0.151801086153
pos_1335	2-morpholino-5-(1h-pyrrol-1-yl)benzoic acid	metab_1334	-	B(i)	-	273.1243	6.3675	pos	M+H	C15H16N2O3	89.2	0	3.548654928	-	0.168406947887
pos_1336	Coniine	metab_1335	HMDB0030285	B(i)	C06523	128.1439	13.8478	pos	M+H	C8H17N	41.9	0	4.19587205	458-88-8	0.206748803327
pos_1337	17,21-Dihydroxypregnane-3,20-dione	metab_1336	HMDB0258081	B(ii)	-	349.2361	13.8218	pos	M+H	C21H32O4	0	41.5	-3.584954067	-	0.157869865889
pos_1338	2-oxindole	metab_1337	HMDB0061918	B(i)	C12312	134.0606	7.4862	pos	M+H	C8H7NO	46.2	0	4.279418926	59-48-3	0.219303066567
pos_1339	4,7,10,13-Hexadecatetraenoic acid	metab_1338	HMDB0246620	B(ii)	-	233.1906	13.8218	pos	M+H-H2O	C16H26O2	0	42.8	2.284340524	-	0.216842415634
pos_1342	Anticopalic acid	metab_1341	-	B(i)	-	305.2483	13.7955	pos	M+H	C20H32O2	59.6	0	2.690408493	-	0.22792503909
pos_1344	Meteneprost	metab_1343	HMDB0254509	B(ii)	-	433.2924	13.7688	pos	M+CH3OH+Na	C23H38O4	0	46.5	-0.016121568	-	0.1719002381
pos_1345	3,4-Dimethyl-5-pentyl-2-furanundecanoic acid	metab_1344	HMDB0031126	B(ii)	-	351.2901	13.7688	pos	M+H	C22H38O3	0	69.3	2.100812403	57818-36-7	0.146669351104
pos_1350	Kalecide	metab_1349	-	B(i)	-	252.233	13.7422	pos	M+H	C16H29NO	80.8	0	3.113622762	-	0.219401911462
pos_1351	DG(5-iso PGF2VI/0:0/a-15:0)	metab_1350	HMDB0297570	B(ii)	-	647.4512	13.7156	pos	M+Na	C36H64O8	0	76.1	2.983510058	-	0.161299590365
pos_1352	1,18-Diamino-5,9,14-triazaoctadecane	metab_1351	HMDB0039491	B(ii)	-	342.3196	13.7156	pos	M+CH3OH+Na	C15H37N5	0	52.6	-2.559545475	129225-32-7	0.0103118512684
pos_1353	Pregnanetriol	metab_1352	HMDB0006070	B(ii)	-	354.3012	13.6676	pos	M+NH4	C21H36O3	0	61.1	2.751492287	27178-64-9	0.164710667256
pos_1355	Beta-Spathulene	metab_1354	HMDB0036416	B(ii)	-	235.2064	13.6676	pos	M+CH3OH+H	C15H22	0	42.2	3.715272149	53526-64-0	0.223746347678
pos_1356	Ginsenoside C-K	metab_1355	HMDB0252724	B(ii)	C22127	645.4353	13.6432	pos	M+Na	C36H62O8	0	76.1	2.567889135	39262-14-1	0.177232304124
pos_1359	2-phenylethylamine	metab_1358	HMDB0012275	B(i)	C05332	122.0971	5.2271	pos	M+H	C8H11N	86.5	0	5.319201098	64-04-0	0.198423828422
pos_1360	24-Norursa-3,12-dien-11-one	metab_1359	-	B(i)	-	409.3475	13.564	pos	M+H	C29H44O	36.3	0	2.587598863	-	0.208597249079
pos_1361	3-pentadecyl-4,5,6,7-tetrahydrobenzo[d]isoxazol-4-one oxime	metab_1360	-	B(i)	-	363.2982	13.564	pos	M+H	C22H38N2O2	38.2	0	-6.669891166	-	0.122695240398
pos_1362	13,14,15,16-Tetranor-8(17)-labden-12-oic acid	metab_1361	-	B(i)	-	233.1907	13.564	pos	M+H-H2O	C16H26O2	35.2	0	2.984048167	-	0.26260372342
pos_1363	Alpha-cyperone	metab_1362	-	B(i)	C17090	219.175	13.564	pos	M+H	C15H22O	78.4	0	3.118935167	473-08-5	0.171103411173
pos_1365	Lexacalcitol	metab_1364	HMDB0254070	B(ii)	-	461.3637	13.5392	pos	M+H	C29H48O4	0	61.8	2.527351417	-	0.223734882498
pos_1366	Eicosanedioic acid	metab_1365	HMDB0242141	B(ii)	-	360.3113	13.5392	pos	M+NH4	C20H38O4	0	62.3	1.345565723	-	0.281589273533
pos_1367	Methyltestosterone	metab_1366	HMDB0015655;HMDB0259471	B(i)	C07198	320.2573	13.5392	pos	M+NH4	C20H30O2	43.7	0	-3.644739812	58-18-4	0.156955083914
pos_1369	2-Thio-acetyl MAGE	metab_1368	-	B(i)	-	749.5735	12.0785	pos	2M+H	C21H42O3S	87.2	0	-6.229260683	-	0.212016708368
pos_1370	Gamma-tocotrienol	metab_1369	HMDB0012958;LMPR02020057	B(i)	C14155	443.3534	13.516	pos	M+CH3OH+H	C28H42O2	41.1	0	3.422204772	14101-61-2	0.221736397019
pos_1371	CP47497 C7-Hydroxy metabolite	metab_1370	-	B(i)	-	335.2589	13.516	pos	M+H	C21H34O3	47.6	0	2.334301527	-	0.217235936681
pos_1372	Methyl 13-hydroxyoctadeca-9,11-dienoate	metab_1371	-	B(i)	-	311.2589	13.516	pos	M+H	C19H34O3	40.3	0	2.593006773	-	0.209274463741
pos_1373	Pterocaryoside B	metab_1372	HMDB0256913	B(i)	-	623.4109	13.4901	pos	M+H	C35H58O9	68.2	0	-7.188845905	-	0.175858453606
pos_1376	Tetrahydrocortisone	metab_1375	HMDB0000903	B(ii)	C05470	387.2178	13.4901	pos	M+Na	C21H32O5	0	54.8	9.797935841	53-05-4	0.20011970923
pos_1377	3-(1-Hydroxybutyl)-1a,2,3,5,6,6a-hexahydrooxireno[2,3-f][2]benzofuran-2,6-diol	metab_1376	-	B(i)	-	243.1236	7.1595	pos	M+H	C12H18O5	51.4	0	3.656861129	-	0.186009637582
pos_1378	3-(2,6-Dioxocyclohexyl)propanenitrile	metab_1377	-	B(i)	-	183.1135	7.436	pos	M+NH4	C9H11NO2	45.5	0	4.176258173	-	0.195716663108
pos_1379	Sterol	metab_1378	HMDB0060512	B(ii)	C00370	231.2115	13.4901	pos	M+H-H2O	C17H28O	0	58.5	2.928888869	-	0.227840954326
pos_1380	3-Methyl-alpha-ionyl acetate	metab_1379	HMDB0037631	B(ii)	-	215.1801	13.4901	pos	M+H-2H2O	C16H26O2	0	49.9	2.814303532	68555-61-3	0.258357753236
pos_1381	Delta-undecalactone	metab_1380	-	B(i)	-	185.1542	13.4901	pos	M+H	C11H20O2	82.6	0	3.18047746	-	0.210954713427
pos_1382	Quinceoxepine	metab_1381	HMDB0038107	B(ii)	-	179.1436	13.4901	pos	M+H	C12H18O	0	50.1	3.071398991	132925-10-1	0.210301310986
pos_1383	Jasmine lactone	metab_1382	-	B(i)	-	169.1228	13.4901	pos	M+H	C10H16O2	84.7	0	3.131541152	-	0.219112621935
pos_1385	3-(3-{[3-(Diethylamino)-3-oxetanyl]methyl}-1,2-oxazol-5-yl)phenol	metab_1384	-	B(i)	-	320.198	6.9875	pos	M+NH4	C17H22N2O3	38.4	0	3.741742802	-	0.276111834663
pos_1388	3-(5,6-dihydroxyheptyl)-4-methyl-2h-uran-5-one	metab_1387	-	B(i)	-	229.1443	8.1531	pos	M+H	C12H20O4	40.4	0	3.595974705	-	0.192639358453
pos_1389	Phosphatidylcholine lyso 18:0	metab_1388	-	B(i)	-	524.3728	13.4412	pos	M+H	C26H54NO7P	72.9	0	3.253317778	-	0.146478659812
pos_1390	Centellasapogenol A	metab_1389	HMDB0036311	B(ii)	-	471.3487	13.4412	pos	M+H-H2O	C30H48O5	0	62.7	3.703558872	-	0.214903630643
pos_1394	Pe(32:1)	metab_1393	HMDB0008827	B(i)	-	689.4983	13.4184	pos	M+	C37H72NO8P	36.5	0	-1.79610028	-	0.101022776051
pos_1395	16,16-dimethyl-PGE1	metab_1394	LMFA03010057	B(i)	-	365.2695	13.4184	pos	M+H-H2O	C22H38O5	53.6	0	2.139138331	-	0.186280319021
pos_1398	3alpha-Corosolic acid	metab_1397	HMDB0041043	B(ii)	-	473.3641	13.3925	pos	M+H	C30H48O4	0	59.5	3.333211789	164920-64-3	0.272611994285
pos_1399	15-Keto-13,14-dihydroprostaglandin A2	metab_1398	HMDB0001244	B(i)	-	357.2047	13.3925	pos	M+Na	C20H30O4	35.6	0	3.185633458	74872-89-2	0.190207301915
pos_1402	3-(5-hydroxy-2,3-dimethyl-3-tricyclo[2.2.1.02,6]heptanyl)propanoic acid	metab_1401	-	B(i)	-	175.1123	12.3812	pos	M+H-2H2O	C12H18O3	62.6	0	2.812017351	-	0.178486935818
pos_1403	17,20-dimethyl Prostaglandin F1alpha	metab_1402	-	B(i)	-	367.2852	13.366	pos	M+H-H2O	C22H40O5	64.8	0	2.459223582	-	0.238438938824
pos_1404	Oleamide	metab_1403	HMDB0002117;LMFA08010004	B(i)	C19670	282.2798	13.366	pos	M+H	C18H35NO	76.3	0	2.475051136	301-02-0	0.221184413625
pos_1407	Hepc	metab_1406	-	B(i)	-	499.3287	13.3398	pos	M+NH4	C23H48NO5PS	45.8	0	-8.67083515	-	0.115133391223
pos_1408	3-(6-methylheptyl)-3,6-dihydro-1H-furo[3,4-c]furan-4-one	metab_1407	-	B(i)	-	239.1648	11.3952	pos	M+H	C14H22O3	67.1	0	2.768020315	-	0.196105196212
pos_1409	Methyl (10E,12Z)-9-oxooctadeca-10,12-dienoate	metab_1408	-	B(i)	-	309.2433	13.3398	pos	M+H	C19H32O3	60	0	2.732599997	-	0.209750254274
pos_1410	3,5-ditert-butyl-4-hydroxybenzaldehyde	metab_1409	-	B(i)	-	235.1699	13.3398	pos	M+H	C15H22O2	78.1	0	2.891670457	-	0.1373546452
pos_1411	3,4-Dihydro-6,8-dihydroxy-3-(10-hydroxyundecyl)isocoumarin	metab_1410	-	B(i)	-	351.2178	8.1788	pos	M+H	C20H30O5	55.4	0	3.352273	-	0.211152505199
pos_1412	(-)-Malyngolide	metab_1411	-	B(i)	-	271.2275	13.3141	pos	M+H	C16H30O3	43	0	2.714054067	-	0.200316930536
pos_1413	N-Oleoyl Alanine	metab_1412	HMDB0241953	B(ii)	-	354.3011	13.2907	pos	M+H	C21H39NO3	0	43.1	2.273175785	-	0.298265729402
pos_1414	15-oxoede	metab_1413	-	B(i)	-	323.259	13.2907	pos	M+H	C20H34O3	64.9	0	2.801208463	-	0.209038644225
pos_1417	Germacrone	metab_1416	HMDB0252704	B(i)	C16966	219.175	13.2652	pos	M+H	C15H22O	67	0	3.176831695	6902-91-6	0.226098505431
pos_1419	Glypallidifloric acid	metab_1418	HMDB0038758	B(ii)	-	455.3528	13.24	pos	M+H	C30H46O3	0	40	1.807072006	17991-81-0	0.21128087578
pos_1421	24-Norursa-3,9(11),12-triene	metab_1420	-	B(i)	-	393.3526	13.24	pos	M+H	C29H44	64.8	0	2.690157059	-	0.185550022194
pos_1422	Pc(34:1)	metab_1421	HMDB0007879	B(i)	C00157	760.5866	13.2133	pos	M+H	C42H82NO8P	75.6	0	2.007758171	-	0.192907111285
pos_1423	Pc(34:2)	metab_1422	HMDB0007880	B(i)	C00157	758.5713	13.2133	pos	M+H	C42H80NO8P	83.8	0	2.510717023	-	0.176631794323
pos_1427	23-acetylalismol b	metab_1426	-	B(i)	-	515.3739	13.2133	pos	M+H	C32H50O5	35.7	0	1.537052709	-	0.158524020501
pos_1429	1-(4-hydroxy-3-methoxyphenyl)hexadecan-3-yl acetate	metab_1428	-	B(i)	-	429.3006	13.2133	pos	M+Na	C25H42O4	66.7	0	7.631579501	-	0.205188038423
pos_1431	Retinal	metab_1430	HMDB0001358;HMDB0244342;LMPR01090002;PW_C001048	B(i)	C00376	285.2221	13.2133	pos	M+H	C20H28O	63.2	0	2.835473119	116-31-4	0.220807773921
pos_1432	Triton X-100	metab_1431	HMDB0259285	B(i)	C11623	233.1907	13.2133	pos	M+H-H2O	C16H26O2	61.6	0	2.851649776	9002-93-1	0.248167801931
pos_1435	2-palmitoylglycerol	metab_1434	HMDB0011533	B(i)	-	331.2851	13.1869	pos	M+H	C19H38O4	36.6	0	2.385149714	-	0.176885827086
pos_1436	19,20-DiHDPA	metab_1435	HMDB0010214	B(ii)	-	327.2328	13.1869	pos	M+H-2H2O	C22H34O4	0	42.9	2.67594659	-	0.231587911451
pos_1437	Isoalantolactone	metab_1436	HMDB0035934	B(i)	C09484	233.1544	13.1869	pos	M+H	C15H20O2	78.8	0	3.25865856	470-17-7	0.228259095627
pos_1438	GPEtn(18:1/15:0)	metab_1437	HMDB0009021	B(i)	-	704.5241	13.1607	pos	M+H	C38H74NO8P	68.3	0	2.282939916	-	0.140886974153
pos_1439	Glycerophospho-n-oleoyl ethanolamine	metab_1438	-	B(i)	-	462.2993	13.1607	pos	M+H-H2O	C23H46NO7P	56.1	0	2.867128277	-	0.147269213918
pos_1440	3,6,9,12,15,18,21,24,27,30-decaoxadotriacontane-1,32-diol	metab_1439	-	B(i)	-	503.308	6.709	pos	M+H	C22H46O12	65.4	0	3.641415016	-	0.20827950965
pos_1441	Palmitoyl sphingomyelin	metab_1440	HMDB0010169	B(i)	-	703.5767	13.134	pos	M+H	C39H79N2O6P	37.5	0	2.654993041	6254-89-3	0.177089830867
pos_1442	GPEtn(10:0/19:0)	metab_1441	-	B(i)	-	650.4772	13.134	pos	M+H	C34H68NO8P	55.2	0	2.567249348	-	0.108946535397
pos_1443	Proscillaridin	metab_1442	HMDB0256851	B(ii)	C12816	553.2825	13.134	pos	M+Na	C30H42O8	0	72.2	9.98707044	466-06-8	0.196547808141
pos_1444	5a-Androst-3-en-17-one	metab_1443	HMDB0006046	B(ii)	-	273.222	13.134	pos	M+H	C19H28O	0	60.5	2.732403355	14935-81-0	0.240647588709
pos_1445	Cis-7-hexadecenoic acid	metab_1444	-	B(i)	-	255.2325	13.134	pos	M+H	C16H30O2	87.7	0	2.678442908	-	0.198936115825
pos_1446	Ambronide	metab_1445	HMDB0036831	B(i)	-	237.222	13.134	pos	M+H	C16H28O	65.5	0	2.810203188	6790-58-5	0.221870917575
pos_1447	As 1-5	metab_1446	HMDB0032843	B(ii)	-	716.571	13.1084	pos	M+H	C40H77NO9	0	56.6	5.456685475	-	0.233497736408
pos_1448	3beta-Hydroxy-5-cholestenoic acid	metab_1447	HMDB0012453	B(ii)	-	449.364	13.1084	pos	M+CH3OH+H	C27H44O3	0	41.8	3.504371677	56845-87-5	0.232673019071
pos_1450	1-(1z-octadecenyl)-sn-glycero-3-phosphocholine	metab_1449	LMGP01070009	B(i)	-	507.3699	13.0819	pos	M+	C26H54NO6P	62.8	0	2.081269914	-	0.19325826008
pos_1451	Pe(17:1(9z)/0:0)	metab_1450	LMGP02050008	B(i)	-	466.2945	13.0819	pos	M+H	C22H44NO7P	46.2	0	3.531559693	-	0.144310232682
pos_1452	5beta-Cholanic acid	metab_1451	HMDB0247018	B(ii)	C19642	343.2966	13.0819	pos	M+H-H2O	C24H40O2	0	44.8	-8.116262873	546-18-9	0.201598635278
pos_1453	Pc(18:2/0:0)	metab_1452	LMGP01050034	B(i)	-	520.3412	13.0552	pos	M+H	C26H50NO7P	72.5	0	2.692524755	-	0.147270100732
pos_1454	3,7-dihydropurin-6-one	metab_1453	-	B(i)	-	273.0851	2.9078	pos	2M+H	C5H4N4O	50.3	0	2.851972191	-	0.176875885491
pos_1455	3alpha,7beta-dihydroxy-5beta-cholest-24-en-26-oic Acid	metab_1454	HMDB0062712	B(ii)	-	433.3325	13.0552	pos	M+H	C27H44O4	0	60.3	2.943544937	-	0.171594545189
pos_1456	Gamma-Eudesmol rhamnoside	metab_1455	HMDB0037961	B(ii)	-	369.2647	13.0552	pos	M+H	C21H36O5	0	43.6	3.240445032	349112-31-8	0.14320664212
pos_1458	Deoxycholylphenylalanine	metab_1457	HMDB0242413	B(i)	-	540.371	13.031	pos	M+H	C33H49NO5	60.8	0	4.927623919	-	0.182518966586
pos_1459	3-[(1E,3E)-hepta-1,3-dienyl]pentanedioic acid	metab_1458	-	B(i)	-	453.2487	10.5046	pos	2M+H	C12H18O4	38	0	0.848270134	-	0.160817216652
pos_1460	Diplodiatoxin	metab_1459	HMDB0031471	B(i)	-	309.2068	13.031	pos	M+H	C18H28O4	46.2	0	2.578683896	41060-01-9	0.171436168731
pos_1461	Lysocellin	metab_1460	HMDB0254269	B(ii)	-	593.4048	13.0052	pos	M+H-2H2O	C34H60O10	0	42.4	-0.025405155	-	0.16055863935
pos_1462	Tuftsin	metab_1461	HMDB0005770	B(ii)	-	539.267	13.0052	pos	M+K	C21H40N8O6	0	53.3	-6.470691149	112592-90-2	0.170982847891
pos_1463	Quillaic acid	metab_1462	HMDB0303399;LMPR0106150037	B(i)	C08972	469.3327	13.0052	pos	M+H-H2O	C30H46O5	47.2	0	3.025184179	631-01-6	0.192022087721
pos_1464	3-{3-[(3-Amino-3-oxetanyl)methyl]-1,2-oxazol-5-yl}phenol	metab_1463	-	B(i)	-	247.1086	4.5523	pos	M+H	C13H14N2O3	60.6	0	3.769441608	-	0.132613530166
pos_1465	Pgf2alpha dimethyl amide	metab_1464	LMFA03010074	B(i)	-	382.2962	13.0052	pos	M+H	C22H39NO4	35.8	0	2.607972319	-	0.252711560292
pos_1467	Chenodeoxycholylleucine	metab_1466	HMDB0242397	B(i)	-	506.3854	12.9798	pos	M+H	C30H51NO5	86.1	0	2.724130742	-	0.16402511337
pos_1468	Persicachrome	metab_1467	HMDB0036425	B(ii)	-	439.2792	12.9798	pos	M+CH3OH+Na	C25H36O3	0	55.9	-7.002312116	80931-31-3	0.161281584205
pos_1469	(+/-)5(6)-eet methyl ester	metab_1468	-	B(i)	-	367.2853	12.9798	pos	M+CH3OH+H	C21H34O3	37.7	0	3.033115895	-	0.227230848464
pos_1470	(5xi,9xi)-17-hydroxykaur-15-en-19-oic acid	metab_1469	-	B(i)	-	319.2274	12.9798	pos	M+H	C20H30O3	72.5	0	1.965271803	-	0.178452400571
pos_1471	3a,7a,12a,19-Tetrahydroxy-5b-cholanoic acid	metab_1470	HMDB0000340	B(ii)	-	389.2697	11.2909	pos	M+H-2H2O	C24H40O6	0	63.2	2.611913236	171524-64-4	0.206323356345
pos_1473	Benzotest	metab_1472	HMDB0258854	B(ii)	-	416.3169	12.9026	pos	M+NH4	C26H38O3	0	46.8	2.548450754	-	0.163968406889
pos_1474	3-Alpha-Hydroxy-6-Ketocholanic Acid	metab_1473	-	B(i)	-	373.2747	12.8772	pos	M+H-H2O	C24H38O4	47.3	0	2.512417056	-	0.194588324586
pos_1475	8-Acetoxyelemol	metab_1474	-	B(i)	-	263.2013	12.8772	pos	M+H-H2O	C17H28O3	44.5	0	2.552709929	-	0.233402513245
pos_1476	9-Hydroxymegastigma-4,6,7-trien-3-one	metab_1475	HMDB0303053	B(ii)	-	207.1386	12.8772	pos	M+H	C13H18O2	0	60.8	3.026933334	-	0.196381825361
pos_1477	Dihydroactinidiolide	metab_1476	HMDB0035240	B(i)	-	181.1228	12.8772	pos	M+H	C11H16O2	57.2	0	2.791259724	15356-74-8	0.214133143836
pos_1478	M-Xylene	metab_1477	HMDB0059810	B(i)	C07208	107.0861	12.8772	pos	M+H	C8H10	74.6	0	5.338175037	108-38-3	0.243604008872
pos_1479	3-Acetyl-2,5-dimethylfuran	metab_1478	HMDB0029563	B(i)	-	103.0549	4.6221	pos	M+H-2H2O	C8H10O2	37.8	0	4.987351369	10599-70-9	0.235944113125
pos_1481	Fradiamine b	metab_1480	-	B(i)	-	490.2475	12.8508	pos	M+ACN+H	C18H32N4O9	49.9	0	-7.293044239	-	0.238737208477
pos_1482	3alpha,7alpha,12alpha-trihydroxy-5beta-cholestanate	metab_1481	HMDB0062207	B(ii)	C04722	492.37	8.2051	pos	M+ACN+H	C27H46O5	0	84.5	3.7503345	547-98-8	0.21690332139
pos_1483	Neocnidilide	metab_1482	HMDB0034450;HMDB0302242;HMDB0034450	B(i)	C17002	195.1386	12.8508	pos	M+H	C12H18O2	48.6	0	3.111379714	4567-33-3	0.218678393594
pos_1484	3-amino-2-naphthoic acid	metab_1483	-	B(i)	-	188.0713	9.1438	pos	M+H	C11H9NO2	71.5	0	3.572939518	-	0.245829044441
pos_1485	Norfenefrine	metab_1484	HMDB0255737	B(i)	-	118.0657	12.8508	pos	M+H-2H2O	C8H11NO2	48	0	3.909732717	-	0.21990531746
pos_1486	Galactocerebroside	metab_1485	HMDB0249909	B(ii)	C02686	547.3623	12.8247	pos	M+ACN+H	C25H47NO9	0	60.3	6.730719754	-	0.161700432855
pos_1487	(E)-Piperolein A	metab_1486	HMDB0030185	B(i)	-	316.1914	12.8247	pos	M+H	C19H25NO3	75.1	0	2.231744439	30505-92-1	0.233950207301
pos_1488	Gingerol	metab_1487	HMDB0005783	B(ii)	C10462	589.3732	12.7986	pos	2M+H	C17H26O4	0	59.8	-0.563676637	58253-27-3	0.196718751711
pos_1489	Baliospermin	metab_1488	-	B(i)	C09065	563.3577	12.7986	pos	M+H	C32H50O8	69.8	0	-0.304790931	66583-56-0	0.185567276247
pos_1491	Linoleyl-l-carnitine	metab_1490	HMDB0254102	B(ii)	-	442.3904	12.7986	pos	M+CH3OH+H	C25H47NO3	0	65.5	3.283316209	-	0.140430261557
pos_1492	Dihydro tanshinone	metab_1491	-	B(i)	-	279.1019	12.7986	pos	M+H	C18H14O3	91	0	1.337246391	-	0.229823783346
pos_1493	3-beta-Hydroxy-4-beta-methyl-5-alpha-cholest-7-ene-4-alpha-carboxylate	metab_1492	HMDB0011662	B(ii)	C04840	427.3583	13.0552	pos	M+H-H2O	C29H48O3	0	68.3	2.850909222	-	0.181314686518
pos_1494	Testosterone	metab_1493	HMDB0000234;LMST02020002;PW_C000157	B(i)	C00535	289.2169	12.7715	pos	M+H	C19H28O2	49.3	0	2.547750002	58-22-0	0.205493057256
pos_1495	PE(PGF1alpha/20:5(5Z,8Z,11Z,14Z,17Z))	metab_1494	HMDB0283707	B(ii)	-	879.5491	12.746	pos	M+ACN+H	C45H76NO11P	0	53.8	-0.400676044	-	0.277720095485
pos_1498	24-Nor Ursodeoxycholic Acid	metab_1497	HMDB0245660	B(ii)	-	361.2748	12.7194	pos	M+H-H2O	C23H38O4	0	42.5	2.965687654	-	0.191328503877
pos_1499	Pc(16:1/0:0)	metab_1498	LMGP01050021	B(i)	-	494.325	12.6928	pos	M+H	C24H48NO7P	52.5	0	1.865201934	-	0.170179736633
pos_1504	3-hydroxy-1-(4-hydroxyphenyl)propan-1-one	metab_1503	HMDB0040645	B(i)	-	167.0708	12.6688	pos	M+H	C9H10O3	42.2	0	3.368200261	53170-93-7	0.181943038428
pos_1505	Elastin	metab_1504	HMDB0251736	B(ii)	C00373	553.3741	12.6423	pos	M+H	C27H48N6O6	0	40.2	5.981374911	9007-58-3	0.170726823483
pos_1507	Lpc(17:0)	metab_1506	HMDB0012108	B(i)	C04230	510.3577	12.6167	pos	M+H	C25H52NO7P	61.9	0	4.437118523	50930-23-9	0.157908658669
pos_1508	LysoPE(16:1(9Z)/0:0)	metab_1507	HMDB0011504	B(i)	-	452.2786	12.59	pos	M+H	C21H42NO7P	77.5	0	3.206493872	-	0.183991945231
pos_1510	Dihydroprogesterone	metab_1509	HMDB0003069	B(i)	C04042	317.2486	12.59	pos	M+H	C21H32O2	80.5	0	3.57208156	145-14-2	0.283404172238
pos_1511	Piperettine	metab_1510	HMDB0034371	B(ii)	-	312.1602	12.59	pos	M+H	C19H21NO3	0	51.2	2.589683709	583-34-6	0.198846402959
pos_1512	N-Acetyl-3-hydroxyprocainamide	metab_1511	HMDB0060996	B(ii)	-	587.3568	12.5381	pos	2M+H	C15H23N3O3	0	52.9	2.795026109	-	0.165773487453
pos_1514	Diisodecyl phthalate	metab_1513	HMDB0251351	B(i)	C14578	447.3483	12.5381	pos	M+H	C28H46O4	69.1	0	3.119496307	26761-40-0	0.225042171338
pos_1515	Leoheteronin D	metab_1514	-	B(i)	-	291.2692	12.5381	pos	M+H-H2O	C20H36O2	86.8	0	3.258522676	-	0.202377291202
pos_1516	Octanal	metab_1515	HMDB0001140;LMFA06000028	B(i)	C01545	129.1279	12.5381	pos	M+H	C8H16O	37.6	0	4.200793072	124-13-0	0.213433000868
pos_1519	Lys-Leu-Ser	metab_1518	-	B(i)	-	329.2155	12.4607	pos	M+H-H2O	C15H30N4O5	44.6	0	-8.232169892	-	0.216872282422
pos_1521	Parvaquone	metab_1520	HMDB0256137	B(ii)	-	257.1162	12.4607	pos	M+H	C16H16O3	0	40.6	-3.820474636	-	0.296628579923
pos_1526	Tridemorph	metab_1525	HMDB0031810	B(i)	C11285	298.3113	12.4079	pos	M+H	C19H39NO	53.5	0	3.029696699	24602-86-6;81412-43-3	0.107833293334
pos_1527	Betamethasone 17,21-dipropionate	metab_1526	HMDB0249160	B(ii)	-	527.2393	12.3812	pos	M+Na	C28H37FO7	0	76.2	-4.385589925	-	0.15052932953
pos_1528	20-hydroxyecdysone	metab_1527	LMST01010209	B(i)	C02633	485.289	12.3812	pos	M+Na-H2O	C27H44O7	73.8	0	2.280669462	5289-74-7	0.174181564196
pos_1530	Pentadecanal	metab_1529	HMDB0031078	B(ii)	C01948	268.2643	12.3812	pos	M+ACN+H	C15H30O	0	40.4	3.475926699	2765-11-9	0.209451490149
pos_1531	3-heptyl-3,6-dihydro-1H-furo[3,4-c]furan-4-one	metab_1530	-	B(i)	-	207.1387	11.5226	pos	M+H-H2O	C13H20O3	56.7	0	3.18038293	-	0.229798847472
pos_1532	N-Stearoyl Arginine	metab_1531	HMDB0241937	B(ii)	-	441.3814	12.3555	pos	M+H	C24H48N4O3	0	78.2	3.342403937	-	0.114398059008
pos_1534	Carbosulfan	metab_1533	HMDB0249647	B(ii)	C18416	381.2216	12.3555	pos	M+H	C20H32N2O3S	0	44.3	2.44966274	55285-14-8	0.172167768708
pos_1535	Incensole oxide	metab_1534	-	B(i)	-	323.2591	12.3555	pos	M+H	C20H34O3	53.6	0	3.068676508	-	0.186703149693
pos_1536	Octadecanol	metab_1535	HMDB0002350	B(ii)	D01924	312.3269	12.3555	pos	M+ACN+H	C18H38O	0	75.2	2.895105972	112-92-5	0.241382664403
pos_1537	Stigmasterol	metab_1536	HMDB0000937;HMDB0256704;LMST01040123	B(i)	C05442	413.3765	12.3295	pos	M+H	C29H48O	73.1	0	-3.167275993	83-48-7	0.0963793535734
pos_1538	Lactulose	metab_1537	HMDB0000740	B(ii)	C07064	307.1033	12.3295	pos	M+H-2H2O	C12H22O11	0	50.2	2.620446994	4618-18-2	0.288960919318
pos_1539	Stallimycin	metab_1538	HMDB0251483	B(ii)	-	482.23	12.3048	pos	M+H	C22H27N9O4	0	76	8.540181915	-	0.207572273644
pos_1540	Benzyldimethyltetradecylammonium	metab_1539	-	B(i)	-	332.3321	12.3048	pos	M+	C23H42N+	70.7	0	1.207153498	-	0.12162569291
pos_1541	3-hydroxy-12-oxocholan-24-oic acid	metab_1540	-	B(i)	-	391.2854	11.8709	pos	M+H	C24H38O4	82.6	0	2.846559385	-	0.200568581899
pos_1542	Demethoxyrapamycin	metab_1541	HMDB0250990	B(ii)	-	888.5234	12.279	pos	M+Na-H2O	C50H77NO12	0	93.6	-0.478760559	-	0.13440855826
pos_1543	Solithromycin	metab_1542	HMDB0258366	B(ii)	-	827.4723	12.279	pos	M+H-H2O	C43H65FN6O10	0	82.5	1.20205194	-	0.165824778166
pos_1544	Pe(14:0/0:0)	metab_1543	LMGP02050003	B(i)	-	426.2627	12.2541	pos	M+H	C19H40NO7P	77.8	0	2.682692486	-	0.175157553426
pos_1546	1-Hexadecanol	metab_1545	HMDB0003424	B(ii)	C00823	284.2956	12.2541	pos	M+ACN+H	C16H34O	0	66.5	3.163766364	36653-82-4	0.0537165637076
pos_1547	Costunolide	metab_1546	HMDB0036688	B(i)	C09382	233.1543	12.2541	pos	M+H	C15H20O2	74.3	0	3.021716359	553-21-9	0.236817584043
pos_1548	9(z),11(e)-conjugated linoleic acid	metab_1547	-	B(i)	-	322.275	12.2319	pos	M+ACN+H	C18H32O2	55.5	0	3.380737004	-	0.179832171247
pos_1550	6-paradol	metab_1549	HMDB0030801	B(i)	C10482	279.1965	12.2053	pos	M+H	C17H26O3	75.3	0	3.759644143	27113-22-0	0.215598577597
pos_1551	Bafilomycin A1(Baf-A1)	metab_1550	HMDB0247559	B(ii)	-	623.4107	12.1791	pos	M+H	C35H58O9	0	40.7	-7.425644622	-	0.15887071428
pos_1552	Arg-Arg-Lys	metab_1551	-	B(i)	-	459.3119	12.1791	pos	M+H	C18H38N10O4	46.6	0	-6.908436865	-	0.202446949187
pos_1553	3-hydroxybenzaldehyde	metab_1552	-	B(i)	C03067	123.0446	1.7503	pos	M+H	C7H6O2	37.3	0	4.819669658	100-83-4	0.216450431747
pos_1554	Stearidonic Acid ethyl ester	metab_1553	-	B(i)	-	305.2484	12.1791	pos	M+H	C20H32O2	48.5	0	3.081804218	-	0.23581119085
pos_1555	Methyl 3beta,12-dihydroxy-11-ketoisoallospirostan-3-hemisuccinate	metab_1554	-	B(i)	-	561.3419	12.1544	pos	M+H	C32H48O8	69.9	0	-0.538502325	-	0.172269804421
pos_1556	Ceanothenic acid	metab_1555	HMDB0036850	B(ii)	-	455.3167	12.1544	pos	M+H	C29H42O4	0	46	2.417451353	-	0.164023661095
pos_1557	N-Eicosapentaenoyl Isoleucine	metab_1556	HMDB0242073	B(ii)	-	416.317	12.1544	pos	M+H	C26H41NO3	0	52.9	2.57050015	-	0.176889851572
pos_1558	20-ethyl-PGE2	metab_1557	LMFA03010174	B(i)	-	363.2537	12.1544	pos	M+H-H2O	C22H36O5	61.4	0	1.915730929	-	0.22014221566
pos_1559	Saikogenin d	metab_1558	HMDB0257446	B(i)	-	473.3629	12.1293	pos	M+H	C30H48O4	72.4	0	0.7985139	-	0.220901220202
pos_1560	3-hydroxybutyric acid	metab_1559	HMDB0000011;PW_C000258	B(i)	C01089	87.0448	1.4801	pos	M+H-H2O	C4H8O3	57.7	0	7.59236521	625-72-9;300-85-6	0.216475183035
pos_1561	Tuberculostearic acid	metab_1560	HMDB0004085	B(ii)	C16794	316.3219	12.1293	pos	M+NH4	C19H38O2	0	50.2	2.932953411	542-47-2	0.0555399734548
pos_1565	N-Oleoyl Arginine	metab_1564	HMDB0241954	B(ii)	-	439.3607	12.1051	pos	M+H	C24H46N4O3	0	53.2	-8.187435868	-	0.177203997979
pos_1566	21-hydroxyallopregnanolone	metab_1565	LMST02030132	B(i)	C13713	335.2589	12.1051	pos	M+H	C21H34O3	51.8	0	2.453554802	-	0.163004253768
pos_1567	N-Palmitoyl Proline	metab_1566	HMDB0241931	B(ii)	-	371.3279	12.0533	pos	M+NH4	C21H39NO3	0	64	3.119851692	-	0.136061726328
pos_1568	3-Hydroxytetradecanoyl carnitine	metab_1567	HMDB0061640	B(ii)	-	388.307	12.029	pos	M+H	C21H41NO5	0	65.2	3.201282234	282523-64-2	0.173170436186
pos_1569	Tetracosapentenoic acid	metab_1568	HMDB0258880	B(ii)	-	376.322	12.029	pos	M+NH4	C24H38O2	0	58	2.712907925	-	0.0619609443967
pos_1570	Jatrointelone m	metab_1569	-	B(i)	-	335.2209	12.029	pos	M+H	C20H30O4	41.7	0	-2.282119716	-	0.182481363519
pos_1572	Maresin 1	metab_1571	HMDB0254335	B(ii)	-	361.2367	12.0029	pos	M+H	C22H32O4	0	41.6	-1.684963658	-	0.210324556213
pos_1573	Dihydroceramide	metab_1572	HMDB0006752	B(ii)	C12126	330.3011	12.0029	pos	M+H	C19H39NO3	0	50.7	2.610535465	-	0.235989526147
pos_1575	Hydroxyvalerenic Acid	metab_1574	HMDB0036563	B(i)	-	251.1649	12.0029	pos	M+H	C15H22O3	52.3	0	3.108884992	1619-16-5	0.172854809821
pos_1576	Deoxykhivorin	metab_1575	-	B(i)	-	593.2778	11.9764	pos	M+Na	C32H42O9	54.4	0	9.983123491	-	0.168612240292
pos_1579	3-oxoindane-1-carboxylic acid	metab_1578	-	B(i)	-	177.0552	11.9764	pos	M+H	C10H8O3	55	0	3.115085765	-	0.154283527802
pos_1580	Solasodiene	metab_1579	HMDB0302982	B(i)	-	413.35	11.9497	pos	M+NH4	C27H41NO	57.7	0	-6.795678794	-	0.104829347109
pos_1582	3-Hydroxy-N6,N6,N6-trimethyl-L-lysine	metab_1581	HMDB0001422	B(ii)	C01259	210.1327	5.2271	pos	M+Na-H2O	C9H21N2O3+	0	61.3	-8.438679811	-	0.139744935484
pos_1588	Ubiquinone-1	metab_1587	HMDB0002012	B(ii)	C00399	251.1285	11.8709	pos	M+H	C14H18O4	0	56.1	2.79047656	727-81-1	0.187649363615
pos_1590	3-hydroxynorvaline	metab_1589	HMDB0244983	B(i)	-	134.0817	1.5024	pos	M+H	C5H11NO3	65.7	0	3.719219535	-	0.222726457889
pos_1593	3-hydroxypristanic acid	metab_1592	HMDB0061651	B(ii)	-	332.3168	11.8451	pos	M+NH4	C19H38O3	0	51.9	2.821523506	-	0.0926502239735
pos_1595	Endomorphin-1	metab_1594	HMDB0005773	B(ii)	C15890	649.2548	11.8196	pos	M+K	C34H38N6O5	0	58.5	2.152164882	189388-22-5	0.146132736976
pos_1596	Glycoursodeoxycholic acid	metab_1595	HMDB0000708;LMST05030016	B(i)	-	450.3226	11.8196	pos	M+H	C26H43NO5	92	0	2.612228285	64480-66-6	0.180575824202
pos_1599	3-Hydroxypicolinic acid	metab_1598	HMDB0013188	B(i)	C18620	140.0347	2.9482	pos	M+H	C6H5NO3	39.1	0	3.339882058	874-24-8	0.203372681525
pos_1600	Lycopodine	metab_1599	-	B(i)	C09883	248.2016	11.793	pos	M+H	C16H25NO	37.2	0	3.068196257	466-61-5	0.13924363029
pos_1602	Docosahexaenoylethanolamine	metab_1601	HMDB0251559	B(ii)	-	404.3171	11.766	pos	M+CH3OH+H	C24H37NO2	0	44.9	3.10098471	-	0.236182291667
pos_1605	Glyuranolide	metab_1604	HMDB0038745	B(ii)	-	517.2975	11.7409	pos	M+Na-H2O	C31H44O6	0	43.7	8.75387499	123914-44-3	0.120827081696
pos_1606	N-Myristoyl Tryptophan	metab_1605	HMDB0242061	B(ii)	-	447.321	11.7409	pos	M+CH3OH+H	C25H38N2O3	0	53	-1.887357758	-	0.199661847562
pos_1609	Ent-17-hydroxy-16beta-kauran-19-al	metab_1608	HMDB0036721	B(i)	-	305.2484	11.7179	pos	M+H	C20H32O2	79.8	0	2.883510833	41756-43-8	0.258148136765
pos_1610	Cucurbitacin IIa	metab_1609	HMDB0246992	B(ii)	-	563.3578	11.6674	pos	M+H	C32H50O8	0	59.5	0.000760947	-	0.175196972986
pos_1612	(5alpha,6beta,14alpha,20R,22R)-5,6,14,20,27-Pentahydroxy-1-oxowith-24-enolide	metab_1611	HMDB0033198	B(ii)	-	507.2956	11.6453	pos	M+H	C28H42O8	0	57.6	0.699195835	222609-97-4	0.180805605744
pos_1613	Caudatin	metab_1612	HMDB0249707	B(ii)	-	491.3004	11.6453	pos	M+H	C28H42O7	0	60.8	0.227554353	-	0.175784225821
pos_1615	3-indolepropionic acid	metab_1614	HMDB0002302	B(i)	-	190.0869	9.5806	pos	M+H	C11H11NO2	87.1	0	3.270766016	830-96-6	0.202466694003
pos_1616	Heptadecasphinganine	metab_1615	LMSP01040003	B(i)	-	288.2904	11.6453	pos	M+H	C17H37NO2	93.6	0	2.588626678	-	0.174190262835
pos_1617	1a,1b-dihomo PGF2alpha	metab_1616	-	B(i)	-	365.2698	11.6225	pos	M+H-H2O	C22H38O5	66.8	0	3.099701236	-	0.240447002035
pos_1618	Thj	metab_1617	-	B(i)	-	359.1838	11.6225	pos	M+H	C22H22N4O	49.7	0	-7.981261877	-	0.186519235742
pos_1619	3,9-Dimethyl-8-(3-methylbut-2-enyl)dibenzouran-1,7-diol	metab_1618	-	B(i)	-	314.1759	11.6225	pos	M+NH4	C19H20O3	43.4	0	2.806912155	-	0.162360145676
pos_1622	Cyclo(leucylprolyl)	metab_1621	-	B(i)	-	265.1518	11.5954	pos	M+CH3OH+Na	C11H18N2O2	50.7	0	-2.422542825	-	0.161978825392
pos_1623	Beta-D-Xylopyranoside,3,17-Dihydroxyspirost-5-en-1-yl	metab_1622	-	B(i)	-	579.3531	11.5692	pos	M+H	C32H50O9	36.9	0	0.508131442	-	0.179222440896
pos_1624	Taurohyodeoxycholic acid	metab_1623	-	B(i)	-	500.306	11.5692	pos	M+H	C26H45NO6S	89.5	0	4.015834845	-	0.254607885845
pos_1626	Leupeptin	metab_1625	HMDB0254042	B(ii)	C01591	409.2962	11.5436	pos	M+H-H2O	C20H38N6O4	0	43.6	9.440116419	24365-47-7	0.16056859079
pos_1627	3-isolongifolol	metab_1626	-	B(i)	-	205.1957	13.9224	pos	M+H-H2O	C15H26O	74.2	0	2.980564781	-	0.224316509291
pos_1629	Trp-Lys-Lys	metab_1628	-	B(i)	-	461.2901	11.5226	pos	M+H	C23H36N6O4	55.5	0	6.579461186	-	0.149437294455
pos_1631	3-Isopropyl-6-(2-methyl-propyl)-2,5-piperazinedione	metab_1630	-	B(i)	-	213.1605	7.1078	pos	M+H	C11H20N2O2	58.1	0	3.45831439	-	0.216282273638
pos_1632	DG(6 keto-PGF1alpha/2:0/0:0)	metab_1631	HMDB0296912	B(ii)	-	487.2855	11.4961	pos	M+H	C25H42O9	0	43	-9.662179764	-	0.222480579685
pos_1633	Hetisine	metab_1632	-	B(i)	C08687	347.2338	11.4961	pos	M+NH4	C20H27NO3	55.5	0	2.647135987	10089-23-3	0.196372230017
pos_1635	His-Ile-Tyr	metab_1634	-	B(i)	-	449.2543	11.4724	pos	M+NH4	C21H29N5O5	42.7	0	8.401440321	-	0.187550720921
pos_1636	Cepagenin	metab_1635	HMDB0030913	B(ii)	-	411.2901	11.4724	pos	M+H-2H2O	C27H42O5	0	48.7	1.703540694	114317-59-8	0.226384626731
pos_1637	N-lauroylsarcosine	metab_1636	HMDB0255165	B(i)	-	272.2228	11.4724	pos	M+H	C15H29NO3	61.2	0	3.019860983	-	0.171052057542
pos_1640	Macrophorin D	metab_1639	HMDB0029618	B(ii)	-	505.2788	11.4468	pos	M+H	C28H40O8	0	53	-1.516161291	92279-92-0	0.219314669443
pos_1642	3-methylidene-7-propan-2-yldodecane-1,2-diol	metab_1641	-	B(i)	-	274.2748	11.4197	pos	M+NH4	C16H32O2	83.3	0	2.801753055	-	0.138372377933
pos_1646	Metabolite M6	metab_1645	HMDB0061034	B(ii)	-	545.3135	11.3697	pos	M+Na	C30H42N4O4	0	55.3	7.113558566	-	0.280980480205
pos_1648	Stearyl citrate	metab_1647	HMDB0032521	B(ii)	-	445.3181	11.343	pos	M+H	C24H44O7	0	57.6	4.668088305	1337-33-3	0.181105370793
pos_1649	3-methyl-5-oxo-5-(4-toluidino)pentanoic acid	metab_1648	-	B(i)	-	253.1555	4.4576	pos	M+NH4	C13H17NO3	82	0	3.598648492	-	0.226089441683
pos_1650	Methyldienolone	metab_1649	-	B(i)	-	287.2014	11.2909	pos	M+H	C19H26O2	47	0	3.070355351	-	0.271878169085
pos_1652	2-Hydroxydesogestrel	metab_1651	HMDB0060719	B(ii)	-	359.2592	11.2651	pos	M+CH3OH+H	C22H30O2	0	41.3	3.361013196	-	0.296563936972
pos_1655	3-methylcatechol	metab_1654	HMDB0301753	B(i)	C02923	107.0498	4.643	pos	M+H-H2O	C7H8O2	49.2	0	5.631452702	488-17-5	0.255966841669
pos_1656	Taxine	metab_1655	HMDB0258749	B(ii)	-	641.3194	11.2156	pos	M+	C35H47NO10	0	48.1	-0.883726435	-	0.164351144078
pos_1659	Prostaglandin E3	metab_1658	HMDB0002664	B(ii)	C06439	368.2442	11.2156	pos	M+NH4	C20H30O5	0	61.3	2.88201507	802-31-3	0.215461110076
pos_1660	3-methyloxindole	metab_1659	HMDB0304943	B(i)	C02366	148.0762	8.6276	pos	M+H	C9H9NO	74.6	0	3.360553209	1504-06-9	0.295296778362
pos_1662	Lauroylcarnitine	metab_1661	LMFA07070090	B(i)	-	344.2806	11.19	pos	M+H	C19H37NO4	68	0	2.99939593	-	0.163926962767
pos_1667	10-Epijunenol	metab_1666	HMDB0034982	B(ii)	-	240.2329	11.1654	pos	M+NH4	C15H26O	0	41.7	3.093312649	62358-38-7	0.244309538577
pos_1668	Dehydrotumulosic acid	metab_1667	HMDB0250960	B(i)	-	507.3449	11.1392	pos	M+Na	C31H48O4	44.7	0	0.841081016	-	0.168778154774
pos_1669	Crenolanib	metab_1668	HMDB0250534	B(ii)	-	485.2701	11.1392	pos	M+ACN+H	C26H29N5O2	0	47.9	9.43679633	-	0.171486662453
pos_1671	Rockogenin	metab_1670	HMDB0033769	B(ii)	-	433.3326	11.1156	pos	M+H	C27H44O4	0	40.3	3.218077453	16653-52-4	0.198551678434
pos_1672	Arg-Leu-Tyr	metab_1671	-	B(i)	-	451.2705	11.0901	pos	M+H	C21H34N6O5	54.6	0	9.1913564	-	0.15997847947
pos_1673	Bisnorcholic acid	metab_1672	HMDB0002082	B(ii)	-	422.2914	11.0901	pos	M+ACN+H	C22H36O5	0	51.1	3.373031555	-	0.166686787115
pos_1674	3-Pyridinecarboximidamide, N-(2-hydroxy-3-(1-piperidinyl)propoxy)-	metab_1673	HMDB0249173	B(ii)	-	296.2093	5.1052	pos	M+NH4	C14H22N4O2	0	41.8	4.369981041	-	0.144127562062
pos_1676	4-(4-cyclohexylanilino)-4-oxobut-2-enoic acid	metab_1675	-	B(i)	-	274.1447	6.4672	pos	M+H	C16H19NO3	69.2	0	3.378563681	-	0.140881362074
pos_1678	4-Hydroxyestrone	metab_1677	HMDB0005895	B(ii)	-	304.1916	11.0136	pos	M+NH4	C18H22O3	0	41.8	3.141268929	3131-23-5	0.193831100375
pos_1679	Lauryldiethanolamine	metab_1678	-	B(i)	-	274.2748	11.0136	pos	M+H	C16H35NO2	91.4	0	2.832955208	-	0.169757708079
pos_1681	12-Methoxyvernolepin	metab_1680	-	B(i)	-	309.1341	10.99	pos	M+H	C16H20O6	54.6	0	2.662500709	-	0.208764225011
pos_1682	Arg-Phe-Leu	metab_1681	-	B(i)	-	435.2753	10.9633	pos	M+H	C21H34N6O4	38.6	0	8.921421156	-	0.177282772298
pos_1684	Parthenolide	metab_1683	LMPR0103090002	B(i)	C07609	249.1494	10.9633	pos	M+H	C15H20O3	83.6	0	3.448424037	20554-84-1	0.194446021368
pos_1685	Soyasaponin bb	metab_1684	HMDB0034649	B(i)	C08983	943.5287	10.9369	pos	M+H	C48H78O18	91.4	0	2.783056544	51330-27-9	0.209717531282
pos_1686	Coproporphyrin iii	metab_1685	HMDB0000570;PW_C000445	B(i)	C05770	655.2786	10.9369	pos	M+H	C36H38N4O8	52.8	0	3.534425185	14643-66-4	0.164560534752
pos_1688	(S)-[10]-Gingerol	metab_1687	HMDB0033616	B(ii)	C17496	355.228	10.9125	pos	M+Na-H2O	C21H34O4	0	43.1	8.924886105	23513-15-7	0.291538824972
pos_1689	4-(hydroxymethyl)-3-(1-hydroxy-7-methyloctyl)oxolan-2-one	metab_1688	-	B(i)	-	259.1911	11.7179	pos	M+H	C14H26O4	55.4	0	2.869069449	-	0.178606834992
pos_1690	Nootkatone	metab_1689	HMDB0013687	B(i)	C17914	219.1752	10.9125	pos	M+H	C15H22O	54.6	0	3.811729927	4674-50-4	0.219337485034
pos_1691	26-(2-Glucosyl-6-acetylglucosyl]-1,3,11,22-tetrahydroxyergosta-5,24-dien-26-oate	metab_1690	HMDB0040406	B(ii)	-	865.4253	10.8605	pos	M+Na	C42H66O17	0	40.8	7.238348774	155510-76-2	0.162131695005
pos_1695	Phytolaccinic acid	metab_1694	HMDB0034640	B(ii)	-	555.3111	10.8101	pos	M+K	C31H48O6	0	40.6	5.474983999	54928-05-1	0.173311789146
pos_1697	Tumonoic Acid E	metab_1696	-	B(i)	-	326.2335	10.784	pos	M+H	C18H31NO4	42.8	0	2.959122646	-	0.18685347744
pos_1698	Hydromorphone	metab_1697	HMDB0014472	B(ii)	C07042	303.1713	10.7594	pos	M+NH4	C17H19NO3	0	45.4	3.415019422	466-99-9	0.219605081068
pos_1703	Glycohyodeoxycholic acid	metab_1702	HMDB0304944	B(i)	-	450.3229	10.6309	pos	M+H	C26H43NO5	68.3	0	3.373432705	-	0.180414342942
pos_1704	N'1-(3,3-diethoxypropanoyl)-4-(trifluoromethyl)benzene-1-carbohydrazide	metab_1703	-	B(i)	-	366.1607	10.6309	pos	M+NH4	C15H19F3N2O4	36.4	0	-8.132167964	-	0.234061456138
pos_1705	Ketorolac	metab_1704	HMDB0014608;PW_C008970	B(i)	C07062	273.1242	10.6309	pos	M+NH4	C15H13NO3	51	0	3.38499213	74103-06-3;66635-83-4	0.136758382835
pos_1708	1,2-bis(p-(2-hydroxyethoxycarbonyl)benzoyloxy)ethane	metab_1707	-	B(i)	-	447.1301	10.5317	pos	M+H	C22H22O10	82.9	0	3.339987199	-	0.161955445718
pos_1709	Tetrapeptide	metab_1708	HMDB0258927	B(ii)	C01960	603.2833	10.5046	pos	M+H-H2O	C27H40N8O9	0	49.1	-8.486072737	-	0.292861092368
pos_1711	4,4-Dimethylcholesta-8,14,24-trienol	metab_1710	HMDB0001023	B(ii)	C11455	411.3633	13.24	pos	M+H	C29H46O	0	63.4	2.827703728	64284-64-6	0.176648326889
pos_1712	Glutethimide	metab_1711	HMDB0015505	B(ii)	C07489	259.1449	10.5046	pos	M+ACN+H	C13H15NO2	0	41.9	3.78463726	77-21-4	0.257492004585
pos_1714	N-oleoylglycine	metab_1713	HMDB0013631	B(i)	-	357.3121	10.4781	pos	M+NH4	C20H37NO3	66.4	0	2.648216714	2601-90-3	0.142234455203
pos_1715	11,13-Dehydroeriolin	metab_1714	-	B(i)	-	265.1448	10.4781	pos	M+H	C15H20O4	39	0	5.043074108	-	0.26118424911
pos_1717	Ashurbin	metab_1716	-	B(i)	-	267.16	10.3806	pos	M+H	C15H22O4	67.2	0	3.261099749	-	0.220009589431
pos_1718	Pterodonoic acid	metab_1717	-	B(i)	-	249.1494	10.3806	pos	M+H	C15H20O3	45.3	0	3.35422054	-	0.205928230742
pos_1719	9,11-dideoxy-9alpha,11alpha-epoxymethanoprostaglandin f2alpha	metab_1718	-	B(i)	-	351.2542	10.3577	pos	M+H	C21H34O4	61.3	0	3.435757057	-	0.240940252593
pos_1720	11-dehydro-2,3-dinor thromboxane b2	metab_1719	-	B(i)	-	341.197	10.3577	pos	M+H	C18H28O6	62.5	0	3.347743851	-	0.185398599536
pos_1721	Homoeriodictyol	metab_1720	HMDB0253205;LMPK12140449	B(i)	C09756	303.0872	10.3577	pos	M+H	C16H14O6	58.9	0	2.971297654	446-71-9	0.237417319648
pos_1724	Cholylcysteine	metab_1723	HMDB0242372	B(ii)	-	529.3291	10.2535	pos	M+NH4	C27H45NO6S	0	74	-2.980874722	-	0.208611212166
pos_1727	4,8,12,15,19-Docosapentaenoic acid	metab_1726	HMDB0039133	B(ii)	-	335.2378	10.9633	pos	M+Na-H2O	C22H34O2	0	65.6	8.270602658	2548-85-8	0.223245557293
pos_1730	Ogyline	metab_1729	HMDB0254813	B(ii)	-	317.1506	10.203	pos	M+Na	C20H22O2	0	57.2	-2.043499287	-	0.227295437966
pos_1732	Betulinic acid	metab_1731	HMDB0030094	B(ii)	C08619	479.35	10.1773	pos	M+Na	C30H48O3	0	62.8	0.925415401	472-15-1	0.207979261855
pos_1733	N-Myristoyl Leucine	metab_1732	HMDB0242054	B(ii)	-	359.3279	10.1773	pos	M+NH4	C20H39NO3	0	81.8	3.299644468	-	0.16710147771
pos_1734	Diethyl 2,2'-methylenebis(3,4-dimethyl-5-pyrrolecarboxylate)	metab_1733	-	B(i)	-	347.1975	10.1508	pos	M+H	C19H26N2O4	46	0	2.774735853	-	0.133663743369
pos_1738	Delta-5,7,22-Cholestatrienol	metab_1737	HMDB0302612	B(ii)	-	383.3281	10.1262	pos	M+H	C27H42O	0	75.9	-7.227589991	-	0.181624889797
pos_1739	Nepetaside	metab_1738	HMDB0038149	B(ii)	-	346.1656	10.1262	pos	M+	C16H26O8	0	49.2	8.061521003	114076-56-1	0.221925034674
pos_1740	4'-Hydroxycilostazol, trans-	metab_1739	HMDB0247541	B(ii)	-	403.2481	10.0751	pos	M+NH4	C20H27N5O3	0	50.9	7.440182701	-	0.181656839804
pos_1741	D-Glucosaminide	metab_1740	HMDB0004270	B(ii)	C06023	466.1989	10.0494	pos	M+H-2H2O	C18H35N3O13	0	74.7	-8.388355999	78341-33-0	0.264224654332
pos_1745	Dextran-70	metab_1744	HMDB0256672	B(ii)	-	414.2323	10.0249	pos	M+NH4	C17H32O10	0	60.2	-2.624796502	-	0.141446025856
pos_1747	Acremin F	metab_1746	-	B(i)	-	229.1443	9.9988	pos	M+H	C12H20O4	66.5	0	3.598630533	-	0.205419436986
pos_1748	Sterebin A	metab_1747	HMDB0035337	B(i)	-	311.2226	9.9761	pos	M+H	C18H30O4	83.3	0	2.8307171	107647-14-3	0.248796272621
pos_1749	Taurocholic acid	metab_1748	HMDB0000036;LMST05040001;PW_C000025	B(i)	C05122	516.3012	9.9528	pos	M+H	C26H45NO7S	74.9	0	4.456550042	81-24-3	0.218070385789
pos_1750	8-Isoprostaglandin E1	metab_1749	HMDB0004686	B(i)	-	377.2318	9.9528	pos	M+Na	C20H34O5	63.8	0	5.518711486	21003-46-3	0.296418398071
pos_1752	15-Deoxy-delta12,14-prostaglandin A1	metab_1751	-	B(i)	-	319.2278	9.9528	pos	M+H	C20H30O3	58.7	0	3.151554126	-	0.217685123182
pos_1755	6-[4-(2-cyclohexylacetyl)piperazin-1-yl]-2-phenylpyridazin-3-one	metab_1754	-	B(i)	-	381.2285	9.8507	pos	M+H	C22H28N4O2	35	0	-0.000856395	-	0.179303890285
pos_1757	O1-(2,2-dimethylpropanoyl)-2-[4-(tert-butyl)phenoxy]ethanehydroximamide	metab_1756	-	B(i)	-	613.3966	9.8262	pos	2M+H	C17H26N2O3	43.5	0	1.110548207	-	0.254786197871
pos_1759	Nefazodone	metab_1758	HMDB0015280	B(ii)	C07256	470.2303	9.8262	pos	M+H	C25H32ClN5O2	0	44.6	-3.094372699	83366-66-9	0.202502221017
pos_1760	2,3-dinor-8-iso-PGF2a	metab_1759	-	B(i)	-	309.208	9.8262	pos	M+H-H2O	C18H30O5	50.2	0	6.067945425	-	0.164588536119
pos_1764	Pterosin E	metab_1763	HMDB0036605	B(ii)	-	274.1446	9.8029	pos	M+ACN+H	C14H16O3	0	58.5	3.401693216	52528-78-6	0.210323888278
pos_1765	Cholylcitrulline	metab_1764	HMDB0242383	B(ii)	-	530.3606	9.779	pos	M+H-2H2O	C30H51N3O7	0	79.2	3.113545774	-	0.187402771751
pos_1766	4-[(1E,3E)-hepta-1,3-dienyl]-3-(hydroxymethyl)cyclohexane-1,2-diol	metab_1765	-	B(i)	-	241.1804	11.9497	pos	M+H	C14H24O3	78.4	0	2.617711722	-	0.187530099552
pos_1768	Risperidone	metab_1767	HMDB0005020	B(i)	C06861	465.2248	9.7554	pos	M+CH3OH+Na	C23H27FN4O2	47.7	0	-5.973183655	106266-06-2	0.295956972279
pos_1770	Frequentin	metab_1769	-	B(i)	-	253.1442	9.7554	pos	M+H	C14H20O4	46.9	0	3.002829028	-	0.194266939669
pos_1772	Ser-Val-Thr-Lys	metab_1771	-	B(i)	-	434.2588	9.7116	pos	M+H	C18H35N5O7	48.8	0	-4.892772936	-	0.200069660405
pos_1773	4-[(2,4-Dihydroxy-3,3-dimethylbutanoyl)amino]butanoic acid	metab_1772	HMDB0246316	B(ii)	-	234.1344	6.0091	pos	M+H	C10H19NO5	0	75.8	3.29244648	-	0.170030699463
pos_1775	Dimyristoylphosphatidylethanolamine	metab_1774	HMDB0251414	B(ii)	-	674.4121	9.6333	pos	M+K	C33H66NO8P	0	43.2	-5.706262305	-	0.165980951792
pos_1776	Lys-His-Thr	metab_1775	-	B(i)	-	367.212	9.6333	pos	M+H-H2O	C16H28N6O5	35.1	0	8.138988132	-	0.16072195588
pos_1777	PS(PGF1alpha/15:0)	metab_1776	HMDB0281103	B(ii)	-	885.5143	9.6071	pos	M+ACN+Na	C41H76NO13P	0	69.4	-8.414768031	-	0.239352294281
pos_1778	Buprenorphine	metab_1777	HMDB0015057	B(ii)	C08007	467.3022	9.6071	pos	M+	C29H41NO4	0	42.3	-3.016263446	52485-79-7	0.176020517131
pos_1779	Norscopolamine	metab_1778	HMDB0255751	B(ii)	-	579.2723	9.5806	pos	2M+H	C16H19NO4	0	51.8	3.743517945	-	0.276086214115
pos_1780	4-acetamidoantipyrine	metab_1779	HMDB0246326	B(i)	-	246.1245	6.1745	pos	M+H	C13H15N3O2	94.5	0	3.186815477	-	0.230757732163
pos_1782	Janthitrem G	metab_1781	HMDB0030531	B(ii)	-	630.3851	9.5549	pos	M+H	C39H51NO6	0	46.7	9.843074019	90986-51-9	0.168299587952
pos_1784	2-(3-propan-2-yl-1,2,4-oxadiazol-5-yl)-N-propyl-2,3-dihydroindole-1-carboxamide	metab_1783	-	B(i)	-	315.1813	9.5549	pos	M+H	C17H22N4O2	44.1	0	-0.938654697	-	0.149938827535
pos_1787	Pf-4981517	metab_1786	-	B(i)	-	457.2816	9.4761	pos	M+H	C26H32N8	47.8	0	-1.547769649	-	0.138253949208
pos_1789	1-(2-Hydroxyethyloxymethyl)-6-phenyl thiothymine	metab_1788	HMDB0253092	B(ii)	-	309.0879	9.4761	pos	M+H	C14H16N2O4S	0	59.8	-7.9280878	-	0.227352748074
pos_1791	17-hydroxyprogesterone	metab_1790	HMDB0000374;PW_C000273	B(i)	C01176	331.2278	9.4502	pos	M+H	C21H30O3	77.3	0	3.14670373	68-96-2	0.175411075626
pos_1793	(11R,16S)-misoprostol	metab_1792	HMDB0242321	B(ii)	-	405.2649	9.4236	pos	M+Na	C22H38O5	0	43.2	9.869981309	-	0.202752252984
pos_1794	Dodeca-2,10-dienedioylcarnitine	metab_1793	HMDB0241255	B(ii)	-	334.2025	9.4236	pos	M+H-2H2O	C19H31NO6	0	41.4	3.181909971	-	0.269378078764
pos_1795	4-acetamidobenzaldehyde	metab_1794	-	B(i)	-	164.0709	8.1788	pos	M+H	C9H9NO2	43.9	0	2.046090213	-	0.210183606856
pos_1800	6alpha,9alpha-Difluoroprednisolone-17-butyrate	metab_1799	HMDB0060797	B(ii)	-	484.2459	9.3475	pos	M+NH4	C25H32F2O6	0	61.6	-9.951575107	-	0.0366744042252
pos_1801	5-(6-methyl-7-oxooctyl)furan-2(5h)-one	metab_1800	-	B(i)	-	242.1758	9.3475	pos	M+NH4	C13H20O3	35.2	0	3.465310107	-	0.135998891153
pos_1802	Spirotaccagenin	metab_1801	HMDB0034424	B(ii)	-	488.3387	9.3223	pos	M+ACN+H	C27H42O5	0	89.5	3.750641564	-	0.232660470233
pos_1807	(E)-6-hydroxy-6-(3-hydroxy-2,3-dimethylcyclopentyl)-2-methylhept-2-enoic acid	metab_1806	-	B(i)	-	271.1913	9.271	pos	M+H	C15H26O4	56.6	0	3.269035165	-	0.157672268651
pos_1810	N1-trans-Feruloylagmatine	metab_1809	HMDB0037107	B(ii)	C18325	361.1861	9.2454	pos	M+CH3OH+Na	C15H22N4O3	0	41.6	4.831750884	-	0.160662351271
pos_1813	Tyr-Tyr-Phe	metab_1812	-	B(i)	-	492.2125	9.2215	pos	M+H	C27H29N3O6	78.6	0	-0.841907717	-	0.161470426355
pos_1814	Alpha,beta-Dihydroxanthohumol	metab_1813	HMDB0035440;LMPK12120536	B(i)	-	374.197	9.2215	pos	M+NH4	C21H24O5	47.9	0	2.186696729	102448-00-0	0.293677856717
pos_1816	Gly-Ala-Pro-Met-Phe	metab_1815	HMDB0033241	B(ii)	-	661.3465	9.1951	pos	M+ACN+H	C29H45N7O6S	0	45.7	-4.06373887	-	0.161419165083
pos_1818	21-hydroxypregnenolone	metab_1817	HMDB0004026;LMST02030167;PW_C002027	B(i)	C05485	333.2435	9.1951	pos	M+H	C21H32O3	44.6	0	3.210875528	1164-98-3	0.210730956427
pos_1821	Na-Hexanoyl-Nb-inosityltryptophan	metab_1820	HMDB0039501	B(ii)	-	465.225	9.1684	pos	M+H	C23H32N2O8	0	40.5	4.006694748	124772-47-0	0.20913973981
pos_1828	4-acetoxy met	metab_1827	-	B(i)	-	261.1606	6.834	pos	M+H	C15H20N2O2	67.4	0	3.368551621	-	0.157191670122
pos_1830	Putative (3-hydroxyoctadecanoyl)glycine	metab_1829	-	B(i)	-	375.3231	9.119	pos	M+NH4	C20H39NO4	43.1	0	3.915803969	-	0.172851104997
pos_1831	1-[2-(1-ethyl-3,5-dimethylpyrazol-4-yl)ethyl]-3-[2-(trifluoromethyl)phenyl]urea	metab_1830	-	B(i)	-	355.1764	9.119	pos	M+H	C17H21F3N4O	35.7	0	6.726481846	-	0.257161911514
pos_1832	4-p-Coumaroyl-1,5-quinolactone	metab_1831	HMDB0029293	B(ii)	-	338.1245	9.119	pos	M+NH4	C16H16O7	0	49.7	3.445359213	-	0.250014989325
pos_1833	Calycosin	metab_1832	HMDB0249566;LMPK12050056	B(i)	C01562	285.0766	9.119	pos	M+H	C16H12O5	75.5	0	2.907995624	20575-57-9	0.194991710642
pos_1834	Arg-Gly-Asp-Val	metab_1833	HMDB0248574	B(ii)	-	468.2148	9.0923	pos	M+Na	C17H31N7O7	0	79.2	-6.563774273	-	0.215343715501
pos_1835	Octanoyl-l-carnitine	metab_1834	-	B(i)	-	288.2178	9.0923	pos	M+H	C15H29NO4	66	0	3.153372086	-	0.167905350508
pos_1836	Paclobutrazol	metab_1835	HMDB0256072	B(ii)	C18479	326.1609	9.0686	pos	M+CH3OH+H	C15H20ClN3O	0	43.3	-7.195543031	76738-62-0	0.149615340269
pos_1837	(3R)-8-hydroxy-3-(4-hydroxyphenyl)-3,4-dihydroisochromen-1-one	metab_1836	-	B(i)	-	257.0816	9.0686	pos	M+H	C15H12O4	38.4	0	2.899794271	-	0.205574265531
pos_1841	Oleacein	metab_1840	HMDB0037321	B(ii)	-	321.1321	8.9658	pos	M+H	C17H20O6	0	41.7	-3.775134404	149183-75-5	0.118782458226
pos_1845	(5Z,8Z,10E,12E,14Z)-Icosa-5,8,10,12,14-pentaenoylcarnitine	metab_1844	HMDB0241594	B(ii)	-	446.3278	8.9169	pos	M+H	C27H43NO4	0	52.3	3.007445541	-	0.185531185907
pos_1846	7-methyl-2-phenyl-5-(4-pyridin-2-ylpiperazin-1-yl)-[1,3]oxazolo[5,4-d]pyrimidine	metab_1845	-	B(i)	-	373.1753	8.9169	pos	M+H	C21H20N6O	41.3	0	-4.884049286	-	0.149489995727
pos_1847	Salidroside	metab_1846	HMDB0257463	B(ii)	C06046	265.1079	8.9169	pos	M+H-2H2O	C14H20O7	0	45	2.763270143	10338-51-9	0.218964482844
pos_1848	10-Acetyl-Trichoderonic-Acid	metab_1847	-	B(i)	-	341.1608	8.8903	pos	M+H	C17H24O7	39.8	0	3.99348115	-	0.16651542472
pos_1849	Arctigenin	metab_1848	HMDB0030087;HMDB0253870	B(i)	C10545	373.167	8.8644	pos	M+H	C21H24O6	36.8	0	6.431349961	7770-78-7	0.148398394967
pos_1850	Melanettin	metab_1849	HMDB0041758	B(ii)	C10504	302.1033	8.8644	pos	M+NH4	C16H12O5	0	43.6	3.434736085	58115-08-5	0.226076407308
pos_1851	N-ethyl-2-(4-ethyl-2-morpholin-4-yl-6-oxopyrimidin-1-yl)-N-phenylacetamide	metab_1850	-	B(i)	-	371.2076	8.8373	pos	M+H	C20H26N4O3	51.6	0	-0.354223874	-	0.152535028894
pos_1852	Esmolol	metab_1851	HMDB0014333;PW_C008734	B(i)	C06980	296.1866	8.8373	pos	M+H	C16H25NO4	38.5	0	3.420560987	103598-03-4	0.171212765476
pos_1856	(9-hydroxy-8,8-dimethyl-2-oxo-9,10-dihydropyrano[2,3-f]chromen-10-yl)acetate	metab_1855	-	B(i)	-	305.1029	8.784	pos	M+H	C16H16O6	49.1	0	2.939979747	-	0.165496870645
pos_1859	16-[[(Z)-1-carboxyprop-1-enyl]amino]-16-oxohexadecanoic acid	metab_1858	-	B(i)	-	352.2494	8.7575	pos	M+H-H2O	C20H35NO5	51.9	0	3.167473478	-	0.246838836958
pos_1860	Tapentadol	metab_1859	HMDB0253837	B(i)	-	222.186	8.7317	pos	M+H	C14H23NO	41.8	0	3.38395682	-	0.16697993298
pos_1861	4alpha-carboxy-4beta-methyl-5alpha-cholesta-8,24-dien-3beta-ol	metab_1860	HMDB0304191	B(ii)	C15808	505.3528	13.7422	pos	M+ACN+Na	C29H45O3-	0	66.6	0.304229037	-	0.176012528924
pos_1868	Ethyl 2-(tert-butyl)-3-chloro-5-cyano-6-hydroxyisonicotinate	metab_1867	-	B(i)	-	324.1129	8.6796	pos	M+ACN+H	C13H15ClN2O3	35.7	0	7.01993743	-	0.22097076119
pos_1869	Ile-Leu	metab_1868	HMDB0028911	B(i)	-	227.1761	8.6796	pos	M+H-H2O	C12H24N2O3	58.7	0	2.736296034	-	0.208129887387
pos_1870	4alpha-carboxy-4beta-methyl-5alpha-cholesta-8-en-3beta-ol	metab_1869	HMDB0062384	B(ii)	-	445.3691	13.0552	pos	M+H	C29H48O3	0	51.9	3.38614678	-	0.201892366384
pos_1871	Thr-Arg-Ile-Glu	metab_1870	-	B(i)	-	518.2884	8.6276	pos	M+H	C21H39N7O8	55	0	-9.501169486	-	0.232291971584
pos_1874	4-aminovaleric acid betaine	metab_1873	-	B(i)	-	160.1337	1.7291	pos	M+H	C8H17NO2	45.6	0	3.057302715	-	0.182458424055
pos_1876	7alpha,25-Dihydroxy-4-cholesten-3-one	metab_1875	HMDB0060425	B(ii)	C17332	417.3337	8.6015	pos	M+H	C27H44O3	0	46.6	-6.258940507	-	0.226380895469
pos_1880	(E)-3,10-Dihydroxy-4,9-dimethyldodec-6-enedioic acid	metab_1879	-	B(i)	-	289.1654	8.5485	pos	M+H	C14H24O6	78.5	0	2.856540095	-	0.272595087943
pos_1882	Torachrysone 8-O-Glucoside	metab_1881	-	B(i)	-	373.1293	8.5235	pos	M+H-2H2O	C20H24O9	70.5	0	2.65336528	-	0.221706940392
pos_1887	1,10-Epoxy-3,8-dihydroxy-4,11(13)-germacradien-12,6-olide	metab_1886	HMDB0303776	B(ii)	-	322.1659	8.4774	pos	M+ACN+H	C15H20O5	0	56.5	3.454827792	-	0.118364396874
pos_1889	17-Dimethylaminogeldanamycin	metab_1888	HMDB0244766	B(ii)	-	621.3298	8.4579	pos	M+Na-H2O	C32H48N4O8	0	95.6	5.455338505	-	0.183948397166
pos_1890	Harderoporphyrinogen	metab_1889	HMDB0002160	B(ii)	-	615.3168	8.4579	pos	M+H	C35H42N4O6	0	61.4	-1.422093326	42607-18-1	0.166689091185
pos_1891	Rhynchophylline	metab_1890	-	B(i)	C09236	402.2399	8.4579	pos	M+NH4	C22H28N2O4	41.3	0	2.953849897	76-66-4	0.147350853533
pos_1892	Amodiaquine	metab_1891	HMDB0014751	B(ii)	C07626	388.1766	8.4579	pos	M+CH3OH+H	C20H22ClN3O	0	40.5	-5.680115072	86-42-0	0.202692109604
pos_1896	Penitrem B	metab_1895	HMDB0256239	B(ii)	C20731	625.3615	8.41	pos	M+ACN+H	C37H45NO5	0	68.5	-3.518255842	11076-67-8	0.173481264994
pos_1897	5-hydroxy saxagliptin	metab_1896	HMDB0061099	B(ii)	-	364.2241	8.41	pos	M+CH3OH+H	C18H25N3O3	0	42.6	3.169410435	-	0.038328989501
pos_1899	4-Coumaric acid	metab_1898	HMDB0030677	B(i)	C06738	165.055	13.7955	pos	M+H	C9H8O3	93.1	0	2.44148451	4501-31-9	0.206623372898
pos_1900	Desmedipham	metab_1899	HMDB0251050	B(i)	C18417	355.1272	8.3834	pos	M+CH3OH+Na	C16H16N2O4	45.8	0	2.641693269	13684-56-5	0.187049103532
pos_1901	Longistylin A	metab_1900	HMDB0038543	B(ii)	-	349.1769	8.3834	pos	M+CH3OH+Na	C20H22O2	0	47.9	-1.58535454	64095-60-9	0.187676311768
pos_1902	Piriprost	metab_1901	HMDB0256603	B(ii)	-	458.2915	8.3568	pos	M+CH3OH+H	C26H35NO4	0	66.6	3.405810967	-	0.150550214458
pos_1903	4-ethynylaniline	metab_1902	-	B(i)	-	118.0658	10.9633	pos	M+H	C8H7N	50.7	0	5.398673643	-	0.216092297311
pos_1904	Ser-Glu-Thr	metab_1903	-	B(i)	-	336.143	8.3568	pos	M+H	C12H21N3O8	51.9	0	8.399952851	-	0.143201072689
pos_1905	5-Hexyl-2-furanoctanoic acid	metab_1904	HMDB0112099	B(ii)	C13798	312.2543	8.3568	pos	M+NH4	C18H30O3	0	41.5	3.376636284	-	0.184196652512
pos_1906	P-Hydroxynefazodone	metab_1905	HMDB0256044	B(ii)	-	486.2252	8.3313	pos	M+H	C25H32ClN5O3	0	42.4	-3.020524033	-	0.212097437
pos_1907	Lys-Thr-His	metab_1906	-	B(i)	-	367.2116	8.3313	pos	M+H-H2O	C16H28N6O5	35	0	7.210781168	-	0.163702558643
pos_1909	Arg-His	metab_1908	HMDB0028711	B(ii)	-	623.3455	8.3047	pos	2M+H	C12H21N7O3	0	55.8	-4.669063312	155114-05-9	0.18109635028
pos_1910	Chenodeoxycholylalanine	metab_1909	HMDB0242390	B(ii)	-	468.3084	8.3047	pos	M+Na-H2O	C27H45NO5	0	74.5	-1.164890854	-	0.194939365502
pos_1911	Macrolactin-A	metab_1910	HMDB0254292	B(ii)	-	403.2477	8.3047	pos	M+H	C24H34O5	0	45.7	-0.567795382	-	0.193807701155
pos_1912	Glycosmisic Acid	metab_1911	-	B(i)	-	355.1192	8.3047	pos	M+H-H2O	C20H20O7	50.5	0	4.323483383	-	0.141402830063
pos_1915	Dipropylene glycol dimethyl ether	metab_1914	-	B(i)	-	163.1334	8.2808	pos	M+H	C8H18O3	68.4	0	3.291546424	-	0.174961935575
pos_1916	Indole-3-Carbinol	metab_1915	HMDB0005785	B(i)	-	148.0762	8.2808	pos	M+H	C9H9NO	61	0	3.360921927	700-06-1	0.215988160997
pos_1917	Leucomycin	metab_1916	HMDB0254035	B(ii)	C14064	724.3938	8.2541	pos	M+Na	C35H59NO13	0	91.8	8.510950898	1392-21-8	0.208838538611
pos_1920	5-(Biotinamido)pentylamine	metab_1919	HMDB0246726	B(ii)	-	383.2073	8.2286	pos	M+CH3OH+Na	C15H28N4O2S	0	49.5	-4.328785065	-	0.156414280865
pos_1921	Methoxamine	metab_1920	HMDB0014861	B(i)	C07513	212.1288	8.2286	pos	M+H	C11H17NO3	77.5	0	3.443691867	390-28-3	0.202368042366
pos_1925	Longilactone	metab_1924	-	B(i)	-	349.1658	8.2051	pos	M+H-H2O	C19H26O7	84.6	0	3.270715556	-	0.149012758935
pos_1926	1-[2-hydroxy-3-(4-methoxyphenyl)-2-methylpropyl]-3-(2-methoxyphenyl)urea	metab_1925	-	B(i)	-	345.1797	8.2051	pos	M+H	C19H24N2O4	84.2	0	-3.419342083	-	0.189462973885
pos_1927	4-Hydroxy-2,2,6,6-tetramethylpiperidine-1-oxyl	metab_1926	HMDB0258807	B(ii)	-	174.1496	5.7689	pos	M+H	C9H19NO2	0	42.5	4.047181189	-	0.221614535821
pos_1936	4-methoxymethamphetamine	metab_1935	HMDB0256050	B(i)	-	180.1389	4.1494	pos	M+H	C11H17NO	81.1	0	3.539990791	-	0.181046324054
pos_1937	Destruxin E	metab_1936	HMDB0251067	B(ii)	-	558.3344	8.1011	pos	M+H-2H2O	C29H47N5O8	0	49.2	9.705665483	-	0.175407669512
pos_1938	Penitrem E	metab_1937	HMDB0256241	B(ii)	C20597	641.3562	8.0489	pos	M+ACN+H	C37H45NO6	0	64.8	-3.841992256	78213-66-8	0.17145783045
pos_1939	Chenodeoxycholylcysteine	metab_1938	HMDB0242393	B(ii)	-	500.278	8.0489	pos	M+Na-H2O	C27H45NO5S	0	80.4	-6.136777405	-	0.26547234153
pos_1940	Phytosphingosine-1-P	metab_1939	HMDB0012280	B(ii)	-	436.2247	8.0489	pos	M+K	C18H40NO6P	0	59.6	5.517992421	-	0.142714150519
pos_1941	Estradiol benzoate	metab_1940	HMDB0251961	B(i)	C13444	377.2085	8.0489	pos	M+H	C25H28O3	36	0	-7.027465014	50-50-0	0.207611723946
pos_1942	Venlafaxine	metab_1941	HMDB0005016;PW_C002364	B(i)	C07187	278.2124	8.0489	pos	M+H	C17H27NO2	91.8	0	3.251235003	93413-69-5	0.182476203433
pos_1944	Naltrexone	metab_1943	HMDB0014842;PW_C009179	B(i)	C07253	359.1978	8.0227	pos	M+NH4	C20H23NO4	80.6	0	3.69646037	16590-41-3	0.296575729655
pos_1946	Lactosamine	metab_1945	HMDB0006591	B(ii)	C00203	374.1642	7.9999	pos	M+CH3OH+H	C12H23NO10	0	45.4	-4.265791665	13000-25-4	0.210781894302
pos_1950	4-Hydroxytetradecanedioylcarnitine	metab_1949	HMDB0241424	B(ii)	-	481.2848	7.9751	pos	M+ACN+Na	C21H39NO7	0	51.4	-8.779802379	-	0.217226941708
pos_1952	Desacetyllevonantradol	metab_1951	HMDB0251028	B(ii)	-	418.235	7.9751	pos	M+Na	C25H33NO3	0	48.6	-0.630815681	-	0.182864589161
pos_1953	1-[2-hydroxy-3-(phenylthio)propyl]piperidine-4-carboxamide	metab_1952	-	B(i)	-	295.1453	7.9751	pos	M+H	C15H22N2O2S	63.7	0	-7.338952838	-	0.234769393495
pos_1954	Curdione	metab_1953	HMDB0034714	B(i)	C17493	237.1857	7.9751	pos	M+H	C15H24O2	62.6	0	3.403572083	13657-68-6	0.219226960225
pos_1955	2-Methylanisole	metab_1954	HMDB0032074	B(i)	-	140.1075	7.9485	pos	M+NH4	C8H10O	55.5	0	3.971615914	578-58-5	0.208234864899
pos_1957	Seneciphylline	metab_1956	HMDB0258231	B(ii)	C10391	334.166	7.9232	pos	M+H	C18H23NO5	0	66.1	3.213486361	480-81-9	0.166244816434
pos_1959	(+/-)-Enterolactone	metab_1958	HMDB0006101	B(i)	C18165	299.1288	7.9232	pos	M+H	C18H18O4	77.7	0	3.393730733	185254-87-9	0.204680344411
pos_1961	4-methylphenol	metab_1960	HMDB0001858	B(i)	C01468	126.0919	7.0625	pos	M+NH4	C7H8O	38.4	0	5.370837123	106-44-5	0.212000449336
pos_1968	5-hydroxy-1,7-diphenylhept-1-en-3-one	metab_1967	-	B(i)	-	281.1547	7.8709	pos	M+H	C19H20O2	61.8	0	3.949129322	-	0.133215741466
pos_1969	Dopamine glucuronide	metab_1968	HMDB0010329	B(ii)	-	371.1462	7.8452	pos	M+ACN+H	C14H19NO8	0	62	3.900263588	38632-24-5	0.164891837224
pos_1970	Hydroxypestalotin	metab_1969	-	B(i)	-	248.1488	7.8452	pos	M+NH4	C11H18O5	56.6	0	-1.822605168	-	0.149633339979
pos_1971	2-cinnamylidene-5-[(2,3,4,5,6-pentamethylphenyl)methyl]cyclopentan-1-one	metab_1970	-	B(i)	-	376.2608	7.8195	pos	M+NH4	C26H30O	64.6	0	-7.52192331	-	0.257374158279
pos_1972	2-(1h-indol-3-yl)acetaldehyde	metab_1971	HMDB0001190	B(i)	C00637	160.0763	7.8195	pos	M+H	C10H9NO	64.5	0	3.623548242	2591-98-2	0.211588576376
pos_1975	Rotigaptide	metab_1974	HMDB0257314	B(ii)	-	635.3096	7.742	pos	M+NH4	C28H39N7O9	0	61.4	-8.312605842	-	0.217163805429
pos_1976	Citronellyl beta-sophoroside	metab_1975	HMDB0032839	B(ii)	-	481.2648	7.742	pos	M+H	C22H40O11	0	58.5	0.858221751	209681-41-4	0.235548786939
pos_1979	Val-Phe-Phe	metab_1978	-	B(i)	-	412.2246	7.7176	pos	M+H	C23H29N3O4	61.4	0	3.582394779	-	0.273598683661
pos_1980	Lycorine	metab_1979	HMDB0254256	B(ii)	C08532	305.1512	7.7176	pos	M+NH4	C16H17NO4	0	50.5	5.728603739	476-28-8	0.174323738005
pos_1983	Ile-Tyr-Phe	metab_1982	-	B(i)	-	442.2352	7.6938	pos	M+H	C24H31N3O5	66.3	0	3.504416558	-	0.174542561519
pos_1984	Cis-12a-Hydroxymunduserone	metab_1983	-	B(i)	-	359.1138	7.6938	pos	M+H	C19H18O7	44.7	0	3.430023556	-	0.254567777535
pos_1985	Marrubiin	metab_1984	-	B(i)	C09128	333.2072	7.6938	pos	M+H	C20H28O4	70.8	0	3.468682554	465-92-9	0.20553878382
pos_1986	Helinorbisabone	metab_1985	HMDB0032116	B(ii)	-	268.1553	7.6938	pos	M+NH4	C14H18O4	0	54.6	3.820369676	201288-95-1	0.151053943903
pos_1988	N-(2-ethoxyphenyl)-3-[ethyl(oxan-4-yl)amino]azetidine-1-carboxamide	metab_1987	-	B(i)	-	348.229	7.6677	pos	M+H	C19H29N3O3	48	0	2.431719264	-	0.152497772222
pos_1989	13-Deoxy-Isogibberellic acid	metab_1988	-	B(i)	-	331.1556	7.6677	pos	M+H	C19H22O5	44.7	0	4.893834879	-	0.278711347896
pos_1991	4-Oxo-13-cis-retinoate	metab_1990	HMDB0012789	B(ii)	-	332.2229	11.9764	pos	M+NH4	C20H26O3	0	41.4	2.86202449	-	0.279006621037
pos_1992	Cis-Coutaric acid	metab_1991	HMDB0034620	B(ii)	-	261.0403	7.6409	pos	M+H-2H2O	C13H12O8	0	59.7	3.104724793	67920-37-0	0.189280524459
pos_1993	Ephenidine	metab_1992	-	B(i)	-	226.1598	7.6143	pos	M+H	C16H19N	37.4	0	3.368928548	-	0.179294924853
pos_1994	4-oxo-4-(3-oxodecan-2-ylamino)butanoic acid	metab_1993	-	B(i)	-	272.1865	7.9999	pos	M+H	C14H25NO4	79.4	0	3.218138005	-	0.15742580737
pos_1996	4-oxo-4-(4-toluidino)but-2-enoic acid	metab_1995	-	B(i)	-	206.0819	7.8195	pos	M+H	C11H11NO3	78.2	0	3.696887191	-	0.21584189629
pos_2001	Afalanine	metab_2000	HMDB0255056	B(i)	-	208.0976	7.5374	pos	M+H	C11H13NO3	66.4	0	3.767057753	-	0.201568789111
pos_2004	3-Hydroxylidocaine	metab_2003	HMDB0060655	B(ii)	C16560	268.2028	7.5109	pos	M+NH4	C14H22N2O2	0	58.7	3.494990478	34604-55-2	0.143714010377
pos_2005	6-methylsulfinylhexanenitrile	metab_2004	-	B(i)	-	214.0869	7.4862	pos	M+CH3OH+Na	C7H13NOS	42.1	0	-1.773385359	-	0.166688891115
pos_2006	Edaravone	metab_2005	HMDB0251697	B(ii)	C13008	175.0873	7.4862	pos	M+H	C10H10N2O	0	61.6	3.942958256	89-25-8	0.203936572515
pos_2007	Pteridic acid f	metab_2006	-	B(i)	-	383.2442	7.4612	pos	M+H	C21H34O6	41.3	0	3.750095758	-	0.177274010124
pos_2008	Gln-Asn-Asn	metab_2007	-	B(i)	-	357.1481	7.4612	pos	M+H-H2O	C13H22N6O7	37.9	0	-9.682117634	-	0.250005537028
pos_2009	Pentamethylchromanol	metab_2008	HMDB0256272	B(ii)	-	221.1544	7.4612	pos	M+H	C14H20O2	0	41.9	3.577781589	-	0.200935837023
pos_2010	3-Phenyl-2-propenyl	metab_2009	HMDB0250264	B(ii)	-	119.0862	7.4612	pos	M+H	C9H10	0	41.3	5.569347669	-	0.247416867126
pos_2016	Ile-Ile-Ile	metab_2015	-	B(i)	-	358.2712	7.3843	pos	M+H	C18H35N3O4	71.9	0	3.352974548	-	0.182269331291
pos_2017	4-Oxododecanedioic acid	metab_2016	-	B(i)	-	245.1392	6.8086	pos	M+H	C12H20O5	57.8	0	3.645772993	-	0.167220984754
pos_2018	Dibenzylamine	metab_2017	HMDB0251169	B(i)	-	198.1285	7.3843	pos	M+H	C14H15N	40.5	0	3.903622825	-	0.189374989964
pos_2021	4-(hydroxymethyl)-11,11-dimethyl-8-methylidenebicyclo[7.2.0]undec-4-en-3-one	metab_2020	-	B(i)	-	235.1701	7.3587	pos	M+H	C15H22O2	45.4	0	3.435826211	-	0.20321847945
pos_2024	Albocycline	metab_2023	-	B(i)	-	350.2339	7.3326	pos	M+ACN+H	C18H28O4	54.9	0	4.320831076	-	0.133760029844
pos_2025	Carbadox	metab_2024	HMDB0031762	B(i)	-	295.1032	7.3326	pos	M+CH3OH+H	C11H10N4O4	41.9	0	-1.856344338	6804-07-5	0.182206672625
pos_2027	Gly-Phe-Phe	metab_2026	-	B(i)	-	370.1791	7.308	pos	M+H	C20H23N3O4	67.1	0	7.921447813	-	0.169140294521
pos_2028	N-Dodecanoyl-DL-Homoserine Lactone	metab_2027	-	B(i)	-	284.2227	7.308	pos	M+H	C16H29NO3	45.4	0	2.252205656	-	0.168922915155
pos_2031	Gibberellin A86	metab_2030	HMDB0038450	B(ii)	-	363.1454	7.2815	pos	M+H-H2O	C19H24O8	0	42.6	4.140826133	138703-93-2	0.161494217862
pos_2033	Xanthoangelol B	metab_2032	HMDB0301910	B(ii)	-	450.2251	7.2551	pos	M+ACN+H	C25H28O5	0	53.5	-5.908152914	-	0.2466181313
pos_2035	4-Pentenoic acid	metab_2034	HMDB0031602;LMFA01030007	B(i)	-	101.0605	1.7073	pos	M+H	C5H8O2	51	0	7.518101503	591-80-0	0.211428577185
pos_2039	Sisomicin sulfate	metab_2038	HMDB0242632	B(ii)	-	470.2627	7.2065	pos	M+Na	C19H37N5O7	0	71	9.284389958	-	0.167458194973
pos_2040	Mericitabine	metab_2039	HMDB0254469	B(ii)	-	441.2147	7.2065	pos	M+ACN+H	C18H26FN3O6	0	54.3	0.734410767	-	0.197421686772
pos_2041	Gln-Thr-Asn	metab_2040	-	B(i)	-	362.1642	7.1826	pos	M+H	C13H23N5O7	53.8	0	-7.784227926	-	0.230409176061
pos_2042	Ile-Tyr-Leu	metab_2041	-	B(i)	-	408.2508	7.1595	pos	M+H	C21H33N3O5	44.4	0	3.613894813	-	0.176225908362
pos_2043	Methyl (2E)-6-hydroxy-2-(hydroxymethyl)-6-methylocta-2,7-dienoate	metab_2042	-	B(i)	-	179.1073	7.1595	pos	M+H-2H2O	C11H18O4	35.7	0	3.044040314	-	0.215086367164
pos_2044	Cynaratriol	metab_2043	HMDB0034983	B(ii)	-	283.1548	7.1343	pos	M+H	C15H22O5	0	40.2	2.77884744	70894-20-1	0.176038749266
pos_2045	4R-Hydroxy solifenacin	metab_2044	HMDB0061127	B(ii)	-	420.2293	8.4353	pos	M+ACN+H	C23H26N2O3	0	70.7	2.998367967	-	0.173110910871
pos_2047	(1S,2S,4R)-p-Menth-8-ene-1,2,10-triol 2-glucoside	metab_2046	HMDB0039469	B(ii)	-	349.1857	7.1078	pos	M+H	C16H28O8	0	72.1	-0.121399601	378254-11-6	0.192525167903
pos_2048	5-(14-Nonadecenyl)-1,3-benzenediol	metab_2047	HMDB0031677	B(ii)	-	379.2969	8.6537	pos	M+Na-H2O	C25H42O2	0	46.8	-2.130318596	187523-39-3	0.192245873759
pos_2051	2-dec-9-enylpentanedioic acid	metab_2050	-	B(i)	-	271.1911	7.0843	pos	M+H	C15H26O4	41.5	0	2.544141489	-	0.202378866218
pos_2052	Radicinin	metab_2051	-	B(i)	-	237.0765	7.0843	pos	M+H	C12H12O5	44.4	0	3.187649429	-	0.172753098879
pos_2054	2-hydroxy-3-methylbutanedioylcarnitine	metab_2053	HMDB0241030	B(ii)	-	256.1189	7.0625	pos	M+H-2H2O	C12H21NO7	0	46.2	3.099197853	-	0.261231745757
pos_2056	Isovitexin	metab_2055	HMDB0253708;LMPK12110338	B(i)	C01714	433.1145	7.0141	pos	M+H	C21H20O10	95.7	0	3.638902257	38953-85-4	0.269443560097
pos_2057	Zanthodioline	metab_2056	HMDB0031929	B(ii)	-	323.1612	7.0141	pos	M+NH4	C16H19NO5	0	59.8	3.590579225	198336-59-3	0.198659843
pos_2058	4-Hydroxy-alprenolol	metab_2057	HMDB0061122	B(ii)	-	298.2023	7.0141	pos	M+CH3OH+H	C15H23NO3	0	45.6	3.835341342	-	0.166703535938
pos_2059	Phe-Gln-Leu	metab_2058	-	B(i)	-	407.23	6.9875	pos	M+H	C20H30N4O5	47.4	0	2.772225887	-	0.167537655473
pos_2060	Gln-Gly-Lys	metab_2059	-	B(i)	-	332.1901	6.9875	pos	M+H	C13H25N5O5	66.6	0	-8.27391648	-	0.180463700886
pos_2062	5-(2-nitroprop-1-enyl)-1,3-benzodioxole	metab_2061	-	B(i)	-	208.0612	6.0577	pos	M+H	C10H9NO4	43.2	0	3.5618509	-	0.200039358727
pos_2063	Ile-Glu-Thr-Asp-fluoromethyl ketone	metab_2062	HMDB0253396	B(ii)	-	457.2098	6.9615	pos	M+H-2H2O	C20H33FN4O9	0	65.5	0.931876335	-	0.213853822093
pos_2065	5-(3,4-dimethoxyphenyl)-3,4-dimethyloxolan-2-one	metab_2064	-	B(i)	-	251.1286	9.4236	pos	M+H	C14H18O4	42.8	0	3.093139674	-	0.26278390573
pos_2066	Atractylenolide ii	metab_2065	HMDB0248707	B(i)	C17886	233.1544	6.9376	pos	M+H	C15H20O2	48.3	0	3.372228065	-	0.235577589609
pos_2067	5-Hydroxyindoleacetic acid	metab_2066	HMDB0000763;PW_C000609	B(i)	C05635	192.0661	6.9376	pos	M+H	C10H9NO3	86.9	0	3.008882049	54-16-0	0.202380501964
pos_2068	Ile-Val-Leu	metab_2067	-	B(i)	-	344.2555	6.9128	pos	M+H	C17H33N3O4	49.5	0	3.19363402	-	0.195962075142
pos_2071	4-amino-m-cresol	metab_2070	-	B(i)	-	165.1029	6.9128	pos	M+ACN+H	C7H9NO	61.1	0	5.069079227	-	0.243570325816
pos_2074	5-(4-methoxyanilino)-5-oxo-3-(3,4,5-trimethoxyphenyl)pentanoic acid	metab_2073	-	B(i)	-	404.1719	7.3326	pos	M+H	C21H25NO7	44.8	0	3.663486948	-	0.239398913133
pos_2075	1-[[(2R,3S,4R)-4-(dimethylamino)-3-hydroxyoxolan-2-yl]methyl]-3-phenylurea	metab_2074	-	B(i)	-	312.193	6.834	pos	M+CH3OH+H	C14H21N3O3	52.1	0	4.191971053	-	0.149584714379
pos_2077	5-(6-hydroxy-6-methyloctyl)furan-2(5H)-one	metab_2076	-	B(i)	-	209.1544	9.6578	pos	M+H-H2O	C13H22O3	48.4	0	3.41464257	-	0.172994559127
pos_2078	5-Formiminotetrahydrofolic acid	metab_2077	HMDB0001534	B(ii)	C00664	490.22	6.8086	pos	M+NH4	C20H24N8O6	0	68.9	9.095993736	2311-81-1	0.244702636528
pos_2079	3-Hydroxy-C10-Homoserine Lactone	metab_2078	-	B(i)	-	272.1866	6.8086	pos	M+H	C14H25NO4	41.3	0	3.37670648	-	0.154228504417
pos_2080	Senkyunolide G	metab_2079	-	B(i)	-	209.118	6.8086	pos	M+H	C12H16O3	58.2	0	3.762440565	-	0.203658768156
pos_2083	5-hydroxyindole thiazolidine carboxylate	metab_2082	HMDB0304217	B(ii)	-	311.1039	6.785	pos	M+CH3OH+H	C13H14N2O3S	0	41.4	-7.638570735	-	0.223254990614
pos_2084	Methyl 3-hydroxy-2-[(3-hydroxybenzoyl)amino]propanoate	metab_2083	-	B(i)	-	240.0875	6.785	pos	M+H	C11H13NO5	39.5	0	3.734240955	-	0.17769407583
pos_2086	Thr-Gln-Asn	metab_2085	-	B(i)	-	362.1643	6.7603	pos	M+H	C13H23N5O7	36.6	0	-7.459895646	-	0.255737588254
pos_2089	Zedoarondiol	metab_2088	HMDB0036448	B(i)	-	253.1806	6.709	pos	M+H	C15H24O3	68	0	3.251986675	98644-24-7	0.210202320759
pos_2090	Walleminone	metab_2089	-	B(i)	-	235.1701	6.709	pos	M+H-H2O	C15H24O3	78	0	3.156082726	-	0.206540604722
pos_2094	Modrefen	metab_2093	HMDB0254826	B(ii)	-	330.2033	6.6852	pos	M+H	C20H27NO3	0	65.8	-9.182837215	-	0.173385986466
pos_2095	2-cyclopentyl-N-(2-pyridin-3-ylpyrimidin-5-yl)acetamide	metab_2094	-	B(i)	-	283.1548	6.6852	pos	M+H	C16H18N4O	41	0	-1.857806781	-	0.28555815909
pos_2096	Tramadol	metab_2095	HMDB0014339;HMDB0259401;PW_C008740	B(i)	C07153	264.1967	6.6852	pos	M+H	C16H25NO2	62.3	0	3.52913023	27203-92-5	0.17806677742
pos_2097	Isobutyryl carnitine	metab_2096	-	B(i)	-	232.1552	6.6852	pos	M+H	C11H21NO4	53	0	3.627443197	-	0.172100909313
pos_2099	Methyl 1-(3-propoxy-1-propylpyrazole-4-carbonyl)piperidine-4-carboxylate	metab_2098	-	B(i)	-	338.2083	6.66	pos	M+H	C17H27N3O4	36.1	0	2.698954111	-	0.184931908508
pos_2100	10-EdAM	metab_2099	HMDB0244267	B(ii)	-	485.2297	6.6339	pos	M+NH4	C22H25N7O5	0	46.6	8.858448265	-	0.199409814561
pos_2101	Thr-Ile-Leu	metab_2100	-	B(i)	-	346.2347	6.6339	pos	M+H	C16H31N3O5	50.9	0	3.122116164	-	0.221104289126
pos_2102	Pyrenocin a	metab_2101	-	B(i)	-	209.0817	6.6339	pos	M+H	C11H12O4	45.1	0	3.946047208	-	0.214326425711
pos_2104	Val-Tyr-Ile	metab_2103	-	B(i)	-	394.2352	6.6128	pos	M+H	C20H31N3O5	46	0	4.053508861	-	0.213791468375
pos_2106	Arg-Pro-Glu	metab_2105	-	B(i)	-	401.2119	6.5882	pos	M+H	C16H28N6O6	40.3	0	-6.102608926	-	0.218166892218
pos_2107	Gln-Leu-Ile	metab_2106	-	B(i)	-	373.2457	6.5882	pos	M+H	C17H32N4O5	67.8	0	2.976366492	-	0.193637841013
pos_2108	Ala-Ile-Ile	metab_2107	-	B(i)	-	316.2241	6.5882	pos	M+H	C15H29N3O4	58.6	0	3.140747517	-	0.196147840807
pos_2109	Trp-Pro-Gly	metab_2108	-	B(i)	-	359.1726	6.565	pos	M+H	C18H22N4O4	53.1	0	3.497252923	-	0.229788500575
pos_2110	O-Cresolphthalein	metab_2109	HMDB0255844	B(ii)	-	347.1248	6.565	pos	M+H	C22H18O4	0	55	-8.606603002	-	0.213034959142
pos_2111	3-butan-2-yl-6-[(4-hydroxyphenyl)methyl]piperazine-2,5-dione	metab_2110	-	B(i)	-	277.1557	6.565	pos	M+H	C15H20N2O3	48.3	0	3.650714249	-	0.165560244284
pos_2112	5-(hydroxymethyl)-3-(1-hydroxy-4-methylhexyl)oxolan-2-one	metab_2111	-	B(i)	-	231.16	6.8864	pos	M+H	C12H22O4	53.6	0	3.779743272	-	0.182652726915
pos_2114	DL-2-Aminooctanoic acid	metab_2113	HMDB0000991	B(i)	-	160.1338	6.5421	pos	M+H	C8H17NO2	49.4	0	3.699619869	644-90-6	0.176018578933
pos_2115	3-Benzyl-6-methyl-2,5-piperazinedione	metab_2114	-	B(i)	-	251.1399	6.4937	pos	M+CH3OH+H	C12H14N2O2	67.6	0	4.150816859	-	0.166956384075
pos_2117	(6R)-4-methylsulfonyl-6-phenoxy-1,4-oxazepane	metab_2116	-	B(i)	-	289.1194	6.4672	pos	M+NH4	C12H17NO4S	53.7	0	-8.234243458	-	0.218736120262
pos_2120	(3R,4R)-N-Ethyl-4-hydroxy-3-[(4-methoxybenzoyl)amino]-1-azepanecarboxamide	metab_2119	-	B(i)	-	336.1928	6.4409	pos	M+H	C17H25N3O4	62.9	0	3.056033778	-	0.216895049831
pos_2121	Nateglinide	metab_2120	HMDB0014869;PW_C009205	B(i)	C12508	322.1774	6.4409	pos	M+Na-H2O	C19H27NO3	36.1	0	-2.934951611	105816-04-4	0.2177286329
pos_2122	N-Lauroylglycine	metab_2121	HMDB0013272	B(ii)	-	258.2073	6.4409	pos	M+H	C14H27NO3	0	54.1	3.688809736	-	0.182550633925
pos_2123	P-cyano benzoyl proline	metab_2122	-	B(i)	-	227.0824	6.4409	pos	M+H-H2O	C13H12N2O3	46.1	0	3.639498914	-	0.20607175657
pos_2125	Trp-Pro	metab_2124	HMDB0029091	B(i)	-	302.151	6.4158	pos	M+H	C16H19N3O3	60.4	0	3.660799806	-	0.218040663887
pos_2126	8,11,11-trimethyl-4,14-dioxatetracyclo[6.5.1.02,6.09,13]tetradeca-2,5-diene	metab_2125	-	B(i)	-	233.1546	6.4158	pos	M+H	C15H20O2	55.9	0	4.078603265	-	0.254437477438
pos_2129	D-Linalool 3-(6''-malonylglucoside)	metab_2128	HMDB0040729	B(ii)	-	403.1989	6.3911	pos	M+H	C19H30O9	0	42.1	6.637604895	-	0.255619809787
pos_2130	Val-Ile-Val	metab_2129	-	B(i)	-	330.2398	6.3911	pos	M+H	C16H31N3O4	54.2	0	3.162057694	-	0.205263956045
pos_2131	Strophanthidin	metab_2130	HMDB0258516	B(ii)	C19988	437.2518	6.3675	pos	M+CH3OH+H	C23H32O6	0	58.9	-3.877553953	66-28-4	0.261106578787
pos_2133	Thr-His-Thr	metab_2132	-	B(i)	-	358.1694	6.3428	pos	M+H	C14H23N5O6	70.1	0	-7.558035202	-	0.127239797852
pos_2134	Pisatoside	metab_2133	HMDB0039127	B(ii)	-	226.0718	6.3428	pos	M+H-2H2O	C10H15NO7	0	41	3.10088229	18814-39-6	0.211709845447
pos_2136	N,n,n',n'-tetrakis(2-hydroxyethyl)adipamide	metab_2135	-	B(i)	-	321.2046	6.3182	pos	M+H	C14H28N2O6	52.3	0	8.089124448	-	0.195255701406
pos_2138	4-hydroxyphenylglycine	metab_2137	HMDB0244973	B(i)	-	168.0661	6.3182	pos	M+H	C8H9NO3	37.8	0	3.743658264	-	0.215869677812
pos_2139	Tetrahydrocolumbamine	metab_2138	-	B(i)	-	342.1711	6.294	pos	M+H	C20H23NO4	41.6	0	3.222337318	-	0.172219003778
pos_2140	Alanylasparagyllysine	metab_2139	-	B(i)	-	332.1901	6.294	pos	M+H	C13H25N5O5	53.6	0	-8.230105904	-	0.177442762712
pos_2141	1-ribityl-6,7-dimethyl-1,2,3,4-tetrahydroquinoxalin-2,3-dione	metab_2140	-	B(i)	-	325.1405	6.294	pos	M+H	C15H20N2O6	47.9	0	3.478494799	-	0.175769133084
pos_2142	4-acetoxy dmt	metab_2141	-	B(i)	-	264.1715	6.294	pos	M+NH4	C14H18N2O2	69.2	0	3.410663332	-	0.123350098055
pos_2144	Leu-Phe-Ala	metab_2143	-	B(i)	-	350.2085	6.2691	pos	M+H	C18H27N3O4	42.6	0	3.122246805	-	0.251459908929
pos_2145	Guaiacin	metab_2144	HMDB0034178	B(ii)	-	333.1455	6.2691	pos	M+Na-H2O	C20H24O4	0	45.1	-3.60542636	36531-08-5	0.234155057855
pos_2147	Diphenylamine	metab_2146	HMDB0032562	B(i)	C11016	187.1237	6.2691	pos	M+NH4	C12H11N	37.5	0	4.309667508	122-39-4	0.281453226998
pos_2148	1,4-Dihydro-2-methylbenzoicacid	metab_2147	HMDB0247383	B(ii)	-	414.225	6.2451	pos	M+ACN+H	C22H28O5	0	77.2	-6.765871845	-	0.20798752794
pos_2150	Enokipodin D	metab_2149	HMDB0038399	B(ii)	-	280.1559	6.2451	pos	M+NH4	C15H18O4	0	50.3	6.09968473	359701-29-4	0.179388494569
pos_2151	4-methyl-alpha-ethyltryptamine	metab_2150	-	B(i)	-	203.155	6.2451	pos	M+H	C13H18N2	75.1	0	3.678118565	-	0.179841384971
pos_2153	2-hydroxy-1,4-naphthoquinone	metab_2152	HMDB0253997	B(i)	-	207.0659	6.2204	pos	M+CH3OH+H	C10H6O3	61.9	0	4.291895394	-	0.254141778633
pos_2155	Cortisone	metab_2154	HMDB0002802	B(ii)	C00762	365.1749	6.1993	pos	M+Na-H2O	C21H28O5	0	49.8	5.555427303	53-06-5	0.149380506443
pos_2156	(R)-Laudanidine	metab_2155	HMDB0030211	B(ii)	C17592	344.1865	6.1993	pos	M+H	C20H25NO4	0	57.3	2.584849442	301-21-3	0.172154819176
pos_2158	Sinoacutine	metab_2157	-	B(i)	C05179	328.1555	6.1993	pos	M+H	C19H21NO4	78.7	0	3.497357725	1936-18-1	0.184681203448
pos_2159	Scytalone	metab_2158	-	B(i)	C00779	177.0553	6.1993	pos	M+H-H2O	C10H10O4	56.6	0	3.452866577	49598-85-8	0.169831999889
pos_2160	Methyl 5-(benzoylcarbamothioylamino)-2-morpholin-4-ylbenzoate	metab_2159	-	B(i)	-	399.1289	6.1745	pos	M+	C20H21N3O4S	40.1	0	8.954461519	-	0.129832676585
pos_2162	(S)-3',4',5,7-Tetrahydroxy-5',8-diprenylflavanone	metab_2161	HMDB0038868	B(ii)	-	425.1935	6.129	pos	M+H	C25H28O6	0	43.7	-5.479922501	124596-89-0	0.231702595499
pos_2163	Tyr-Asp-Ile	metab_2162	-	B(i)	-	409.1847	6.129	pos	M+	C19H27N3O7	43.8	0	-0.411093646	-	0.144424772741
pos_2165	Marshrin	metab_2164	HMDB0033783	B(ii)	-	308.114	6.129	pos	M+NH4	C15H14O6	0	46	3.763581392	-	0.186979940259
pos_2166	Ala-Met	metab_2165	HMDB0028693	B(ii)	-	275.1035	6.129	pos	M+CH3OH+Na	C8H16N2O3S	0	44.9	-0.414591071	14486-05-6	0.221079930808
pos_2167	3-(3-hydroxyphenyl)propanoic acid	metab_2166	HMDB0000375	B(i)	C11457	167.0709	6.129	pos	M+H	C9H10O3	47.2	0	4.042109607	621-54-5	0.196471071811
pos_2168	Ile-Asn-Phe	metab_2167	-	B(i)	-	393.2112	6.1053	pos	M+H	C19H28N4O5	59.1	0	-5.100769312	-	0.166648622265
pos_2171	Ligustilide	metab_2170	HMDB0302720;HMDB0034277	B(i)	C16987	191.1074	6.1053	pos	M+H	C12H14O2	52.6	0	3.880012311	4431-01-0	0.214874744243
pos_2173	Glu-Pro-Ile	metab_2172	-	B(i)	-	322.1774	6.0822	pos	M+H-2H2O	C16H27N3O6	41.1	0	3.493765337	-	0.285152831078
pos_2174	3-(6,8-Dimethoxy-1-Oxoisochromen-3-yl)-2-Hydroxypropanoic Acid	metab_2173	-	B(i)	-	295.0823	6.0822	pos	M+H	C14H14O7	36.9	0	3.769179943	-	0.176068312712
pos_2177	5-Hydroxy-6-methoxy-1h-indole-2-carboxylic acid	metab_2176	HMDB0246803	B(ii)	-	207.0535	6.0822	pos	M+	C10H9NO4	0	61.2	1.426262325	-	0.284187509172
pos_2178	Caffeine	metab_2177	HMDB0001847;PW_C001222	B(i)	C07481	195.0884	6.0822	pos	M+H	C8H10N4O2	65.1	0	4.090600336	58-08-2	0.216562087893
pos_2182	Kukoamine D	metab_2181	HMDB0060527	B(ii)	C17618	495.2983	6.0091	pos	M+H-2H2O	C28H42N4O6	0	74.8	3.207149777	-	0.164906744704
pos_2184	Val-Ala-Ile	metab_2183	-	B(i)	-	302.2084	6.0091	pos	M+H	C14H27N3O4	45.1	0	3.2178177	-	0.201464504506
pos_2185	Nalidixic acid	metab_2184	HMDB0014917	B(i)	C05079	274.1196	6.0091	pos	M+ACN+H	C12H12N2O3	68.6	0	4.266084839	389-08-2	0.292652531809
pos_2186	5,7alpha-Dihydro-1,4,4,7a-tetramethyl-4H-indene	metab_2185	HMDB0036683	B(ii)	-	175.1487	13.4901	pos	M+H	C13H18	0	47.7	3.256770909	99901-21-0	0.214763092254
pos_2187	2,4,5-Trimethylaniline	metab_2186	-	B(i)	C19539	153.1392	6.0091	pos	M+NH4	C9H13N	59.4	0	4.198819202	137-17-7	0.220757811063
pos_2191	Glu-Trp	metab_2190	HMDB0028830	B(i)	-	334.1409	5.9844	pos	M+H	C16H19N3O5	78.2	0	3.395642836	38101-59-6	0.208238943327
pos_2192	Pro-Ile-Ser	metab_2191	-	B(i)	-	316.1877	5.9844	pos	M+H	C14H25N3O5	42.7	0	3.300193501	-	0.204113197438
pos_2193	Phe-Pro	metab_2192	HMDB0011177	B(i)	-	263.1401	5.9844	pos	M+H	C14H18N2O3	70.5	0	4.233888851	7669-65-0	0.210086172842
pos_2194	Adrenochrome	metab_2193	HMDB0012884	B(i)	-	180.0662	5.9844	pos	M+H	C9H9NO3	51.8	0	3.657163719	7506-92-5	0.187594530159
pos_2195	Mavoglurant	metab_2194	HMDB0254351	B(ii)	-	368.1829	5.9598	pos	M+CH3OH+Na	C19H23NO3	0	45.2	-1.014463993	-	0.240851356254
pos_2197	Leu-Val-Tyr	metab_2196	-	B(i)	-	394.235	5.9365	pos	M+H	C20H31N3O5	47.7	0	3.54123842	-	0.267673566485
pos_2199	Glu-Ile-Val	metab_2198	-	B(i)	-	360.214	5.9365	pos	M+H	C16H29N3O6	71.6	0	3.13536171	-	0.204976435455
pos_2200	5-[(1E,3E)-hepta-1,3-dienyl]-2,3-dihydroxycyclopentane-1-carboxylic acid	metab_2199	-	B(i)	-	223.1336	11.3952	pos	M+H-H2O	C13H20O4	37.2	0	2.871760963	-	0.0606606447413
pos_2201	Ser-Leu-Val	metab_2200	-	B(i)	-	318.2034	5.9142	pos	M+H	C14H27N3O5	48.9	0	3.237709677	-	0.200459016767
pos_2202	(2-acetyloxy-3,6-diphenylcyclohexyl)acetate	metab_2201	-	B(i)	-	394.1988	5.8903	pos	M+ACN+H	C22H24O4	72.8	0	-7.038372717	-	0.28026957778
pos_2205	(-)-Armepavine	metab_2204	HMDB0242202	B(ii)	-	314.176	5.8903	pos	M+H	C19H23NO3	0	55.2	3.123803919	-	0.17492786945
pos_2206	Dethiobiotin	metab_2205	HMDB0003581	B(ii)	C01909	253.0941	5.8903	pos	M+K	C10H18N2O3	0	45.6	-3.828087781	533-48-2	0.233388864985
pos_2207	Phe-Leu-His	metab_2206	-	B(i)	-	416.2305	5.8658	pos	M+H	C21H29N5O4	54.9	0	3.12682587	-	0.256382742054
pos_2208	N-(cyclohexylmethyl)-3-[1-(2-methylphenyl)sulfonylpiperidin-3-yl]propanamide	metab_2207	-	B(i)	-	407.24	5.8658	pos	M+H	C22H34N2O3S	57.5	0	9.193112821	-	0.190733067723
pos_2210	Ser-Ile-Tyr	metab_2209	-	B(i)	-	382.1982	5.8658	pos	M+H	C18H27N3O6	60	0	2.476895139	-	0.215798254036
pos_2211	Asn-Ile-Val	metab_2210	-	B(i)	-	345.2144	5.8658	pos	M+H	C15H28N4O5	55.5	0	3.426490675	-	0.208373194238
pos_2215	Ptaquiloside	metab_2214	HMDB0242690	B(ii)	C19515	398.1936	5.8396	pos	M+	C20H30O8	0	80.6	-1.195505367	87625-62-5	0.209356402804
pos_2216	3,6,7-trimethoxyphenanthrene-2,5-diol	metab_2215	-	B(i)	-	283.0937	5.8396	pos	M+H-H2O	C17H16O5	58.1	0	-9.306807626	-	0.220586965345
pos_2217	Gln-Leu-Val	metab_2216	-	B(i)	-	359.2301	5.8155	pos	M+H	C16H30N4O5	62.3	0	3.255592766	-	0.201886837831
pos_2218	Ile-Val-Pro	metab_2217	-	B(i)	-	328.2245	5.8155	pos	M+H	C16H29N3O4	37.9	0	4.388029574	-	0.207166768618
pos_2219	gamma-Glu-Phe	metab_2218	HMDB0000594	B(i)	-	295.1298	5.8155	pos	M+H	C14H18N2O5	73.1	0	3.397956239	7432-24-8	0.222162321527
pos_2220	Glycine, N-[3-(4-hydroxy-3-methoxyphenyl)-1-oxo-2-propenyl]-	metab_2219	HMDB0244468	B(ii)	-	269.1142	5.8155	pos	M+NH4	C12H13NO5	0	45.3	3.854087971	-	0.209306960588
pos_2221	Swainsonine	metab_2220	-	B(i)	C10173	174.1132	5.7937	pos	M+H	C8H15NO3	84.9	0	3.979619905	72741-87-8	0.182640481841
pos_2222	Tryptamine	metab_2221	HMDB0000303;PW_C000207	B(i)	C00398	161.1079	5.7937	pos	M+H	C10H12N2	91.8	0	3.633758433	61-54-1	0.218396000831
pos_2225	Vindoline	metab_2224	HMDB0259814	B(i)	C01626	474.2603	5.7689	pos	M+NH4	C25H32N2O6	55.5	0	0.949877062	2182-14-1	0.1744867856
pos_2227	Hydroxykynurenine	metab_2226	HMDB0000732	B(i)	C02794	225.0878	5.7689	pos	M+H	C10H12N2O4	60.2	0	3.551818768	484-78-6	0.18007720041
pos_2230	Glu-Pro-Leu	metab_2229	-	B(i)	-	322.1772	5.7463	pos	M+H-2H2O	C16H27N3O6	42.9	0	3.029238791	-	0.222800322869
pos_2232	Gly-Gly-Tyr	metab_2231	-	B(i)	-	295.1161	5.7234	pos	M+	C13H17N3O5	43.7	0	-2.459060219	-	0.237720566854
pos_2233	Atenolol acid	metab_2232	-	B(i)	-	268.1552	5.7234	pos	M+H	C14H21NO4	72.1	0	3.065915238	-	0.179094563428
pos_2234	5-acetyl-2,6-dimethyl-2,3-dihydro-1h-pyridin-4-one	metab_2233	-	B(i)	-	168.1025	8.2051	pos	M+H	C9H13NO2	41	0	3.576033747	-	0.250626311132
pos_2235	Thr-Glu-Phe	metab_2234	-	B(i)	-	396.1781	5.6996	pos	M+H	C18H25N3O7	57.9	0	3.909893935	-	0.2250900414
pos_2236	N-[4-[4-(2,5-dimethylphenyl)-1,3-oxazol-2-yl]phenyl]-2-methylpropanamide	metab_2235	-	B(i)	-	335.1723	5.6996	pos	M+H	C21H22N2O2	39.2	0	-9.269201058	-	0.223835785116
pos_2237	17beta-Estradiol-3,4-quinone	metab_2236	HMDB0060085	B(ii)	C22358	328.1879	5.6996	pos	M+ACN+H	C18H22O3	0	48.5	-9.697703605	144082-88-2	0.203190045127
pos_2238	Leu-Glu-Tyr	metab_2237	-	B(i)	-	424.2094	5.6745	pos	M+H	C20H29N3O7	71.6	0	3.835239227	-	0.215940965889
pos_2239	Ala-Asp-Phe	metab_2238	-	B(i)	-	352.1514	5.6745	pos	M+H	C16H21N3O6	53.4	0	3.055431511	-	0.249729419287
pos_2240	Phe-Val-Ala	metab_2239	-	B(i)	-	336.1929	5.6745	pos	M+H	C17H25N3O4	39.4	0	3.218459505	-	0.298725461214
pos_2241	Ile-Ile-Ala	metab_2240	-	B(i)	-	316.224	5.6511	pos	M+H	C15H29N3O4	38.4	0	3.029925096	-	0.201416300354
pos_2242	4-hydroxy-N-[2-(4-methoxyphenoxy)ethyl]butanamide	metab_2241	-	B(i)	-	254.1396	5.6511	pos	M+H	C13H19NO4	52.5	0	3.458923169	-	0.148562959947
pos_2243	Hexamethylene Bisacetamide	metab_2242	HMDB0041901	B(i)	-	201.1605	5.6511	pos	M+H	C10H20N2O2	40.7	0	3.502728363	3073-59-4	0.189859734822
pos_2245	Nylidrin	metab_2244	HMDB0255826	B(i)	-	300.1931	5.6292	pos	M+H	C19H25NO2	56.9	0	-8.930945964	-	0.205185182624
pos_2247	Gln-Lys	metab_2246	HMDB0028802	B(ii)	-	274.1658	5.6046	pos	M+	C11H22N4O4	0	42.6	6.161701196	45234-03-5	0.201829133004
pos_2249	Leu-Ile-Lys	metab_2248	-	B(i)	-	373.2824	5.5818	pos	M+H	C18H36N4O4	55.2	0	3.821335982	-	0.273186354136
pos_2251	O-Demethylencainide	metab_2250	HMDB0255848	B(ii)	-	339.2035	5.558	pos	M+H	C21H26N2O2	0	64.9	-9.520287309	-	0.161291115908
pos_2255	Prorenoate	metab_2254	HMDB0256849	B(ii)	-	395.2195	5.5084	pos	M+Na	C23H32O4	0	42.9	0.634671235	-	0.196121487725
pos_2256	Asp-Phe-Gly	metab_2255	-	B(i)	-	338.1358	5.5084	pos	M+H	C15H19N3O6	70.5	0	3.427612118	-	0.27180131217
pos_2258	Leu-Leu-Thr	metab_2257	-	B(i)	-	346.2348	5.4857	pos	M+H	C16H31N3O5	55.4	0	3.202316391	-	0.194609291001
pos_2259	5-Hydroxyindoleacetylglycine	metab_2258	HMDB0004185	B(ii)	C05832	281.1142	5.4857	pos	M+CH3OH+H	C12H12N2O4	0	45.3	3.945482115	-	0.213051418121
pos_2262	2-amino-2-(4-hydroxycyclohexyl)acetic acid	metab_2261	-	B(i)	-	174.1132	5.4607	pos	M+H	C8H15NO3	38.4	0	3.943690701	-	0.170706711434
pos_2265	7-(4-hydroxy-3-methoxyphenyl)-5-methoxy-1-phenylheptan-3-one	metab_2264	HMDB0029525	B(i)	-	343.1882	5.4153	pos	M+H	C21H26O4	36.6	0	-6.293665817	83161-95-9	0.18368297083
pos_2267	N-hydroxy-L-tryptophan	metab_2266	HMDB0255152	B(ii)	C19716	221.0928	5.3936	pos	M+H	C11H12N2O3	0	46.9	3.407142508	-	0.253190441796
pos_2268	L-Tryptophan	metab_2267	HMDB0000929;PW_C000741	B(i)	C00078	205.0979	5.3936	pos	M+H	C11H12N2O2	98	0	3.509126344	73-22-3	0.20803196514
pos_2269	Ile-Ile-Asp	metab_2268	-	B(i)	-	360.2141	5.3691	pos	M+H	C16H29N3O6	70.1	0	3.264062244	-	0.221470005329
pos_2270	Methyl 2-(4,5-dimethoxy-2-nitrophenyl)acetate	metab_2269	-	B(i)	-	256.0824	5.3691	pos	M+H	C11H13NO6	47.1	0	3.446768011	-	0.153401518651
pos_2271	5-amino-2-(dimethylamino)benzoic acid	metab_2270	-	B(i)	-	181.0978	5.8903	pos	M+H	C9H12N2O2	66	0	3.608667028	-	0.252686432079
pos_2273	Phe-Val-Glu	metab_2272	-	B(i)	-	394.1985	5.3436	pos	M+H	C19H27N3O6	65.9	0	3.040056455	-	0.240345753724
pos_2274	Antramycin	metab_2273	HMDB0248464	B(ii)	-	379.1375	5.3436	pos	M+ACN+Na	C16H17N3O4	0	69.1	-0.624920404	-	0.249239072204
pos_2277	(2S,3R,4S,5S,6R)-2-(3,5-dihydroxyphenoxy)-6-(hydroxymethyl)oxane-3,4,5-triol	metab_2276	-	B(i)	-	271.0821	5.3436	pos	M+H-H2O	C12H16O8	39.8	0	3.134764141	-	0.202484219257
pos_2280	Val-Thr-Val	metab_2279	-	B(i)	-	318.2034	5.3217	pos	M+H	C14H27N3O5	56.6	0	3.405661427	-	0.247393987676
pos_2281	Thr-Thr-Ile	metab_2280	-	B(i)	-	334.1983	5.2988	pos	M+H	C14H27N3O6	60	0	3.153881487	-	0.251897857241
pos_2282	5-butyl-6-(hydroxymethyl)-4-methoxypyran-2-one	metab_2281	-	B(i)	-	195.1022	12.6688	pos	M+H-H2O	C11H16O4	42.8	0	3.111345719	-	0.176008298153
pos_2285	Glutaconylcarnitine	metab_2284	HMDB0013129	B(ii)	-	274.1295	5.2743	pos	M+H	C12H19NO6	0	46.5	3.499307947	-	0.17277880047
pos_2286	Higenamine	metab_2285	HMDB0033103	B(i)	C06346	272.129	5.2743	pos	M+H	C16H17NO3	80.7	0	3.180462141	5843-65-2;106032-53-5	0.217219614948
pos_2288	Asp-Asn-Ile	metab_2287	-	B(i)	-	361.173	5.2489	pos	M+H	C14H24N4O7	46.8	0	3.454793178	-	0.261273775681
pos_2289	Asp-Val-Val	metab_2288	-	B(i)	-	332.1827	5.2489	pos	M+H	C14H25N3O6	73.5	0	3.272641283	-	0.209085622011
pos_2290	Phe-Val-Gly	metab_2289	-	B(i)	-	322.1774	5.2489	pos	M+H	C16H23N3O4	50.8	0	3.978514634	-	0.145241663319
pos_2291	Gln-Phe	metab_2290	HMDB0028804	B(i)	-	294.1459	5.2489	pos	M+H	C14H19N3O4	81.6	0	3.656154325	92327-75-8	0.21299054199
pos_2295	5'-deoxy-5'-methylthioadenosine	metab_2294	HMDB0001173	B(i)	C00170	298.098	5.1298	pos	M+H	C11H15N5O3S	70.4	0	3.809333823	2457-80-9	0.22701779364
pos_2296	Ala-Val-Val	metab_2295	-	B(i)	-	288.1927	5.2034	pos	M+H	C13H25N3O4	45.9	0	3.141315604	-	0.229281395571
pos_2297	Libenzapril	metab_2296	HMDB0254077	B(ii)	-	396.2143	5.178	pos	M+CH3OH+H	C18H25N3O5	0	59.2	3.809898973	-	0.280540446384
pos_2298	Thr-Val-Tyr	metab_2297	-	B(i)	-	382.1986	5.178	pos	M+H	C18H27N3O6	64.9	0	3.413196878	-	0.176663760173
pos_2299	Phe-Thr-Ala	metab_2298	-	B(i)	-	338.1722	5.178	pos	M+H	C16H23N3O5	49.3	0	3.27618145	-	0.255226758444
pos_2304	Tyr-Met	metab_2303	HMDB0029111	B(i)	-	313.1226	5.1052	pos	M+H	C14H20N2O4S	43.4	0	3.131717863	-	0.221595028692
pos_2305	Gly-Val-Val	metab_2304	-	B(i)	-	274.1771	5.1052	pos	M+H	C12H23N3O4	52.7	0	3.378282854	-	0.204049236149
pos_2306	Trimetazidine	metab_2305	HMDB0259235	B(ii)	-	267.1712	5.1052	pos	M+H	C14H22N2O3	0	58.2	3.390315248	-	0.194937141003
pos_2307	Beta-Asarone	metab_2306	-	B(i)	C10430	250.1446	5.1052	pos	M+ACN+H	C12H16O3	50.4	0	3.976295516	5273-86-9	0.165495053565
pos_2308	Salicyluric acid	metab_2307	HMDB0000840	B(i)	C07588	196.0607	5.1052	pos	M+H	C9H9NO4	56.9	0	1.431152255	487-54-7	0.287692798282
pos_2309	Pro-Glu-Ile	metab_2308	-	B(i)	-	358.1984	5.0828	pos	M+H	C16H27N3O6	41	0	3.129753996	-	0.249293461725
pos_2310	His-Trp	metab_2309	HMDB0028896	B(i)	-	342.1565	5.0828	pos	M+H	C17H19N5O3	52.1	0	1.307687087	23403-90-9	0.142088184503
pos_2311	1-[3,4-Dihydroxy-5-(hydroxymethyl)-2-oxolanyl]-1,2,4-triazole-3-carboxamide	metab_2310	HMDB0243988	B(ii)	-	245.0891	5.0828	pos	M+H	C8H12N4O5	0	42.4	4.249208603	-	0.25392312947
pos_2313	Val-Met-Ser	metab_2312	-	B(i)	-	336.1567	5.0369	pos	M+H	C13H25N3O5S	39.1	0	-6.285956358	-	0.226388534843
pos_2314	3-[(2R)-2-Aminopropyl]indole-1-carboxylic acid	metab_2313	HMDB0257916	B(ii)	-	219.1136	5.0369	pos	M+H	C12H14N2O2	0	43.1	3.55036553	-	0.273082556679
pos_2315	Aminorex	metab_2314	HMDB0248332	B(i)	-	167.057	5.0369	pos	M+Na-H2O	C9H10N2O	35.5	0	-9.22261353	-	0.208059450577
pos_2316	Val-Ile-Ala	metab_2315	-	B(i)	-	302.2084	4.9932	pos	M+H	C14H27N3O4	61.6	0	3.272668978	-	0.208961621609
pos_2317	Ala-Val-Lys	metab_2316	-	B(i)	-	299.2088	4.9932	pos	M+H-H2O	C14H28N4O4	47.6	0	3.282076252	-	0.0998611192385
pos_2319	Ala-Asp-Lys	metab_2318	-	B(i)	-	315.167	4.97	pos	M+H-H2O	C13H24N4O6	70.1	0	2.170123717	-	0.290300055366
pos_2320	Pyricarbate	metab_2319	HMDB0256959	B(ii)	C12842	236.1038	4.97	pos	M+H-H2O	C11H15N3O4	0	45.6	3.412918665	1882-26-4	0.201769522644
pos_2322	Phenylglucuronide	metab_2321	HMDB0059806	B(ii)	-	271.0821	4.9222	pos	M+H	C12H14O7	0	46.1	3.399916355	-	0.183982982947
pos_2323	Butenoylcarnitine	metab_2322	HMDB0249460	B(ii)	-	230.1396	4.9222	pos	M+H	C11H19NO4	0	44.1	3.913132031	-	0.220104856745
pos_2326	5-Hydroxy-3,6,7,8,3',4'-hexamethoxyflavone	metab_2325	HMDB0030161	B(i)	-	419.135	12.1791	pos	M+H	C21H22O9	95	0	3.132804739	1176-88-1	0.213458829666
pos_2329	Thr-Leu	metab_2328	HMDB0259044	B(i)	-	233.1504	4.8984	pos	M+H	C10H20N2O4	82.4	0	3.473477367	-	0.204689025752
pos_2330	Asn-Gln-Ile	metab_2329	-	B(i)	-	374.2048	4.8507	pos	M+H	C15H27N5O6	81.1	0	3.646209615	-	0.244751283075
pos_2331	N-(2-cyclohexyl-2-hydroxyethyl)naphthalene-1-carboxamide	metab_2330	-	B(i)	-	298.1773	4.8507	pos	M+H	C19H23NO2	44.9	0	-9.664552144	-	0.167584967195
pos_2332	Phe-Gly	metab_2331	HMDB0028995	B(i)	-	223.1086	4.8507	pos	M+H	C11H14N2O3	43.7	0	3.797054008	721-90-4	0.212021912624
pos_2333	2,2-dimethyl-1,3-dihydroquinazolin-4-one	metab_2332	-	B(i)	-	177.1029	4.8507	pos	M+H	C10H12N2O	71	0	4.003825318	-	0.230799347515
pos_2334	Asp-Ile-Thr	metab_2333	-	B(i)	-	348.1777	4.8285	pos	M+H	C14H25N3O7	68.5	0	3.378338094	-	0.231050323472
pos_2336	Ile-Val-Lys	metab_2335	-	B(i)	-	359.2665	4.8051	pos	M+H	C17H34N4O4	49.8	0	3.281219547	-	0.237813910424
pos_2338	Glu-Ile	metab_2337	HMDB0028822	B(i)	-	261.1454	4.8051	pos	M+H	C11H20N2O5	87.4	0	3.403005338	5879-22-1	0.213088453223
pos_2339	Pro-Met	metab_2338	HMDB0029023	B(ii)	-	247.1121	4.8051	pos	M+H	C10H18N2O3S	0	46.1	4.172399589	-	0.215100582132
pos_2342	Tyr-Pro	metab_2341	HMDB0029113	B(i)	-	279.1349	4.7835	pos	M+H	C14H18N2O4	71.8	0	3.582299414	-	0.210532423587
pos_2344	Gln-Leu-Ala	metab_2343	-	B(i)	-	331.1985	4.76	pos	M+H	C14H26N4O5	69.6	0	2.843586435	-	0.218933441565
pos_2346	gamma-Glu-Tyr	metab_2345	HMDB0011741	B(i)	-	311.1251	4.7118	pos	M+H	C14H18N2O6	48.5	0	4.185180022	7432-23-7	0.216212733788
pos_2347	Ala-Leu	metab_2346	HMDB0028691	B(i)	-	203.1398	4.6897	pos	M+H	C9H18N2O3	76.7	0	3.822179318	3303-34-2	0.207376106799
pos_2350	Acetyllycopsamine	metab_2349	HMDB0302357	B(ii)	C16751	341.1828	4.643	pos	M+	C17H27NO6	0	58.7	-2.9069176	73544-48-6	0.277112929146
pos_2351	Gln-Ile	metab_2350	HMDB0028800	B(i)	-	260.1614	4.643	pos	M+H	C11H21N3O4	83.4	0	3.404702565	86416-45-7	0.203764631924
pos_2352	Carbazochrome	metab_2351	HMDB0249613	B(ii)	-	237.099	4.643	pos	M+H	C10H12N4O3	0	42.7	3.389379677	-	0.241882992457
pos_2353	Pro-Pro	metab_2352	HMDB0011180	B(i)	-	213.1241	4.643	pos	M+H	C10H16N2O3	69.8	0	3.615243642	20488-28-2	0.198655928763
pos_2356	Gly-Thr-Tyr	metab_2355	-	B(i)	-	322.1408	4.6221	pos	M+H-H2O	C15H21N3O6	37	0	3.245959473	-	0.198721814865
pos_2358	Psilocin	metab_2357	HMDB0042000	B(i)	C08312	205.1347	4.6002	pos	M+H	C12H16N2O	42.5	0	5.581410067	520-53-6	0.23503938411
pos_2360	Gly-Ser-Trp	metab_2359	-	B(i)	-	349.1518	4.5783	pos	M+H	C16H20N4O5	44	0	3.310282466	-	0.23966315363
pos_2361	gamma-Glu-Met	metab_2360	HMDB0034367	B(i)	-	279.1014	4.5783	pos	M+H	C10H18N2O5S	63.2	0	1.847100155	17663-87-5	0.205928570393
pos_2362	Thymidine	metab_2361	HMDB0000273;PW_C000187	B(i)	C00214	243.0984	4.5783	pos	M+H	C10H14N2O5	63.5	0	3.562206469	50-89-5	0.170293080084
pos_2363	Ser-Ile	metab_2362	HMDB0029042	B(i)	-	219.1347	4.5783	pos	M+H	C9H18N2O4	84.3	0	3.480943946	91086-51-0	0.210515730891
pos_2364	5-OxoETE	metab_2363	HMDB0010217	B(i)	C14732	319.2277	11.5226	pos	M+H	C20H30O3	52.9	0	2.931186709	-	0.184262264635
pos_2365	Siguazodan	metab_2364	HMDB0258290	B(ii)	-	285.1456	4.5287	pos	M+H	C14H16N6O	0	40.6	-0.970359351	-	0.171370066172
pos_2367	6,7-dihydroxy-3-methyl-3,4-dihydro-2H-naphthalen-1-one	metab_2366	-	B(i)	-	193.0867	7.3587	pos	M+H	C11H12O3	45.5	0	4.161531711	-	0.208856279458
pos_2368	Thr-Ile-Asp	metab_2367	-	B(i)	-	348.1777	4.4811	pos	M+H	C14H25N3O7	38	0	3.366491779	-	0.238010588683
pos_2370	6,7-diketolithocholic acid	metab_2369	-	B(i)	-	405.2648	10.4284	pos	M+H	C24H36O5	77.3	0	3.143572556	-	0.201776082031
pos_2371	Indirubin-3'-monoxime	metab_2370	HMDB0253461	B(i)	-	278.0894	4.4576	pos	M+H	C16H11N3O2	44.5	0	-10.7076184	-	0.20513984346
pos_2372	5-(Tert-butyl)isoxazole-3-carbohydrazide	metab_2371	-	B(i)	-	184.1088	4.4576	pos	M+H	C8H13N3O2	42.2	0	4.351785819	-	0.176894255969
pos_2373	6,8-dihydroxy-7-methoxy-3-methyl-3,4-dihydroisochromen-1-one	metab_2372	-	B(i)	-	225.0765	7.6143	pos	M+H	C11H12O5	58.2	0	3.338483372	-	0.214700304766
pos_2374	Asp-Glu-Val	metab_2373	-	B(i)	-	362.1581	4.4332	pos	M+H	C14H23N3O8	41.3	0	6.285379232	-	0.164354474522
pos_2375	Glu-Tyr	metab_2374	HMDB0028831	B(i)	-	311.1249	4.4332	pos	M+H	C14H18N2O6	82.9	0	3.596468859	3422-39-7	0.239649402835
pos_2376	Tyr-Thr	metab_2375	HMDB0029115	B(i)	-	265.1192	4.4332	pos	M+H-H2O	C13H18N2O5	59.6	0	3.328207914	-	0.184937905347
pos_2377	Val-Pro	metab_2376	HMDB0029135	B(i)	-	215.1398	4.4332	pos	M+H	C10H18N2O3	70.6	0	3.758905522	20488-27-1	0.213858900211
pos_2379	Asp-Ile-Gln	metab_2378	-	B(i)	-	375.1886	4.408	pos	M+H	C15H26N4O7	43.9	0	3.248754243	-	0.218969868963
pos_2381	Cinoxacin	metab_2380	HMDB0014965	B(i)	C08052	263.0649	4.3835	pos	M+H	C12H10N2O5	52.4	0	-5.017724854	28657-80-9	0.111533558546
pos_2383	(2,5-difluorophenyl)-[4-(3-ethyl-1,2,4-triazol-4-yl)piperidin-1-yl]methanone	metab_2382	-	B(i)	-	321.1518	4.3584	pos	M+H	C16H18F2N4O	83.6	0	-0.970651617	-	0.0286331893252
pos_2384	Asn-Glu-Val	metab_2383	-	B(i)	-	361.1728	4.3339	pos	M+H	C14H24N4O7	46.5	0	2.815609073	-	0.213344715336
pos_2387	Procaine	metab_2386	HMDB0014859;PW_C009196	B(i)	C07375	237.1599	4.3112	pos	M+H	C13H20N2O2	35.1	0	0.615574463	59-46-1	0.239938553956
pos_2389	Val-Val-Glu	metab_2388	-	B(i)	-	346.1985	4.2897	pos	M+H	C15H27N3O6	82	0	3.614432216	-	0.213645316214
pos_2391	Ile-Asp-Glu	metab_2390	-	B(i)	-	376.1727	4.2653	pos	M+H	C15H25N3O8	75.3	0	3.248210236	-	0.256417614369
pos_2393	Ser-Leu-Gln	metab_2392	-	B(i)	-	347.194	4.2653	pos	M+H	C14H26N4O6	46	0	4.226146307	-	0.247310807645
pos_2394	Val-Asn-Pro	metab_2393	-	B(i)	-	329.1827	4.2653	pos	M+H	C14H24N4O5	44.4	0	2.171986378	-	0.228206624156
pos_2395	Asn-Tyr	metab_2394	HMDB0028743	B(i)	-	296.1251	4.2653	pos	M+H	C13H17N3O5	54.3	0	3.432304383	-	0.216818575055
pos_2397	[(2R,3R,4R)-3,4,5-Trihydroxy-1-oxopentan-2-yl] (2R)-2-amino-3-sulfanylpropanoate	metab_2396	HMDB0260216	B(ii)	-	236.0595	4.2653	pos	M+H-H2O	C8H15NO6S	0	44.7	3.248437116	-	0.235834813583
pos_2398	Fuzhuanin B	metab_2397	-	B(i)	-	284.1139	4.2414	pos	M+NH4	C13H14O6	36.9	0	4.01693051	-	0.169783125475
pos_2401	Cembratetraene-16,2:19,6-diolide	metab_2400	-	B(i)	-	329.1722	4.2202	pos	M+H	C20H24O4	45.9	0	-7.848576168	-	0.16291660674
pos_2402	Ser-Tyr	metab_2401	HMDB0258243	B(i)	-	269.1141	4.2202	pos	M+H	C12H16N2O5	70.8	0	3.360223682	-	0.272168773834
pos_2403	(x)-1,2-Propanediol 1-O-b-D-glucopyranoside	metab_2402	HMDB0033065	B(ii)	-	239.1147	4.2202	pos	M+H	C9H18O7	0	46.6	8.917460786	-	0.265501601291
pos_2404	Pyroglutamylproline	metab_2403	-	B(i)	-	227.1034	4.2202	pos	M+H	C10H14N2O4	61.3	0	3.528214487	-	0.221176389852
pos_2405	Synephrine	metab_2404	HMDB0004826	B(i)	C04548	168.1025	4.2202	pos	M+H	C9H13NO2	43.7	0	3.837447685	94-07-5	0.226884770128
pos_2407	Leu-Val-Asn	metab_2406	-	B(i)	-	345.2144	4.1954	pos	M+H	C15H28N4O5	36.5	0	3.307588822	-	0.13770781413
pos_2410	Val-Val-Asp	metab_2409	-	B(i)	-	332.1826	4.1742	pos	M+H	C14H25N3O6	67.9	0	3.11891765	-	0.207083768393
pos_2412	4-Propargylthiomorpholine 1,1-Dioxide	metab_2411	-	B(i)	-	191.0855	4.1742	pos	M+NH4	C7H11NO2S	83.8	0	3.46748658	-	0.280894545821
pos_2414	(8aS)-7-(oxane-4-carbonyl)-1,2,5,6,8,8a-hexahydroimidazo[1,5-a]pyrazin-3-one	metab_2413	-	B(i)	-	254.1509	4.1494	pos	M+H	C12H19N3O3	48.5	0	3.746553982	-	0.170852996882
pos_2416	4-Acetamidobutyric acid	metab_2415	HMDB0003681	B(i)	C02946	146.0817	4.1266	pos	M+H	C6H11NO3	68.4	0	3.541505967	3025-96-5	0.192834860169
pos_2417	(E)-2,6-dihydroxy-2-(2-hydroxy-4-methylphenyl)-6-methylhept-4-en-3-one	metab_2416	-	B(i)	-	287.1248	4.1018	pos	M+Na	C15H20O4	36.9	0	-2.037279183	-	0.208526086583
pos_2418	3,6-bis(2-methylpropyl)piperazine-2,5-dione	metab_2417	-	B(i)	-	244.2028	4.1018	pos	M+NH4	C12H22N2O2	37.4	0	3.848328094	-	0.223284719422
pos_2420	4'-Hydroxy Aceclofenac	metab_2419	HMDB0246629	B(ii)	-	352.0112	4.0782	pos	M+H-H2O	C16H13Cl2NO5	0	40.6	-6.905251523	-	0.283975447517
pos_2422	6-[(E)-2,9-dihydroxy-5,7-dimethylnon-5-enyl]-4-hydroxy-3-methylpyran-2-one	metab_2421	-	B(i)	-	311.184	6.834	pos	M+H	C17H26O5	73.5	0	-4.255691627	-	0.284388088714
pos_2423	Thymine	metab_2422	HMDB0000262;HMDB0010337;HMDB0000262;PW_C000179	B(i)	C00178	127.0508	4.0782	pos	M+H	C5H6N2O2	92.5	0	4.950768019	65-71-4	0.20977118707
pos_2424	Val-Asp-Ile	metab_2423	-	B(i)	-	346.1984	4.0544	pos	M+H	C15H27N3O6	55.3	0	3.21462474	-	0.215659698019
pos_2425	Glu-Val-Ala	metab_2424	-	B(i)	-	318.1669	4.0544	pos	M+H	C13H23N3O6	43.6	0	2.96568432	-	0.239046824651
pos_2426	N-fructosyl isoleucine	metab_2425	-	B(i)	-	294.1557	4.0544	pos	M+H	C12H23NO7	65.8	0	3.148119038	-	0.24168793261
pos_2427	Deoxyadenosine	metab_2426	HMDB0000101;PW_C000068	B(i)	C00559	252.11	4.0544	pos	M+H	C10H13N5O3	70	0	3.401160669	958-09-8	0.219109699277
pos_2428	N-benzyloxycarbonylglycine	metab_2427	-	B(i)	C03710	210.0767	4.0544	pos	M+H	C10H11NO4	37.9	0	2.858550103	1138-80-3	0.220066987203
pos_2429	Ethyl 3-oxo-3-(1H-pyrazol-5-ylamino)propanoate	metab_2428	-	B(i)	-	198.0881	4.0544	pos	M+H	C8H11N3O3	46.2	0	4.06799737	-	0.233564592795
pos_2430	Phe-Asn	metab_2429	HMDB0028990	B(i)	-	280.1303	4.0314	pos	M+H	C13H17N3O4	38	0	3.939655082	39537-20-7	0.249345970968
pos_2431	Actrarit	metab_2430	-	B(i)	-	194.082	4.0314	pos	M+H	C10H11NO3	80.4	0	4.055825394	-	0.27803999506
pos_2432	1-[4-[2-(7-methoxy-1,3-benzodioxol-5-yl)ethyl]phenoxy]-3-methylbutane-2,3-diol	metab_2431	-	B(i)	-	375.1779	4.0049	pos	M+H	C21H26O6	56.7	0	-6.304445728	-	0.252559236236
pos_2436	2,3-bis(1,3-benzodioxol-5-ylmethyl)butane-1,4-diol	metab_2435	-	B(i)	-	359.1467	3.9817	pos	M+H	C20H22O6	45.9	0	-6.29784887	-	0.223135062946
pos_2439	Pc(2:0/0:0)	metab_2438	LMGP01050043	B(i)	-	300.12	3.9817	pos	M+H	C10H22NO7P	49.5	0	-2.092478864	-	0.165858031636
pos_2444	Pilocarpine	metab_2443	HMDB0015217	B(i)	C07474	226.1558	3.9562	pos	M+NH4	C11H16N2O2	91	0	3.652202906	92-13-7;54-71-7	0.208732752967
pos_2445	Glu-Val-Thr	metab_2444	-	B(i)	-	348.1776	3.9307	pos	M+H	C14H25N3O7	53.2	0	3.013612211	-	0.220125143524
pos_2448	2-[2-(3-pyridin-4-yl-1,2,4-oxadiazol-5-yl)pyrrol-1-yl]acetonitrile	metab_2447	-	B(i)	-	252.0887	3.9058	pos	M+H	C13H9N5O	51	0	2.645612647	-	0.191292460516
pos_2449	5-(Hydroxymethyl)-3-(1-Hydroxy-4-Methylpentyl)Oxolan-2-One	metab_2448	-	B(i)	-	234.1708	3.9058	pos	M+NH4	C11H20O4	40.2	0	3.680705431	-	0.18162364499
pos_2450	6-Formyl-1,7-dimethyl-4-propan-2-ylbicyclo[3.2.1]oct-6-ene-8-carboxylic acid	metab_2449	-	B(i)	-	251.165	6.4158	pos	M+H	C15H22O3	64.5	0	3.391940363	-	0.225699872588
pos_2451	1-(2-Hydroxyethoxy)methyl-5-methyluracil	metab_2450	HMDB0247200	B(ii)	-	401.168	3.8817	pos	2M+H	C8H12N2O4	0	49.5	3.173292659	-	0.266711733962
pos_2452	3-[[(2S)-2,4-Dihydroxy-3,3-dimethylbutanoyl]amino]propanoic acid	metab_2451	HMDB0250782	B(ii)	-	202.1081	3.8817	pos	M+H-H2O	C9H17NO5	0	45.7	3.417282112	-	0.226865056651
pos_2454	Lys-Ile	metab_2453	HMDB0028954	B(i)	-	260.1977	3.859	pos	M+H	C12H25N3O3	54.7	0	3.283269665	20556-13-2	0.181374179146
pos_2455	L-norleucine	metab_2454	HMDB0001645	B(i)	C01933	132.1024	3.8347	pos	M+H	C6H13NO2	81.3	0	4.127292059	327-57-1	0.207648986221
pos_2456	Cyperanic acid	metab_2455	-	B(i)	-	289.1403	3.813	pos	M+Na	C15H22O4	58	0	-2.586993223	-	0.212098418273
pos_2457	Ile-Gln	metab_2456	HMDB0028905	B(i)	-	260.1614	3.813	pos	M+H	C11H21N3O4	42.6	0	3.45929033	-	0.233831671702
pos_2458	Ectoine	metab_2457	HMDB0240650	B(i)	C06231	143.082	3.813	pos	M+H	C6H10N2O2	51.3	0	3.784020596	96702-03-3	0.267351756106
pos_2459	Magnolin	metab_2458	HMDB0251852	B(i)	-	417.1881	3.7901	pos	M+H	C23H28O7	41.5	0	-6.450109896	-	0.216149790147
pos_2461	Asp-Leu-Lys	metab_2460	-	B(i)	-	375.2252	3.7667	pos	M+H	C16H30N4O6	37.6	0	3.698036411	-	0.230518866317
pos_2462	Phe-Ser	metab_2461	HMDB0029004	B(i)	-	253.1191	3.7667	pos	M+H	C12H16N2O4	52.7	0	3.155146141	16053-39-7	0.145279082181
pos_2463	Ile-Ser	metab_2462	HMDB0028916	B(i)	-	219.1347	3.7667	pos	M+H	C9H18N2O4	60.9	0	3.316150166	-	0.214775960442
pos_2465	His-Ile-Asp	metab_2464	-	B(i)	-	384.1885	3.7438	pos	M+H	C16H25N5O6	41	0	1.861644478	-	0.117260610206
pos_2467	Gly-Val	metab_2466	HMDB0028854	B(i)	-	175.1084	3.7438	pos	M+H	C7H14N2O3	83.2	0	3.838168992	1963-21-9	0.226478338463
pos_2470	Coumarin	metab_2469	HMDB0001218	B(i)	C05851	147.0445	3.7226	pos	M+H	C9H6O2	37.1	0	3.303874604	91-64-5	0.203773416327
pos_2471	Phenacylamine	metab_2470	HMDB0032628	B(i)	-	136.0762	3.7226	pos	M+H	C8H9NO	55.9	0	3.648024003	613-89-8	0.215863647534
pos_2472	Salicylaldehyde	metab_2471	HMDB0034170	B(i)	C06202	123.0446	3.7226	pos	M+H	C7H6O2	41.1	0	4.629469307	90-02-8	0.213034335659
pos_2474	6-gingerol	metab_2473	HMDB0005783;HMDB0252720	B(i)	C10462	277.1806	12.7715	pos	M+H-H2O	C17H26O4	37.9	0	2.564668515	23513-14-6	0.0979295161931
pos_2475	Thr-Pro	metab_2474	HMDB0029069	B(i)	-	217.119	3.6987	pos	M+H	C9H16N2O4	49	0	3.447167347	46398-79-2	0.215129782861
pos_2478	Balenine	metab_2477	HMDB0005769	B(ii)	-	241.1303	3.6261	pos	M+H	C10H16N4O3	0	43.3	3.313688457	331-38-4	0.215264004008
pos_2479	Beta-L-Dioxolane-cytidine	metab_2478	HMDB0249137	B(ii)	-	196.0715	3.6261	pos	M+H-H2O	C8H11N3O4	0	44.6	-0.68486351	-	0.241374382769
pos_2484	6-hydroxy-8-(2-hydroxy-4-methoxy-6-pentylphenoxy)-3-pentylisochromen-1-one	metab_2483	-	B(i)	-	441.2293	10.4781	pos	M+H	C26H32O6	36.8	0	4.807842542	-	0.22844721634
pos_2485	Salicylamide glucuronide	metab_2484	HMDB0257458	B(ii)	-	314.0856	2.9727	pos	M+H	C13H15NO8	0	47.8	-4.49071052	-	0.176664246992
pos_2486	6-(1,3-benzodioxol-5-ylcarbamoyl)-3,4-dimethylcyclohex-3-ene-1-carboxylic acid	metab_2485	-	B(i)	-	318.1307	2.9294	pos	M+H	C17H19NO5	44.9	0	-9.229699663	-	0.233041449111
pos_2487	(2E,4E)-Hexa-2,4-dienedioylcarnitine	metab_2486	HMDB0241673	B(ii)	-	286.1295	2.8861	pos	M+H	C13H19NO6	0	40.7	3.442522601	-	0.209421198129
pos_2488	N-(3,5-Dichlorophenyl)-2-hydroxysuccinimide	metab_2487	HMDB0244438	B(ii)	-	281.969	2.8635	pos	M+Na	C10H7Cl2NO3	0	51	-1.813671992	-	0.187580704762
pos_2490	2-(3-Hydroxyphenyl)ethanol 1'-glucoside	metab_2489	HMDB0038332	B(ii)	-	318.156	2.815	pos	M+NH4	C14H20O7	0	41.3	4.116030904	-	0.152665032425
pos_2494	4-(1-oxa-4-thia-8-azaspiro[4.5]decane-8-carbonyl)-1-phenylpyrrolidin-2-one	metab_2493	-	B(i)	-	347.1462	2.5629	pos	M+H	C18H22N2O3S	35.7	0	10.90602912	-	0.226260509276
pos_2495	N-Acetylcadaverine	metab_2494	HMDB0002284	B(i)	-	145.134	2.54	pos	M+H	C7H16N2O	90.8	0	3.505972704	32343-73-0	0.193272833475
pos_2496	6-hydroxy-7,7-dimethyl-6,8-dihydroimidazo[1,2-a][1,3,5]triazine-2,4-dione	metab_2495	-	B(i)	-	199.0833	2.5179	pos	M+H	C7H10N4O3	44.1	0	3.896214164	-	0.211565630391
pos_2500	2,5-Dimethyl-3-(methylthio)furan	metab_2499	HMDB0040198	B(ii)	-	125.0432	2.4959	pos	M+H-H2O	C7H10OS	0	42.9	9.034457094	63359-63-7	0.213811066032
pos_2501	Uracil	metab_2500	HMDB0000300;PW_C000204	B(i)	C00106	113.0352	2.4048	pos	M+H	C4H4N2O2	67.3	0	6.15904571	66-22-8	0.206020253211
pos_2503	6-Hydroxymelatonin glucuronide	metab_2502	HMDB0060786	B(ii)	-	457.1847	7.564	pos	M+CH3OH+H	C19H24N2O9	0	76.3	7.07712065	-	0.18176375439
pos_2505	3-hydroxy-n-(2-oxooxolan-3-yl)hexanamide	metab_2504	-	B(i)	-	233.1503	2.3318	pos	M+NH4	C10H17NO4	55.9	0	3.29210122	-	0.200775820794
pos_2510	Leu-Ser	metab_2509	HMDB0028938	B(i)	-	219.1346	1.7743	pos	M+H	C9H18N2O4	40.6	0	3.226902748	-	0.229727668226
pos_2513	Val-Arg	metab_2512	HMDB0029121	B(i)	-	274.1881	1.7503	pos	M+H	C11H23N5O3	60.5	0	2.757853711	37682-75-0	0.240572360038
pos_2514	6-methyl-5-nitroquinoline	metab_2513	-	B(i)	-	189.0666	6.1053	pos	M+H	C10H8N2O2	59	0	3.907644098	-	0.224820206668
pos_2515	Oxaceprol	metab_2514	HMDB0000725	B(i)	C01157	174.0767	1.7503	pos	M+H	C7H11NO4	41.1	0	3.565230141	51-35-4	0.209234043029
pos_2517	Phe-Gly-His	metab_2516	-	B(i)	-	360.1664	1.7291	pos	M+H	C17H21N5O4	70.9	0	-0.610678208	-	0.290965018093
pos_2518	6-O-Tiglorylbutyrylhelenalin	metab_2517	-	B(i)	-	345.1672	1.7291	pos	M+H	C20H24O5	42.9	0	-7.122885203	-	0.276474659076
pos_2520	Ile-Lys	metab_2519	HMDB0028912	B(i)	-	260.1977	1.7291	pos	M+H	C12H25N3O3	54.7	0	3.130792633	-	0.218401578319
pos_2521	Hydroxypropionylcarnitine	metab_2520	HMDB0013125	B(ii)	-	234.1343	1.7291	pos	M+H	C10H19NO5	0	40.9	3.132005556	-	0.220315500389
pos_2522	L-Lysine	metab_2521	HMDB0000182;PW_C000118	B(i)	C00047	129.1028	1.7291	pos	M+H-H2O	C6H14N2O2	86.7	0	4.129875659	56-87-1	0.239605995023
pos_2524	Trp-Thr-Phe	metab_2523	-	B(i)	-	453.2095	1.7073	pos	M+H	C24H28N4O5	38.7	0	-8.37411057	-	0.220152188613
pos_2525	Latrunculin B	metab_2524	HMDB0253990	B(i)	C19904	378.1771	1.7073	pos	M+H-H2O	C20H29NO5S	73.1	0	9.385978374	76343-94-7	0.23184165153
pos_2527	Integerrimine	metab_2526	HMDB0242680	B(ii)	C10328	358.1622	1.7073	pos	M+Na	C18H25NO5	0	61.9	-0.835428592	480-79-5	0.292598602139
pos_2528	2,5-dimethyl-N-[4-oxo-4-(quinolin-8-ylamino)butyl]furan-3-carboxamide	metab_2527	-	B(i)	-	352.1615	1.7073	pos	M+H	C20H21N3O3	47.7	0	-11.72392698	-	0.283796764983
pos_2529	Glu-Ala-Ser	metab_2528	-	B(i)	-	306.1305	1.7073	pos	M+H	C11H19N3O7	56.2	0	2.958208815	-	0.283429551203
pos_2531	1-Methyl-2-hydroadenosine	metab_2530	HMDB0243923	B(ii)	-	288.1087	1.7073	pos	M+Na-H2O	C11H17N5O4	0	48.8	4.944595911	-	0.216932217488
pos_2532	Pr dipeptide	metab_2531	HMDB0029011	B(i)	-	272.1725	1.7073	pos	M+H	C11H21N5O3	63.3	0	2.904743443	-	0.216049083989
pos_2533	(8aR)-2-Methyl-7-(2-pyrazinylcarbonyl)hexahydroimidazo[1,5-a]pyrazin-3(2H)-one	metab_2532	-	B(i)	-	262.1294	1.7073	pos	M+H	C12H15N5O2	39.1	0	-1.810155077	-	0.202584592088
pos_2534	His-Val	metab_2533	HMDB0028898	B(i)	-	255.1459	1.7073	pos	M+H	C11H18N4O3	75.3	0	2.821975676	76019-15-3	0.239417595889
pos_2535	Cndac	metab_2534	HMDB0250381	B(ii)	-	253.0926	1.7073	pos	M+H	C10H12N4O4	0	49	-2.130594126	-	0.18871188123
pos_2536	Pro-Hyp	metab_2535	HMDB0006695	B(i)	-	229.119	1.7073	pos	M+H	C10H16N2O4	63.8	0	3.316149454	18684-24-7	0.233083023734
pos_2537	L-Theanine	metab_2536	HMDB0034365	B(i)	C01047	175.1083	1.7073	pos	M+H	C7H14N2O3	36	0	3.624937384	3081-61-6	0.213039680872
pos_2538	Noradrenaline	metab_2537	HMDB0000216	B(i)	C00547	170.0818	1.7073	pos	M+H	C8H11NO3	40.9	0	3.57465427	51-41-2	0.208017898119
pos_2539	N-Acetylhistamine	metab_2538	HMDB0013253	B(i)	C05135	154.098	1.7073	pos	M+H	C7H11N3O	85.6	0	3.265409234	673-49-4	0.199069697558
pos_2541	5-Aminopentanoic acid	metab_2540	HMDB0003355	B(i)	C00431	118.0869	1.7073	pos	M+H	C5H11NO2	95.7	0	5.450208847	660-88-8	0.230887704688
pos_2542	3-Methylpyridazine	metab_2541	-	B(i)	-	95.061	1.7073	pos	M+H	C5H6N2	47.3	0	7.139497772	-	0.190909947452
pos_2545	Nalpha-Acetyl-L-Lysine	metab_2544	HMDB0000446	B(i)	C12989	189.124	1.685	pos	M+H	C8H16N2O3	79.5	0	3.331322866	1946-82-3	0.21722729863
pos_2546	3-hydroxy-5-(hydroxymethyl)-2-methylisonicotinaldehyde oxime	metab_2545	-	B(i)	-	183.0772	1.685	pos	M+H	C8H10N2O3	66.9	0	4.520759405	-	0.290821056303
pos_2547	L-Carnitine	metab_2546	HMDB0000062	B(ii)	C00318	144.1024	1.685	pos	M+H-H2O	C7H15NO3	0	55.7	3.303397269	541-15-1	0.207671170864
pos_2548	Timonacic	metab_2547	HMDB0258979	B(i)	-	134.0275	1.685	pos	M+H	C4H7NO2S	62.9	0	3.826328285	-	0.241842129624
pos_2552	N-Acetyl-D-lactosamine	metab_2551	-	B(i)	-	384.1512	1.662	pos	M+H	C14H25NO11	81.8	0	3.01365797	-	0.164668827657
pos_2553	3,5,6-Trihydroxy-5-(hydroxymethyl)-2-methoxy-2-cyclohexen-1-one	metab_2552	HMDB0041031	B(ii)	-	237.0975	1.662	pos	M+CH3OH+H	C8H12O6	0	43.3	3.163150299	76663-30-4	0.12162338908
pos_2554	Val-Ser	metab_2553	HMDB0029136	B(i)	-	205.119	1.662	pos	M+H	C8H16N2O4	46.1	0	3.398248322	13588-94-8	0.220319342113
pos_2555	N(6)-Methyllysine	metab_2554	HMDB0002038	B(ii)	C02728	161.1289	1.662	pos	M+H	C7H16N2O2	0	40.8	2.874475148	1188-07-4	0.21062356
pos_2556	6-pentadecyl Salicylic Acid	metab_2555	LMPK15040002	B(i)	C10759	349.2748	11.19	pos	M+H	C22H36O3	35.1	0	3.009284728	-	0.151329433824
pos_2558	Gln-Glu	metab_2557	HMDB0028796	B(i)	-	276.1199	1.5947	pos	M+H	C10H17N3O6	44.3	0	3.109289521	88830-90-4	0.212136863325
pos_2560	Ser-Glu	metab_2559	HMDB0029038	B(i)	-	235.0932	1.5947	pos	M+H	C8H14N2O6	45.3	0	3.01448807	6403-16-3	0.183652209234
pos_2561	N-(2-hydroxy-2-phenylpropyl)-N'-[3-(2-oxopiperidin-1-yl)phenyl]oxamide	metab_2560	-	B(i)	-	396.1877	1.5716	pos	M+H	C22H25N3O4	80.5	0	-10.31203824	-	0.244408276359
pos_2562	Melibiose	metab_2561	HMDB0000048;HMDB0259486;PW_C000033	B(i)	C05402	360.1511	1.5716	pos	M+NH4	C12H22O11	79.6	0	3.121831522	585-99-9;13299-20-2	0.169174544049
pos_2564	Laminaribiose	metab_2563	HMDB0242694	B(ii)	C02048	343.1245	1.5716	pos	M+H	C12H22O11	0	45.5	3.094483895	34980-39-7	0.154826787299
pos_2565	Val-Asp-Ser	metab_2564	-	B(i)	-	320.1461	1.5716	pos	M+H	C12H21N3O7	73.4	0	2.636657363	-	0.206147605799
pos_2566	5-[5-(2,5-difluorophenyl)-1,2,4-oxadiazol-3-yl]-2-methyl-1,3-benzoxazole	metab_2565	-	B(i)	-	314.0757	1.5716	pos	M+H	C16H9F2N3O2	36.7	0	6.824519971	-	0.192321592425
pos_2567	Pro-Lys	metab_2566	HMDB0029022	B(i)	-	244.1664	1.5716	pos	M+H	C11H21N3O3	38.4	0	3.290978874	-	0.218420441083
pos_2568	Acetyl-DL-Valine	metab_2567	-	B(i)	-	160.0974	1.5716	pos	M+H	C7H13NO3	64.9	0	3.344199239	-	0.205769804499
pos_2569	Homogentisic acid	metab_2568	HMDB0000130;PW_C000084	B(i)	C00544	151.0394	1.5716	pos	M+H-H2O	C8H8O4	85.4	0	2.341543921	451-13-8	0.229302780685
pos_2571	Asp-Gln	metab_2570	HMDB0028751	B(i)	-	262.1042	1.5487	pos	M+H	C9H15N3O6	38.1	0	3.037807823	-	0.204434739883
pos_2572	Thr-Gln	metab_2571	HMDB0029059	B(i)	-	248.1248	1.5487	pos	M+H	C9H17N3O5	56	0	2.906944798	96337-79-0	0.261405032017
pos_2573	Gamma-Glutamylacetamide	metab_2572	HMDB0252618	B(ii)	-	189.0876	1.5487	pos	M+H	C7H12N2O4	0	44.3	3.248685623	-	0.229317438429
pos_2574	Pentanamide	metab_2573	HMDB0256275	B(ii)	C01842	102.0921	1.5487	pos	M+H	C5H11NO	0	52.1	7.293976748	626-97-1	0.212099096674
pos_2576	Gibberellin A24	metab_2575	HMDB0303459	B(ii)	C11861	347.1825	1.524	pos	M+H	C20H26O5	0	40.1	-8.207344882	19427-32-8	0.286477810584
pos_2577	1-(cyclohexylmethyl)indazole-3-carboxylic acid	metab_2576	-	B(i)	-	313.1516	1.524	pos	M+CH3OH+Na	C15H18N2O2	36.5	0	-2.744635636	-	0.234979519517
pos_2578	N6-Methyladenosine	metab_2577	HMDB0004044	B(i)	-	282.1193	1.524	pos	M+H	C11H15N5O4	53.4	0	-1.407697176	1867-73-8	0.196221212929
pos_2579	Ala-Ser	metab_2578	HMDB0028696	B(i)	-	177.0876	1.524	pos	M+H	C6H12N2O4	76	0	3.416035023	3303-41-1	0.212562239691
pos_2580	2-Hydroxybutyric acid	metab_2579	HMDB0000008	B(ii)	C05984	146.0817	1.524	pos	M+ACN+H	C4H8O3	0	40.8	5.410743927	3347-90-8;600-15-7	0.225075808025
pos_2581	Creatinine	metab_2580	HMDB0000562	B(i)	C00791	114.0668	1.524	pos	M+H	C4H7N3O	45.8	0	5.634573215	60-27-5	0.229706411474
pos_2582	Cytosine	metab_2581	HMDB0000630	B(i)	C00380	112.0512	1.524	pos	M+H	C4H5N3O	50	0	5.967368794	71-30-7	0.229179276549
pos_2583	Trp-Trp	metab_2582	HMDB0029094	B(ii)	-	391.1734	1.5024	pos	M+H	C22H22N4O3	0	52.6	-7.941798678	-	0.276095794188
pos_2585	Methionine Sulfoxide	metab_2584	HMDB0002005;PW_C001342	B(i)	C02989	166.0538	1.5024	pos	M+H	C5H11NO3S	91	0	3.254222438	3226-65-1;62697-73-8	0.213773347878
pos_2586	Prolinamide	metab_2585	HMDB0253910	B(i)	-	115.0872	1.5024	pos	M+H	C5H10N2O	38.3	0	5.623668332	-	0.237265163222
pos_2588	Kinetin-9-N-glucoside	metab_2587	HMDB0012244	B(ii)	-	378.137	1.4801	pos	M+H	C16H19N5O6	0	48.3	-9.994464607	98177-43-6	0.124253577523
pos_2589	Dide-O-methylsimmondsin	metab_2588	HMDB0041207	B(ii)	-	348.1294	1.4801	pos	M+H	C14H21NO9	0	55.4	1.477339167	135074-86-1	0.24987937888
pos_2590	Hexose monophosphate	metab_2589	HMDB0253163	B(ii)	-	254.9884	1.4801	pos	M+H-H2O	C6H9O10P	0	45.1	-6.213359402	-	0.197664777607
pos_2591	Pro-Ile	metab_2590	HMDB0304810	B(i)	-	246.182	1.4801	pos	M+NH4	C11H20N2O3	66.4	0	3.231857057	-	0.225894251814
pos_2592	Bicine	metab_2591	HMDB0011727	B(i)	-	164.0923	1.4801	pos	M+H	C6H13NO4	69.1	0	3.596553877	150-25-4	0.227140757847
pos_2593	L-Glutamic Acid	metab_2592	HMDB0000148;PW_C000095	B(i)	C00025	148.0609	1.4801	pos	M+H	C5H9NO4	98.3	0	3.028593595	56-86-0	0.204000550345
pos_2594	1-nitrosopiperidine	metab_2593	HMDB0243970	B(i)	C19284	132.1136	1.4801	pos	M+NH4	C5H10N2O	59.9	0	4.435652634	-	0.228527048631
pos_2595	2-Pyrrolidinone	metab_2594	HMDB0002039	B(i)	C11118	86.0608	1.4801	pos	M+H	C4H7NO	73.1	0	9.388663763	616-45-5	0.21347619831
pos_2596	1,5-Anhydro-2-O-(3,4,5-trihydroxybenzoyl)-D-glucitol	metab_2595	-	B(i)	-	317.084	1.4573	pos	M+H	C13H16O9	56	0	-8.676945947	-	0.133309844025
pos_2597	7 alpha,26-Dihydroxy-4-cholesten-3-one	metab_2596	HMDB0012459	B(ii)	C17336	421.3075	10.7346	pos	M+Na-H2O	C27H44O3	0	62	-1.803675785	4675-38-1	0.20740521524
pos_2598	Thr-Asn	metab_2597	HMDB0029056	B(i)	-	234.1091	1.4573	pos	M+H	C8H15N3O5	56.9	0	3.008821287	330601-56-4	0.24993662194
pos_2599	Phosphoserine	metab_2598	HMDB0000272;PW_C000186	B(i)	C01005	186.0169	1.4573	pos	M+H	C3H8NO6P	38.6	0	3.895784823	407-41-0	0.166057243646
pos_2600	L-Threonine	metab_2599	HMDB0000167;PW_C000109	B(i)	C00188	120.0661	1.4573	pos	M+H	C4H9NO3	95.5	0	5.106845485	72-19-5	0.217464168963
pos_2601	O1-[(5-methylisoxazol-3-yl)carbonyl]-4-(tert-butyl)benzene-1-carbohydroximamide	metab_2600	-	B(i)	-	324.1299	1.4365	pos	M+Na	C16H19N3O3	59.7	0	-6.528251796	-	0.257258983162
pos_2602	Asn-Gly-Val	metab_2601	-	B(i)	-	289.1514	1.4365	pos	M+H	C11H20N4O5	38.1	0	2.57020168	-	0.24056973667
pos_2603	Mannosamine	metab_2602	-	B(i)	-	180.0872	1.4365	pos	M+H	C6H13NO5	68.2	0	3.227670821	-	0.210883724947
pos_2604	L-Glutamine	metab_2603	HMDB0000641;PW_C000500	B(i)	C00064	147.077	1.4365	pos	M+H	C5H10N2O3	85.8	0	3.686323734	56-85-9	0.211979015835
pos_2605	L-Asparagine	metab_2604	HMDB0000168;PW_C000110	B(i)	C00152	133.0607	1.4365	pos	M+H	C4H8N2O3	69.9	0	-0.540751047	70-47-3	0.230739811345
pos_2606	Sarcosine	metab_2605	HMDB0000271;PW_C000185	B(i)	C00213	90.0558	1.4365	pos	M+H	C3H7NO2	41.7	0	9.4541185	107-97-1	0.221498653414
pos_2607	Arg-Asp-Tyr	metab_2606	-	B(i)	-	453.2099	1.4139	pos	M+H	C19H28N6O7	67.6	0	1.389377258	-	0.247289903671
pos_2608	Gln-Thr-Ala	metab_2607	-	B(i)	-	319.1621	1.4139	pos	M+H	C12H22N4O6	66.3	0	2.696972464	-	0.197824974847
pos_2612	Diglykokoll	metab_2611	-	B(i)	-	134.0453	1.4139	pos	M+H	C4H7NO4	50	0	3.870523288	-	0.201024870552
pos_2613	L-Serine	metab_2612	HMDB0000187;PW_C000120	B(i)	C00065	106.0506	1.4139	pos	M+H	C3H7NO3	62.3	0	6.616018809	56-45-1	0.228357499892
pos_2615	11a-hydroxy-3,6,10-trimethyl-6,7,8,11-tetrahydro-4h-cyclodeca[b]furan-2,5-dione	metab_2614	-	B(i)	-	319.1514	1.3894	pos	M+CH3OH+Na	C15H20O4	70.8	0	-0.799183459	-	0.179511858526
pos_2616	Arg-Ala	metab_2615	HMDB0028702	B(i)	-	246.1569	1.3894	pos	M+H	C9H19N5O3	35.7	0	3.516659142	40968-45-4	0.171296646254
pos_2617	Tromethamine	metab_2616	HMDB0240288	B(i)	C07182	122.0818	1.3894	pos	M+H	C4H11NO3	73	0	5.068455562	77-86-1	0.230427730628
pos_2618	1-benzyl-6-oxo-N-(pyridin-2-ylmethyl)pyridazine-3-carboxamide	metab_2617	-	B(i)	-	321.1315	1.3388	pos	M+H	C18H16N4O2	38.8	0	-9.614860346	-	0.172164742381
pos_2619	7,15-dihydroxyabieta-8,11,13-triene-18-oic acid	metab_2618	-	B(i)	-	333.2068	11.4468	pos	M+H	C20H28O4	63.4	0	2.450233225	-	0.188233851641
pos_2621	Gly-Pro-Arg	metab_2620	-	B(i)	-	351.1773	1.2744	pos	M+Na	C13H24N6O4	77.2	0	6.511090108	-	0.163591680542
pos_2622	Lys-Ala	metab_2621	HMDB0028944	B(i)	-	218.1506	1.2507	pos	M+H	C9H19N3O3	66.5	0	3.264615813	17043-71-9	0.256879327665
pos_2623	(3S)-3,7-Diaminoheptanoic Acid	metab_2622	-	B(i)	-	161.129	1.2507	pos	M+H	C7H16N2O2	39.7	0	3.346160888	-	0.227138932976
pos_2624	7,8-Dehydro-beta-micropteroxanthin	metab_2623	HMDB0038506	B(ii)	-	395.2918	9.8747	pos	M+H	C27H38O2	0	57	-6.804363185	148031-76-9	0.16242481925
pos_2625	Agmatine	metab_2624	HMDB0001432	B(i)	C00179	131.1296	1.2507	pos	M+H	C5H14N4	37.9	0	3.814124072	306-60-5	0.160717525968
pos_2629	Bis(3,5,5-trimethylhexyl) phthalate	metab_2628	-	B(i)	-	436.3435	0.5639	pos	M+NH4	C26H42O4	93	0	3.175088195	-	0.173184136219
pos_2642	6-pentyl-2h-pyran-2-one	metab_2641	HMDB0031085	B(i)	-	167.1071	0.2483	pos	M+H	C10H14O2	41	0	2.808403876	27593-23-3	0.289237812436
pos_2646	7-[2-(1-hydroxyhexyl)-3,6-dihydro-2H-pyran-6-yl]heptanoic acid	metab_2645	-	B(i)	-	313.2382	11.3174	pos	M+H	C18H32O4	77.9	0	2.724529319	-	0.187796699777
pos_2655	7a-Hydroxy-cholestene-3-one	metab_2654	HMDB0001993	B(ii)	C05455	401.3389	9.3223	pos	M+H	C27H44O2	0	64	-6.295682118	3862-25-7	0.208633615918
pos_2660	16-Nitroxystearate	metab_2659	HMDB0246923	B(ii)	-	403.3545	11.0136	pos	M+NH4	C22H43NO4	0	54.9	3.852212737	-	0.147910834538
pos_2663	Thioxanthine monophosphate	metab_2662	HMDB0060876	B(ii)	-	286.9592	1.1619	pos	M+NH4, M+Na, M+Na-H2O	C5H5N4O5PS	0	42.6	-6.876537812	-	0.207870738971
pos_2670	7-a,25-Dihydroxycholesterol	metab_2669	HMDB0006280	B(ii)	C15520	419.3532	13.4652	pos	M+H	C27H46O3	0	51.4	3.021401486	64907-22-8	0.213931939067
pos_2673	Amphetamine	metab_2672	HMDB0012128;HMDB0014328;HMDB0014328;HMDB0015516	B(i)	C07514	136.1126	6.0091	pos	M+H	C9H13N	74	0	4.097475567	300-62-9;51-64-9	0.206087809954
pos_2674	Artemisin	metab_2673	HMDB0248621	B(ii)	C09344	263.1288	8.9658	pos	M+H	C15H18O4	0	54.4	3.744171981	481-05-0	0.26159555094
pos_2675	Benzyl alcohol	metab_2674	HMDB0003119	B(i)	C00556	91.055	7.3843	pos	M+H-H2O	C7H8O	53.7	0	6.990685598	100-51-6	0.279796902931
pos_2677	Coclaurine	metab_2676	HMDB0303359	B(i)	C06161	286.1445	6.0091	pos	M+H	C17H19NO3	77.3	0	2.405341094	486-39-5	0.168270776767
pos_2678	Farnesol	metab_2677	HMDB0004305;HMDB0243636	B(i)	C06081	261.1606	8.8644	pos	M+K	C15H26O	64.9	0	-4.177348022	4602-84-0	0.178122250993
pos_2679	Menthofuran	metab_2678	HMDB0036089;LMPR0102090020	B(i)	C18025	133.1018	6.5421	pos	M+H-H2O	C10H14O	49.6	0	4.07114914	494-90-6	0.222955689764
pos_2680	N-Acetyl-D-Glucosamine	metab_2679	HMDB0000215;HMDB0000803;PW_C000141	B(i)	C00140	222.0979	1.616	pos	M+H	C8H15NO6	86.1	0	2.978109316	7512-17-6;14131-68-1	0.196767845045
pos_2681	7-hexadecenoic acid methyl ester	metab_2680	-	B(i)	-	233.2271	13.564	pos	M+H-2H2O	C17H32O2	44.9	0	2.526887865	-	0.236468093048
pos_2683	Styrene	metab_2682	HMDB0034240	B(i)	C07083	105.0706	5.2271	pos	M+H	C8H8	43.1	0	7.125436736	100-42-5	0.213687082615
pos_2684	Tropine	metab_2683	HMDB0259297	B(i)	C00729;C02066	159.1497	3.8347	pos	M+NH4	C8H15NO	83	0	3.840259894	120-29-6	0.200712369268
pos_2685	7-hydroxy-2'-methoxyisoflavone	metab_2684	-	B(i)	-	269.0814	11.0136	pos	M+H	C16H12O4	70.8	0	2.024906554	-	0.236544730035
pos_2686	Cis,Cis-Muconic Acid	metab_2685	HMDB0006331;LMFA01170077	B(i)	C02480	143.0341	0.3642	pos	M+H	C6H6O4	39.8	0	1.530599005	1119-72-8;	0.18537360244
pos_2689	Carnitine	metab_2688	-	B(i)	C00487	162.1126	0.5834	pos	M+H	C7H15NO3	60.6	0	0.584836531	406-76-8	0.266938703844
pos_2690	7-Hydroxy-3-(hydroxymethyl)-5-methylisochromen-1-one	metab_2689	-	B(i)	-	207.066	5.9142	pos	M+H	C11H10O4	51.8	0	4.051694972	-	0.160649596698
pos_2691	Aspartic Acid Methyl Ester	metab_2690	-	B(i)	-	147.0765	0.6012	pos	M+H	C5H10N2O3	35.5	0	0.893200696	-	0.105389904686
pos_2692	N-Methyl-D-Aspartic Acid	metab_2691	HMDB0002393	B(i)	C12269	148.0605	0.6012	pos	M+H	C5H9NO4	58.1	0	0.382558141	-;6384-92-5	0.181813142153
pos_2693	2-Oxobutanoic Acid	metab_2692	HMDB0000005	B(i)	C00109	85.0291	0.6194	pos	M+H-H2O	C4H6O3	46.8	0	6.330542075	600-18-0	0.0844212192564
pos_2694	(3R,4R)-3-Amino-1-Hydroxy-4-Methylpyrrolidin-2-One	metab_2693	HMDB0243603	B(ii)	-	113.0713	0.6194	pos	M+H-H2O	C5H10N2O2	0	44.5	2.891114975	-	0.13837429895
pos_2695	(S)-5-Amino-3-Oxohexanoate	metab_2694	HMDB0012131	B(ii)	C03656	146.0814	0.6194	pos	M+H	C6H11NO3	0	68.1	1.760457609	-;19355-90-9	0.0650681143244
pos_2696	L-(+)-Citrulline	metab_2695	-	B(i)	-	176.1031	0.6194	pos	M+H	C6H13N3O3	74.7	0	0.807981949	-	0.286677949212
pos_2697	2-Benzylsulfanyl-N-[[1-(Hydroxymethyl)Cyclopropyl]Methyl]Acetamide	metab_2696	-	B(i)	-	266.1235	0.6194	pos	M+H	C14H19NO2S	82	0	9.708684531	-	0.190998777367
pos_2700	7-ketocholesterol	metab_2699	HMDB0000501	B(i)	-	401.3394	11.7409	pos	M+H	C27H44O2	62	0	-5.037969408	566-28-9	0.180219117143
pos_2701	Glu Gln	metab_2700	-	B(i)	-	276.1191	0.6372	pos	M+H	C10H17N3O6	51.4	0	0.418380689	-	0.0347497886701
pos_2702	Pyramid	metab_2701	HMDB0256941	B(ii)	-	126.0553	0.6549	pos	M+H	C6H7NO2	0	49.1	2.446255489	-	0.0553884558341
pos_2705	7-Oxo-11-dodecenoic acid	metab_2704	LMFA01060182	B(i)	-	213.1493	6.8593	pos	M+H	C12H20O3	47.6	0	3.575559536	-	0.180521215769
pos_2707	L-Allysine Ethylene Acetal	metab_2706	-	B(i)	-	190.1075	0.6727	pos	M+H	C8H15NO4	66.6	0	0.746099924	-	0.100707478843
pos_2708	N(Epsilon)-(Carboxymethyl)Hydroxylysine	metab_2707	HMDB0250375	B(ii)	-	203.1028	0.6727	pos	M+H-H2O	C8H16N2O5	0	46.7	0.861289964	-	0.228355694353
pos_2715	4-Acetamido-2-Aminobutanoic Acid	metab_2714	HMDB0031411	B(ii)	C06442	125.0713	0.8598	pos	M+H-2H2O	C6H12N2O3	0	53.7	1.950852802	1190-46-1	0.232299148762
pos_2725	7-Oxoganoderic acid Z	metab_2724	-	B(i)	-	435.3247	12.2319	pos	M+H-2H2O	C30H46O4	55	0	-2.152035222	-	0.244994769452
pos_2728	O-Acetylcarnitine	metab_2727	-	B(i)	C02571	204.1232	1.0164	pos	M+H	C9H17NO4	49.5	0	0.94252618	-	0.128269695697
pos_2731	Val Glu	metab_2730	-	B(i)	-	247.129	1.0356	pos	M+H	C10H18N2O5	55.6	0	0.474310542	-	0.234156010693
pos_2735	Pro-Gly-Ser	metab_2734	-	B(i)	-	260.1242	1.1156	pos	M+H	C10H17N3O5	49.5	0	0.394328139	-	0.284038614271
pos_2737	N6-Beta-Aspartyllysine	metab_2736	HMDB0004985	B(ii)	-	244.1293	1.1347	pos	M+H-H2O	C10H19N3O5	0	75.9	0.508825235	5853-83-8	0.221313490337
pos_2738	7-Methylguanine	metab_2737	HMDB0000897	B(i)	C02242	166.0725	1.155	pos	M+H	C6H7N5O	83	0	1.256293085	578-76-7	0.206422236081
pos_2739	8,11-dihydroxy-2,6,9-trimethyltricyclo[5.4.0.02,9]undecane-6-carboxylic acid	metab_2738	-	B(i)	-	291.1559	1.4139	pos	M+Na	C15H24O4	69.1	0	-2.88936605	-	0.235072583942
pos_2743	N-Acetylmethionine Sulfoxide	metab_2742	HMDB0240343	B(ii)	-	208.0641	1.1733	pos	M+H	C7H13NO4S	0	54.1	1.403418585	108646-71-5	0.287789697092
pos_2744	(E)-Ethenoxyimino-Oxido-Pyrrolidin-1-Ylazanium	metab_2743	-	B(i)	-	158.0926	1.1939	pos	M+H	C6H11N3O2	41.4	0	1.563224878	-	0.276697797631
pos_2745	8-acetamido-2-methyl-7-oxononanoic acid	metab_2744	-	B(i)	-	244.1552	6.6128	pos	M+H	C12H21NO4	53.8	0	3.699455545	-	0.165438630751
pos_2747	N-Acetyl-D-Mannosamine	metab_2746	HMDB0001129	B(i)	C00645	186.0763	1.2125	pos	M+H-2H2O	C8H15NO6	64.6	0	1.016552711	3615-17-6	0.091448101045
pos_2749	8a-hydroxy-3,3,6,6,8,8-hexamethyl-1,2-benzodioxine-5,7-dione	metab_2748	-	B(i)	-	269.1392	7.6409	pos	M+H	C14H20O5	42	0	3.001410475	-	0.176789444448
pos_2750	Xi-2,5-Dihydro-2,4-Dimethylthiazole	metab_2749	HMDB0040331	B(ii)	-	116.0532	1.2512	pos	M+H	C5H9NS	0	41.5	3.22932019	-	0.172830050279
pos_2754	(1R,3R)-1-Aminocyclopentane-1,3-Dicarboxylic Acid	metab_2753	HMDB0242328	B(ii)	-	174.0763	1.3298	pos	M+H	C7H11NO4	0	54.2	1.327869135	-	0.130355342058
pos_2755	8-hydroxy-9,10-epoxystearic acid	metab_2754	-	B(i)	-	315.254	10.8101	pos	M+H	C18H34O4	79.9	0	3.184510698	-	0.196077346413
pos_2757	2-Methylbenzoic Acid	metab_2756	HMDB0002340	B(i)	C07215	137.0598	1.5101	pos	M+H	C8H8O2	58.5	0	0.726382485	118-90-1	0.143263609767
pos_2758	8-Hydroxylinoleic acid	metab_2757	-	B(i)	C08318	329.2697	13.2133	pos	M+CH3OH+H	C18H32O3	58.6	0	3.506710263	138231-04-6	0.250469915317
pos_2762	Kojic Acid	metab_2761	HMDB0032923	B(ii)	C14516	143.0342	1.939	pos	M+H	C6H6O4	0	62.4	1.986150751	501-30-4	0.152328322394
pos_2767	Alpha-Methylene-Gamma-Butyrolactone	metab_2766	HMDB0246945	B(i)	C20578	99.0446	2.0474	pos	M+H	C5H6O2	70.6	0	5.959635488	-	0.13641272968
pos_2768	Cathinone	metab_2767	-	B(i)	C08301	150.0917	2.0474	pos	M+H	C9H11NO	42.6	0	2.108486727	71031-15-7	0.180563930481
pos_2769	8-Hydroxytrtradeca-10,12-dienoylcarnitine	metab_2768	HMDB0241388	B(ii)	-	384.2756	10.7081	pos	M+H	C21H37NO5	0	45.7	2.941310479	-	0.140037073934
pos_2770	5-(Delta-Carboxybutyl)Homocysteine	metab_2769	HMDB0246764	B(ii)	-	222.0799	2.0474	pos	M+H	C8H15NO4S	0	43.9	1.833954673	-	0.0794629405479
pos_2773	Gly Leu Asp	metab_2772	-	B(i)	-	304.1505	2.0474	pos	M+H	C12H21N3O6	43.8	0	0.545279159	-	0.103458499621
pos_2774	Phe-Met-His	metab_2773	-	B(i)	-	434.1896	2.0474	pos	M+H	C20H27N5O4S	35	0	9.131070435	-	0.26314239857
pos_2776	1,3-Dimethoxybenzene	metab_2775	HMDB0029672	B(i)	-	180.1022	2.0691	pos	M+ACN+H	C8H10O2	46.3	0	2.43250871	151-10-0	0.066227957032
pos_2779	Val Val Glu	metab_2778	-	B(i)	-	346.1976	2.0691	pos	M+H	C15H27N3O6	78.4	0	0.91518101	-	0.138563475891
pos_2782	Dihydrokainic Acid	metab_2781	HMDB0251319	B(i)	-	216.1235	2.0871	pos	M+H	C10H17NO4	43.6	0	2.127312739	-	0.12565329419
pos_2784	9-OxoODE	metab_2783	HMDB0004669;LMFA02000251;LMFA02000274	B(i)	C14766	295.2276	13.4184	pos	M+H	C18H30O3	75.1	0	2.79481689	-	0.201864219647
pos_2789	9-oxootre	metab_2788	-	B(i)	-	293.2118	12.7986	pos	M+H	C18H28O3	76.6	0	2.374092478	-	0.194807894433
pos_2793	(3S,8As)-3-[(1R)-1-Hydroxyethyl]Hexahydropyrrolo[1,2-A]Pyrazine-1,4-Dione	metab_2792	-	B(i)	-	199.1081	2.278	pos	M+H	C9H14N2O3	60.9	0	1.897116353	-	0.115933054193
pos_2794	Glutaraldehyde	metab_2793	HMDB0029599	B(i)	C12518	83.0499	2.3004	pos	M+H-H2O	C5H8O2	64.9	0	7.594851256	111-30-8	0.0999319130436
pos_2795	Acoric acid	metab_2794	HMDB0038165	B(i)	-	269.1756	6.9376	pos	M+H	C15H24O4	60.9	0	3.10615257	5956-06-9	0.202612323347
pos_2800	Adrenic acid	metab_2799	HMDB0002226	B(ii)	C16527	337.2531	12.279	pos	M+Na-H2O	C22H36O2	0	40.2	7.004603021	28874-58-0	0.206079594099
pos_2809	Leu Ala Glu	metab_2808	-	B(i)	-	332.1818	2.4224	pos	M+H	C14H25N3O6	81.9	0	0.598444638	-	0.117618590922
pos_2811	Glu Val Val	metab_2810	-	B(i)	-	346.1977	2.443	pos	M+H	C15H27N3O6	70.6	0	1.180776232	-	0.113765013548
pos_2817	N-Ethyl-N-Methylcathinone	metab_2816	-	B(i)	-	192.1387	2.4854	pos	M+H	C12H17NO	80.4	0	1.907988511	-	0.0993440583668
pos_2821	Val Ile Glu	metab_2820	-	B(i)	-	360.2133	2.4854	pos	M+H	C16H29N3O6	56.5	0	1.025272089	-	0.241604222595
pos_2823	Gibepyrone D	metab_2822	-	B(i)	-	195.0656	2.506	pos	M+H	C10H10O4	64	0	2.155406945	-	0.0698410279261
pos_2824	Ile Asp	metab_2823	-	B(i)	-	229.1188	2.506	pos	M+H-H2O	C10H18N2O5	41.8	0	2.137284417	-	0.113443044023
pos_2829	Nitrosobenzene	metab_2828	HMDB0255658	B(i)	C06876	108.0449	2.544	pos	M+H	C6H5NO	85.9	0	4.977318706	586-96-9;_	0.132575720474
pos_2830	All-trans-13,14-dihydroretinol	metab_2829	HMDB0011618	B(ii)	C15492	289.2534	11.7409	pos	M+H	C20H32O	0	47.2	2.830565631	115797-14-3	0.24928025059
pos_2831	Val Ile Ala	metab_2830	-	B(i)	-	302.2078	2.544	pos	M+H	C14H27N3O4	38.4	0	1.165021046	-	0.171316236667
pos_2832	Glycylprolylarginine	metab_2831	HMDB0252828	B(ii)	-	328.1872	2.544	pos	M+	C13H24N6O4	0	47.4	3.806829739	-	0.21776831387
pos_2835	(R)-2-Hydroxy-2H-1,4-Benzoxazin-3(4H)-One	metab_2834	HMDB0038318	B(ii)	C15769	198.0765	2.5644	pos	M+CH3OH+H	C8H7NO3	0	47.9	2.733998173	-	0.0447250127175
pos_2841	Alpha,gamma-Onoceradienedione	metab_2840	HMDB0036787	B(ii)	-	439.3581	13.8218	pos	M+H	C30H46O2	0	55.4	2.285389326	19940-78-4	0.235289107151
pos_2842	Ser Phe	metab_2841	-	B(i)	-	253.1187	2.6278	pos	M+H	C12H16N2O4	78	0	1.664881581	-	0.149930750797
pos_2847	Alpha-Linolenic acid	metab_2846	HMDB0001388;LMFA01030152;PW_C001073	B(i)	C06427	279.2326	13.1607	pos	M+H	C18H30O2	64.1	0	2.82685872	463-40-1	0.276449106853
pos_2852	Methyl 1,2,3,4-Tetrahydroquinoline-2-Carboxylate	metab_2851	-	B(i)	-	192.1022	2.7123	pos	M+H	C11H13NO2	67.5	0	1.328516706	-	0.193030980654
pos_2854	N-(6-Methoxyquinolin-8-Yl)Alanine	metab_2853	-	B(i)	-	247.108	2.7123	pos	M+H	C13H14N2O3	58.2	0	1.006905234	-	0.251158460483
pos_2856	2-{2-Oxo-2-[4-(1H-Pyrrol-1-Yl)Piperidino]Ethoxy}Acetic Acid	metab_2855	-	B(i)	-	267.1337	2.7123	pos	M+H	C13H18N2O4	58.1	0	-1.043059077	-	0.23487314115
pos_2859	N-Acetylhomoproline	metab_2858	-	B(i)	-	172.0972	2.7312	pos	M+H	C8H13NO3	57.8	0	2.144087432	-	0.229154851955
pos_2861	7-Hydroxyoct-7-Enoylglycine	metab_2860	HMDB0094779	B(ii)	-	216.1234	2.7533	pos	M+H	C10H17NO4	0	48.2	1.843170641	-	0.258117255533
pos_2863	Methyl 2-Amino-3-Phenylpropanoate	metab_2862	HMDB0245704	B(i)	-	180.1023	2.7748	pos	M+H	C10H13NO2	87.2	0	2.196308036	-	0.145862098347
pos_2864	Trans-3-Indoleacrylic Acid	metab_2863	HMDB0000734	B(i)	-	188.0709	2.7748	pos	M+H	C11H9NO2	84	0	1.57098542	29953-71-7	0.219778796219
pos_2865	Glu Phe	metab_2864	-	B(i)	-	277.1184	2.7748	pos	M+H-H2O	C14H18N2O5	93	0	0.51283479	-	0.0538619577071
pos_2870	P-Chlorophenylalanine	metab_2869	-	B(i)	-	182.037	2.8359	pos	M+H-H2O	C9H10ClNO2	62.6	0	1.39571037	-	0.159601622866
pos_2872	Aplysiatoxin, 17-debromo-	metab_2871	HMDB0248517	B(ii)	-	593.335	11.8451	pos	M+H	C32H48O10	0	49.3	5.020743568	-	0.179225644267
pos_2878	Methyl 4-Oxo-2-Pentenoate	metab_2877	-	B(i)	-	129.055	2.8975	pos	M+H	C6H8O3	37.8	0	2.816432504	-	0.146853937012
pos_2881	Tryptophan 2-C-Mannoside	metab_2880	HMDB0240296	B(ii)	-	367.1505	2.8975	pos	M+H	C17H22N2O7	0	73.7	1.364975373	180509-18-6	0.103221266733
pos_2888	Glu-Gly	metab_2887	HMDB0028819	B(i)	-	205.0827	2.9606	pos	M+H	C7H12N2O5	44	0	4.058929289	13716-89-7	0.100556133967
pos_2890	Phe Pro Ala	metab_2889	-	B(i)	-	334.1765	2.9606	pos	M+H	C17H23N3O4	40.3	0	1.136791846	-	0.258949381103
pos_2891	4,5-Dihydroxy-4-(2-Hydroxyethyl)Cyclohex-2-En-1-One	metab_2890	-	B(i)	-	137.0601	2.982	pos	M+H-2H2O	C8H12O4	51	0	2.040804239	-	0.108935365021
pos_2894	Methyl(S)-2-(1-(Cyclohexylmethyl)-1H-Indole-3-Carboxamido)Pentanoate	metab_2893	-	B(i)	-	371.2292	3.0032	pos	M+H	C22H30N2O3	58.5	0	-9.937526434	-	0.205026827921
pos_2895	Trp-Thr-Ala	metab_2894	-	B(i)	-	377.1817	3.0032	pos	M+H	C18H24N4O5	68.3	0	-0.626838128	-	0.292717541916
pos_2896	Arachidonic acid	metab_2895	HMDB0001043;LMFA01030001;PW_C000821	B(i)	C00219	346.2726	13.9224	pos	M+ACN+H	C20H32O2	38.1	0	-4.863382824	506-32-1	0.178121447962
pos_2897	Val Val Val	metab_2896	-	B(i)	-	316.2235	3.0245	pos	M+H	C15H29N3O4	71.7	0	1.231275384	-	0.233927646484
pos_2900	4-Ipomeanol	metab_2899	HMDB0030472	B(ii)	-	210.1129	3.0684	pos	M+ACN+H	C9H12O3	0	54.7	2.613599521	32954-58-8	0.276844049507
pos_2905	Aromadendrane-4,10-diol	metab_2904	-	B(i)	-	239.2012	13.4901	pos	M+H	C15H26O2	65.8	0	2.732184827	-	0.184694300592
pos_2908	Asiatic acid	metab_2907	HMDB0035782	B(i)	C08617	453.3366	12.7986	pos	M+H-2H2O	C30H48O5	54.2	0	0.657067721	464-92-6;76964-07-3	0.247452777987
pos_2915	3,4-Dimethoxybenzaldehyde	metab_2914	HMDB0032138	B(i)	C02201	167.0706	3.2655	pos	M+H	C9H10O3	50.5	0	2.152546503	120-14-9	0.108863978327
pos_2922	Thr Val Ile	metab_2921	-	B(i)	-	332.2181	3.3093	pos	M+H	C15H29N3O5	67.9	0	0.410891664	-	0.127818478652
pos_2923	Acetoacetanilide	metab_2922	-	B(i)	-	178.0867	3.3314	pos	M+H	C10H11NO2	36.2	0	2.423945613	-	0.197496391466
pos_2924	N-Acetylanthranilic Acid	metab_2923	HMDB0032388	B(i)	C06332	180.0659	3.3314	pos	M+H	C9H9NO3	88.2	0	2.114452908	89-52-1	0.203052643507
pos_2929	9H-Pyrido[3,4-B]Indole-1-Methanol	metab_2928	-	B(i)	-	199.087	3.353	pos	M+H	C12H10N2O	94.4	0	2.161803212	-	0.0746062565113
pos_2930	Asp-Gly-Ile	metab_2929	-	B(i)	-	286.1399	3.353	pos	M+H-H2O	C12H21N3O6	56.9	0	0.537506633	-	0.10503661452
pos_2931	Norharman	metab_2930	HMDB0012897	B(i)	C20157	169.0764	3.3753	pos	M+H	C11H8N2	41.4	0	1.99797941	244-63-3	0.114446351664
pos_2933	Beta,beta-Dimethylacrylshikonin	metab_2932	HMDB0245673	B(ii)	C17415	425.1606	11.5226	pos	M+CH3OH+Na	C21H22O6	0	47	9.426196569	24502-79-2	0.271923533387
pos_2938	Bis-(acetyl)diaminopentane	metab_2937	-	B(i)	-	187.1448	5.0588	pos	M+H	C9H18N2O2	80.5	0	3.646576513	-	0.196383696185
pos_2942	Dl-P-Chlorophenylalanine Methyl Ester Hydrochloride	metab_2941	-	B(i)	-	214.0634	3.5099	pos	M+H	C10H12ClNO2	36.1	0	2.075018706	-	0.069900463914
pos_2948	Carbazole	metab_2947	HMDB0249614	B(i)	C08060	168.081	3.5529	pos	M+H	C12H9N	65.9	0	1.637754378	86-74-8;_	0.228275058503
pos_2950	Bisabolene-1,4-endoperoxide	metab_2949	-	B(i)	-	237.1856	12.8508	pos	M+H	C15H24O2	78.8	0	2.782004846	-	0.212396557756
pos_2951	Flindersine	metab_2950	-	B(i)	C10679	245.1287	3.5529	pos	M+NH4	C14H13NO2	47.1	0	0.894942789	523-64-8	0.112021673673
pos_2954	Sinapyl Alcohol	metab_2953	HMDB0013070	B(i)	C02325	193.0864	3.5756	pos	M+H-H2O	C11H14O4	67.3	0	2.206888842	537-33-7	0.128536187057
pos_2955	Val Ile Val	metab_2954	-	B(i)	-	330.239	3.5756	pos	M+H	C16H31N3O4	85.2	0	0.93047252	-	0.261274218901
pos_2961	(-)-5,7-Dihydroxy-3-(4-Hydroxybenzyl)-4-Chromanone	metab_2960	HMDB0038448	B(ii)	-	304.1168	3.5981	pos	M+NH4	C16H14O5	0	43.4	-3.981773678	-	0.0599042432629
pos_2964	4-Phenylimidazole	metab_2963	-	B(i)	-	145.0763	3.6422	pos	M+H	C9H8N2	76.7	0	2.012516077	-	0.270466663209
pos_2965	1-Hydroxyhexanoylglycine	metab_2964	HMDB0094718	B(ii)	-	154.0865	3.6422	pos	M+H-2H2O	C8H15NO4	0	40.1	1.412297282	-	0.109389407936
pos_2971	Butanoyl (2S)-2-amino-5-(diaminomethylideneamino)pentanoate	metab_2970	HMDB0257690	B(ii)	-	245.1616	4.3112	pos	M+H	C10H20N4O3	0	56.6	3.154907251	-	0.211494101047
pos_2979	Cadabicine methyl ether	metab_2978	HMDB0039857	B(ii)	-	450.2402	11.2405	pos	M+H	C26H31N3O4	0	71.8	3.217573115	-	0.212325661546
pos_2980	N-Methyl-L-Alanine	metab_2979	HMDB0094692	B(i)	C02721	104.0711	3.7309	pos	M+H	C4H9NO2	74.1	0	4.99581005	3913-67-5	0.10183928569
pos_2981	L-Beta-Homotyrosine	metab_2980	-	B(i)	-	196.0956	3.7309	pos	M+H	C10H13NO3	44.3	0	-6.37237313	-	0.168454845039
pos_2982	3-Methoxybenzenepropanoic Acid	metab_2981	HMDB0011751	B(i)	-	181.0863	3.7535	pos	M+H	C10H12O3	43	0	2.230004187	10516-71-9	0.0334159417494
pos_2984	3-[3-(2-Ethylpyrazol-3-Yl)Phenyl]-5-Pyrazin-2-Yl-1,2,4-Oxadiazole	metab_2983	-	B(i)	-	319.1282	3.7535	pos	M+H	C17H14N6O	41.6	0	-6.269700392	-	0.150062832826
pos_2987	N-Acetyl-O-Methyl-L-Tyrosine	metab_2986	-	B(i)	-	238.1077	3.7759	pos	M+H	C12H15NO4	40.5	0	1.291541705	-	0.272132742261
pos_2988	5'-O-Beta-D-Glucosylpyridoxine	metab_2987	HMDB0246884	B(ii)	C03996;_	331.129	3.7759	pos	M+	C14H21NO8	0	61.5	6.752188182	-;_	0.276057341637
pos_2989	3',4'-Dihydroxyphenylacetone	metab_2988	-	B(i)	-	131.0495	3.7986	pos	M+H-2H2O	C9H10O3	62.3	0	2.059690185	-	0.0745357430946
pos_2997	Val Val Ile	metab_2996	-	B(i)	-	330.239	3.8206	pos	M+H	C16H31N3O4	80.4	0	0.734459862	-	0.161032829044
pos_2998	Caffeoyl putrescin	metab_2997	-	B(i)	-	251.1399	4.8051	pos	M+H	C13H18N2O3	45.4	0	3.539337401	-	0.232828563432
pos_3009	P-Benzosemiquinone	metab_3008	HMDB0256033	B(ii)	C02389	221.081	3.955	pos	2M+H	C6H6O2	0	50.8	0.893380593	-;_	0.240247963557
pos_3017	4-Hydroxy Nonenal Alkyne	metab_3016	-	B(i)	-	153.0912	4.0434	pos	M+H	C9H12O2	42	0	1.430649571	-	0.060840693154
pos_3019	Gln Leu Leu	metab_3018	-	B(i)	-	373.2447	4.0434	pos	M+H	C17H32N4O5	75.6	0	0.378870837	-	0.166638953085
pos_3020	Levetiracetam	metab_3019	HMDB0015333	B(ii)	C07841	171.113	4.0657	pos	M+H	C8H14N2O2	0	51.4	1.402758466	102767-28-2	0.250775098831
pos_3022	Thymyl Acetate	metab_3021	HMDB0303499	B(i)	C09909	193.1227	4.0876	pos	M+H	C12H16O2	45.6	0	1.982332554	528-79-0;_	0.0458152558201
pos_3023	Cyclo(Proline-Leucine)	metab_3022	HMDB0034276	B(i)	-	211.1443	4.0876	pos	M+H	C11H18N2O2	73.1	0	0.886120558	2873-36-1	0.0915970504891
pos_3024	1-(3,4,5-Trimethoxyphenyl)Propan-1-Ol	metab_3023	-	B(i)	-	227.1278	4.0876	pos	M+H	C12H18O4	44	0	0.234087614	-	0.057146536941
pos_3026	Tetrahydrouridine	metab_3025	HMDB0258911	B(ii)	-	249.11	4.0876	pos	M+H	C9H16N2O6	0	67	7.668034764	-	0.106797976296
pos_3028	Calendic acid	metab_3027	HMDB0030962	B(ii)	-	296.2592	11.6674	pos	M+NH4	C18H30O2	0	48.1	2.898472388	28872-28-8	0.122112558629
pos_3031	Ile-Asn-Ile	metab_3030	-	B(i)	-	359.229	4.1551	pos	M+H	C16H30N4O5	45.8	0	0.236876979	-	0.199750726358
pos_3035	Caryophyllene oxide	metab_3034	HMDB0036789	B(i)	C16908	221.1907	13.4901	pos	M+H	C15H24O	78.2	0	3.070796594	1139-30-6	0.204106447373
pos_3040	Ala Leu Leu	metab_3039	-	B(i)	-	316.2232	4.2219	pos	M+H	C15H29N3O4	62.5	0	0.472058813	-	0.0764204254442
pos_3050	Indoleacetaldehyde	metab_3049	HMDB0001190	B(ii)	C00637	192.1022	4.3106	pos	M+CH3OH+H	C10H9NO	0	43	1.732717841	2591-98-2	0.252386221503
pos_3055	6-Thioguanosine	metab_3054	HMDB0247107	B(ii)	-	341.1025	4.3774	pos	M+ACN+H	C10H13N5O4S	0	56.6	-0.613524831	-	0.135255557416
pos_3057	N7-(2-Carbamoyl-2-Hydroxyethyl)Guanine	metab_3056	HMDB0255307	B(ii)	-	221.0804	4.3992	pos	M+H-H2O	C8H10N6O3	0	74.9	9.318772442	-	0.105438486834
pos_3061	6-Hydroxy-4,4,7A-Trimethyl-6,7-Dihydro-5H-1-Benzofuran-2-One	metab_3060	-	B(i)	-	197.1175	4.4212	pos	M+H	C11H16O3	93.6	0	1.509464215	-	0.0386192478147
pos_3062	4-Hydroxy-4-(3-Pyridyl)-Butanoic Acid	metab_3061	HMDB0001119	B(ii)	C19579	182.0815	4.4427	pos	M+H	C9H11NO3	0	75.4	1.569616905	15569-97-8	0.233950407671
pos_3063	Trp Leu	metab_3062	-	B(i)	-	318.1815	4.4427	pos	M+H	C17H23N3O3	94.6	0	1.023406174	-	0.23423561825
pos_3065	P-Cymene	metab_3064	HMDB0005805;LMPR0102090014	B(i)	C06575	135.1171	4.4646	pos	M+H	C10H14	51.5	0	1.767603909	99-87-6;	0.191754695936
pos_3066	Menthadienyl Acetate	metab_3065	HMDB0038292	B(ii)	-	195.1382	4.4646	pos	M+H	C12H18O2	0	41.4	1.507022456	-	0.210662523487
pos_3073	Lpc(O-6:0)	metab_3072	-	B(i)	-	374.2285	4.4873	pos	M+CH3OH+H	C14H32NO6P	71.6	0	-4.932946617	-	0.248801872211
pos_3084	Phenacetine	metab_3083	HMDB0256387	B(i)	C07591	180.1022	4.5972	pos	M+H	C10H13NO2	52.9	0	1.659385955	-	0.273621065132
pos_3086	Ile-Val-Phe	metab_3085	-	B(i)	-	378.2387	4.5972	pos	M+H	C20H31N3O4	75.4	0	-0.175691233	-	0.162754182107
pos_3087	(+/-)-Rollipyrrole	metab_3086	HMDB0037554	B(ii)	-	289.155	4.6426	pos	M+H	C16H20N2O3	0	51.4	1.010941125	-	0.264930267099
pos_3088	Cyclo(Ile-Ala)	metab_3087	-	B(i)	-	185.1289	4.6654	pos	M+H	C9H16N2O2	51.8	0	2.218955773	-	0.0930874946999
pos_3089	4-Acetamidobenzoic Acid	metab_3088	HMDB0246328	B(i)	-	180.0659	4.6881	pos	M+H	C9H9NO3	50.1	0	1.967393764	-	0.0796689600473
pos_3090	Deethylatrazine	metab_3089	HMDB0033249	B(i)	C06559	205.0974	4.6881	pos	M+NH4	C6H10ClN5	50.2	0	5.689951102	6190-65-4	0.0383631445632
pos_3106	4-Isobutylbenzoic Acid	metab_3105	-	B(i)	-	179.1069	4.8692	pos	M+H	C11H14O2	46.1	0	1.436474166	-	0.0152918838701
pos_3108	Ile Ile Leu	metab_3107	-	B(i)	-	358.2702	4.8692	pos	M+H	C18H35N3O4	70.3	0	0.381947914	-	0.130428795949
pos_3110	Changnanic acid	metab_3109	-	B(i)	-	469.3325	12.5381	pos	M+H	C30H44O4	74.9	0	2.794440249	-	0.204006361611
pos_3118	Chembl4513510	metab_3117	HMDB0260357	B(ii)	-	385.2123	4.9595	pos	M+CH3OH+Na	C19H26N2O3	0	47.2	7.746430712	-	0.222107021944
pos_3119	6-Pentylpyran-2-One	metab_3118	HMDB0031085	B(i)	-	167.1069	4.9822	pos	M+H	C10H14O2	64.8	0	1.410768429	27593-23-3	0.148002111761
pos_3130	Choldienic acid	metab_3129	-	B(i)	-	373.2747	11.5692	pos	M+H	C24H36O3	94.1	0	2.694331951	-	0.19073144877
pos_3134	Thr-Pro-Lys	metab_3133	-	B(i)	-	362.2422	5.137	pos	M+NH4	C15H28N4O5	66.6	0	7.101627881	-	0.0768993941473
pos_3136	Oxadixyl	metab_3135	-	B(i)	C18753	333.1445	5.1593	pos	M+CH3OH+Na	C14H18N2O4	44	0	8.701686598	77732-09-3	0.229667085213
pos_3138	Cholesta-4,6-dien-3-one	metab_3137	HMDB0002394;LMST01010059	B(i)	-	383.332	13.031	pos	M+H	C27H42O	44.2	0	3.000726987	566-93-8	0.205046974065
pos_3141	1-Ipomeanol	metab_3140	HMDB0030473	B(ii)	-	169.086	5.2026	pos	M+H	C9H12O3	0	49	0.715351132	34435-70-6	0.0545670238757
pos_3146	Levulinic Acid, 3-Benzylidenyl-	metab_3145	-	B(i)	-	205.0862	5.2473	pos	M+H	C12H12O3	63.6	0	1.33042672	-	0.0703416782827
pos_3148	2-Hydroxy-3-Methoxy-4-(1-Methoxypropan-2-Yl)-2H-Furan-5-One	metab_3147	-	B(i)	-	167.0705	5.2925	pos	M+H-2H2O	C9H14O5	55.6	0	1.008516916	-	0.113358988756
pos_3151	Cholestane-3,7,12,24,25-pentol	metab_3150	HMDB0002208	B(ii)	-	470.3854	11.793	pos	M+NH4	C27H48O5	0	60.1	3.101289961	58580-61-3	0.134555710317
pos_3160	N-[(1R,2S,3R,5R)-2,3-Dihydroxy-5-Pyridin-3-Ylcyclopentyl]-2-Methoxybenzamide	metab_3159	-	B(i)	-	311.1395	5.3828	pos	M+H-H2O	C18H20N2O4	54.9	0	1.360566447	-	0.217126054238
pos_3179	Cocaine-alcohol	metab_3178	HMDB0250390	B(ii)	-	337.177	6.4158	pos	M+NH4	C17H21NO5	0	47.6	3.658661985	-	0.2116051749
pos_3183	Coronaric acid	metab_3182	HMDB0004701	B(i)	C14825	279.2327	12.3555	pos	M+H-H2O	C18H32O3	72.3	0	2.760587344	-	0.216442973134
pos_3195	Cepharanthine	metab_3194	HMDB0249813	B(ii)	C09391;_	639.3087	5.7374	pos	M+CH3OH+H	C37H38N2O6	0	63.7	3.667107477	481-49-2;_	0.174428922967
pos_3198	N-(2-Cyclobutyl-[1,2,4]Triazolo[1,5-A]Pyridin-8-Yl)-3,5-Dimethylbenzamide	metab_3197	-	B(i)	-	321.171	5.7592	pos	M+H	C19H20N4O	66.7	0	0.063038798	-	0.25863537657
pos_3200	2-Hydroxyacetophenone	metab_3199	HMDB0245150	B(i)	C07189	137.0598	5.7817	pos	M+H	C8H8O2	53.1	0	1.01215625	582-24-1;_	0.0295399539732
pos_3201	8-Hydroxyoctanoic Acid	metab_3200	HMDB0061914	B(i)	-	125.0963	5.8034	pos	M+H-2H2O	C8H16O3	39.6	0	1.476095057	-	0.13560666942
pos_3202	N-(3-Methoxypropyl)-1-[3-(Trifluoromethyl)Benzoyl]Piperidine-3-Carboxamide	metab_3201	-	B(i)	-	373.1739	5.8034	pos	M+H	C18H23F3N2O3	47.6	0	1.387539254	-	0.0921686149234
pos_3210	(R)-11,12,13-Trinor-1(5),6,9-Guaiatrien-8-One	metab_3209	HMDB0039153	B(ii)	-	175.1119	5.8913	pos	M+H	C12H14O	0	52.1	1.00482462	71305-89-0	0.225178999977
pos_3216	2-Hydroxybenzonitrile	metab_3215	-	B(i)	-	120.0447	5.9361	pos	M+H	C7H5NO	65.6	0	2.434063069	-	0.187762018339
pos_3223	Prostaglandin M	metab_3222	HMDB0256857	B(ii)	-	293.1358	6.0701	pos	M+H-2H2O	C16H24O7	0	44.8	-7.769721792	_;	0.0766562218137
pos_3227	Cotinine glucuronide	metab_3226	HMDB0001013	B(ii)	C00190	317.1146	5.2988	pos	M+H-2H2O	C16H20N2O7	0	64.6	3.88323095	139427-57-9	0.262181621516
pos_3232	4-Methylphthalic Anhydride	metab_3231	-	B(i)	-	163.0391	6.1587	pos	M+H	C9H6O3	90.8	0	0.76538521	-	0.0558474039819
pos_3237	Ecklonialactone A	metab_3236	-	B(i)	-	291.1955	6.2025	pos	M+H	C18H26O3	49.3	0	0.138274793	-	0.240949545007
pos_3248	Cyclohexaneundecanoic acid	metab_3247	HMDB0030997	B(ii)	C12100	269.2482	13.564	pos	M+H	C17H32O2	0	47.8	2.589926477	4277-62-7	0.208595999173
pos_3254	5-Styryl-1H-Tetrazole	metab_3253	-	B(i)	-	172.0758	6.3609	pos	M+	C9H8N4	61	0	5.30559963	-	0.143918231548
pos_3257	Cyclopentyl[(6R)-6-(2-pyrazinyloxy)-1,4-oxazepan-4-yl]methanone	metab_3256	-	B(i)	-	309.1931	5.4607	pos	M+NH4	C15H21N3O3	62.7	0	3.323273171	-	0.173851916311
pos_3258	Damascenone	metab_3257	HMDB0013804	B(i)	-	191.1433	6.4059	pos	M+H	C13H18O	66.3	0	1.139264021	23696-85-7	0.0807861846222
pos_3273	Decaethylene glycol	metab_3272	-	B(i)	-	459.2817	6.5421	pos	M+H	C20H42O11	52	0	3.78609596	-	0.182994360425
pos_3287	Dehydro (11,12)ursolic acid lactone	metab_3286	-	B(i)	-	455.3526	12.1051	pos	M+H	C30H46O3	52.9	0	1.35829514	-	0.227683868831
pos_3296	4-(2,6,6-Trimethylcyclohexa-1,3-Dienyl)But-3-En-2-One	metab_3295	-	B(i)	-	191.1432	6.7834	pos	M+H	C13H18O	58.3	0	0.830122799	-	0.241096662134
pos_3297	Oxyglutinosone	metab_3296	HMDB0302978	B(ii)	-	237.1486	6.7834	pos	M+H	C14H20O3	0	66.5	0.52113838	-	0.255151514145
pos_3298	(-)-Trans-C75	metab_3297	-	B(i)	-	255.1591	6.7834	pos	M+H	C14H22O4	74.9	0	0.067506518	-	0.269878837099
pos_3303	1-Naphthol	metab_3302	HMDB0012138	B(i)	C11714	145.0649	6.8283	pos	M+H	C10H8O	59.1	0	1.034222272	90-15-3	0.274830991235
pos_3304	Dehydroabietic acid	metab_3303	HMDB0061925;HMDB0260088;LMPR0104050005	B(i)	C12078	301.2171	12.8772	pos	M+H	C20H28O2	51.6	0	2.940181223	1740-19-8	0.220445172845
pos_3322	Delta7-dafachronic acid	metab_3321	-	B(i)	C21077	415.3218	13.031	pos	M+H	C27H42O3	63.6	0	2.678419361	-	0.182234157278
pos_3332	Propan-2-Yl N-Phenylcarbamate	metab_3331	-	B(i)	-	180.1021	7.0308	pos	M+H	C10H13NO2	44.8	0	1.05882471	-	0.241262761193
pos_3348	Delta-valerolactone	metab_3347	HMDB0250981	B(i)	C02240	101.0605	4.4811	pos	M+H	C5H8O2	55.8	0	7.819597905	542-28-9	0.19942173806
pos_3353	D-erythro-Sphingosine C-15	metab_3352	-	B(i)	-	258.2435	11.2405	pos	M+H	C15H31NO2	60	0	2.776812626	-	0.142596793301
pos_3361	D-erythro-Sphingosine C-17	metab_3360	-	B(i)	-	286.2749	11.5692	pos	M+H	C17H35NO2	82.2	0	2.838982251	-	0.145879656326
pos_3363	Unknown 370	metab_3362	HMDB0039022	B(ii)	-	435.2838	7.4155	pos	M+Na	C27H40O3	0	48.4	-7.624721702	53905-14-9	0.286959769511
pos_3370	3-Phenylpropionic Acid	metab_3369	HMDB0000764	B(i)	C05629	151.0754	7.4835	pos	M+H	C9H10O2	46.1	0	0.493977795	501-52-0	0.0404051101409
pos_3371	Gliocladic Acid	metab_3370	-	B(i)	-	255.1592	7.4835	pos	M+H	C14H22O4	66	0	0.348166929	-	0.0937048295287
pos_3372	7-Keto Dhea	metab_3371	-	B(i)	-	303.1954	7.5062	pos	M+H	C19H26O3	47.1	0	-0.222807002	-	0.184539816535
pos_3373	Dicoumaroyl spermidine	metab_3372	-	B(i)	-	438.2401	6.8593	pos	M+H	C25H31N3O4	53.5	0	3.158265158	-	0.268602330133
pos_3393	Dihomo-gamma-linolenoyl ethanolamide	metab_3392	HMDB0013625	B(i)	C13828	367.3333	10.5833	pos	M+NH4	C22H39NO2	50.9	0	3.916920334	150314-34-4	0.214825461159
pos_3396	Dihydro-alpha-ionone	metab_3395	HMDB0038026	B(i)	-	195.175	13.9224	pos	M+H	C13H22O	79.7	0	3.192837848	39721-65-8	0.208684935796
pos_3401	Sedanonic Anhydride	metab_3400	HMDB0302271	B(ii)	-	193.1225	7.8428	pos	M+H	C12H16O2	0	42.1	1.138098581	-	0.0161888061627
pos_3402	Dihydroceramide c2	metab_3401	-	B(i)	-	344.317	12.0785	pos	M+H	C20H41NO3	52.6	0	3.037715803	-	0.176745334446
pos_3406	12-Opda	metab_3405	HMDB0301804	B(i)	C01226	293.2111	7.888	pos	M+H	C18H28O3	84.8	0	-0.119326416	-	0.0326360285112
pos_3422	2-Cyclohexyl-N-(2-Ethyl-[1,2,4]Triazolo[1,5-A]Pyridin-8-Yl)Acetamide	metab_3421	-	B(i)	-	287.1853	8.0683	pos	M+H	C16H22N4O	41.1	0	-4.511918741	-	0.295293626498
pos_3427	Dipropyl isocinchomeronate	metab_3426	-	B(i)	-	252.1239	7.1078	pos	M+H	C13H17NO4	40.2	0	3.568480212	-	0.230707377244
pos_3429	DL-Ethionine	metab_3428	HMDB0251518	B(i)	-	164.0744	4.0782	pos	M+H	C6H13NO2S	48.6	0	2.480455917	-	0.254525389313
pos_3430	Triphenylphosphine Oxide	metab_3429	-	B(i)	-	279.0934	8.2019	pos	M+H	C18H15OP	95.5	0	0.311928188	-	0.132410067466
pos_3434	1,2,3,4,Tetrahydro-1,5,7-Trimethylnapthalene	metab_3433	HMDB0059696	B(ii)	-	175.1483	8.2467	pos	M+H	C13H18	0	42.8	0.754965538	-	0.144052842241
pos_3435	4-Heptylphenol	metab_3434	HMDB0246435	B(ii)	C14698	193.1589	8.2691	pos	M+H	C13H20O	0	44.9	1.077201053	1987-50-4;_	0.153427851455
pos_3436	Docosahexaenoic acid ethyl ester	metab_3435	HMDB0251557	B(i)	-	339.2692	12.8508	pos	M+H-H2O, M+ACN+H, M+H-2H2O	C24H36O2	76.6	0	2.573535948	-	0.195700172077
pos_3449	Cnidilide	metab_3448	HMDB0302259	B(ii)	C16937	159.1169	8.4027	pos	M+H-2H2O	C12H18O2	0	63.3	0.580799658	-	0.063994228819
pos_3451	Eicosadienoic acid	metab_3450	HMDB0005060	B(i)	C16525	309.2796	13.6432	pos	M+H	C20H36O2	72.2	0	2.519036669	5598-38-9	0.211009440236
pos_3455	Eicosapentaenoic acid	metab_3454	HMDB0001999;PW_C001337	B(i)	C06428	303.2327	13.1869	pos	M+H	C20H30O2	61.3	0	2.803841773	10417-94-4	0.209038319746
pos_3469	P-Tolualdehyde	metab_3468	HMDB0029638;HMDB0303310	B(i)	C06758;_	121.065	8.6463	pos	M+H	C8H8O	80.7	0	1.871397912	104-87-0;_	0.155575055909
pos_3470	Monomethyl Glutaric Acid	metab_3469	HMDB0000858	B(i)	-	147.0652	8.6463	pos	M+H	C6H10O4	47.8	0	0.244476725	1501-27-5	0.142568041209
pos_3471	Rubschisandrin	metab_3470	HMDB0257360	B(ii)	C10621;_	418.2223	8.6463	pos	M+NH4	C23H28O6	0	46.1	-0.253838099	82467-51-4;_	0.117059181828
pos_3472	N-Dodecylsarcosinate	metab_3471	HMDB0255129	B(ii)	-	290.269	8.6904	pos	M+CH3OH+H	C15H31NO2	0	70.6	0.114981996	-	0.035141691303
pos_3474	2-(Methylthio)Benzothiazole	metab_3473	HMDB0303335	B(i)	C10910	182.0094	8.7797	pos	M+H	C8H7NS2	95.8	0	0.599886221	-	0.135140807034
pos_3476	Ethyl L-lactate	metab_3475	-	B(i)	-	119.0709	4.4811	pos	M+H	C5H10O3	81.3	0	5.681729809	-	0.14136067786
pos_3483	4-Tetradecanamidobenzylphosphonic Acid	metab_3482	HMDB0246585	B(ii)	-	398.2416	8.8919	pos	M+H	C21H36NO4P	0	44.8	-9.675416703	-	0.17354863035
pos_3487	1,3-Dicyclohexylurea	metab_3486	HMDB0244166	B(i)	-	225.1962	8.9364	pos	M+H	C13H24N2O	42.9	0	0.273824369	-	0.0885380056102
pos_3488	Allopregnanolone	metab_3487	HMDB0001449;LMST02030130	B(i)	C13712	341.2477	8.9589	pos	M+Na	C21H34O2	36.3	0	8.157046681	516-54-1;	0.247152516794
pos_3489	Oryzalexin E	metab_3488	HMDB0039702	B(ii)	C21561;_	359.258	8.9589	pos	M+CH3OH+Na	C20H32O2	0	45.7	7.731744653	-;150943-96-7	0.0593993118376
pos_3491	Dendrobine	metab_3490	-	B(i)	C09943	264.1944	9.0266	pos	M+H	C16H25NO2	38	0	-5.160539599	2115-91-5	0.117424918633
pos_3493	Ethyl oleate	metab_3492	HMDB0034451;LMFA07010880	B(i)	C03425	311.2952	13.0552	pos	M+H	C20H38O2	60.7	0	2.351001168	111-62-6	0.211646053741
pos_3510	2,6-Dimethyl-4-Hydroxybenzaldehyde	metab_3509	-	B(i)	-	151.0754	9.3858	pos	M+H	C9H10O2	50.5	0	0.444943213	-	0.0739129738435
pos_3516	11-Aminoundecanoic Acid	metab_3515	-	B(i)	C19325	184.1698	9.4311	pos	M+H-H2O	C11H23NO2	59.8	0	1.045704418	2432-99-7	0.115308761686
pos_3518	17-Acetoxygrindelic Acid	metab_3517	-	B(i)	-	401.2305	9.4311	pos	M+Na	C22H34O5	94.9	0	1.823714377	-	0.217596894705
pos_3521	N,N-Dimethyloctanamide	metab_3520	-	B(i)	-	172.1696	9.4987	pos	M+H	C10H21NO	52.6	0	0.344059056	-	0.0911583410248
pos_3522	Tetradecyldiethanolamine	metab_3521	-	B(i)	-	302.3054	9.5213	pos	M+H	C18H39NO2	85.2	0	0.078022083	-	0.0710628192614
pos_3529	2-Phenylpropionic Acid	metab_3528	HMDB0011743	B(i)	-	133.065	9.5867	pos	M+H-H2O	C9H10O2	81.7	0	1.622368306	492-37-5	0.159095420398
pos_3532	Farnesyl acetone	metab_3531	-	B(i)	-	263.2377	13.4901	pos	M+H	C18H30O	84.8	0	2.703859663	-	0.218545686146
pos_3537	Feruloyl-2-hydroxyputrescine	metab_3536	HMDB0033465	B(ii)	-	285.1242	7.5897	pos	M+Na-H2O	C14H20N2O4	0	58	9.645771918	-	0.200840740812
pos_3544	2,2-Bis(2,3-Dihydroxypropyl)Octadec-9-Enoic Acid	metab_3543	HMDB0255394	B(ii)	-	435.3109	9.786	pos	M+Na-H2O	C24H46O6	0	49.4	5.224147369	-	0.0597300577655
pos_3545	Formiminoglutamic acid	metab_3544	HMDB0000854	B(ii)	C00439	175.0719	1.5947	pos	M+H	C6H10N2O4	0	60.1	3.425966752	816-90-0	0.219189501146
pos_3548	(5Xi,9Xi,13Alpha,14Beta,17Alpha,20S,24Z)-3-Oxolanosta-7,24-Dien-26-Oic Acid	metab_3547	-	B(i)	-	455.3518	9.8305	pos	M+H	C30H46O3	89.5	0	-0.404753523	-	0.265828066826
pos_3553	Fructosyl-lysine	metab_3552	HMDB0252495	B(i)	C16488	309.1665	1.4139	pos	M+H	C12H24N2O7	75.2	0	2.749299902	-	0.20364713165
pos_3555	Divinylbenzene	metab_3554	HMDB0251501;HMDB0256036	B(i)	-	131.0857	9.8948	pos	M+H	C10H10	41.6	0	1.479681511	-	0.232802207837
pos_3557	Gamma-caprolactone	metab_3556	HMDB0003843;LMFA07040010	B(i)	-	115.076	5.3436	pos	M+H	C6H10O2	59.9	0	6.036956771	695-06-7	0.204428212683
pos_3558	5-Hydroxytetradecanedioylcarnitine	metab_3557	HMDB0241427	B(ii)	-	459.3101	9.9156	pos	M+ACN+H	C21H39NO7	0	44.6	8.679495603	-	0.192257402881
pos_3559	Gamma-dodecalactone	metab_3558	LMFA07040042	B(i)	-	181.1592	13.4652	pos	M+H-H2O	C12H22O2	59.5	0	2.681777458	-	0.198395631504
pos_3566	Cantharidin	metab_3565	-;HMDB0249592	B(i)	C16778;_	197.081	10.0906	pos	M+H	C10H12O4	76.1	0	0.957907614	56-25-7;_	0.0981253861815
pos_3568	1-Phenyl-2-Pentanol	metab_3567	HMDB0031625	B(ii)	-	147.1169	10.1113	pos	M+H-H2O	C11H16O	0	44	0.534693369	705-73-7	0.264281895105
pos_3572	Gamma-L-Glutamyl-L-pipecolic acid	metab_3571	HMDB0038614	B(ii)	-	300.1564	4.1954	pos	M+ACN+H	C11H18N2O5	0	44.4	3.770939589	-	0.215873921264
pos_3573	1-Phenyl-2-Hexadecanoylamino-3-Pyrrolidino-1-Propanol	metab_3572	HMDB0257849	B(ii)	-	497.3474	10.1755	pos	M+K	C29H50N2O2	0	49.6	-6.570148051	-	0.259749023549
pos_3575	Gamma-linolenic acid	metab_3574	HMDB0003073;LMFA01030141;PW_C001772	B(i)	C06426	296.2594	13.8478	pos	M+NH4	C18H30O2	35.8	0	3.589226259	506-26-3	0.202640695873
pos_3576	2-(1-Hydroxyethyl)-4-(2-Hydroxypropyl)-2H-Furan-5-One	metab_3575	-	B(i)	-	151.0755	10.2193	pos	M+H-2H2O	C9H14O4	60.2	0	0.731796106	-	0.0714359569377
pos_3577	12,13-Dihome	metab_3576	LMFA02000230	B(i)	C14829	297.2425	10.2857	pos	M+H-H2O	C18H34O4	90.2	0	0.230757794	0	0.0586682570782
pos_3579	Bis[2-(2-Butoxyethoxy)Ethyl]Hexandioate	metab_3578	-	B(i)	-	452.322	10.3302	pos	M+NH4	C22H42O8	72.8	0	0.526055032	-	0.149731621064
pos_3580	Ganoderal a	metab_3579	HMDB0035983	B(i)	-	437.3419	13.366	pos	M+H	C30H44O2	55.9	0	1.070931691	104700-98-3	0.209101615379
pos_3585	Ganoderenic acid A	metab_3584	HMDB0035381	B(ii)	-	479.2768	10.7594	pos	M+H-2H2O	C30H42O7	0	48.7	-4.610949418	100665-40-5	0.195261313141
pos_3594	1-Hexadecylamine	metab_3593	-	B(i)	-	242.2843	10.5085	pos	M+H	C16H35N	69.2	0	0.179093502	-	0.0941368349286
pos_3595	P-Hydroxyphenylpropylene Glycol	metab_3594	-	B(i)	-	169.086	10.5309	pos	M+H	C9H12O3	43.9	0	0.714573982	-	0.118852111866
pos_3599	Glyceryl monolinoleate	metab_3598	HMDB0242115	B(i)	-	355.2852	12.746	pos	M+H	C21H38O4	42	0	2.612966817	-	0.187917139721
pos_3608	Dodecanamide	metab_3607	HMDB0251566	B(ii)	C13831	200.2011	10.7973	pos	M+H	C12H25NO	0	62.4	0.875413186	-;_;	0.0724376017673
pos_3610	Spb(20:12O)	metab_3609	-	B(i)	-	310.3104	10.8194	pos	M+H-H2O	C20H41NO2	73.1	0	-0.040795395	-	0.159339433208
pos_3612	Diisobutylphthalate	metab_3611	-	B(i)	-	279.1592	10.9078	pos	M+H	C16H22O4	57.7	0	0.401754046	-	0.13871833225
pos_3613	2-Benzylidene-1-Heptanol	metab_3612	HMDB0036170	B(ii)	-	205.1588	10.9514	pos	M+H	C14H20O	0	43.1	0.754929691	101-85-9	0.117007234122
pos_3614	Gonal	metab_3613	HMDB0252913	B(ii)	-	278.2479	10.9514	pos	M+NH4	C18H28O	0	54.9	0.308585231	-	0.0540936507064
pos_3617	25-Hydroxytachysterol3	metab_3616	HMDB0006722	B(ii)	-	401.3416	10.9737	pos	M+H	C27H44O2	0	61.6	0.560483529	39932-44-0	0.208410118157
pos_3618	Allyl Hexanoate	metab_3617	HMDB0040210	B(i)	-	121.1014	10.9937	pos	M+H-2H2O	C9H16O2	42.8	0	1.588880971	123-68-2	0.0516043239417
pos_3619	Pregeijerene	metab_3618	HMDB0036759	B(ii)	-	163.1482	10.9937	pos	M+H	C12H18	0	47.3	0.466486926	-	0.0971884633327
pos_3620	Norecasantalic Acid	metab_3619	HMDB0036817	B(ii)	-	181.1224	10.9937	pos	M+H	C11H16O2	0	48.8	0.453382705	59300-52-6	0.252110463221
pos_3622	Glycocholic acid	metab_3621	HMDB0000138;LMST05030001;PW_C000089	B(i)	C01921	466.3178	10.5317	pos	M+H	C26H43NO6	94.3	0	3.22663384	475-31-0	0.193055330114
pos_3625	Glycodeoxycholic acid	metab_3624	HMDB0242414;LMST05030006	B(i)	C05464	450.3227	10.3065	pos	M+H	C26H43NO5	90.3	0	2.827882186	360-65-6	0.175213331834
pos_3629	Hexadeca-7,10,13-trienoic acid	metab_3628	HMDB0302990	B(ii)	-	215.1801	12.8508	pos	M+H-2H2O	C16H26O2	0	58.7	2.523348678	-	0.203587862522
pos_3631	Xi-3-Nonenoic Acid	metab_3630	HMDB0303440	B(ii)	-	313.2374	11.1423	pos	2M+H	C9H16O2	0	50.7	0.227121227	-	0.169498140095
pos_3634	Huperzine b	metab_3633	HMDB0253233	B(i)	C09866	279.1448	4.4576	pos	M+Na	C16H20N2O	60.6	0	-7.906577985	103548-82-9	0.148245014801
pos_3637	Lauric Isopropanolamide	metab_3636	-	B(i)	-	258.2429	11.23	pos	M+H	C15H31NO2	47.7	0	0.468197433	-	0.0348633848692
pos_3639	Hydroxytetradecadienyl-l-carnitine	metab_3638	HMDB0253295	B(ii)	-	370.2963	11.6453	pos	M+H	C21H39NO4	0	59.7	2.974667587	-	0.173349140674
pos_3640	Hyodeoxycholic acid	metab_3639	HMDB0000733;LMST04010024	B(i)	-	393.301	12.8508	pos	M+H	C24H40O4	64.4	0	2.71723801	83-49-8	0.142071261797
pos_3642	Dg(O-16:3/3:0)	metab_3641	-	B(i)	-	367.284	11.2743	pos	M+H	C22H38O4	64.4	0	-0.858001871	-	0.26591302371
pos_3643	Acetylursolic Acid	metab_3642	HMDB0036008	B(i)	-	499.3766	11.2743	pos	M+H	C32H50O4	43.8	0	-3.108553602	7372-30-7	0.211916764237
pos_3650	Alpha-[3-(Nitrosoamino)Propyl]-3-Pyridinemethanol	metab_3649	HMDB0062443	B(ii)	C19581	195.0991	11.4075	pos	M+	C9H13N3O2	0	40.8	-8.893261888	-;_	0.152222213367
pos_3653	Cis-5-Dodecenoic Acid	metab_3652	HMDB0000529	B(i)	-	199.1695	11.4298	pos	M+H	C12H22O2	43.3	0	1.027727892	2430-94-6	0.0817983496858
pos_3656	Indole-3-acetic acid	metab_3655	HMDB0000197	B(i)	C00954	176.0712	8.6537	pos	M+H	C10H9NO2	81.7	0	3.539374859	87-51-4	0.226546427038
pos_3659	3-Hydroxy-5-(2-Hydroxypropyl)-2-Methyl-2,3-Dihydropyran-6-One	metab_3658	-	B(i)	-	151.0755	11.4946	pos	M+H-2H2O	C9H14O4	68.2	0	0.778883664	-	0.0195951520568
pos_3663	Indole-3-carboxaldehyde	metab_3662	HMDB0029737	B(i)	C08493	146.0605	8.3834	pos	M+H	C9H7NO	84.1	0	3.383471598	487-89-8	0.210113739495
pos_3676	Indole-3-carboxylic acid	metab_3675	HMDB0003320	B(i)	C19837	194.0819	8.7317	pos	M+CH3OH+H	C9H7NO2	64.2	0	4.70814339	771-50-6	0.26101267302
pos_3680	Isoferulic acid	metab_3679	HMDB0000955;HMDB0259693	B(i)	C10470	195.066	7.6409	pos	M+H	C10H10O4	79.4	0	4.137704947	537-73-5;25522-33-2	0.225808047341
pos_3684	Isoflupredone acetate	metab_3683	HMDB0253640	B(ii)	C14636	385.1771	5.8658	pos	M+H-2H2O	C23H29FO6	0	73.4	-9.307415841	338-98-7	0.119225916795
pos_3687	Itaconic acid	metab_3686	HMDB0002092;LMFA01170063	B(i)	C00490	131.0344	2.698	pos	M+H	C5H6O4	39.8	0	4.0787715	97-65-4	0.133188215331
pos_3691	Sclareol Oxide	metab_3690	HMDB0258180	B(ii)	-	263.237	11.7752	pos	M+H	C18H30O	0	40.3	0.165549084	-	0.204226781696
pos_3694	1-Isopropyl-3-Methylbenzene	metab_3693	HMDB0037051	B(i)	-	135.117	11.7934	pos	M+H	C10H14	58.7	0	1.014528153	535-77-3	0.0292747390517
pos_3696	Jasmolone glucoside	metab_3695	HMDB0032870	B(ii)	-	307.1509	2.3318	pos	M+H-2H2O	C17H26O7	0	60.6	-9.020513175	-	0.183565393113
pos_3698	11H-14,15-Eeta	metab_3697	HMDB0004693	B(ii)	C14813	337.2348	11.8136	pos	M+H	C20H32O4	0	50.4	-7.430818739	-;219535-29-2	0.135366778889
pos_3699	Jasmonic acid	metab_3698	HMDB0032797;LMFA02020001	B(i)	C08491	211.1336	7.1343	pos	M+H	C12H18O3	73.2	0	3.577592155	6894-38-8;59366-47-1	0.199777575161
pos_3700	1,4-Ipomeadiol	metab_3699	HMDB0030471	B(ii)	-	171.1016	11.8321	pos	M+H	C9H14O3	0	48.9	0.407700388	53011-73-7	0.0667065905411
pos_3703	KAPA	metab_3702	HMDB0240687	B(i)	C01092	188.1288	4.5783	pos	M+H	C9H17NO3	49.5	0	3.68262634	-	0.165452451995
pos_3705	Pe(O-13:1/5:0)	metab_3704	-	B(i)	-	480.3088	11.9382	pos	M+H	C23H46NO7P	43.1	0	0.676759305	-	0.270013077916
pos_3706	(E)-Non-3-Enedioic Acid	metab_3705	-	B(i)	-	151.0755	11.96	pos	M+H-2H2O	C9H14O4	86.1	0	0.629984776	-	0.150056885295
pos_3711	Koninginin e	metab_3710	-	B(i)	-	283.1912	10.887	pos	M+H	C16H26O4	56.7	0	2.99607871	-	0.170244631339
pos_3712	Tridecanol	metab_3711	HMDB0013316	B(ii)	C14509	242.2479	12.0449	pos	M+ACN+H	C13H28O	0	75.5	0.404948838	-	0.11595774631
pos_3716	2-Cyclohexylidenecyclohexanone	metab_3715	HMDB0245090	B(ii)	-	179.1432	12.1067	pos	M+H	C12H18O	0	55.6	0.663746275	-	0.0610220219448
pos_3717	Laurolactam	metab_3716	-	B(i)	-	198.1854	12.1067	pos	M+H	C12H23NO	67.7	0	0.714749921	-	0.0340521105205
pos_3718	4-Octylphenol	metab_3717	HMDB0246557	B(i)	C14132	224.2009	12.1067	pos	M+NH4	C14H22O	61.4	0	0.243060626	1806-26-4;_	0.0229936826129
pos_3719	Linoleamide	metab_3718	HMDB0062656	B(ii)	-	280.2635	12.1067	pos	M+H	C18H33NO	0	66.1	0.123833718	3072-13-7;	0.0275175891002
pos_3720	Kynurenic acid	metab_3719	HMDB0000715;PW_C000566	B(i)	C01717	190.0506	5.7234	pos	M+H	C10H7NO3	82.9	0	3.631010682	492-27-3	0.231824285019
pos_3722	Exo-2-Methyl-3-Methylenebicyclo[2.2.1]Heptan-2-Ol	metab_3721	HMDB0036092	B(ii)	-	121.1014	12.1261	pos	M+H-H2O	C9H14O	0	45.9	1.768929723	59300-40-2	0.0912453632426
pos_3723	Anisperimus	metab_3722	HMDB0248445	B(ii)	-	402.3215	12.1261	pos	M+H	C18H39N7O3	0	43.3	6.952258711	-	0.146550337947
pos_3726	Polyglycerol Esters Of Fatty Acids	metab_3725	HMDB0303271	B(ii)	-	455.3356	12.189	pos	M+Na	C24H48O6	0	60.6	2.997614315	-	0.16512378194
pos_3727	3-Oxovalproic Acid	metab_3726	HMDB0060685	B(ii)	C16652	141.0911	12.21	pos	M+H-H2O	C8H14O3	0	50.8	0.541558385	60113-81-7;_	0.14390050528
pos_3728	Lauramine oxide	metab_3727	-	B(i)	-	230.2486	11.0655	pos	M+H	C14H31NO	70.3	0	3.197426314	-	0.150621940327
pos_3729	3-Hydroxyoctanoic Acid	metab_3728	-;HMDB0001954	B(i)	C20793;_	125.0963	12.232	pos	M+H-2H2O	C8H16O3	43.9	0	1.348931133	14292-27-4;33796-86-0	0.16137393205
pos_3730	Butylisopropylamine	metab_3729	-	B(i)	-	116.1437	12.2534	pos	M+H	C7H17N	88.4	0	2.479478701	-	0.141540405152
pos_3738	Leukotriene B4 ethanolamide	metab_3737	HMDB0002304	B(ii)	-	397.3076	9.4236	pos	M+NH4	C22H37NO4	0	56.8	3.972658561	877459-63-7	0.207091264715
pos_3739	Dg(O-24:6/2:0)	metab_3738	-	B(i)	-	459.3468	12.3568	pos	M+H	C29H46O4	50.4	0	-0.257940816	-	0.232836860574
pos_3744	Azacyclotridecan-2-One	metab_3743	-	B(i)	-	198.1854	12.4644	pos	M+H	C12H23NO	47	0	0.94459127	-	0.0803341510654
pos_3745	(+/-)-(Z)-2-(5-Tetradecenyl)Cyclobutanone	metab_3744	HMDB0037543	B(ii)	-	265.2527	12.4644	pos	M+H	C18H32O	0	63.8	0.484803459	173074-85-6	0.0589741492675
pos_3753	(Z)-2,4-Dihydroxy-6-(8-Pentadecenyl)Benzoic Acid	metab_3752	HMDB0039226	B(ii)	-	363.2509	12.7416	pos	M+H	C22H34O4	0	43.9	-5.858789478	62071-06-1	0.0697565142405
pos_3754	(E)-Hept-3-Ene	metab_3753	HMDB0061893	B(ii)	-	116.1437	12.7843	pos	M+NH4	C7H14	0	54	3.087423236	-	0.0965848610353
pos_3755	N,N-Diisopropylethylamine	metab_3754	HMDB0247306	B(i)	-	130.1592	12.7843	pos	M+H	C8H19N	87.3	0	1.566557427	-	0.086084352135
pos_3756	Vulgarole	metab_3755	HMDB0035085	B(ii)	-	245.1748	12.7843	pos	M+CH3OH+H	C12H20O3	0	60.6	0.490670209	61586-52-5	0.108475726862
pos_3760	Octadecanamide	metab_3759	HMDB0034146;LMFA08010003	B(i)	C13846	284.2949	12.8917	pos	M+H	C18H37NO	57.7	0	0.39679698	-;124-26-5;	0.282054837693
pos_3766	Bis(2-Ethylhexyl) Phthalate	metab_3765	HMDB0249243	B(i)	C03690	391.2843	13.0014	pos	M+H	C24H38O4	69.2	0	0.083524696	-	0.111246233644
pos_3768	3-Methylglutaric Acid	metab_3767	HMDB0000752	B(i)	-	147.0652	13.0652	pos	M+H	C6H10O4	81.5	0	0.402939921	626-51-7	0.0460993408324
pos_3769	Diisobutyl Adipate	metab_3768	HMDB0041618	B(i)	C14260	259.1905	13.0652	pos	M+H	C14H26O4	93.3	0	0.440027698	141-04-8	0.0581053754358
pos_3770	Bis(2-Ethylhexyl)Adipate	metab_3769	-	B(i)	-	371.3158	13.0652	pos	M+H	C22H42O4	72.1	0	0.52025812	-	0.0358758119514
pos_3771	Ser-Arg-Pro	metab_3770	-	B(i)	-	413.2122	13.0652	pos	M+CH3OH+Na	C14H26N6O5	59	0	0.817555916	-	0.151720668782
pos_3777	2-Aminopurine	metab_3776	HMDB0245025	B(ii)	-	177.0885	13.5011	pos	M+ACN+H	C5H5N5	0	63.6	1.197071842	-	0.0538605399992
pos_3779	3-Tert-Butyladipic Acid	metab_3778	-	B(i)	-	203.1279	13.5667	pos	M+H	C10H18O4	72.9	0	0.710919359	-	0.133593643462
pos_3780	Dibutyl Sebacate	metab_3779	HMDB0041220	B(i)	-	315.2531	13.5667	pos	M+H	C18H34O4	88.8	0	0.353679982	109-43-3	0.128582984443
pos_3787	Linolic acid	metab_3786	HMDB0000673	B(i)	C01595	281.2483	13.4901	pos	M+H	C18H32O2	92.6	0	2.662431405	60-33-3	0.208444177505
pos_3789	Lithocholenic acid	metab_3788	-	B(i)	-	392.3168	9.2454	pos	M+NH4	C24H38O3	75.8	0	2.358830829	-	0.134897096483
pos_3793	6-Methylpteridine-2,4-Diamine	metab_3792	HMDB0247090	B(ii)	-	177.0885	14.3634	pos	M+H	C7H8N6	0	43.8	0.996067345	-	0.148431009578
pos_3794	Ophiopogonoside A	metab_3793	-	B(i)	-	419.2619	14.3634	pos	M+H	C21H38O8	69.8	0	-4.996460061	-	0.149702292598
pos_3795	L-ornithine	metab_3794	HMDB0000214	B(i)	C00077	133.0976	1.2507	pos	M+H	C5H12N2O2	86.6	0	3.645165725	70-26-8	0.175436221166
pos_3796	4-(Methoxymethyl)-1,3-Dimethyl-1H-Pyrazolo[3,4-B]Pyridin-6-Ol	metab_3795	-	B(i)	-	207.0991	14.6629	pos	M+	C10H13N3O2	43.6	0	-8.292578346	-	0.151463989781
pos_3797	2,4-Dimethyl-2-Pentene	metab_3796	HMDB0061895	B(ii)	-	116.1437	14.9835	pos	M+NH4	C7H14	0	47.1	3.167659557	-	0.132071010227
pos_3798	2-Methylpiperidine	metab_3797	HMDB0032416	B(ii)	-	100.1127	15.0042	pos	M+H	C6H13N	0	43.4	6.613331211	109-05-7	0.150111324955
pos_3799	1-(2,3-Dihydrobenzofuran-5-Yl)-N-Methylpropan-2-Amine	metab_3798	-	B(i)	-	192.1385	15.0259	pos	M+H	C12H17NO	94.6	0	0.924529471	-	0.155787438093
pos_3800	N-Formylmethamphetamine	metab_3799	-	B(i)	-	178.1229	15.0684	pos	M+H	C11H15NO	44	0	1.210848264	-	0.145158116895
pos_3801	Arg-Ser-Pro	metab_3800	-	B(i)	-	413.2122	15.0684	pos	M+CH3OH+Na	C14H26N6O5	69.4	0	1.018442959	-	0.164077868322
[truncated: 2,576 more rows]
