# Supplementary material for: Integrated analysis of fecal microbiota and metabolomics reveals unique characteristics of asymptomatic and classic celiac disease
Source: Front Microbiol. 2025 Nov 13;16:1636007. doi: 10.3389/fmicb.2025.1636007 (PMC12659859; doi:10.3389/fmicb.2025.1636007)
Supplement: Supplementary file 4 [file Data_Sheet_4.CSV]

Amplified Region	Samples	Sequences	Bases(bp)	Average Length
-	92	11961432	5164218541	431
